# Supplementary material for: Social isolation modulates appetite and avoidance behavior via a common oxytocinergic circuit in larval zebrafish
Source: Nat Commun. 2022 May 11;13:2573. doi: 10.1038/s41467-022-29765-9 (PMC9095721; doi:10.1038/s41467-022-29765-9)
Supplement: Supplementary file 7 — Source Data [file 41467_2022_29765_MOESM7_ESM.zip]

Archive with 42 entries (41 files):
- Source Data/
- __MACOSX/._Source Data
- Source Data/FigureS4_SourceData.xlsx
- __MACOSX/Source Data/._FigureS4_SourceData.xlsx
- Source Data/Figure7_SourceData.xlsx
- __MACOSX/Source Data/._Figure7_SourceData.xlsx
- Source Data/.DS_Store
- __MACOSX/Source Data/._.DS_Store
- Source Data/~$Figure3_SourceData.xlsx
- __MACOSX/Source Data/._~$Figure3_SourceData.xlsx
- Source Data/FigureS3_SourceData.xlsx
- __MACOSX/Source Data/._FigureS3_SourceData.xlsx
- Source Data/FigureS2_SourceData.xlsx
- __MACOSX/Source Data/._FigureS2_SourceData.xlsx
- Source Data/Figure1_SourceData.xlsx
- __MACOSX/Source Data/._Figure1_SourceData.xlsx
- Source Data/Figure6_SourceData.xlsx
- __MACOSX/Source Data/._Figure6_SourceData.xlsx
- Source Data/~$Figure5_SourceData.xlsx
- __MACOSX/Source Data/._~$Figure5_SourceData.xlsx
- Source Data/FigureS5_SourceData.xlsx
- __MACOSX/Source Data/._FigureS5_SourceData.xlsx
- Source Data/Figure3_SourceData.xlsx
- __MACOSX/Source Data/._Figure3_SourceData.xlsx
- Source Data/~$FigureS8_SourceData.xlsx
- __MACOSX/Source Data/._~$FigureS8_SourceData.xlsx
- Source Data/FigureS8_SourceData.xlsx
- __MACOSX/Source Data/._FigureS8_SourceData.xlsx
- Source Data/Figure4_SourceData.xlsx
- __MACOSX/Source Data/._Figure4_SourceData.xlsx
- Source Data/FigureS7_SourceData.xlsx
- __MACOSX/Source Data/._FigureS7_SourceData.xlsx
- Source Data/FigureS6_SourceData.xlsx
- __MACOSX/Source Data/._FigureS6_SourceData.xlsx
- Source Data/Figure5_SourceData.xlsx
- __MACOSX/Source Data/._Figure5_SourceData.xlsx
- Source Data/~$Figure6_SourceData.xlsx
- __MACOSX/Source Data/._~$Figure6_SourceData.xlsx
- Source Data/Figure2_SourceData.xlsx
- __MACOSX/Source Data/._Figure2_SourceData.xlsx
- Source Data/FigureS1_SourceData.xlsx
- __MACOSX/Source Data/._FigureS1_SourceData.xlsx
