# Supplementary material for: Social isolation modulates appetite and avoidance behavior via a common oxytocinergic circuit in larval zebrafish
Source: Nat Commun. 2022 May 11;13:2573. doi: 10.1038/s41467-022-29765-9 (PMC9095721; doi:10.1038/s41467-022-29765-9)
Supplement: Supplementary file 7 — Source Data [file 41467_2022_29765_MOESM7_ESM.zip › Source Data/FigureS4_SourceData.xlsx]

## Sheet: S4b
X position	Y position	Z position	GABAergic cells	Water coeff	Kin coeff	Non-kin coeff	Adult coeff
30.0168	37.8118	1	0	-0.129539	0.0941877	-0.174905	0.418463
8.57621	85.4267	1	0	-0.102474	0.505848	-0.179294	-0.0541613
151.156	54.6171	1	0	-0.0253069	0.444068	0.0642324	-0.14402
172.596	86.8271	1	0	-0.0450797	0.378448	-0.203807	0.104278
30.0168	74.2232	1	0	-0.0020472	-0.0430953	0.0353762	0.465419
32.1608	9.80306	1	0	-0.0957349	-0.0443463	-0.126802	0.35069
24.6566	56.0175	1	0	-0.157076	-0.0842431	-0.193972	0.491463
150.62	29.4092	1	0	-0.328787	0.418935	-0.0686624	0.241654
143.652	11.2035	1	0	0.0635327	-0.0540012	-0.144093	0.25084
160.804	43.4136	1	0	-0.170785	-0.0590755	-0.168038	0.337976
78.258	102.232	1	1	-0.14079	-0.00385681	-0.103984	0.220519
67.5377	113.435	1	0	-0.0340885	-0.0777862	0.0145162	0.203772
56.8174	96.6302	1	1	0.0403276	-0.102133	-0.035162	-0.131197
10.7203	32.2101	1	0	-0.170992	-0.102555	-0.167121	0.453378
118.995	19.6061	1	0	-0.146244	0.0880015	-0.0514622	0.42743
125.427	29.4092	1	0	0.0430486	-0.0637116	-0.087943	0.166851
123.283	96.6302	1	1	-0.14543	-0.101805	0.182095	0.203708
145.796	40.6127	1	0	-0.231331	0.211539	0.128666	0.152569
51.4573	0	1	0	-0.0823597	-0.0629989	-0.140617	0.479469
128.643	121.838	1	1	-0.0426789	-0.0261084	0.188608	-0.0956994
123.283	266.083	1	1	0.0178132	0.018362	-0.0201088	-0.000211236
81.474	120.438	1	1	-0.0635723	-0.0434341	0.000968035	0.0736594
103.987	19.6061	1	0	-0.00367487	-0.120568	-0.136235	0.464518
132.931	58.8184	1	0	-0.150699	0.268929	0.180818	0.177167
63.2496	9.80306	1	1	0.00814032	0.155852	-0.0332097	0.185544
121.139	63.0197	1	0	-0.0301696	0.12158	0.191975	0.0828551
108.275	95.2298	1	0	0.0444789	0.0054581	-0.176655	-0.0805331
37.5209	123.239	1	0	-0.0204023	0.0619841	0.280096	0.0230101
82.0101	162.451	1	1	0.0824146	0.0750758	0.0262459	0.0249591
42.8811	285.689	1	0	0.0815117	-0.0521331	0.0354927	0.0538489
134.003	102.232	1	1	-0.0145927	-0.0919012	-0.0337421	0.060701
116.315	277.287	1	1	-0.0430887	-0.0200453	0.235858	0.143142
76.1139	133.042	1	1	0.0160324	-0.0985002	0.0578161	0.209517
134.003	18.2057	1	0	-0.158932	0.0792434	0.0506863	0.423077
57.8894	224.07	1	1	-0.0558347	0.0176961	0.138371	0.0674238
52.5293	237.374	1	1	0.0281752	-0.00221053	-0.0619155	0.202511
118.995	137.243	1	0	0.17562	-0.0990355	0.0267158	0.0599285
98.6265	141.444	1	1	-0.0298401	-0.0151758	0.0693163	0.313693
99.6985	256.28	1	1	-0.00367667	0.0282399	0.0222628	0.0256963
107.203	149.847	1	1	-0.0371403	0.179942	0.0126822	0.186288
75.0419	247.877	1	1	-0.0190408	-0.0108628	0.00821793	-0.0809438
144.724	84.0263	1	0	0.0108609	0.135091	-0.0956337	-0.0544476
93.2663	156.849	1	1	0.112324	-0.00299646	0.0648303	-0.0529652
54.6734	264.683	1	1	-0.0160102	0.0531548	-0.103217	0.0323583
107.203	238.074	1	1	-0.0105997	0.174533	-0.0213817	0.108054
60.0335	142.845	1	0	0.0431959	-0.0407572	0.0169865	0.101283
130.787	261.882	1	1	0.00395545	0.231698	0.0554236	0.0235398
0	56.0175	1	0	-0.0984608	0.391296	-0.301872	-0.0704899
39.665	54.6171	1	0	-0.343682	0.445556	0.192141	0.119216
19.2965	67.9212	1	0	-0.11354	0.00642646	-0.161463	0.352134
13.9363	47.6149	1	0	-0.21408	-0.0801039	-0.180494	0.536457
64.8576	100.832	1	0	0.00307477	-0.202286	-0.13484	0.313724
38.593	40.6127	1	0	-0.192622	0.39554	0.14236	0.0827647
18.2245	86.1269	1	0	-0.0787516	0.164606	-0.19803	0.235371
152.228	68.6214	1	0	-0.0391084	0.251053	0.317302	0.0192617
32.1608	18.2057	1	0	-0.0696548	0.00823362	-0.134621	0.221507
38.593	0	1	0	-0.100488	-0.00844794	-0.121499	0.386386
2.14405	70.0219	1	0	-0.151009	0.50653	-0.209359	0.0337154
43.9531	7.70241	1	0	-0.118133	-0.00384385	-0.153827	0.510839
41.809	116.236	1	0	-0.0112792	0.0184545	0.0728577	0.223131
76.1139	112.035	1	1	-0.0719053	-0.0932917	-0.037779	0.150197
116.851	103.632	1	1	0.128287	0.0157797	0.103427	0.0299549
166.164	49.0153	1	0	-0.22446	-0.0308239	-0.178018	0.450963
132.931	35.0109	1	0	-0.104277	-0.0118089	-0.0804904	0.311028
85.7621	165.952	1	1	0.009714	0.183995	0.130923	0.103562
20.3685	16.8053	1	1	-0.180311	0.0323329	-0.160872	0.414545
83.6181	133.042	1	1	0.0581343	-0.0601258	0.0633718	0.159356
54.6734	135.142	1	1	0.0316057	-0.0649048	0.0912828	0.0207317
98.6265	107.834	1	0	-0.0489848	-0.0587164	-0.0400563	0.0414465
160.804	32.2101	1	0	-0.182912	0.0732113	-0.12714	0.490869
33.2328	130.241	1	1	0.131453	0.0135027	0.0513265	-0.0256158
120.067	86.8271	1	1	-0.116992	-0.166796	0.00211919	0.138841
25.7286	7.00219	1	0	-0.11861	-0.0340865	-0.0959599	0.427327
5.36013	29.4092	1	0	-0.160818	-0.0753746	-0.177875	0.440566
132.395	120.438	1	0	0.101861	-0.0152565	-0.0245319	0.0434878
126.499	18.2057	1	0	-0.0460216	-0.00395968	-0.0297613	0.0930671
67.5377	248.578	1	1	0.14693	-0.00643338	0.00179374	0.0600156
116.851	249.278	1	1	-0.0928283	0.0476724	0.0127498	0.0137948
69.6817	126.039	1	1	-0.00422053	0.0845594	0.071928	0.120936
79.33	154.048	1	1	0.0746335	0.0610142	-0.0882896	0.0185517
62.1776	260.481	1	1	0.00986519	0.0226546	0.000492404	-0.025919
112.563	266.083	1	0	0.047879	0.0409714	0.000220386	0.10879
71.8258	284.289	1	0	-0.0861308	-0.00533577	-0.05188	0.144726
138.291	51.8162	1	0	-0.099135	0.180378	0.149045	0.202582
56.8174	14.0044	1	1	-0.000689928	0.319677	-0.0696435	0.171548
90.0503	123.239	1	0	-0.00463951	-0.0284117	0.0984723	-0.054923
147.94	22.407	1	0	-0.164771	0.269335	-0.0380291	0.152295
15.0084	37.8118	1	0	-0.332268	0.0544221	0.0394307	0.480536
20.3685	77.0241	1	0	-0.122574	0.0414758	-0.146194	0.412378
51.4573	127.44	1	0	-0.0143742	0.0356155	-0.014079	0.0219598
63.2496	119.037	1	0	-0.0389022	-0.0781526	-0.06135	0.282154
153.3	35.0109	2	0	-0.105166	-0.0509395	-0.123888	0.513899
62.1776	12.6039	2	0	-0.142835	-0.102191	-0.192757	0.530868
19.2965	81.2254	2	0	-0.0637193	0.512211	-0.227658	-0.0252092
39.665	77.0241	2	0	0.00535297	-0.265951	-0.157226	0.39076
19.8325	103.632	2	0	-0.28436	0.639356	-0.105549	-0.00626998
24.6566	68.6214	2	0	-0.233078	0.588794	-0.293338	-0.0378488
43.9531	58.8184	2	0	-0.221204	-0.00167745	-0.168892	0.548106
123.283	21.7068	2	0	-0.0888714	-0.0398639	-0.11753	0.463403
184.389	92.4289	2	0	-0.178877	0.314414	-0.241741	0.326865
39.665	26.6083	2	0	-0.178509	0.0307842	-0.216735	0.439368
161.876	30.8096	2	0	-0.203122	0.0536898	0.0270786	0.470433
53.6013	0	2	0	-0.195918	0.205304	0.00339464	0.292975
146.868	78.4245	2	0	0.48672	0.0188638	-0.0248606	-0.103181
100.771	19.6061	2	0	0.0392463	-0.107182	-0.181345	0.352634
145.796	4.20131	2	0	-0.106961	-0.0607971	-0.0627717	0.537999
81.474	33.6105	2	1	0.113723	0.00135392	0.0802311	0.155976
50.3853	33.6105	2	0	-0.104747	0.174706	0.0726392	0.391514
20.3685	43.4136	2	0	-0.305881	0.5819	0.0457066	0.237
165.092	82.6258	2	0	0.0774571	0.0502853	-0.00248277	0.30699
159.732	14.0044	2	0	-0.115857	-0.0490104	-0.0952998	0.484338
141.508	19.6061	2	0	-0.0801426	0.0407914	0.153687	0.465927
43.9531	11.2035	2	0	-0.0823994	-0.0898519	-0.147227	0.485592
136.147	78.4245	2	1	0.00783473	0.234347	0.17267	0.176262
136.147	284.289	2	0	-0.17573	0.292421	-0.126559	0.231288
162.948	49.0153	2	0	-0.247382	0.36749	-0.0673165	0.355348
26.8007	54.6171	2	0	-0.303758	0.154208	-0.164625	0.366772
52.5293	74.2232	2	0	-0.15933	0.269661	-0.0151942	0.569974
174.74	25.2079	2	0	-0.211658	-0.0552321	-0.151969	0.479208
186.533	60.2188	2	0	-0.26209	0.0136683	-0.196434	0.509621
67.5377	79.8249	2	1	-0.100856	0.0134328	-0.0249034	0.454217
91.1223	15.4048	2	0	-0.109802	0.00349786	-0.100965	0.467031
159.732	96.6302	2	1	-0.0487216	0.43996	0.0178239	0.277985
170.988	125.339	2	0	-0.0474738	-0.0162349	0.320679	0.315323
81.474	107.834	2	0	0.0356564	-0.110279	-0.128034	-0.168258
65.3936	35.0109	2	0	-0.216394	0.509102	0.137445	0.347062
90.5863	114.836	2	1	-0.0847191	-0.0015055	-0.111207	0.187423
66.4657	58.8184	2	0	-0.296096	0.441682	0.279371	0.267023
143.652	121.838	2	1	-0.0229453	0.0415598	0.0574277	0.162125
58.9615	126.039	2	0	0.00734325	-0.0528355	0.0834883	0.265858
25.7286	26.6083	2	0	-0.0295904	0.0674206	0.0340187	0.314863
156.516	63.0197	2	0	-0.137021	0.284907	0.230039	0.19539
134.003	138.643	2	0	0.0341663	-0.117486	0.258585	-0.166925
107.203	141.444	2	1	0.259482	-0.0693436	0.0869748	0.0748138
92.1943	130.241	2	1	0.011108	-0.0395647	-0.000322296	0.177713
113.635	294.092	2	0	-0.0137318	-0.0335627	0.0149648	0.0730412
94.3384	145.646	2	1	-0.00976528	0.0339152	0.0643358	0.202842
143.652	108.534	2	1	-0.209294	0.0718556	0.064423	0.0445115
105.059	305.295	2	0	-0.00966806	0.0364952	-0.0169815	-0.0277087
84.6901	254.179	2	1	0.0781887	0.173093	-0.123265	-0.0601092
125.427	124.639	2	0	-0.143445	-0.123592	0.0157308	0.12978
101.843	116.236	2	0	-0.0443143	0.0411574	-0.0467084	-0.112086
77.1859	149.847	2	0	-0.0179336	-0.0507354	-0.0289794	0.272597
69.6817	127.44	2	1	0.176641	-0.117624	-0.0287661	-0.0110017
66.4657	107.834	2	0	-0.0639464	-0.0826196	-0.0395073	0.166972
105.059	260.481	2	0	-0.0318944	-0.0123039	0.0555443	0.109125
113.635	165.252	2	1	-0.00446219	0.0144821	0.0977606	0.0406482
62.1776	50.4158	2	1	-0.25806	0.385718	0.184634	0.550343
55.7454	147.046	2	1	0.0673122	-0.0458698	0.0801807	0.195704
18.2245	63.0197	2	0	-0.178976	0.430359	-0.329983	-0.0487646
37.5209	95.2298	2	0	-0.0598623	0.353922	-0.176694	0.174994
32.1608	88.2276	2	0	-0.257731	0.556351	-0.0568571	0.0721211
6.43216	57.4179	2	0	0.113515	-0.100889	0.0248303	0.124081
13.9363	96.6302	2	0	-0.386944	0.0495485	-0.289849	0.273526
152.228	8.40263	2	0	-0.0877086	0.0531405	-0.0893469	0.426557
180.101	72.8228	2	0	-0.240417	0.116632	-0.269443	0.420783
140.436	7.00219	2	0	-0.151578	-0.0929604	0.254863	0.482388
7.50419	71.4223	2	0	0.0588729	-0.154345	-0.132686	0.467886
194.037	82.6258	2	0	-0.203255	0.327313	-0.233951	0.27989
34.3049	47.6149	2	0	-0.368423	0.19182	-0.0121485	0.600817
166.164	40.6127	2	0	-0.295171	0.197172	-0.124789	0.523352
0	78.4245	2	0	0.0800784	-0.100438	-0.187486	0.237785
150.084	40.6127	2	0	-0.0983173	0.0260128	-0.114868	0.457385
16.0804	110.635	2	0	-0.255597	0.348112	-0.198164	0.395995
64.3216	23.8074	2	0	-0.138327	0.0550163	0.130975	0.596698
159.732	19.6061	2	0	-0.110649	-0.0419633	-0.108834	0.4017
53.0653	106.433	2	1	0.222193	0.408983	0.315789	0.216501
180.101	47.6149	2	0	-0.219498	-0.0547336	-0.212064	0.525052
169.38	102.232	2	1	-0.0435487	-0.0273842	-0.0288706	0.489741
122.211	107.834	2	1	0.120568	-0.0644698	0.00788593	-0.040822
42.8811	120.438	2	0	0.189779	0.227666	0.441994	0.0389085
138.291	118.337	2	1	-0.0498818	-0.00230543	0.219718	-0.120342
99.6985	28.0088	2	0	0.062969	-0.0894369	-0.158843	0.212214
131.859	32.2101	2	1	-0.100614	0.0850694	-0.01836	0.445776
167.236	57.4179	2	0	-0.252585	0.341995	-0.0527534	0.336358
161.876	71.4223	2	0	-0.137783	0.436842	0.203435	0.189779
139.363	88.2276	2	1	0.112409	0.00936452	0.242764	0.0789258
60.0335	83.326	2	1	0.118632	0.25894	0.0328387	-0.0947295
137.219	19.6061	2	1	-0.0798449	0.179719	-0.0208587	0.438784
73.9698	29.4092	2	0	-0.0261501	0.373065	0.172446	0.151707
86.8342	138.643	2	1	-0.0660827	0.10151	-0.0818238	0.181382
138.291	47.6149	2	0	0.023714	-0.0375814	0.0117518	0.334544
141.508	138.643	2	0	-0.207689	-0.0264661	0.215951	-0.177757
140.436	264.683	2	1	0.0775596	0.0815188	-0.022205	0.157059
121.139	297.593	2	0	-0.140629	-0.113568	-0.0598458	0.0939862
65.3936	113.435	2	0	0.175343	-0.0703278	0.0074468	0.130172
149.012	23.8074	2	0	-0.148826	0.0295119	-0.034508	0.522895
33.2328	10.5033	2	1	0.0419255	-0.0653467	0.0629196	0.20174
122.211	159.65	2	0	0.100802	-0.0709864	0.164138	0.102712
110.419	159.65	2	1	0.0157092	0.0521003	0.14516	0.0399918
104.523	240.875	2	0	-0.0939687	0.119037	-0.0193051	-0.0282399
125.427	249.278	2	1	-0.022161	-0.040946	-0.00276261	0.149002
187.605	103.632	2	0	-0.0783932	0.433431	-0.1819	-0.0524867
94.3384	74.2232	2	1	-0.0192292	0.00708937	0.0950477	0.0925473
114.707	270.284	2	1	-0.0663349	-0.0573185	-0.0928249	-0.0603782
170.452	114.836	2	0	0.0130708	0.0239247	0.202357	0.209089
67.5377	0	2	0	-0.0531444	-0.0767506	-0.150578	0.412101
87.9062	281.488	2	0	-0.0226299	0.00312916	0.0300412	0.0830959
101.843	273.085	2	0	0.122248	-0.0334594	-0.0324679	0.0320596
77.7219	124.639	2	0	0.0773504	-0.137472	-0.0486993	0.0587772
93.2663	294.092	2	0	-0.0114902	0.0463955	-0.00911599	0.00419494
122.211	126.039	2	0	-0.0764116	-0.162724	0.00123002	0.261789
73.9698	282.888	2	1	0.0607601	-0.0443546	-0.011457	0.148712
28.4087	43.4136	2	0	-0.301956	0.0592165	-0.124924	0.647471
11.7923	77.0241	2	0	-0.157481	0.297116	-0.290282	0.404871
36.9849	36.4114	2	0	-0.221341	-0.0019795	-0.124396	0.590332
25.7286	95.2298	2	0	-0.234886	0.567568	-0.0431405	-0.0576341
69.6817	121.138	2	1	0.109496	-0.0728602	0.0185786	0.0195876
137.219	70.0219	2	1	-0.0542613	0.117523	-0.00297195	0.300153
138.291	161.05	2	1	-0.0805081	0.0871541	-0.017404	0.206647
140.436	37.8118	2	0	-0.00175282	0.0325137	-0.00656516	0.304255
183.853	88.2276	2	0	-0.177748	0.26062	-0.236826	0.300332
108.275	261.882	2	1	0.081943	0.121532	0.0582871	0.0855944
125.427	155.449	2	0	0.104304	0.0875357	0.108727	0.0468359
51.4573	16.8053	2	0	-0.104904	-6.11235e-05	-0.057221	0.474961
43.9531	85.4267	2	0	0.0140634	-0.251875	-0.0783222	0.349637
45.0251	105.033	2	0	-0.000866109	0.169974	0.0733702	0.318303
120.067	257.681	2	1	-0.0217232	0.125394	0.00730042	-0.059626
91.1223	154.048	2	1	0.109718	-0.000743147	-0.0217233	0.00924152
9.64824	72.8228	3	0	-0.0506039	-0.152082	-0.125698	0.144667
68.6097	14.0044	3	0	-0.13422	-0.036662	-0.136641	0.503093
30.0168	37.8118	3	0	-0.362768	0.670002	0.387063	-0.0274877
41.809	33.6105	3	0	-0.164177	-0.074762	-0.0842302	0.533686
152.228	15.4048	3	0	-0.119683	-0.0332794	-0.0544997	0.516603
60.0335	1.40044	3	0	-0.146176	0.405971	0.141134	0.0654496
181.173	85.4267	3	0	-0.00371966	-0.180329	-0.275296	0.502642
43.9531	79.8249	3	0	-0.26621	0.0106452	-0.156301	0.596539
57.8894	29.4092	3	0	-0.116811	0.278151	0.0672489	0.355171
26.8007	71.4223	3	0	-0.274103	0.502841	-0.261616	0.124065
2.14405	91.0284	3	0	-0.130929	0.123866	-0.210381	0.152512
176.884	4.20131	3	0	-0.0790225	-0.0222981	-0.0043895	0.278375
176.348	72.8228	3	0	-0.249465	0.554355	-0.0613458	0.174264
124.355	134.442	3	1	-0.219163	0.138333	0.108028	0.100873
63.2496	107.834	3	1	-0.0226959	0.146113	0.0161641	0.0179836
81.474	7.00219	3	0	-0.0353341	0.00210999	0.134745	0.498997
135.075	96.6302	3	0	-0.280474	-0.123227	0.0939575	0.342346
146.868	0	3	0	-0.123999	0.367816	0.141588	0.11164
21.4405	57.4179	3	0	0.00522169	-0.169412	-0.0376041	0.46498
19.2965	84.0263	3	0	-0.0769433	0.0742295	-0.566806	0.574869
185.461	61.6193	3	0	-0.179911	0.145122	-0.0491217	0.136459
82.5461	148.446	3	0	0.0643984	0.0896362	-0.144423	0.472343
127.571	61.6193	3	1	0.177923	0.219364	0.151656	0.142012
88.9782	110.635	3	0	0.0355804	0.213161	-0.130542	-0.225101
144.724	159.65	3	1	-0.293873	0.0680334	0.0557089	0.252184
155.444	116.236	3	1	0.209153	0.366189	0.189669	0.124755
133.467	71.4223	3	1	-0.141455	-0.0840241	-0.0484486	0.620328
174.74	114.836	3	0	0.113003	-0.136595	0.160669	-0.269206
0	85.4267	3	0	0.0731758	0.0971352	-0.467715	0.188994
52.5293	57.4179	3	0	0.148476	0.0609421	0.242782	0.258298
49.3132	8.40263	3	0	-0.225706	0.17911	-0.0957484	0.512417
115.779	14.0044	3	1	0.304322	0.0410957	-0.116657	-0.0451075
61.1055	67.221	3	1	0.0744935	0.453072	0.110315	0.513046
167.236	57.4179	3	0	-0.299404	0.306245	0.0854272	0.377181
129.715	175.055	3	0	-0.0430872	-0.0639228	0.0143293	0.454937
116.315	33.6105	3	0	-0.0922768	-0.0821673	-0.0612844	-0.241573
158.66	53.2166	3	1	-0.254644	0.457156	0.362075	0.193107
35.3769	96.6302	3	0	-0.307604	0.323408	0.323539	0.130651
143.652	117.637	3	0	0.306723	0.167896	0.0124522	0.0327372
190.821	50.4158	3	0	-0.290224	0.331341	-0.109262	0.261885
40.737	117.637	3	0	0.419615	-0.0548477	-0.0579424	0.00272263
26.8007	102.232	3	0	-0.430234	0.348886	-0.168871	0.504025
97.5544	144.245	3	1	0.00341723	0.274883	-0.018967	0.262777
130.251	130.241	3	0	-0.192148	0.310447	0.190133	0.31147
77.1859	130.241	3	0	0.143977	-0.0214036	0.07501	-0.183875
138.291	85.4267	3	1	-0.0840097	-0.0180769	-0.0121533	0.80888
139.363	4.20131	3	0	-0.0863823	-0.0278392	0.280395	0.378607
172.596	37.8118	3	0	-0.157162	-0.0546994	-0.0900439	0.582604
87.9062	70.0219	3	1	0.0908681	-0.0258332	-0.0140199	0.499839
134.003	141.444	3	1	-0.11487	-0.055881	0.0243903	0.122186
101.843	247.877	3	1	-0.203709	0.197672	-0.193788	0.244714
151.156	89.628	3	1	0.0633436	-0.0792936	0.107405	0.661856
166.164	26.6083	3	0	-0.0845728	0.0927014	-0.140829	0.460801
76.1139	26.6083	3	0	-0.173916	0.0884843	0.00940317	0.567352
75.0419	75.6236	3	1	0.0525469	0.0740794	-0.0453553	0.542614
154.372	4.20131	3	0	-0.173604	0.253976	-0.067706	0.354396
49.3132	107.834	3	1	0.0260635	0.256431	0.119908	0.541994
187.605	100.832	3	0	-0.300198	-0.063545	0.257434	0.0158107
91.1223	294.092	3	1	-0.165186	0.210517	-0.0984752	0.239599
130.787	111.335	3	0	-0.0387363	-0.101005	0.119607	0.0167625
129.715	19.6061	3	1	-0.125092	0.292685	0.022666	0.331309
180.101	28.0088	3	0	-0.175357	-0.0281861	-0.174021	0.534876
95.4104	60.2188	3	1	0.169435	0.159493	0.337839	0.216946
142.58	26.6083	3	0	-0.156788	0.112569	-0.0172143	0.497007
121.139	58.1182	3	1	-0.138945	0.0835654	0.18837	0.41521
152.228	140.044	3	0	0.0296809	-0.108008	0.0013046	0.207226
90.0503	152.648	3	0	0.136054	0.06257	-0.0237537	0.191289
55.7454	128.84	3	1	0.108738	0.32409	0.343605	0.112003
145.796	54.6171	3	1	-0.0686452	0.254999	0.250238	0.456749
123.283	43.4136	3	1	0.0617481	-0.23584	-0.111327	-0.0147714
131.859	281.488	3	0	-0.147877	0.0313821	0.0407613	0.17684
118.995	271.685	3	0	-0.146716	-0.148037	-0.0716524	0.436108
116.851	169.453	3	1	-0.0268351	0.0687835	0.0157104	0.0716848
132.931	36.4114	3	1	-0.0622119	0.162097	0.190157	0.430176
91.1223	127.44	3	0	0.0337436	-0.18118	0.0181638	0.110464
75.0419	148.446	3	1	0.15559	0.243282	0.210424	-0.051567
103.987	271.685	3	1	-0.0120215	0.010498	-0.0591766	0.181853
99.6985	194.661	3	0	0.0895357	0.068438	0.0712301	0.206328
113.635	288.49	3	0	-0.0856347	-0.0308285	0.0072781	-0.00805645
138.291	272.385	3	0	-0.128078	0.129007	0.0131741	0.182839
61.1055	92.4289	3	1	0.0616474	0.143962	0.0450677	0.254417
131.859	243.676	3	1	0.0156448	0.0400843	-0.0543091	0.372861
173.668	18.2057	3	0	-0.151999	0.157983	-0.173787	0.386142
62.1776	149.847	3	0	0.0742106	0.158521	0.0239696	0.0524882
47.1692	35.0109	3	0	0.0294333	-0.0662094	-0.170755	0.279752
18.2245	49.0153	3	0	-0.00186113	-0.0333328	-0.211857	0.378675
81.474	107.834	3	0	0.0114931	-0.161145	-0.0804646	0.255604
136.147	57.4179	3	1	0.316781	-0.160716	-0.0889788	-0.0326064
43.9531	63.0197	3	0	-0.0895929	0.3621	-0.336315	0.14365
157.052	105.033	3	1	-0.198496	0.31229	0.0730351	0.0879273
4.28811	79.8249	3	0	0.214854	-0.222383	-0.306575	0.191497
42.8811	18.2057	3	0	-0.123568	0.165441	-0.0841737	0.391189
34.3049	53.2166	3	0	-0.140359	0.15081	-0.0637027	0.454113
176.884	64.4201	3	0	-0.328795	0.361649	0.00521821	0.406908
161.876	7.00219	3	0	-0.107835	0.299589	-0.0846847	0.260078
50.3853	46.2144	3	0	-0.123396	-0.0386375	-0.113359	0.507782
142.58	100.832	3	1	-0.143813	-0.0590152	0.0304949	0.172293
132.931	50.4158	3	1	0.491079	0.0827281	0.0601888	0.185198
62.1776	21.0066	3	0	-0.259144	0.233766	0.0401547	0.463019
159.732	46.2144	3	0	-0.217239	0.100026	0.0153154	0.536448
80.402	21.0066	3	0	-0.20307	0.162145	-0.105105	0.483229
68.6097	30.8096	3	0	-0.242048	0.128285	0.0525576	0.553041
54.6734	8.40263	3	0	-0.17845	0.212875	-0.0036365	0.386173
12.8643	61.6193	3	0	-0.1823	-0.0804106	0.0696457	0.596125
161.876	75.6236	3	0	-0.14321	0.330639	0.153389	0.524245
128.643	77.0241	3	1	-0.0797012	-0.0799505	-0.0637954	0.568735
195.109	70.0219	3	0	-0.291875	0.508919	-0.259851	0.156084
156.516	23.8074	3	0	-0.128053	0.040216	-0.0255489	0.432968
187.605	93.8293	3	0	-0.233499	0.0883823	-0.0662796	0.236433
135.075	124.639	3	0	-0.245548	0.133126	-0.00856211	0.626305
75.0419	93.8293	3	1	-0.0102265	-0.0968743	0.0703941	0.0589247
66.4657	100.832	3	1	-0.0883986	0.356893	0.0743266	0.192591
139.363	71.4223	3	1	-0.102874	0.0662999	0.112669	0.614891
165.092	109.234	3	1	-0.171833	-0.0178606	0.325709	0.244393
84.6901	131.641	3	1	0.0703351	-0.150768	-0.0943482	-0.171499
121.139	282.888	3	0	-0.0730307	0.0169768	-0.117179	0.0502689
97.5544	51.8162	3	1	0.429573	0.303704	0.240061	0.0605775
95.9464	155.449	3	1	-0.000759872	-0.0881423	-0.0353743	0.270079
106.131	128.84	3	1	-0.108893	0.0261144	-0.0709341	0.0788954
36.4489	29.4092	3	0	-0.337561	0.228313	0.080082	0.501631
95.4104	109.234	3	0	0.0743011	0.198595	-0.0603387	-0.249369
58.9615	121.838	3	1	0.13203	0.421395	0.30576	-0.00598664
83.6181	49.0153	3	1	0.120207	0.322195	0.177128	0.366596
92.1943	260.481	3	1	-0.0118885	0.0608465	-0.0450437	0.0484678
110.419	245.077	3	1	-0.0103165	0.135886	-0.119757	0.218797
124.355	143.545	3	1	-0.0584839	0.257848	0.213969	0.0505622
71.8258	138.643	3	0	0.318968	0.0673756	0.071398	-0.110287
79.33	72.8228	3	1	0.152232	0.0974686	0.0574264	0.381619
85.7621	154.048	3	0	0.108774	0.198731	-0.123942	0.350794
49.3132	75.6236	3	0	-0.0179816	0.0217192	-0.115038	0.620941
152.228	151.247	3	0	0.0651234	0.0711421	0.0155094	0.11346
137.219	163.851	3	0	-0.00545815	-0.0142091	0.123897	-0.0191163
76.1139	112.035	3	1	-0.13649	-0.0711765	-0.0652331	0.41878
34.3049	75.6236	3	0	-0.307945	0.636311	-0.236673	0.0435661
21.4405	43.4136	3	0	-0.079245	0.263529	-0.101599	0.485925
46.0972	7.00219	3	0	-0.182093	0.221804	-0.0422023	0.353342
155.444	42.0131	3	0	-0.327639	0.251256	0.06564	0.492614
43.9531	25.2079	3	0	-0.215389	0.0206745	-0.0866867	0.574588
60.0335	46.2144	3	0	-0.104612	0.0348183	-0.0805735	0.617831
52.5293	37.8118	3	0	-0.0153829	-0.0910393	-0.216513	0.346521
175.812	56.0175	3	0	-0.228685	0.159062	0.0133209	0.367473
79.33	277.287	3	1	-0.143286	0.126555	-0.0417333	0.243533
146.868	256.28	3	1	0.00990012	-0.0596492	0.0921143	0.0830672
67.5377	145.646	3	1	0.108261	0.0238812	0.27168	-0.0971969
122.211	299.694	3	0	-0.0730838	0.0173564	-0.0250249	0.0238791
152.228	270.284	3	0	-0.176292	0.122219	0.0841486	0.242473
84.6901	110.635	3	0	0.0606663	0.0321389	-0.155612	0.108003
116.851	259.081	3	1	-0.134941	0.0645775	0.0159242	0.088638
106.131	284.289	3	0	0.00444494	0.0734426	-0.00648663	0.0648186
161.876	117.637	3	1	-0.0792351	0.156108	0.0722467	0.338675
138.291	284.289	3	1	-0.0709603	0.16381	0.0378935	0.205117
140.436	261.882	3	1	-0.0396585	0.121637	-0.0249742	0.262206
97.5544	271.685	3	1	0.0249247	-0.115183	0.0966892	-0.0104943
78.258	100.832	3	1	-0.150096	-0.103359	0.0522773	0.254876
34.3049	85.4267	3	0	-0.335322	0.563964	-0.227522	0.00410052
86.8342	282.888	3	0	-0.151126	-0.0210059	-0.00182772	0.273991
71.8258	117.637	3	1	0.0272126	0.027716	0.0732735	0.217973
84.6901	275.886	3	0	-0.0366166	-0.0170072	0.0491449	0.0553573
18.2245	65.8206	4	0	-0.245952	0.204163	-0.255803	0.429598
190.821	89.628	4	0	-0.214849	-0.0096673	-0.223456	0.491188
8.57621	60.2188	4	0	0.247058	0.00524829	-0.289243	0.0366039
0	64.4201	4	0	-0.0938784	0.27477	-0.128891	-0.0543603
130.787	15.4048	4	0	-0.0268964	0.0908336	-0.0257055	0.343864
174.74	63.0197	4	0	0.0728081	0.0648924	0.131243	-0.104741
142.58	1.40044	4	0	-0.194398	0.44011	0.134352	0.149347
76.1139	127.44	4	1	0.115242	0.0140176	0.0999962	-0.149099
28.9447	35.0109	4	0	-0.199487	0.670089	0.311937	0.0961348
179.028	50.4158	4	0	-0.200526	0.166027	-0.114139	0.4257
58.9615	2.10066	4	0	-0.229958	0.338707	0.142021	0.287076
123.283	57.4179	4	1	-0.0177209	0.7742	-0.014685	0.0807018
38.593	15.4048	4	0	-0.0775731	-0.0407519	-0.163932	0.54776
13.9363	46.2144	4	0	-0.0455481	-0.0242865	-0.166397	0.426472
184.389	93.8293	4	0	-0.368741	0.0105529	-0.0977138	0.413443
121.139	4.20131	4	0	-0.164736	0.158858	0.137799	0.342929
191.893	68.6214	4	0	-0.265249	0.492292	-0.254329	0.0920415
47.1692	36.4114	4	0	-0.115393	0.0568167	-0.161696	0.485714
79.33	7.00219	4	0	0.0667901	-0.0255186	0.20852	0.241226
172.596	36.4114	4	0	-0.308337	0.388658	0.297491	0.240352
84.6901	303.895	4	0	-0.0327268	-0.036364	-0.0391268	0.0286746
166.164	29.4092	4	0	-0.0750438	-0.0137921	-0.0673159	0.482141
139.363	114.836	4	1	0.0140456	-0.027466	0.0382795	0.45317
149.012	105.033	4	1	-0.202268	0.152041	-0.0365181	0.565951
150.084	67.221	4	1	0.161049	0.17593	0.124123	0.207684
1.07203	81.2254	4	0	0.379946	-0.136566	-0.349901	0.336333
64.3216	61.6193	4	1	-0.1824	0.446648	0.173602	0.426866
95.4104	153.348	4	0	0.0916246	-0.00701517	0.0890876	0.24409
132.931	37.8118	4	0	0.309412	0.183459	-0.0497981	0.20931
118.995	24.5077	4	0	0.274799	0.404739	0.14154	0.30339
164.02	135.842	4	1	0.10767	0.0206242	0.163707	0.227965
22.5126	81.2254	4	0	-0.297735	0.248232	-0.274294	0.411974
86.8342	148.446	4	0	-0.0298474	0.0516692	0.153123	-0.0100388
55.7454	15.4048	4	0	-0.119028	0.0721098	-0.00588035	0.452402
152.228	49.0153	4	1	-0.0135196	0.292485	0.0494027	0.379418
140.436	82.6258	4	1	-0.00373368	0.158605	0.231871	0.459448
140.436	26.6083	4	0	-0.171669	0.155393	-0.0586419	0.549464
79.33	74.2232	4	1	-0.106692	-0.00218241	0.000186596	0.643916
86.8342	137.243	4	0	0.0863962	-0.0411197	0.107157	0.136739
49.3132	91.0284	4	1	-0.038414	0.0711996	-0.0729039	0.715144
114.707	120.438	4	0	0.108739	-0.122267	0.0254252	0.0358351
152.228	92.4289	4	1	-0.139664	0.263258	0.148592	0.541215
6.43216	93.8293	4	0	-0.182553	0.145112	-0.246373	0.438462
110.419	264.683	4	1	-0.0408364	-0.0185959	-0.0953307	0.602604
47.1692	50.4158	4	1	0.0238881	0.232032	-0.0610319	0.442971
168.308	67.221	4	0	-0.0794627	0.175151	0.0710403	0.416026
184.389	84.0263	4	0	-0.229065	0.495483	-0.222997	0.202927
50.9213	72.8228	4	1	0.337805	0.268782	-0.00927235	0.251977
165.092	109.234	4	1	0.00821562	-0.026842	0.158015	0.65017
81.474	107.834	4	1	0.0083533	-0.0965514	0.0737478	0.0937501
154.372	116.236	4	1	-0.000599602	0.0955888	0.103591	0.405123
70.7538	44.814	4	1	0.0953732	0.18048	0.234183	0.346959
107.203	32.2101	4	0	-0.0500648	-0.0496719	-0.0151369	0.000510278
123.283	147.046	4	1	-0.0393507	0.00263589	0.0330762	0.393803
95.4104	14.0044	4	1	-0.0268755	0.417012	0.172703	0.472695
127.571	121.838	4	1	-0.153333	0.252164	-0.00339575	0.514742
58.9615	28.0088	4	0	-0.179802	0.115026	-0.015715	0.508385
110.419	280.088	4	0	-0.171262	0.00566008	-0.106671	0.402863
85.7621	285.689	4	1	-0.127133	-0.0674272	-0.0942366	0.446383
139.363	170.853	4	0	0.146824	0.116604	0.158664	0.0933499
60.0335	137.243	4	1	-0.0116282	0.186762	0.00677367	0.286031
96.4824	207.265	4	0	-0.0970062	0.400514	-0.141656	0.322473
128.643	75.6236	4	1	-0.0411354	0.00517406	0.0820683	0.552917
62.1776	92.4289	4	1	0.108728	0.119993	0.149434	0.199869
120.067	77.0241	4	1	-0.0697353	0.0248867	0.0571554	0.59684
175.276	133.042	4	0	0.282169	-0.0617623	0.101999	0.139139
42.8811	96.6302	4	1	-0.0754914	0.131541	0.0954074	0.417134
93.2663	175.055	4	0	-0.0177668	0.253578	0.167943	-0.0570191
94.3384	75.6236	4	0	-0.0267377	0.150747	0.195522	0.107779
139.363	135.842	4	1	0.0167062	0.0703235	0.0150724	0.180661
73.9698	162.451	4	1	-0.060947	0.35906	-0.0692073	0.203583
122.211	260.481	4	1	-0.0930796	0.0144019	0.0412774	0.31568
40.737	64.4201	4	1	-0.149278	0.578827	-0.140365	0.335389
95.4104	225.47	4	0	-0.0364281	0.0283917	0.0837196	-0.0708295
100.771	253.479	4	1	-0.0581932	0.0953612	-0.0223678	0.202812
65.3936	102.232	4	1	-0.0261836	-0.124056	0.168251	0.279591
113.635	177.856	4	1	-0.0734235	-0.00780729	-0.0182174	0.339207
127.571	285.689	4	1	0.117758	0.0722098	-0.00658891	0.0772612
99.6985	184.858	4	0	0.0703219	-0.00296018	0.0169973	0.095094
76.1139	149.847	4	1	-0.00592137	0.332949	0.172804	0.0884748
200.469	75.6236	4	0	-0.316487	0.182082	-0.213527	0.257976
75.0419	285.689	4	0	-0.0638478	-0.0953434	-0.114126	0.185727
70.7538	0	4	0	-0.0959658	0.102592	-0.105325	0.172481
187.069	75.6236	4	0	-0.286535	0.294752	-0.211618	0.313836
135.075	4.20131	4	0	-0.197593	0.305301	0.0876665	0.286714
23.5846	68.6214	4	0	-0.258337	0.314893	-0.249877	0.156614
183.853	60.2188	4	0	-0.234181	0.130092	-0.0925664	0.408072
71.8258	19.6061	4	0	-0.178713	0.0528024	-0.0438768	0.463107
177.956	67.221	4	0	-0.121424	0.492956	-0.0832321	0.0889084
174.74	87.5274	4	0	-0.27332	0.474882	-0.152273	0.369445
31.0888	51.8162	4	0	-0.242159	0.420007	-0.233622	0.414205
37.5209	21.7068	4	0	-0.0535233	-0.0666061	-0.14863	0.611746
143.652	88.2276	4	1	-0.121911	0.0993355	0.0457813	0.618334
62.1776	53.2166	4	1	-0.0910133	0.157698	0.104987	0.604891
136.147	70.0219	4	1	0.0355681	0.0568262	0.0542647	0.564448
154.372	15.4048	4	0	-0.215985	0.143134	0.0216509	0.417011
55.7454	89.628	4	1	-0.00357416	0.326211	0.0322357	0.433561
52.5293	58.8184	4	1	0.0550095	0.065836	0.0192845	0.658604
177.956	102.232	4	1	-0.0391865	0.066201	0.298676	0.436748
122.211	14.0044	4	0	0.0588996	0.159963	-0.0812493	0.180102
162.948	126.039	4	1	0.0484691	0.0675946	0.248835	0.367953
159.732	25.2079	4	0	-0.027674	0.0884786	-0.104008	0.438927
145.796	158.249	4	0	0.309513	0.304585	0.0293308	-0.029879
76.1139	63.0197	4	1	0.117916	0.0298038	-0.0827377	0.618585
94.3384	163.851	4	0	0.195939	0.0578346	-0.0330356	0.261092
130.787	138.643	4	1	-0.0329097	0.227492	-0.00787509	0.0541217
93.2663	138.643	4	0	0.0423108	0.0189641	0.173364	-0.0173414
117.923	167.352	4	1	0.14811	0.0193444	0.0767476	0.161356
92.1943	96.6302	4	0	-0.102177	-0.0792252	0.0833114	0.0403105
167.236	116.236	4	1	-0.0768456	-0.1453	0.109333	0.358386
84.6901	259.081	4	1	-0.069372	0.0381406	-0.00630952	0.141098
103.987	127.44	4	0	0.00455023	0.0872572	-0.00646138	0.0584275
136.147	52.5164	4	1	-0.0026552	0.267332	0.227661	0.307281
103.987	242.276	4	1	0.124238	0.124375	-0.0591045	0.10454
197.253	91.0284	4	0	-0.150484	-0.030206	-0.277605	0.45733
121.139	284.289	4	1	-0.130053	0.0495616	0.0235919	0.270667
128.643	296.893	4	1	0.0365746	-0.0426028	-0.0388562	0.150949
65.3936	114.836	4	1	-0.0283209	0.15356	0.0866949	0.0869869
116.851	259.081	4	1	-0.0201911	0.128791	-0.0626778	0.135395
157.588	50.4158	4	1	-0.107314	0.206111	0.0760611	0.365836
82.5461	11.2035	4	0	0.217418	-0.0973533	0.0436602	0.346926
141.508	12.6039	4	0	-0.101739	0.311095	0.128193	0.208535
161.876	44.814	4	0	0.0709258	0.0633781	0.0198809	0.300232
143.652	68.6214	4	1	-0.247677	0.447933	0.166874	0.207283
173.668	117.637	4	1	-0.0364968	-0.0831974	0.171097	0.349241
118.995	86.8271	4	1	0.221155	0.0340215	0.0207218	0.0241053
66.4657	291.291	4	1	-0.0982874	0.0039525	-0.100703	0.226509
192.965	58.8184	4	0	-0.197531	0.347839	-0.119338	0.081912
170.452	79.8249	4	1	-0.0514018	0.218203	-0.105116	0.595378
97.0184	105.733	4	0	0.120561	0.012336	0.0097144	-0.0535788
64.8576	81.2254	4	1	-0.0036465	0.2141	0.0562592	0.432445
123.283	65.8206	4	1	-0.159161	0.395917	0.0709706	0.563257
147.94	117.637	4	1	0.0504094	-0.0215906	-0.0216737	0.393852
116.851	11.2035	4	0	0.114783	0.183254	0.0780417	0.211508
131.859	102.232	4	1	-0.168227	0.0935083	0.175033	0.220265
102.915	178.556	4	0	-0.0807444	0.0663301	-0.0180978	0.205193
82.0101	128.84	4	1	0.170306	0.197938	0.00671325	-0.00606319
6.43216	72.8228	4	0	0.162058	-0.0573797	-0.339562	0.212305
125.427	25.9081	5	0	0.105202	-0.0162445	-0.127012	0.136284
61.1055	18.9059	5	0	-0.0548192	-0.0504701	-0.029372	0.385102
179.028	66.5208	5	0	-0.141574	-0.0183677	-0.140354	0.404808
114.707	182.757	5	1	-0.237704	-0.0148461	0.0812687	0.575049
137.219	142.144	5	0	0.0216754	-0.115752	0.166969	0.116486
143.652	59.5186	5	0	0.0658894	0.187526	-0.00277933	0.421483
158.66	67.9212	5	0	-0.0511293	0.365998	0.278154	0.327093
103.987	310.197	5	1	-0.105151	-0.074067	0.0241341	0.435134
17.1524	76.3239	5	0	-0.115701	0.183311	-0.236234	0.428715
128.643	44.1138	5	0	-0.0330955	0.161408	-0.00434032	0.527888
125.427	108.534	5	0	-0.0312428	0.135993	0.28698	0.017485
153.3	144.945	5	0	0.0246606	0.0827434	0.0745217	-0.070601
130.787	133.742	5	0	-0.087354	0.194464	0.26807	-0.0656752
187.605	95.93	5	0	-0.126116	0.0787143	-0.250876	0.395701
107.203	205.164	5	1	0.177023	0.381121	0.0448703	0.319625
30.0168	44.1138	5	0	0.405514	0.0601428	-0.156781	0.190592
213.333	95.93	5	0	-0.192396	0.0117103	-0.0342119	0.327335
32.6968	63.7199	5	0	-0.12908	0.586233	-0.130096	0.0481377
106.131	132.341	5	0	-0.0824554	0.0229096	-0.0840237	0.188816
189.749	46.9147	5	0	-0.0818593	0.0463719	-0.0553594	0.235606
54.6734	184.158	5	1	0.392669	0.00967825	0.0521777	0.0126906
110.419	172.254	5	1	0.103301	0.129941	0.0646809	0.242448
79.33	168.753	5	1	0.245323	0.154083	0.0689154	-0.0555319
81.474	116.937	5	0	0.0253579	-0.0600887	-0.0125346	0.0842375
71.8258	188.359	5	0	0.112429	-0.0210039	0.100208	0.110753
103.451	291.991	5	1	-0.0744023	0.0300344	-0.105978	0.506509
176.884	81.9256	5	0	0.0440411	0.0905425	-0.13232	0.152777
213.333	72.1225	5	1	-0.10563	0.109501	-0.121404	0.114497
68.6097	154.748	5	1	0.126655	0.148873	0.139852	-0.0441655
158.66	45.5142	5	0	0.0832137	0.062193	-0.0474018	0.145752
13.4003	56.7177	5	0	0.142238	0.224572	-0.0255015	0.359303
126.499	61.6193	5	0	-0.0134974	0.255181	0.166195	0.272399
83.6181	181.357	5	0	-0.0517324	-0.0998218	0.0999353	0.102485
73.9698	311.597	5	1	-0.0642255	-0.0439431	-0.101757	0.282161
77.1859	0	5	1	-0.125539	-0.0679554	0.0568431	0.167665
68.6097	139.344	5	0	0.0735027	-0.091346	0.103511	0.133857
110.419	111.335	5	0	-0.0662289	-0.132518	0.103777	0.0560706
47.1692	62.3195	5	1	0.0238149	0.16711	0.0506345	0.49986
57.8894	64.4201	5	1	-0.193242	0.0790628	0.0414477	0.503923
78.258	200.963	5	0	0.0130532	-0.117241	0.0540168	0.248408
6.43216	67.9212	5	0	-0.0300202	0.221944	-0.0732283	0.175759
117.923	265.383	5	1	0.0147436	0.073338	0.0884995	0.366949
69.6817	69.3217	5	1	0.136941	0.183087	0.0618508	0.429902
125.427	186.258	5	1	0.306301	-0.0624515	0.216912	0.150181
115.779	231.772	5	1	-0.0556676	0.19148	-0.0157187	0.393233
57.8894	24.5077	5	0	-0.0938047	-0.00721166	-0.0418836	0.40553
118.995	52.5164	5	1	-0.172272	0.0311779	0.0299245	0.452725
184.389	72.1225	5	0	-0.171419	0.290328	-0.122085	0.156551
141.508	45.5142	5	0	0.0106998	0.0268561	-0.0861334	0.432995
131.859	109.934	5	0	0.000869385	0.0743364	0.0200555	0.0655962
134.003	58.1182	5	0	0.0292878	0.350872	0.0447834	0.332427
131.859	31.5098	5	0	0.0430607	-0.084931	-0.121144	0.245487
66.4657	46.9147	5	1	0.205911	0.296848	0.0774034	0.331438
118.995	139.344	5	0	0.0341657	-0.0447199	0.09177	0.167445
174.204	56.7177	5	0	-0.15593	0.122542	-0.00920503	0.347483
113.635	210.766	5	1	0.302493	0.318832	-0.0098698	0.178936
124.355	121.138	5	0	-0.00820497	0.0526054	0.0999373	0.167013
93.2663	199.562	5	0	0.0394127	-0.0761481	0.00775007	0.0848928
55.7454	234.573	5	1	-0.073341	0.323888	0.0547521	0.386885
60.0335	86.1269	5	0	-0.0143204	0.00992113	0.134098	0.111424
97.5544	149.147	5	0	0.216425	0.0292727	-0.00175589	-0.0252798
102.915	262.582	5	1	-0.053818	0.267571	0.00526917	0.431084
91.1223	188.359	5	0	0.0509401	-0.00392545	-0.0317888	0.00928142
72.8978	287.79	5	1	-0.0762152	0.000407051	0.178528	0.338049
120.067	73.523	5	1	-0.200935	0.205404	0.0159174	0.350585
114.171	191.86	5	0	-0.0476064	0.00315261	-0.0350957	0.14701
63.2496	177.155	5	1	0.0590727	0.0976735	0.123849	0.168576
115.779	109.934	5	0	-0.0692268	0.0373841	-0.0660665	-0.0793774
110.419	63.7199	5	1	-0.0542734	0.134132	0.0535873	0.0904718
70.7538	17.5055	5	0	-0.0792912	-0.100182	-0.0406235	0.336846
95.4104	114.136	5	0	-0.0248162	0.0851913	-0.0223273	-0.0126206
84.6901	284.989	5	1	0.0109722	-0.00741361	-0.133069	0.437842
38.593	42.7133	5	0	0.0982201	0.29244	-0.0257858	0.269294
107.203	39.9125	5	0	0.101647	-0.127807	0.0309706	0.329893
103.987	210.066	5	1	0.0546036	0.253771	0.124034	0.26262
52.5293	168.753	5	1	0.143445	0.284383	0.0627201	0.0368566
129.715	140.744	5	0	0.0429577	0.151593	0.136182	-0.0581355
77.1859	245.777	5	1	-0.0509487	0.192057	0.214243	0.065088
202.613	58.1182	5	1	-0.0225692	0.0875191	-0.0124462	0.130271
135.075	27.3085	5	0	0.070952	-0.099156	-0.0825475	0.257592
134.003	69.3217	5	0	0.106572	0.126367	0.0466107	0.315303
166.164	72.1225	5	0	-0.118667	0.218442	-0.0603507	0.500363
54.6734	248.578	5	1	-0.132631	0.24866	0.0615549	0.310677
62.1776	287.79	5	1	-0.156533	0.127353	-0.0647026	0.397974
118.995	156.149	5	1	0.0138451	0.118804	0.0666841	0.147538
66.4657	273.786	5	1	-0.0266479	-0.0413842	0.0121165	0.441278
70.7538	226.171	5	0	0.0640844	0.144624	-0.00651577	0.190098
108.275	72.1225	5	1	0.0816789	0.00157853	0.110367	-0.0199618
46.0972	193.961	5	1	0.0701695	0.103435	0.178816	0.184709
95.4104	224.77	5	0	-0.0144636	0.20773	0.0947779	0.163633
88.9782	295.492	5	1	-0.107384	-0.0775938	-0.0957197	0.360616
63.2496	206.565	5	1	0.095951	0.250368	0.0654463	0.404567
83.6181	163.151	5	0	0.177661	0.155394	0.058803	0.0180266
52.5293	209.365	5	1	-0.0250672	0.181032	0.0370938	0.179176
108.811	213.567	5	1	0.27247	0.345477	-0.0367802	0.0638186
73.9698	259.781	5	1	-0.0548248	-0.0131231	-0.0332552	0.28302
87.9062	122.538	5	0	-0.0282489	0.0414182	0.0158544	-0.0120899
77.1859	90.3282	5	1	-0.0431638	0.179843	-0.0627357	0.104231
90.5863	247.877	5	0	0.122136	0.220969	0.018598	0.0504218
75.0419	134.442	5	0	0.0411973	-0.0272913	0.284066	0.057627
48.2412	169.453	5	1	0.165517	0.211767	-0.069793	0.0666261
132.931	174.354	5	1	-0.0050976	-0.00427261	0.0188494	0.243091
63.2496	158.95	5	1	0.139093	0.103014	0.0281879	0.0965064
109.347	238.775	5	1	0.0340857	0.179389	0.14473	0.0667291
102.915	175.755	5	1	0.134186	-0.0212821	-0.0740236	0.00375603
84.6901	320	5	1	-0.000501757	0.0505243	0.0166644	0.000155501
150.084	56.7177	5	0	0.0370956	0.293871	0.00295823	0.299064
114.707	24.5077	5	0	-0.0369186	0.134576	-0.0718944	0.323714
94.3384	212.166	5	0	0.144914	0.0612509	0.0933209	-0.0218593
85.7621	238.775	5	0	0.0341677	0.177482	0.00911918	-0.132252
64.3216	168.753	5	1	0.0549985	0.111032	-0.0145842	0.0972287
0	69.3217	5	0	-0.0736518	0.0798717	-0.0957329	0.0644827
73.9698	283.589	5	1	-0.116576	0.000193453	0.0583993	0.353541
103.451	231.772	5	0	-0.132378	0.221516	0.120125	0.137167
72.8978	233.173	5	0	0.020115	0.143774	-0.0853066	0.0506714
50.3853	191.86	5	1	0.216931	-0.0324149	0.128578	0.096639
70.378	68.0543	1	0	-0.024212	0.107535	-0.00996166	0.0960076
108.866	68.7783	1	0	0.00299323	0.0522241	0.130779	-0.153725
10.9966	59.3665	1	0	-0.0789618	0.0402563	0.0860269	0.598744
64.8797	221.538	1	0	-0.067423	-0.0670131	-0.166231	0.529275
100.069	61.5385	1	1	-0.0748746	0.07505	-0.195738	0.0405562
126.46	0	1	0	-0.146094	0.122248	0.196188	0.177451
40.6873	238.914	1	0	-0.240335	0.297076	-0.128929	0.542719
4.39863	47.7828	1	0	0.0430965	0.0277462	0.204355	-0.0531647
82.4742	68.0543	1	1	-0.0263579	0.0724752	0.167415	-0.0744433
64.8797	192.579	1	0	-0.203599	0.131586	-0.102155	0.00375358
135.258	20.2715	1	0	-0.0959536	0.0156365	-0.0536909	0.163929
147.354	65.1584	1	0	0.132903	0.0846642	0.00468	0.0349609
73.677	34.7511	1	0	-0.062931	-0.0174011	0.056965	0.047878
104.467	237.466	1	0	-0.0766371	0.267093	-0.0587777	0.643063
102.268	39.095	1	1	0.00400404	0.105178	0.0262614	-0.0959556
119.863	33.3032	1	0	0.0119573	-0.0793659	0.123815	-0.0490304
134.158	53.5747	1	0	0.10589	0.163817	0.112243	0.267257
54.9828	243.258	1	0	-0.165879	0.0653496	0.0431189	0.144285
45.0859	65.1584	1	0	-0.0157077	-0.0579099	-0.160415	-0.0298782
97.8694	224.434	1	0	0.0184705	0.0610015	-0.109219	0.10289
116.564	82.5339	1	0	-0.0282217	0.0412251	0.02207	-0.121868
129.759	82.5339	1	1	0.20629	0.0694611	0.125403	0.0301952
17.5945	78.19	1	0	0.136272	0.163631	0.183324	-0.0817383
39.5876	60.8145	1	0	0.0402016	0.0606667	-0.0589679	0.0356592
54.9828	53.5747	1	1	-0.0505006	0.0780436	0.149009	-0.0377564
62.6804	68.0543	1	0	-0.0324094	0.130233	-0.0142356	0.0937072
59.3814	214.299	1	1	-0.0651812	0.012625	-0.155625	0.456392
91.2715	89.7738	1	1	-0.0687232	0.281169	-0.120149	0.25309
83.5739	222.986	1	0	0.0557365	0.0359827	0.0232921	0.0861158
48.3849	44.8869	1	0	-0.0867947	0.448767	0.000289202	0.280837
75.8763	209.955	1	0	0.0386804	0.000664042	0.0680054	-0.095671
60.4811	102.805	1	1	-0.163913	0.230755	0.111605	0.131561
62.1306	20.2715	1	0	0.0498615	0.0140409	0.064437	-0.0803824
0	88.3258	1	0	-0.099587	0.0679152	0.0838482	0.588864
36.2887	41.991	1	0	0.0358512	0.0483484	-0.0937257	0.276721
67.079	50.6787	1	1	-0.0142899	0.152761	-0.0961063	-0.0247637
28.5911	70.9502	1	0	-0.0135646	0.0560917	0.146385	0.270191
103.368	92.6697	1	1	-0.0464834	0.206808	-0.118365	0.122152
113.265	18.8235	1	1	0.0282511	0.0243772	0.151823	-0.0697477
74.7766	97.0136	1	1	-0.0553455	0.199542	-0.157021	0.153686
74.2268	81.086	1	1	-0.107165	0.0273036	0.0107729	0.151632
42.8866	17.3756	1	0	-0.0472347	0.0226182	-0.0117138	0.0652426
91.2715	194.027	1	1	-0.0396035	0.312336	0.0584064	0.259438
21.9931	39.095	1	0	-0.00782399	0.117358	0.339721	0.170805
97.8694	107.149	1	0	0.0038708	0.192614	-0.0615931	0.123975
140.756	52.1267	1	0	0.021542	0.0952055	0.000455603	-0.131038
141.856	4.34389	1	0	-0.237005	0.462192	0.340504	-0.0517107
92.3711	72.3982	1	1	-0.109077	0.0368157	-0.0953124	0.123779
48.3849	70.9502	1	0	0.00138098	0.0806384	-0.0167964	0.0160607
100.069	220.09	1	0	-0.133848	0.132395	-0.0113092	0.179186
69.2784	196.923	1	1	-0.127312	0.434265	0.0807837	0.131317
136.357	41.991	1	0	0.103384	-0.0270263	0.114142	-0.0238944
56.0825	27.5113	1	0	0.0447141	-0.0574995	-0.0131186	0.0628495
65.9794	88.3258	1	1	-0.188089	0.211333	-0.00464417	0.203982
16.4948	59.3665	1	0	-0.0186631	0.0783501	0.294185	0.417375
106.667	52.1267	1	1	0.0920862	0.0643447	-0.0292689	-0.199905
47.2852	246.878	1	0	-0.119584	0.0934989	-0.125385	0.494902
82.4742	88.3258	1	1	-0.110919	0.224072	-0.0123222	0.0932867
95.6701	95.5656	1	1	-0.0152258	0.288369	-0.0374494	0.184132
41.7869	230.95	1	0	-0.19814	0.521607	-0.0686763	0.391025
54.9828	222.986	1	1	-0.200519	0.306691	-0.16762	0.292343
69.2784	108.597	1	1	0.0400852	0.205211	0.0700768	0.226555
58.2818	249.05	1	0	-0.146854	-0.00745977	0.048482	0.1058
76.9759	47.7828	1	0	-0.0837352	-0.0211195	0.0253854	0.157917
122.062	110.045	1	0	-0.0380684	0.228681	0.0143365	-0.0445528
23.0928	17.3756	1	0	0.0251387	0.0522641	0.191807	-0.0271866
8.79725	82.5339	1	0	0.147714	0.215741	0.186855	0.252036
42.3368	50.6787	1	0	-0.0504764	0.392144	-0.071411	0.347334
59.3814	207.059	1	1	-0.144109	-0.019834	-0.0859432	0.118381
40.6873	94.1176	1	0	-0.0970258	0.273258	-0.025464	0.0287409
128.66	55.0226	1	0	0.0871976	0.095456	0.106917	0.222604
86.8729	228.778	1	0	-0.0137801	0.0652479	-0.0255513	0.152565
49.4845	28.9593	1	0	-0.112682	0.0828117	0.135245	0.0143744
140.756	66.6063	1	0	0.205963	0.0609243	0.239876	0.102122
7.69759	53.5747	1	0	0.039548	-0.000510095	0.280835	0.353773
30.7904	27.5113	1	0	-0.0887399	0.251269	-0.0477861	0.0523318
118.763	50.6787	1	0	0.0283245	0.0255188	0.162792	-0.0363744
89.0722	49.9548	1	0	0.0464106	-0.0798097	0.117786	-0.00121016
145.155	55.0226	1	0	0.0467791	-0.0728611	0.0310516	0.0351981
97.8694	70.2262	1	1	-0.0993607	0.22555	-0.0832888	0.146873
144.055	15.9276	1	0	-0.0798749	0.187823	-0.0136605	0.137275
56.0825	59.3665	1	0	-0.06323	0.195212	0.0021394	0.0218462
74.7766	65.8824	1	1	-0.0655808	0.245615	0.0473004	0.00619162
56.0825	112.941	1	1	-0.0502107	0.248956	-0.0804033	-0.000435913
64.8797	97.0136	1	1	-0.161484	0.182408	0.0178025	0.267561
46.1856	194.027	1	0	-0.132872	0.264876	0.0356604	0.18017
171.546	79.638	2	0	-0.0658705	0.336858	-0.0871955	-0.104232
4.39863	66.6063	2	0	-0.119201	0.412172	-0.159295	-0.0823636
8.79725	43.4389	2	0	-0.0985366	0.0256143	-0.190322	0.29392
185.842	105.701	2	0	0.218567	-0.0397016	-0.232047	-0.0311984
161.649	72.3982	2	0	-0.0260829	0.058929	-0.142015	0.144997
133.058	43.4389	2	0	-0.106196	0.232008	0.240269	0.0641719
160.55	91.2217	2	0	0.0512169	0.017324	0.176626	-0.19736
173.746	97.0136	2	0	0.00853723	0.127102	0.0654551	-0.160467
158.351	50.6787	2	0	-0.210623	0.534524	0.206785	-0.146189
118.763	20.2715	2	0	0.0800467	-0.00513392	-0.0436581	0.0485264
173.746	53.5747	2	0	-0.098328	0.143758	-0.137298	0.177508
142.955	17.3756	2	0	-0.154452	0.0727048	-0.137485	0.305452
16.4948	34.7511	2	0	-0.155047	0.230845	-0.136395	0.181438
53.8832	293.937	2	0	-0.157081	0.0929229	-0.122257	0.538068
144.055	98.4615	2	1	0.0325662	0.128699	0.0557296	0.150435
181.443	86.8778	2	0	-0.132106	0.0920684	0.0711502	-0.0786209
120.962	53.5747	2	1	0.464487	-0.0411013	0.0774749	-0.189686
153.952	81.086	2	0	0.0183592	-0.0262478	-0.0347926	0.0648673
58.2818	89.7738	2	0	0.00811054	-0.0513292	-0.119514	-0.067132
144.055	68.0543	2	0	0.0319868	0.0353571	-0.108104	0.104673
37.3883	49.2308	2	0	0.0378955	0.152603	0.23103	-0.0318753
15.3952	85.4299	2	0	-0.102353	0.183178	-0.0642661	0.22309
68.1787	121.629	2	1	-0.219124	0.479231	-0.185069	0.0445824
114.364	127.421	2	0	-0.167319	0.617762	0.000591166	0.139688
60.4811	279.457	2	1	-0.163685	-0.0336286	-0.112583	0.655815
125.361	4.34389	2	0	0.00847902	0.435007	0.245186	-0.154533
184.742	59.3665	2	0	-0.180789	0.0511743	-0.151609	0.229904
63.7801	104.253	2	1	-0.0284093	0.427036	-0.0509001	-0.0646528
41.7869	18.8235	2	0	-0.0816067	0.24253	-0.113476	0.179724
29.6907	111.493	2	0	0.0370488	0.0926017	0.0578802	-0.137829
96.7698	233.122	2	1	-0.0922309	0.436573	0.125347	0.305104
65.9794	293.937	2	0	-0.0504393	-0.00384529	0.129324	0.0810637
51.6838	136.109	2	0	-0.145709	0.661085	0.00621598	0.152674
45.0859	120.181	2	0	0.152848	0.0638532	0.160312	0.073801
143.505	4.34389	2	0	-0.0899206	0.435268	0.121617	0.345016
20.8935	104.253	2	0	0.315865	0.0454745	0.183247	0.347251
106.667	21.7195	2	1	0.0372492	0.337329	-0.186773	-0.00954713
151.753	120.181	2	0	0.499997	-0.0258517	0.162989	0.261101
134.158	139.005	2	1	0.0904103	0.0886721	-0.111312	0.34088
52.7835	273.665	2	1	-0.222627	0.4272	-0.0324858	0.516327
67.079	137.557	2	1	0.0614657	0.117699	-0.100775	0.0914102
5.49828	92.6697	2	0	0.0102675	0.271646	0.0662959	-0.23658
144.055	43.4389	2	0	-0.348816	0.416633	0.228328	0.0643676
102.268	152.036	2	1	-0.17569	0.164438	-0.024756	0.212422
84.6735	265.701	2	0	-0.0996614	-0.0566717	-0.0857637	0.260915
6.59794	117.285	2	0	-0.0679578	-0.0507496	0.0254753	0.564155
45.0859	296.833	2	0	-0.113259	0.144385	-0.144061	0.459695
26.3918	83.9819	2	0	-0.064203	-0.00419789	0.410895	-0.00171208
91.2715	165.068	2	1	0.00730956	0.325315	0.14463	0.214408
101.168	295.385	2	1	-0.0977937	0.144821	0.344676	0.0700456
75.8763	105.701	2	1	-0.186577	0.164937	-0.136799	0.427031
94.5704	282.353	2	0	-0.00880873	-0.115384	-0.0509317	0.204896
28.5911	127.421	2	0	0.418237	-0.0532856	0.153899	0.163667
75.8763	139.005	2	1	-0.222997	0.367227	-0.0251005	0.260659
82.4742	241.81	2	1	-0.13213	0.241775	0.126224	0.390297
75.8763	257.738	2	0	-0.0543595	-0.0431955	-0.163641	0.424293
119.863	146.244	2	1	-0.231648	0.158117	0.0162834	0.235386
107.766	104.253	2	1	-0.118605	0.219916	-0.0243223	0.0480131
79.1753	166.516	2	1	-0.193445	0.363502	0.058958	0.305006
102.268	127.421	2	1	-0.177576	0.38215	0.0305018	0.123971
113.265	37.6471	2	1	0.0375033	0.303464	0.0515022	0.210563
95.6701	262.081	2	1	-0.0590221	-0.0754448	-0.0206762	0.370703
147.354	28.9593	2	1	-0.386901	0.143571	-0.0582096	0.315693
109.966	4.34389	2	1	-0.221694	0.0245285	0.0335928	0.42939
62.6804	259.91	2	1	-0.00163963	-0.00753965	-0.0976785	0.432346
38.488	107.149	2	0	0.171513	0.147705	0.0103063	0.131054
86.8729	295.385	2	0	0.110679	-0.0193716	0.106321	-0.0503641
79.1753	304.072	2	1	0.0224933	-0.000779248	-0.0591947	0.0933561
0	46.3348	2	0	-0.204324	0.353502	-0.273487	0.190102
106.667	81.086	2	1	0.0672743	-0.0480087	0.0725043	-0.0553904
9.89691	60.8145	2	0	-0.214928	0.134774	-0.192357	0.322246
166.048	50.6787	2	0	-0.128374	0.149099	-0.126358	0.251666
149.553	89.7738	2	1	0.516416	0.264601	0.201799	0.0339131
14.2955	46.3348	2	0	-0.124771	-0.0350483	-0.177364	0.386203
21.9931	30.4072	2	0	-0.126245	0.377544	0.145646	0.0728475
30.7904	26.0633	2	0	0.0907169	0.112566	-0.116673	0.0369567
174.845	60.8145	2	0	-0.157802	0.331361	-0.19944	0.112332
28.5911	47.7828	2	0	0.117126	0.0636638	0.284913	-0.229256
181.443	73.8462	2	0	-0.174456	0.350669	-0.22679	0.0967372
134.158	99.9095	2	0	0.0155278	0.1361	0.116397	0.144513
118.763	88.3258	2	1	0.0688522	-0.0199453	-0.0294371	-0.120483
6.59794	34.7511	2	0	-0.173651	0.0266892	-0.155502	0.388545
19.7938	53.5747	2	0	0.291221	-0.0515617	-0.130641	0.195543
124.261	15.9276	2	0	0.0237601	0.14564	0.00346459	-0.0556294
184.742	94.1176	2	0	-0.043337	0.0879367	-0.141899	0.00487707
150.653	20.2715	2	0	-0.261125	-0.0199964	-0.230461	0.406293
130.859	10.1357	2	0	0.148796	0.214789	0.191884	-0.0944852
56.0825	104.253	2	0	0.0606994	-0.00841537	-0.0463376	-0.228546
155.052	41.991	2	0	-0.130684	0.533508	0.0772442	-0.030564
127.56	105.701	2	0	0.0453129	0.0981577	0.262145	0.0872275
75.8763	121.629	2	1	-0.298593	0.458877	-0.0831451	0.121841
136.357	0	2	1	-0.115545	0.36975	0.0992605	0.313839
94.5704	275.113	2	0	-0.105024	-0.13604	-0.0937053	0.424596
128.66	75.2941	2	1	-0.13542	0.125829	0.131557	0.0595547
91.2715	133.213	2	1	-0.138654	0.140484	0.0233551	0.0169711
29.6907	101.357	2	0	0.0363338	0.106903	0.0808783	-0.0503309
150.653	5.06787	2	1	-0.212337	0.190272	-0.09757	0.314097
23.0928	86.8778	2	0	0.0479936	0.145556	0.265874	-0.0866617
114.364	139.005	2	1	-0.0961097	0.326152	0.0392713	0.152484
153.952	101.357	2	0	0.0888641	0.020763	0.187111	-0.161575
71.4777	147.692	2	1	-0.186109	0.2266	-0.0443067	0.149651
112.165	261.357	2	0	-0.0637669	0.0797763	0.0401357	0.529354
75.8763	225.882	2	0	-0.0489748	0.125799	0.165187	0.155809
51.6838	125.973	2	1	-0.109267	0.452094	0.00963852	-0.0105531
71.4777	269.321	2	0	-0.0593044	0.0200876	-0.136504	0.54268
86.8729	253.394	2	1	-0.0724259	0.163668	0.0101276	0.0406325
59.3814	85.4299	2	1	-0.00634638	-0.00738074	-0.137991	-0.0325657
164.948	33.3032	2	0	-0.22247	0.654848	-0.103661	-0.0317109
52.2337	263.529	2	1	-0.054546	0.318076	0.0232729	0.346113
146.254	85.4299	2	1	0.295213	0.340213	0.132475	0.0963757
125.361	99.9095	2	0	0.114023	0.0480242	0.201579	0.0972647
150.653	50.6787	2	0	-0.235388	0.502149	0.24996	0.171728
25.2921	136.109	2	0	0.314251	-0.0305105	0.120072	0.146415
97.8694	125.973	2	1	-0.133937	0.432995	-0.0182619	0.0426805
85.7732	309.864	2	0	0.0522295	-0.0130345	0.0395019	0.0453838
125.361	143.348	2	1	-0.109152	0.0751224	0.0629549	0.169895
54.9828	125.973	2	1	-0.0611753	0.224601	-0.0646385	-0.0385675
40.6873	89.7738	2	0	0.130364	0.103664	-0.00494382	0.242639
170.447	68.0543	2	0	-0.128476	0.298347	-0.197051	0.130476
156.151	66.6063	2	0	-0.0206372	0.0836446	-0.149103	0.211013
54.9828	76.7421	2	1	-0.0443401	0.022847	-0.0686912	-0.0652448
18.6942	63.7104	3	0	-0.152422	0.480371	-0.31507	0.0363572
28.5911	53.5747	3	0	-0.182262	0.00848053	-0.190387	0.477121
145.155	52.1267	3	0	-0.0578461	0.445694	-0.194928	0.0259542
157.251	46.3348	3	0	-0.26994	0.0312793	-0.0763407	0.531791
194.639	79.638	3	0	-0.20788	0.54282	-0.292594	0.106685
185.842	104.253	3	0	0.00102959	-0.161523	0.35433	-0.167123
90.1718	36.1991	3	0	-0.0418803	0.00616345	-0.139224	0.50232
128.66	39.095	3	0	-0.0433704	0.40638	-0.265502	-0.009504
117.113	10.1357	3	0	-0.0796959	-0.0807824	-0.128699	0.280729
181.443	82.5339	3	0	-0.104198	0.028458	-0.244051	0.49422
8.79725	97.0136	3	0	-0.030088	0.219915	-0.355162	0.174079
175.945	56.4706	3	0	-0.373421	0.650821	-0.019829	0.142574
90.1718	139.005	3	0	-0.0710412	0.00419717	0.0335608	0.203583
35.189	37.6471	3	0	-0.15676	0.518818	-0.0719458	0.0787247
18.6942	94.1176	3	0	-0.133681	0.0792491	0.262498	0.0254247
137.457	34.7511	3	0	0.212153	0.0414445	-0.122733	0.00922801
136.357	72.3982	3	1	0.39934	0.202862	0.00220652	0.242647
51.6838	11.5837	3	0	-0.0863646	0.112901	-0.101458	0.286658
27.4914	21.7195	3	0	-0.117292	0.19919	-0.131389	0.207736
69.2784	40.543	3	0	0.0432513	0.125934	0.0808908	-0.0374054
161.649	28.9593	3	0	-0.299397	0.192653	0.125654	0.507432
78.0756	309.864	3	1	-0.202576	0.080212	0.0670624	0.564205
5.49828	110.045	3	0	0.0675316	-0.178621	-0.415141	0.282892
54.9828	83.9819	3	1	0.0350784	0.266502	0.164963	-0.0594982
156.151	13.0317	3	0	-0.113129	0.160721	-0.0886488	0.250178
173.746	30.4072	3	0	-0.320045	-0.0119513	-0.232385	0.536411
163.849	121.629	3	1	-0.210253	0.080282	-0.0185866	0.765603
59.3814	111.493	3	0	0.0506217	0.201888	-0.00359684	0.215631
126.46	0	3	1	-0.24611	0.0468052	-0.0695903	0.448237
59.3814	67.3303	3	1	0.381393	-0.0616173	0.258277	0.129157
12.0962	78.19	3	0	-0.257795	0.216197	-0.112916	0.27152
0	88.3258	3	0	0.00930467	0.146237	-0.416251	0.231561
207.835	91.2217	3	0	0.302122	-0.066468	-0.537488	0.141843
72.5773	136.109	3	1	-0.231384	0.251965	0.0948032	0.241989
71.4777	95.5656	3	0	-0.158521	0.196828	0.382861	0.0703664
84.6735	10.1357	3	0	-0.0984003	0.00654411	-0.0928996	0.44741
189.141	115.837	3	0	0.0100233	0.436984	-0.14515	-0.0702395
170.447	13.0317	3	0	-0.104658	0.170296	0.0199791	0.12793
197.938	120.181	3	0	0.0923603	-0.0454952	-0.269137	-0.0279217
81.3746	127.421	3	0	-0.0241389	0.302263	-0.0215108	-0.234952
104.467	280.905	3	0	-0.0430793	-0.0789601	0.0356502	0.323291
139.656	112.941	3	0	0.163786	0.232207	0.176099	0.0274759
39.5876	70.9502	3	0	0.0702411	0.227125	-0.185912	0.128696
80.2749	28.9593	3	0	-0.0896159	-0.0610477	0.118205	0.39596
178.144	101.357	3	0	0.226513	0.0142491	0.260556	-0.146304
46.1856	104.253	3	1	0.074444	0.157854	0.223073	0.0386483
208.935	115.837	3	0	0.0123143	0.322615	-0.447507	0.108058
128.66	55.0226	3	1	0.140365	0.52071	0.113061	0.292105
136.357	24.6154	3	0	-0.200203	0.349829	-0.0406963	0.573605
72.0275	65.1584	3	1	0.307506	0.240701	0.356303	0.388523
146.254	141.9	3	1	-0.0843812	0.0847791	-0.140756	0.0255248
138.557	165.068	3	0	-0.124937	0.253199	0.0792231	0.172171
149.553	82.5339	3	1	-0.131773	0.209106	0.321601	0.353596
95.6701	254.842	3	1	-0.318741	0.156305	-0.108996	0.0270821
64.8797	78.19	3	1	0.0874765	0.013711	0.100643	0.523537
130.859	146.244	3	1	-0.0716707	0.23076	0.250481	0.0104036
75.8763	183.891	3	0	0.0310638	0.113763	0.121171	0.147587
155.052	104.253	3	1	0.352197	0.160943	0.268504	0.339623
34.0893	107.149	3	1	0.113372	0.161577	0.0507378	-0.17083
79.1753	52.1267	3	1	-0.092691	-0.191742	0.0381192	0.337004
52.7835	46.3348	3	0	-0.245023	0.472991	0.198569	0.231686
189.141	59.3665	3	0	-0.296655	0.192074	-0.193688	0.428999
163.849	72.3982	3	0	-0.0371744	0.354745	0.140201	0.537794
109.416	291.041	3	0	-0.170737	-0.161131	-0.0669786	0.524672
93.4708	160.724	3	1	0.134704	0.213596	0.11346	-0.0154364
64.8797	111.493	3	0	0.261602	0.104709	0.0646703	0.169904
118.763	143.348	3	1	-0.0640674	0.0978853	0.119208	-0.0338874
84.6735	152.036	3	1	-0.177752	0.132483	0.0644436	0.0983026
123.162	79.638	3	1	0.127006	0.0375804	0.526665	0.191622
92.3711	108.597	3	0	-0.0164381	0.089397	-0.00423288	0.302155
41.7869	24.6154	3	0	-0.197008	0.294807	-0.0192436	0.407853
52.7835	124.525	3	1	0.239243	0.177504	0.105253	0.137355
213.333	105.701	3	0	-0.089026	0.230604	-0.436173	0.444644
87.9725	279.457	3	1	-0.131918	-0.022327	-0.111704	0.612182
140.756	176.652	3	1	0.379286	0.0265211	0.125899	0.471149
120.962	276.561	3	1	-0.152589	0.25018	0.10751	0.575755
126.46	179.548	3	1	-0.0753914	0.498803	0.132539	-0.00162206
153.952	27.5113	3	0	-0.248553	0.0625069	0.0483925	0.56394
117.663	309.864	3	1	-0.205647	-0.0427549	0.332104	0.470452
91.2715	82.5339	3	0	-0.019817	0.234612	-0.0649348	0.0976577
96.7698	295.385	3	0	0.00766984	-0.00204639	-0.00170888	0.312178
90.1718	191.131	3	0	-0.175213	0.299642	0.0990899	0.185552
120.962	101.357	3	0	0.0865762	-0.0611856	0.157435	0.190646
21.9931	75.2941	3	0	-0.168259	0.467651	-0.22703	0.0577629
8.79725	65.1584	3	0	-0.0574459	0.312115	-0.356329	0.177878
78.0756	36.1991	3	0	0.0156802	0.241689	-0.0289005	0.25042
175.945	66.6063	3	0	-0.448986	0.442827	0.00962547	0.30963
147.354	40.543	3	0	-0.180373	0.124895	-0.0406442	0.470031
135.258	5.79186	3	1	-0.289008	0.0260044	-0.134798	0.489776
93.4708	20.2715	3	0	-0.0594102	-0.191643	0.143619	0.28013
49.4845	59.3665	3	0	0.100266	0.151426	0.258575	0.0761718
146.254	66.6063	3	1	0.496984	0.128011	0.126196	0.0424463
152.852	112.941	3	1	-0.0629297	0.00197393	0.0812178	0.691037
69.2784	59.3665	3	1	0.0370265	0.172181	0.0869721	0.574702
151.753	152.036	3	1	-0.000700649	0.00287719	0.118758	0.241213
166.048	133.213	3	0	0.568151	0.110962	0.161833	0.167908
180.344	44.8869	3	0	-0.257714	0.446555	-0.075678	0.135732
20.8935	110.045	3	0	-0.0734564	0.0509493	0.319101	-0.168482
55.5326	2.89593	3	0	-0.134997	-0.0410825	-0.0828565	0.454078
98.9691	36.1991	3	1	0.196738	-0.0697165	-0.0835255	0.134005
157.251	94.1176	3	1	-0.00820672	0.291302	0.426412	0.349109
195.739	56.4706	3	0	-0.302305	0.343537	-0.18322	0.30777
195.739	110.045	3	0	-0.282457	0.258307	-0.173836	0.0807035
115.464	52.1267	3	1	-0.29694	-0.175093	0.220995	0.155809
205.636	133.213	3	1	0.195713	0.136582	0.42395	0.0244842
171.546	47.7828	3	0	-0.457758	0.539489	0.0366167	0.388934
81.3746	76.7421	3	0	0.106455	-0.159846	0.229398	0.293423
158.351	57.9186	3	0	-0.262422	0.564328	0.106429	0.401514
120.962	243.258	3	1	0.135689	0.295037	0.0743178	0.163657
131.959	79.638	3	1	0.116701	0.126918	0.234017	0.479048
171.546	99.9095	3	0	0.276104	0.280037	0.24607	-0.0291561
113.265	18.8235	3	0	-0.10004	-0.114918	-0.0949274	0.430443
146.254	128.145	3	1	0.170602	0.346333	0.059742	0.227833
178.144	89.7738	3	0	0.294616	-0.266972	-0.0672873	0.331738
46.1856	92.6697	3	1	-0.123501	0.0302183	0.266698	0.212362
71.4777	186.787	3	0	0.157884	0.179168	0.119006	0.0367325
144.055	10.1357	3	1	-0.355893	0.328025	0.0362475	0.451403
35.189	55.0226	3	0	-0.167341	0.0859761	-0.209048	0.459428
107.766	250.498	3	1	-0.0288906	0.0968588	0.0344286	0.163826
15.3952	47.7828	3	0	-0.257695	0.181769	-0.138109	0.289125
45.0859	121.629	3	1	0.272838	-0.0402097	0.116478	0.074373
92.921	132.489	3	0	-0.113478	0.204656	-0.074793	0.135427
86.8729	314.208	3	1	-0.186186	0.0745142	0.0290248	0.37467
29.6907	114.389	3	0	0.231767	0.170337	0.23383	0.00279371
32.9897	97.0136	3	0	-0.0562649	0.251316	-0.0692411	0.137646
133.608	141.9	3	1	-0.181817	0.408377	0.0120313	0.174219
169.347	68.0543	3	0	-0.281939	0.599818	-0.0590812	0.276063
201.237	89.7738	3	0	-0.0300825	0.296905	-0.430777	0.103951
79.1753	57.9186	3	1	0.262645	0.0134676	0.329907	0.25011
75.8763	82.5339	3	1	0.283864	-0.200863	0.414288	0.156701
62.6804	84.7059	3	1	0.0357305	0.12144	0.0130787	0.396909
43.9863	14.4796	3	0	-0.0833921	0.183387	-0.129139	0.276418
140.206	44.8869	3	0	0.0908191	0.347266	-0.230398	-0.00179255
108.866	315.656	3	1	0.0911133	-0.0307591	0.204719	0.290258
68.1787	152.036	3	1	-0.117908	0.523636	0.156149	0.172441
72.5773	169.412	3	1	-0.100861	0.405935	0.072393	0.180064
128.66	131.041	3	1	-0.0331794	0.395662	-0.181281	0.21838
114.364	140.452	3	1	-0.230972	0.117405	-0.112559	0.0139355
85.7732	237.466	3	0	-0.160542	0.17176	0.0185713	0.347575
81.3746	143.348	3	0	-0.125088	0.224652	0.020811	0.0099785
114.364	176.652	3	1	0.347032	-0.0830781	0.00074223	-0.0763132
85.2234	286.697	3	1	-0.14459	0.0326816	-0.12736	0.536718
69.2784	117.285	3	0	0.389242	-0.0439656	-0.01632	0.0258388
180.344	125.973	3	1	0.449908	0.23772	0.215882	0.114419
107.766	264.977	3	1	0.0463841	0.191548	0.160077	0.199843
126.46	276.561	3	1	-0.137985	0.229586	0.153376	0.575593
142.405	94.1176	3	1	-0.105543	-0.0378703	0.148648	0.509324
116.564	320	3	1	-0.200184	0.199461	0.143997	0.359748
96.7698	27.5113	3	0	0.0149471	0.010679	-0.0189428	0.265171
30.7904	73.8462	3	0	-0.207706	0.325286	-0.257357	0.288771
152.302	33.3032	3	0	-0.272202	0.116357	-0.0252143	0.534439
93.4708	286.697	3	0	-0.0954366	0.168179	-0.0707748	0.291312
89.0722	57.1946	3	1	0.210308	0.0239053	0.15139	0.388341
12.0962	109.321	3	0	-0.148391	-0.0127609	-0.175251	0.201966
36.2887	108.597	3	1	0.155041	0.0647709	0.105136	-0.0457321
86.8729	130.317	3	0	-0.0160301	0.22241	-0.015158	-0.159446
119.863	251.946	3	1	-0.147813	0.312694	0.106211	0.365621
15.3952	112.941	3	0	0.01802	0.315551	0.0185252	-0.16561
136.357	57.9186	3	1	0.130236	0.221284	0.313081	0.0608106
62.6804	15.9276	4	0	-0.18844	-0.0165455	-0.0574388	0.526811
201.237	107.149	4	0	-0.0601546	0.495946	-0.147065	-0.0948559
91.2715	5.79186	4	0	-0.107815	-0.0194185	-0.125199	0.453134
122.062	13.0317	4	0	-0.0931846	-0.0202135	-0.0824518	0.348548
114.364	298.281	4	0	-0.134241	-0.134266	0.120615	0.431034
195.739	52.1267	4	0	-0.313526	0.284025	-0.113236	0.30807
156.151	72.3982	4	0	0.436909	0.0748997	0.0627812	0.115354
8.79725	108.597	4	0	-0.244908	-0.0399208	-0.358351	0.328954
0	91.2217	4	0	0.493242	-0.00286096	-0.410696	0.00747569
208.935	94.1176	4	0	0.45986	-0.0859224	-0.496735	0.00812913
47.2852	110.045	4	1	0.0440255	0.491077	-0.144275	0.240969
153.952	11.5837	4	0	-0.269253	0.0465707	-0.0712042	0.491554
84.6735	314.208	4	1	-0.132491	0.053699	0.00588385	0.511192
159.45	49.2308	4	0	-0.241269	-0.0258441	-0.0903144	0.516055
140.756	20.2715	4	0	-0.284061	0.222833	0.265588	0.38897
15.3952	78.19	4	0	-0.275892	0.237648	-0.277826	0.491815
167.148	23.1674	4	0	-0.541417	0.373267	-0.0588289	0.411601
145.155	33.3032	4	0	-0.159335	0.0347477	-0.0453606	0.476194
180.344	65.1584	4	0	-0.238346	0.641595	-0.0215082	0.082267
75.3265	15.9276	4	0	-0.0989037	0.0943236	0.248096	0.417888
197.938	72.3982	4	0	-0.234994	0.427671	-0.281221	0.256938
108.866	16.6516	4	1	0.0412894	0.0176069	0.222319	-0.0387399
142.955	198.371	4	1	0.0124864	0.449634	0.20647	0.298615
20.8935	50.6787	4	0	-0.412364	0.491949	-0.0213626	0.320332
131.959	108.597	4	0	-0.0139504	-0.156494	0.112125	0.291045
155.052	107.149	4	1	0.427735	0.0646579	0.0538795	0.0170619
30.7904	24.6154	4	0	-0.255261	-0.00813384	-0.130872	0.602434
54.9828	85.4299	4	1	-0.0796113	0.326532	0.315808	0.0729451
188.041	78.19	4	0	-0.216811	0.133872	-0.179169	0.537011
172.646	46.3348	4	0	-0.417198	0.0872382	-0.0341203	0.622265
124.261	33.3032	4	0	-0.137843	0.112323	-0.0384373	0.509324
137.457	186.787	4	0	0.31216	0.0682981	-0.053013	-0.0546884
92.3711	154.208	4	1	-0.190727	0.198267	-0.0632334	0.0803582
125.361	68.0543	4	1	-0.195605	0.00811528	0.0674506	0.52603
35.189	127.421	4	1	-0.00140919	0.198236	0.0808095	0.454024
71.4777	83.9819	4	1	-0.0469283	0.0788934	0.0160467	0.658096
113.265	211.403	4	0	-0.0999777	0.207736	0.179901	0.0142442
157.251	91.2217	4	0	0.141378	0.034236	0.325017	0.425021
35.189	85.4299	4	0	-0.00508732	0.355112	-0.199147	0.370782
96.7698	208.507	4	1	0.0654871	0.120752	-0.0768776	0.208543
137.457	81.086	4	0	-0.0452224	0.0657638	0.328207	0.407831
178.144	91.2217	4	0	0.247129	-0.14201	0.225847	0.278547
134.158	49.2308	4	1	0.341974	0.153485	0.249475	0.364469
48.3849	97.0136	4	1	0.0414906	0.143924	0.00735051	0.648131
7.69759	65.1584	4	0	-0.127905	0.00175813	-0.23663	0.569971
80.2749	57.9186	4	1	-0.102509	-0.0226854	0.232428	0.497825
117.663	52.8507	4	1	-0.192794	-0.0989209	0.340634	0.356682
147.354	159.276	4	1	0.0358206	0.216343	0.136023	0.557953
68.1787	56.4706	4	1	0.0771873	0.220575	0.261403	0.329887
31.89	73.8462	4	0	-0.192713	0.158375	-0.162032	0.491923
89.0722	291.041	4	1	-0.115805	-0.0270715	-0.00815537	0.406914
46.1856	46.3348	4	0	-0.280614	0.302693	-0.0928726	0.501749
118.763	157.828	4	1	-0.102241	-0.093105	0.154943	-0.0377475
186.942	115.837	4	0	0.389483	0.027816	-0.123272	0.22804
71.4777	105.701	4	0	0.0443391	0.0495638	0.146924	0.391118
48.3849	133.213	4	1	0.323176	-0.0257418	-0.00112348	0.254301
124.261	114.389	4	0	0.428594	-0.150554	0.18221	0.0192426
23.0928	89.7738	4	0	-0.220113	0.064103	-0.0791229	0.44467
156.151	131.765	4	1	0.120576	0.407062	0.20953	0.242495
141.856	118.733	4	0	0.121866	0.0923662	0.0984348	0.363043
56.0825	179.548	4	1	0.331979	0.244305	0.274168	0.431523
68.1787	123.077	4	0	0.223547	0.13059	0.0816998	0.460738
82.4742	69.5023	4	1	0.20844	-0.0467534	0.252833	0.439583
85.7732	140.452	4	1	0.0965615	0.178526	0.123005	-0.0025314
118.213	249.05	4	1	-0.172226	0.383028	-0.020824	0.445721
71.4777	150.588	4	1	-0.00142653	0.237216	0.0370079	0.291076
172.646	99.9095	4	0	0.300647	0.193023	0.216072	0.397511
122.062	137.557	4	0	0.386902	-0.046512	-0.0887844	-0.0319822
63.7801	143.348	4	0	0.356478	0.190576	0.0530284	0.199233
58.2818	70.9502	4	0	0.0866094	0.171311	0.22442	0.535762
89.0722	111.493	4	0	0.0834532	0.118462	0.183527	0.249195
131.959	192.579	4	1	0.0800889	0.277485	0.34847	-0.042765
126.46	153.484	4	0	-0.00697072	0.00666604	0.00371211	0.027175
98.9691	18.8235	4	1	0.31479	0.16835	0.188967	0.416947
69.2784	165.068	4	1	0.226386	0.299865	0.173787	0.2788
92.3711	36.1991	4	1	0.138976	0.0371322	0.205859	0.423928
149.553	63.7104	4	0	-0.0764304	0.223961	0.194295	0.580262
134.158	172.308	4	1	0.267366	0.256326	0.24823	0.0227268
125.361	208.507	4	1	-0.0645174	0.20761	-0.044798	0.39795
134.158	147.692	4	1	0.196024	0.118193	0.150206	-0.103158
58.2818	205.611	4	0	0.341992	0.38352	0.0667982	0.406497
0	107.149	4	0	-0.146154	0.211555	-0.382246	0.0760529
140.756	95.5656	4	1	0.200659	0.0149372	0.293846	0.412785
196.838	117.285	4	0	-0.0838071	0.487669	-0.257983	0.0857213
208.935	110.045	4	0	0.00769678	0.320121	-0.117075	-0.148701
49.4845	81.086	4	0	-0.0970208	0.318807	0.410531	0.269954
67.079	89.7738	4	1	-0.067805	0.172177	-0.00943177	0.38297
32.9897	43.4389	4	0	-0.350263	0.171144	-0.0837605	0.533381
192.44	97.0136	4	0	-0.165356	0.283661	-0.199215	0.209073
21.9931	40.543	4	0	-0.401598	0.304577	-0.0130686	0.414685
46.1856	63.7104	4	0	-0.107213	0.293533	-0.0646838	0.512863
152.852	27.5113	4	0	-0.30248	0.0166462	-0.0660415	0.516098
48.3849	120.181	4	1	0.0423389	0.134486	-0.0316975	0.563847
26.3918	65.1584	4	0	-0.284559	0.378966	-0.243693	0.365531
74.7766	98.4615	4	1	-0.168398	0.233766	0.0858701	0.53205
181.443	37.6471	4	0	-0.367112	0.211994	-0.0885544	0.379587
68.1787	0	4	0	-0.140834	-0.00510032	-0.157724	0.473557
142.955	72.3982	4	0	-0.0694512	0.173374	0.314778	0.456029
170.447	56.4706	4	0	-0.446364	0.148556	0.0171011	0.583317
114.364	41.991	4	1	0.092147	0.336585	0.269624	0.29719
65.9794	23.1674	4	0	-0.200573	0.0588978	-0.0236935	0.479614
40.6873	18.8235	4	0	-0.193509	0.184151	-0.167793	0.458884
96.7698	7.23982	4	0	-0.086425	0.0269034	-0.0759298	0.305688
184.742	68.0543	4	0	-0.290127	0.574578	-0.152516	0.270075
1.09966	75.2941	4	0	-0.0331593	0.0920924	-0.336443	0.53007
124.261	83.9819	4	1	0.0533568	0.228299	0.380871	0.426402
133.058	23.1674	4	0	-0.283453	0.322481	0.0664555	0.419948
79.1753	240.362	4	1	0.00806385	0.288817	-0.0275003	0.574303
166.048	101.357	4	0	0.134116	0.195109	0.0552168	0.472518
144.055	172.308	4	1	0.272942	0.19093	0.0879484	0.122937
54.9828	28.2353	4	0	-0.31788	0.0911488	-0.0372375	0.538131
14.2955	99.9095	4	0	-0.210573	0.0615181	-0.400787	0.370086
38.488	114.389	4	1	0.0219825	0.385842	0.0943662	0.555806
93.4708	212.851	4	0	0.117129	0.262725	-0.0416336	0.126153
122.062	60.8145	4	1	-0.329439	-0.0546891	0.206665	0.590914
64.8797	156.38	4	1	0.0884765	0.313391	0.0566363	0.43904
82.4742	36.1991	4	1	-0.0200371	0.107926	0.23551	0.517659
78.0756	178.1	4	1	0.134609	0.311117	-0.12811	0.122286
79.1753	133.213	4	1	0.101351	0.41749	0.0573684	0.347555
74.7766	198.371	4	1	0.569361	0.198655	0.088701	0.0357214
131.959	254.118	4	1	-0.110922	0.273401	0.225946	0.40298
96.7698	169.412	4	0	-0.0359634	0.309141	0.337458	-0.0267216
170.447	127.421	4	0	0.1353	0.0489389	-0.0466894	0.513081
160.55	39.095	4	0	-0.310588	0.0178605	-0.0947783	0.50709
79.1753	153.484	4	1	0.0284505	0.399907	0.0339886	0.382955
85.7732	50.6787	4	1	-0.0280886	0.0973989	0.27732	0.545085
114.364	169.412	4	0	-0.218573	0.00753094	0.0916368	0.134937
123.162	124.525	4	0	0.328596	-0.106287	0.0856745	0.0770107
84.6735	222.986	4	0	0.0811649	0.18843	-0.0567419	0.406286
71.4777	221.538	4	0	-0.100279	0.651864	0.0901337	0.252524
58.2818	172.308	4	1	0.16407	0.297656	0.135865	0.601458
38.488	152.036	4	1	0.316834	0.278275	0.00901215	0.306701
129.759	197.647	4	1	-0.111264	0.245106	0.263931	0.156651
108.866	179.548	4	0	0.0705538	0.0666077	0.0600224	-0.114427
62.6804	107.149	4	0	0.123866	0.124638	0.282592	0.410753
14.2955	114.389	4	0	-0.17737	-0.119772	-0.327703	0.453812
63.7801	40.543	4	0	-0.165093	0.153522	0.0499119	0.503118
134.158	128.869	4	0	0.269751	0.11382	0.125844	0.272277
72.5773	260.633	4	1	-0.146637	0.313697	0.181101	0.506404
135.258	72.3982	4	0	-0.018191	0.273045	0.292007	0.255631
50.5842	15.9276	4	0	-0.268462	0.228484	-0.0630053	0.396047
57.1821	1.44796	4	0	-0.227104	0.20151	-0.0558974	0.38883
131.959	60.8145	4	1	-0.0682218	0.227876	0.153897	0.468788
84.6735	249.05	4	1	-0.16614	0.243245	-0.0306647	0.568797
155.052	121.629	4	1	0.231976	-0.0489781	0.0861342	0.234197
79.1753	107.149	4	0	0.0302702	0.136812	0.101859	0.124012
16.4948	57.9186	4	0	-0.338707	0.335097	-0.208497	0.462488
53.8832	159.276	4	1	0.305904	0.338354	0.120539	0.356521
94.5704	76.7421	4	1	0.0276179	-0.164783	0.0458059	0.347621
162.749	137.557	4	1	0.145686	0.206613	0.118597	0.341815
86.8729	154.932	4	1	-0.0714729	0.240191	-0.0495163	0.174145
171.546	76.7421	4	0	-0.0671507	0.509741	0.092276	0.420644
62.6804	4.34389	5	0	-0.144182	0.119842	-0.0133439	0.387651
47.2852	18.8235	5	0	-0.377807	0.362679	0.0530467	0.389613
130.859	26.0633	5	0	-0.225899	0.423617	0.27502	0.00524766
146.254	10.1357	5	0	-0.238503	0.0562795	0.0291385	0.455123
57.1821	33.3032	5	0	-0.134818	0.0906974	0.0288713	0.412184
177.045	57.9186	5	0	-0.203137	0.583151	-0.038556	0.0990315
100.069	28.9593	5	0	-0.0567946	0.170177	0.338317	-0.113953
21.9931	40.543	5	0	-0.462341	0.593287	0.194765	0.152168
15.3952	76.7421	5	0	-0.204261	0.323671	-0.179483	0.51644
73.677	10.1357	5	0	-0.0971467	0.0685158	0.154156	0.395907
197.938	102.805	5	0	-0.0186815	0.431485	-0.168774	-0.0576676
31.89	18.8235	5	0	-0.250045	0.0396205	-0.162315	0.577036
157.251	37.6471	5	0	-0.332802	-0.0171654	-0.0378912	0.457956
186.942	68.0543	5	0	-0.22503	0.120484	-0.20127	0.49247
133.058	101.357	5	0	0.0086386	-0.119362	0.0129505	0.328141
193.54	50.6787	5	0	-0.30626	0.286694	-0.126072	0.286889
144.055	24.6154	5	0	-0.2678	0.391995	0.12441	0.273005
139.656	53.5747	5	0	-0.0920904	0.112282	0.0884514	0.494518
140.756	86.8778	5	1	-0.0456595	0.197251	0.0998605	0.467852
173.746	94.1176	5	0	0.122837	0.113179	0.0934952	0.405918
119.863	76.7421	5	1	-0.215617	0.0143495	0.037579	0.590654
89.0722	20.2715	5	1	0.227597	0.301437	0.168507	0.447609
111.065	211.403	5	1	-0.0158332	0.146433	0.128209	-0.0170867
131.959	73.8462	5	0	-0.0261808	0.222627	0.313946	0.369108
171.546	41.991	5	0	-0.344522	0.11169	-0.051712	0.549112
31.89	63.7104	5	0	-0.0968431	0.450446	-0.0975564	0.431517
71.4777	76.7421	5	1	0.215461	0.00667493	0.190497	0.365477
150.653	104.253	5	0	0.205376	0.12774	0.0743109	0.184422
13.1959	101.357	5	0	-0.234966	0.208855	-0.141918	0.239394
135.258	186.787	5	1	0.2147	0.226523	0.056704	0.0393704
82.4742	314.208	5	1	-0.163891	-0.0432181	0.251741	0.447775
123.162	237.466	5	1	0.264952	0.0201163	0.403512	0.119048
206.735	89.7738	5	0	0.211386	0.299297	-0.281441	-0.0795534
118.763	137.557	5	0	0.0865488	-0.0303909	-0.0673791	0.133554
162.749	17.3756	5	0	-0.469505	0.196356	-0.130904	0.457526
26.3918	82.5339	5	0	-0.0475003	0.522203	-0.0678438	0.2562
85.7732	50.6787	5	1	-0.0566419	0.0713991	0.279966	0.519184
71.4777	183.891	5	1	0.0982001	0.206135	-0.0989262	0.113318
92.3711	0	5	1	-0.0272515	-0.00641826	-0.0760598	0.354461
180.344	46.3348	5	0	-0.453814	0.610306	0.209792	0.125749
161.649	105.701	5	0	-0.0021927	0.0983161	-0.0577916	0.441747
109.966	230.226	5	1	-0.152134	0.349417	0.118241	0.470373
135.258	36.1991	5	0	-0.234326	0.226082	0.0808385	0.442865
188.041	105.701	5	0	-0.0614548	0.405304	-0.173043	0.201348
117.663	182.443	5	1	-0.0267103	0.253286	-0.0739032	0.373625
89.0722	264.977	5	1	-0.154021	0.218086	0.0795498	0.361628
0	78.19	5	0	0.074437	-0.119377	-0.278793	0.527687
163.849	62.2624	5	0	0.0406034	0.163295	0.0080515	0.53142
104.467	36.1991	5	0	-0.0179896	0.115453	0.118122	-0.152969
156.151	85.4299	5	0	0.196846	0.0823108	0.0816709	0.397278
74.7766	88.3258	5	1	-0.0358426	0.110821	0.0718984	0.591911
58.2818	160.724	5	1	-0.0400294	0.338669	0.0408303	0.620925
58.2818	202.715	5	1	0.490951	0.135605	0.0434375	0.188553
81.3746	172.308	5	1	0.181191	0.0581159	-0.0717626	0.0155644
63.7801	180.995	5	1	0.379476	0.180132	0.0525007	0.267339
39.5876	75.2941	5	0	0.00922224	0.346936	0.209411	0.149459
127.56	198.371	5	0	0.0157958	0.309085	0.206411	0.184356
60.4811	295.385	5	0	-0.220663	0.13043	0.103382	0.55285
73.677	301.176	5	1	-0.0796151	-0.0479593	0.185876	0.579723
75.8763	102.805	5	0	0.0477935	0.0836592	0.00457674	0.363915
160.55	169.412	5	0	-0.17939	0.424238	0.0139869	0.15919
134.158	276.561	5	0	-0.293248	0.166464	0.00626611	0.575531
92.3711	194.027	5	1	0.0168644	0.247361	-0.00821572	0.0445048
58.2818	76.7421	5	1	-0.00424135	0.0298856	0.0657636	0.664792
133.058	220.814	5	1	0.0772917	0.134672	0.10268	0.186636
80.2749	221.538	5	1	-0.0290041	0.223261	-0.105274	0.477687
85.7732	136.109	5	0	0.141792	0.0900626	0.0723749	0.0911953
126.46	154.932	5	0	0.0868797	0.0354158	-0.0479468	0.171005
80.2749	76.7421	5	1	-0.0504824	-0.018327	0.106475	0.584116
147.354	79.638	5	0	-0.074838	0.165126	0.156331	0.464575
70.378	157.828	5	0	0.10796	0.268131	0.0369086	0.193991
53.8832	26.0633	5	0	-0.167085	0.0637251	0.0840449	0.404714
125.911	188.959	5	1	0.0830734	0.264289	0.116167	0.0677273
156.151	27.5113	5	0	-0.36915	0.0842101	-0.0857862	0.468927
58.2818	49.2308	5	0	-0.0262099	0.0621057	0.0033994	0.415818
39.5876	21.7195	5	0	-0.247813	0.16775	-0.098895	0.538312
54.9828	180.995	5	1	0.0882438	0.210462	0.373909	0.322923
68.1787	44.8869	5	0	-0.0737417	0.201086	0.215827	0.554428
59.3814	191.131	5	1	0.356629	0.108722	-0.00308705	0.517858
67.079	124.525	5	0	0.110132	0.15254	0.0315087	0.340491
42.8866	152.036	5	0	-0.00274222	0.32899	0.0340564	0.316612
120.962	314.208	5	1	-0.192982	0.17026	0.256172	0.376519
140.756	65.1584	5	0	0.0142284	0.0501276	0.260992	0.432796
157.251	150.588	5	0	0.0394143	0.197479	0.105596	0.239807
164.948	88.3258	5	0	0.0490976	0.270446	0.025066	0.429613
85.7732	272.217	5	1	-0.230247	0.454332	0.266031	0.309883
90.1718	175.204	5	0	-0.099562	0.0537389	0.0929958	0.292554
180.344	31.8552	5	0	-0.293939	0.22406	-0.0937729	0.360248
78.0756	127.421	5	1	-0.0699978	0.419621	0.0450804	0.203243
178.144	66.6063	5	0	-0.147874	0.306736	0.189859	0.407748
52.7835	278.009	5	0	-0.254406	0.154566	-0.000693908	0.639361
40.6873	55.0226	5	0	-0.18655	0.303935	-0.0423989	0.530599
117.663	128.869	5	0	0.260529	0.0936705	0.0512807	-0.0133541
26.3918	228.778	5	0	-0.112093	0.579635	-0.11428	0.283117
41.7869	33.3032	5	0	-0.245707	0.199991	-0.0572088	0.514973
69.2784	257.738	5	1	-0.242014	0.462496	0.329251	0.35669
135.258	165.068	5	0	0.106777	0.210872	0.0236709	0.106516
166.048	33.3032	5	0	-0.358749	-0.0288721	-0.127101	0.493629
117.663	283.801	5	1	-0.0672936	0.145174	0.216597	0.315203
144.055	154.932	5	0	0.0215182	0.110728	0.176798	0.22495
131.959	267.873	5	1	-0.279033	0.427418	0.188422	0.429989
30.2405	31.8552	5	0	-0.376622	0.193426	-0.023693	0.565794
139.656	37.6471	5	0	-0.174601	0.219543	0.0517321	0.45879
45.0859	88.3258	5	1	-0.0824942	0.197661	0.0177532	0.422081
120.962	56.4706	5	1	-0.181607	-0.114519	0.133878	0.734281
73.677	140.452	5	1	0.124827	0.315249	0.148462	0.344497
61.5808	249.05	5	1	-0.161476	0.425416	0.257498	0.436598
123.162	227.33	5	1	0.0147796	0.194853	0.420438	0.217948
159.45	207.059	5	0	0.292814	0.293015	0.145441	0.100131
40.6873	189.683	5	1	0.139235	0.342865	0.173366	0.160242
71.4777	280.905	5	1	-0.107364	0.164397	0.169715	0.449788
72.5773	53.5747	5	1	0.157601	0.191938	0.30824	0.416213
59.3814	236.018	5	1	-0.152338	0.435702	0.340644	0.341472
156.151	160.724	5	0	0.0345654	0.254922	-0.00339254	0.134804
70.378	146.244	5	1	0.153852	0.328412	0.140333	0.17359

## Sheet: S4c
Water	Kin	Non-kin	Adult
-0.102474	0.505848	-0.179294	-0.0541613
-0.0253069	0.444068	0.0642324	-0.14402
-0.0450797	0.378448	-0.203807	0.104278
-0.0984608	0.391296	-0.301872	-0.0704899
-0.151009	0.50653	-0.209359	0.0337154
-0.0637193	0.512211	-0.227658	-0.0252092
-0.28436	0.639356	-0.105549	-0.00626998
-0.233078	0.588794	-0.293338	-0.0378488
-0.178976	0.430359	-0.329983	-0.0487646
-0.0598623	0.353922	-0.176694	0.174994
-0.257731	0.556351	-0.0568571	0.0721211
-0.0783932	0.433431	-0.1819	-0.0524867
-0.234886	0.567568	-0.0431405	-0.0576341
-0.274103	0.502841	-0.261616	0.124065
-0.249465	0.554355	-0.0613458	0.174264
-0.0895929	0.3621	-0.336315	0.14365
-0.291875	0.508919	-0.259851	0.156084
-0.307945	0.636311	-0.236673	0.0435661
-0.335322	0.563964	-0.227522	0.00410052
-0.0938784	0.27477	-0.128891	-0.0543603
-0.0177209	0.7742	-0.014685	0.0807018
-0.265249	0.492292	-0.254329	0.0920415
-0.229065	0.495483	-0.222997	0.202927
-0.149278	0.578827	-0.140365	0.335389
-0.258337	0.314893	-0.249877	0.156614
-0.121424	0.492956	-0.0832321	0.0889084
-0.197531	0.347839	-0.119338	0.081912
-0.12908	0.586233	-0.130096	0.0481377
-0.0658705	0.336858	-0.0871955	-0.104232
-0.119201	0.412172	-0.159295	-0.0823636
-0.219124	0.479231	-0.185069	0.0445824
-0.167319	0.617762	0.000591166	0.139688
-0.0284093	0.427036	-0.0509001	-0.0646528
-0.145709	0.661085	0.00621598	0.152674
0.0372492	0.337329	-0.186773	-0.00954713
-0.204324	0.353502	-0.273487	0.190102
-0.157802	0.331361	-0.19944	0.112332
-0.174456	0.350669	-0.22679	0.0967372
-0.130684	0.533508	0.0772442	-0.030564
-0.298593	0.458877	-0.0831451	0.121841
-0.109267	0.452094	0.00963852	-0.0105531
-0.22247	0.654848	-0.103661	-0.0317109
-0.133937	0.432995	-0.0182619	0.0426805
-0.128476	0.298347	-0.197051	0.130476
-0.152422	0.480371	-0.31507	0.0363572
-0.0578461	0.445694	-0.194928	0.0259542
-0.20788	0.54282	-0.292594	0.106685
-0.0433704	0.40638	-0.265502	-0.009504
-0.373421	0.650821	-0.019829	0.142574
-0.15676	0.518818	-0.0719458	0.0787247
0.0100233	0.436984	-0.14515	-0.0702395
0.0123143	0.322615	-0.447507	0.108058
-0.168259	0.467651	-0.22703	0.0577629
-0.0574459	0.312115	-0.356329	0.177878
-0.257714	0.446555	-0.075678	0.135732
-0.282457	0.258307	-0.173836	0.0807035
-0.281939	0.599818	-0.0590812	0.276063
-0.0300825	0.296905	-0.430777	0.103951
0.0908191	0.347266	-0.230398	-0.00179255
-0.0331794	0.395662	-0.181281	0.21838
-0.0601546	0.495946	-0.147065	-0.0948559
0.0440255	0.491077	-0.144275	0.240969
-0.238346	0.641595	-0.0215082	0.082267
-0.234994	0.427671	-0.281221	0.256938
-0.146154	0.211555	-0.382246	0.0760529
-0.0838071	0.487669	-0.257983	0.0857213
0.00769678	0.320121	-0.117075	-0.148701
-0.290127	0.574578	-0.152516	0.270075
-0.203137	0.583151	-0.038556	0.0990315
-0.0186815	0.431485	-0.168774	-0.0576676
0.211386	0.299297	-0.281441	-0.0795534
-0.0475003	0.522203	-0.0678438	0.2562
-0.0614548	0.405304	-0.173043	0.201348
-0.112093	0.579635	-0.11428	0.283117
-0.231331	0.211539	0.128666	0.152569
-0.150699	0.268929	0.180818	0.177167
-0.343682	0.445556	0.192141	0.119216
-0.192622	0.39554	0.14236	0.0827647
-0.305881	0.5819	0.0457066	0.237
-0.0487216	0.43996	0.0178239	0.277985
-0.216394	0.509102	0.137445	0.347062
-0.296096	0.441682	0.279371	0.267023
-0.137021	0.284907	0.230039	0.19539
-0.137783	0.436842	0.203435	0.189779
-0.0261501	0.373065	0.172446	0.151707
-0.362768	0.670002	0.387063	-0.0274877
-0.146176	0.405971	0.141134	0.0654496
-0.123999	0.367816	0.141588	0.11164
-0.254644	0.457156	0.362075	0.193107
-0.307604	0.323408	0.323539	0.130651
-0.192148	0.310447	0.190133	0.31147
-0.198496	0.31229	0.0730351	0.0879273
-0.0883986	0.356893	0.0743266	0.192591
-0.194398	0.44011	0.134352	0.149347
-0.199487	0.670089	0.311937	0.0961348
-0.229958	0.338707	0.142021	0.287076
-0.308337	0.388658	0.297491	0.240352
-0.1824	0.446648	0.173602	0.426866
-0.0268755	0.417012	0.172703	0.472695
-0.00592137	0.332949	0.172804	0.0884748
-0.197593	0.305301	0.0876665	0.286714
-0.101739	0.311095	0.128193	0.208535
-0.247677	0.447933	0.166874	0.207283
-0.0511293	0.365998	0.278154	0.327093
-0.132631	0.24866	0.0615549	0.310677
-0.0867947	0.448767	0.000289202	0.280837
-0.0396035	0.312336	0.0584064	0.259438
-0.237005	0.462192	0.340504	-0.0517107
-0.127312	0.434265	0.0807837	0.131317
-0.210623	0.534524	0.206785	-0.146189
-0.0922309	0.436573	0.125347	0.305104
-0.0899206	0.435268	0.121617	0.345016
-0.348816	0.416633	0.228328	0.0643676
0.00730956	0.325315	0.14463	0.214408
-0.193445	0.363502	0.058958	0.305006
-0.177576	0.38215	0.0305018	0.123971
-0.126245	0.377544	0.145646	0.0728475
-0.115545	0.36975	0.0992605	0.313839
-0.0961097	0.326152	0.0392713	0.152484
-0.054546	0.318076	0.0232729	0.346113
-0.235388	0.502149	0.24996	0.171728
-0.231384	0.251965	0.0948032	0.241989
-0.245023	0.472991	0.198569	0.231686
-0.0753914	0.498803	0.132539	-0.00162206
-0.175213	0.299642	0.0990899	0.185552
-0.262422	0.564328	0.106429	0.401514
-0.181817	0.408377	0.0120313	0.174219
-0.117908	0.523636	0.156149	0.172441
-0.100861	0.405935	0.072393	0.180064
-0.147813	0.312694	0.106211	0.365621
-0.284061	0.222833	0.265588	0.38897
0.0124864	0.449634	0.20647	0.298615
-0.0796113	0.326532	0.315808	0.0729451
-0.0970208	0.318807	0.410531	0.269954
-0.110922	0.273401	0.225946	0.40298
-0.100279	0.651864	0.0901337	0.252524
-0.111264	0.245106	0.263931	0.156651
-0.0671507	0.509741	0.092276	0.420644
-0.225899	0.423617	0.27502	0.00524766
-0.462341	0.593287	0.194765	0.152168
-0.2678	0.391995	0.12441	0.273005
-0.453814	0.610306	0.209792	0.125749
0.00922224	0.346936	0.209411	0.149459
0.0157958	0.309085	0.206411	0.184356
-0.17939	0.424238	0.0139869	0.15919
-0.230247	0.454332	0.266031	0.309883
-0.0699978	0.419621	0.0450804	0.203243
-0.147874	0.306736	0.189859	0.407748
-0.242014	0.462496	0.329251	0.35669
-0.279033	0.427418	0.188422	0.429989
-0.161476	0.425416	0.257498	0.436598
-0.152338	0.435702	0.340644	0.341472
0.00783473	0.234347	0.17267	0.176262
0.222193	0.408983	0.315789	0.216501
-0.000866109	0.169974	0.0733702	0.318303
0.177923	0.219364	0.151656	0.142012
0.209153	0.366189	0.189669	0.124755
0.0744935	0.453072	0.110315	0.513046
0.0616474	0.143962	0.0450677	0.254417
0.429573	0.303704	0.240061	0.0605775
0.120207	0.322195	0.177128	0.366596
0.152232	0.0974686	0.0574264	0.381619
0.108774	0.198731	-0.123942	0.350794
0.161049	0.17593	0.124123	0.207684
0.309412	0.183459	-0.0497981	0.20931
0.274799	0.404739	0.14154	0.30339
-0.0135196	0.292485	0.0494027	0.379418
0.337805	0.268782	-0.00927235	0.251977
0.108728	0.119993	0.149434	0.199869
0.195939	0.0578346	-0.0330356	0.261092
0.114783	0.183254	0.0780417	0.211508
0.0658894	0.187526	-0.00277933	0.421483
0.177023	0.381121	0.0448703	0.319625
0.103301	0.129941	0.0646809	0.242448
0.142238	0.224572	-0.0255015	0.359303
-0.0134974	0.255181	0.166195	0.272399
0.136941	0.183087	0.0618508	0.429902
0.0292878	0.350872	0.0447834	0.332427
0.205911	0.296848	0.0774034	0.331438
0.302493	0.318832	-0.0098698	0.178936
0.0982201	0.29244	-0.0257858	0.269294
0.0546036	0.253771	0.124034	0.26262
0.106572	0.126367	0.0466107	0.315303
0.095951	0.250368	0.0654463	0.404567
0.27247	0.345477	-0.0367802	0.0638186
0.0370956	0.293871	0.00295823	0.299064
0.10589	0.163817	0.112243	0.267257
0.0400852	0.205211	0.0700768	0.226555
0.147714	0.215741	0.186855	0.252036
0.0871976	0.095456	0.106917	0.222604
0.315865	0.0454745	0.183247	0.347251
0.0375033	0.303464	0.0515022	0.210563
0.171513	0.147705	0.0103063	0.131054
0.295213	0.340213	0.132475	0.0963757
0.130364	0.103664	-0.00494382	0.242639
0.39934	0.202862	0.00220652	0.242647
0.140365	0.52071	0.113061	0.292105
0.307506	0.240701	0.356303	0.388523
0.352197	0.160943	0.268504	0.339623
0.239243	0.177504	0.105253	0.137355
0.379286	0.0265211	0.125899	0.471149
0.135689	0.295037	0.0743178	0.163657
0.170602	0.346333	0.059742	0.227833
0.0463841	0.191548	0.160077	0.199843
0.341974	0.153485	0.249475	0.364469
0.120576	0.407062	0.20953	0.242495
0.121866	0.0923662	0.0984348	0.363043
0.331979	0.244305	0.274168	0.431523
0.223547	0.13059	0.0816998	0.460738
-0.00142653	0.237216	0.0370079	0.291076
0.300647	0.193023	0.216072	0.397511
0.356478	0.190576	0.0530284	0.199233
0.31479	0.16835	0.188967	0.416947
0.226386	0.299865	0.173787	0.2788
0.341992	0.38352	0.0667982	0.406497
0.092147	0.336585	0.269624	0.29719
0.134116	0.195109	0.0552168	0.472518
0.272942	0.19093	0.0879484	0.122937
0.0884765	0.313391	0.0566363	0.43904
0.101351	0.41749	0.0573684	0.347555
0.0284505	0.399907	0.0339886	0.382955
0.0811649	0.18843	-0.0567419	0.406286
0.16407	0.297656	0.135865	0.601458
0.316834	0.278275	0.00901215	0.306701
0.269751	0.11382	0.125844	0.272277
0.305904	0.338354	0.120539	0.356521
0.145686	0.206613	0.118597	0.341815
0.122837	0.113179	0.0934952	0.405918
0.227597	0.301437	0.168507	0.447609
0.205376	0.12774	0.0743109	0.184422
0.196846	0.0823108	0.0816709	0.397278
0.379476	0.180132	0.0525007	0.267339
0.0772917	0.134672	0.10268	0.186636
0.10796	0.268131	0.0369086	0.193991
0.356629	0.108722	-0.00308705	0.517858
0.110132	0.15254	0.0315087	0.340491
-0.00274222	0.32899	0.0340564	0.316612
0.0394143	0.197479	0.105596	0.239807
0.0490976	0.270446	0.025066	0.429613
0.124827	0.315249	0.148462	0.344497
0.292814	0.293015	0.145441	0.100131
0.139235	0.342865	0.173366	0.160242
0.153852	0.328412	0.140333	0.17359
-0.0426789	-0.0261084	0.188608	-0.0956994
-0.0301696	0.12158	0.191975	0.0828551
-0.0204023	0.0619841	0.280096	0.0230101
0.00395545	0.231698	0.0554236	0.0235398
-0.0391084	0.251053	0.317302	0.0192617
0.009714	0.183995	0.130923	0.103562
0.0341663	-0.117486	0.258585	-0.166925
0.189779	0.227666	0.441994	0.0389085
-0.0498818	-0.00230543	0.219718	-0.120342
0.112409	0.00936452	0.242764	0.0789258
0.118632	0.25894	0.0328387	-0.0947295
-0.207689	-0.0264661	0.215951	-0.177757
0.0157092	0.0521003	0.14516	0.0399918
0.104304	0.0875357	0.108727	0.0468359
-0.300198	-0.063545	0.257434	0.0158107
0.108738	0.32409	0.343605	0.112003
0.15559	0.243282	0.210424	-0.051567
0.0743011	0.198595	-0.0603387	-0.249369
0.13203	0.421395	0.30576	-0.00598664
-0.0584839	0.257848	0.213969	0.0505622
0.108261	0.0238812	0.27168	-0.0971969
0.0728081	0.0648924	0.131243	-0.104741
0.115242	0.0140176	0.0999962	-0.149099
-0.0298474	0.0516692	0.153123	-0.0100388
0.146824	0.116604	0.158664	0.0933499
-0.0177668	0.253578	0.167943	-0.0570191
-0.0267377	0.150747	0.195522	0.107779
0.0423108	0.0189641	0.173364	-0.0173414
0.170306	0.197938	0.00671325	-0.00606319
-0.0312428	0.135993	0.28698	0.017485
0.0246606	0.0827434	0.0745217	-0.070601
-0.087354	0.194464	0.26807	-0.0656752
0.245323	0.154083	0.0689154	-0.0555319
0.126655	0.148873	0.139852	-0.0441655
0.0590727	0.0976735	0.123849	0.168576
0.143445	0.284383	0.0627201	0.0368566
0.0429577	0.151593	0.136182	-0.0581355
-0.0509487	0.192057	0.214243	0.065088
0.177661	0.155394	0.058803	0.0180266
0.122136	0.220969	0.018598	0.0504218
0.0411973	-0.0272913	0.284066	0.057627
0.0340857	0.179389	0.14473	0.0667291
0.144914	0.0612509	0.0933209	-0.0218593
0.0341677	0.177482	0.00911918	-0.132252
0.00299323	0.0522241	0.130779	-0.153725
0.0430965	0.0277462	0.204355	-0.0531647
-0.0263579	0.0724752	0.167415	-0.0744433
0.20629	0.0694611	0.125403	0.0301952
0.136272	0.163631	0.183324	-0.0817383
-0.0505006	0.0780436	0.149009	-0.0377564
0.0282511	0.0243772	0.151823	-0.0697477
-0.0380684	0.228681	0.0143365	-0.0445528
0.0251387	0.0522641	0.191807	-0.0271866
-0.112682	0.0828117	0.135245	0.0143744
0.205963	0.0609243	0.239876	0.102122
0.0283245	0.0255188	0.162792	-0.0363744
-0.106196	0.232008	0.240269	0.0641719
0.0512169	0.017324	0.176626	-0.19736
0.00853723	0.127102	0.0654551	-0.160467
-0.132106	0.0920684	0.0711502	-0.0786209
0.0378955	0.152603	0.23103	-0.0318753
0.00847902	0.435007	0.245186	-0.154533
0.0370488	0.0926017	0.0578802	-0.137829
0.152848	0.0638532	0.160312	0.073801
0.0102675	0.271646	0.0662959	-0.23658
-0.064203	-0.00419789	0.410895	-0.00171208
-0.0977937	0.144821	0.344676	0.0700456
0.117126	0.0636638	0.284913	-0.229256
0.0155278	0.1361	0.116397	0.144513
0.148796	0.214789	0.191884	-0.0944852
0.0453129	0.0981577	0.262145	0.0872275
-0.13542	0.125829	0.131557	0.0595547
0.0363338	0.106903	0.0808783	-0.0503309
0.0479936	0.145556	0.265874	-0.0866617
0.0888641	0.020763	0.187111	-0.161575
-0.0489748	0.125799	0.165187	0.155809
0.114023	0.0480242	0.201579	0.0972647
0.00102959	-0.161523	0.35433	-0.167123
-0.133681	0.0792491	0.262498	0.0254247
0.0432513	0.125934	0.0808908	-0.0374054
0.0350784	0.266502	0.164963	-0.0594982
-0.158521	0.196828	0.382861	0.0703664
-0.0241389	0.302263	-0.0215108	-0.234952
0.163786	0.232207	0.176099	0.0274759
0.226513	0.0142491	0.260556	-0.146304
0.074444	0.157854	0.223073	0.0386483
-0.0716707	0.23076	0.250481	0.0104036
0.0310638	0.113763	0.121171	0.147587
0.113372	0.161577	0.0507378	-0.17083
0.134704	0.213596	0.11346	-0.0154364
-0.0640674	0.0978853	0.119208	-0.0338874
0.100266	0.151426	0.258575	0.0761718
-0.0734564	0.0509493	0.319101	-0.168482
0.195713	0.136582	0.42395	0.0244842
0.276104	0.280037	0.24607	-0.0291561
0.157884	0.179168	0.119006	0.0367325
0.231767	0.170337	0.23383	0.00279371
0.155041	0.0647709	0.105136	-0.0457321
-0.0160301	0.22241	-0.015158	-0.159446
0.01802	0.315551	0.0185252	-0.16561
0.130236	0.221284	0.313081	0.0608106
0.0412894	0.0176069	0.222319	-0.0387399
-0.0999777	0.207736	0.179901	0.0142442
0.0965615	0.178526	0.123005	-0.0025314
0.0800889	0.277485	0.34847	-0.042765
0.267366	0.256326	0.24823	0.0227268
0.196024	0.118193	0.150206	-0.103158
-0.0359634	0.309141	0.337458	-0.0267216
0.0302702	0.136812	0.101859	0.124012
-0.0567946	0.170177	0.338317	-0.113953
-0.0158332	0.146433	0.128209	-0.0170867
0.2147	0.226523	0.056704	0.0393704
0.264952	0.0201163	0.403512	0.119048
-0.0179896	0.115453	0.118122	-0.152969
0.0830734	0.264289	0.116167	0.0677273
0.00814032	0.155852	-0.0332097	0.185544
-0.0371403	0.179942	0.0126822	0.186288
-0.0105997	0.174533	-0.0213817	0.108054
-0.0787516	0.164606	-0.19803	0.235371
-0.099135	0.180378	0.149045	0.202582
-0.000689928	0.319677	-0.0696435	0.171548
-0.164771	0.269335	-0.0380291	0.152295
-0.209294	0.0718556	0.064423	0.0445115
-0.0660827	0.10151	-0.0818238	0.181382
-0.0805081	0.0871541	-0.017404	0.206647
-0.130929	0.123866	-0.210381	0.152512
-0.219163	0.138333	0.108028	0.100873
-0.0226959	0.146113	0.0161641	0.0179836
-0.179911	0.145122	-0.0491217	0.136459
0.0731758	0.0971352	-0.467715	0.188994
0.00341723	0.274883	-0.018967	0.262777
-0.165186	0.210517	-0.0984752	0.239599
-0.128078	0.129007	0.0131741	0.182839
-0.107835	0.299589	-0.0846847	0.260078
-0.233499	0.0883823	-0.0662796	0.236433
-0.108893	0.0261144	-0.0709341	0.0788954
-0.0103165	0.135886	-0.119757	0.218797
-0.143286	0.126555	-0.0417333	0.243533
-0.176292	0.122219	0.0841486	0.242473
-0.134941	0.0645775	0.0159242	0.088638
-0.0709603	0.16381	0.0378935	0.205117
-0.0396585	0.121637	-0.0249742	0.262206
-0.0116282	0.186762	0.00677367	0.286031
-0.060947	0.35906	-0.0692073	0.203583
-0.0581932	0.0953612	-0.0223678	0.202812
-0.0959658	0.102592	-0.105325	0.172481
0.0588996	0.159963	-0.0812493	0.180102
-0.0329097	0.227492	-0.00787509	0.0541217
-0.0283209	0.15356	0.0866949	0.0869869
-0.0201911	0.128791	-0.0626778	0.135395
0.0440411	0.0905425	-0.13232	0.152777
-0.10563	0.109501	-0.121404	0.114497
-0.0300202	0.221944	-0.0732283	0.175759
-0.171419	0.290328	-0.122085	0.156551
-0.0542734	0.134132	0.0535873	0.0904718
-0.0225692	0.0875191	-0.0124462	0.130271
0.0138451	0.118804	0.0666841	0.147538
0.0640844	0.144624	-0.00651577	0.190098
-0.0144636	0.20773	0.0947779	0.163633
-0.0250672	0.181032	0.0370938	0.179176
-0.0431638	0.179843	-0.0627357	0.104231
0.165517	0.211767	-0.069793	0.0666261
-0.0369186	0.134576	-0.0718944	0.323714
-0.0736518	0.0798717	-0.0957329	0.0644827
-0.132378	0.221516	0.120125	0.137167
0.020115	0.143774	-0.0853066	0.0506714
-0.024212	0.107535	-0.00996166	0.0960076
-0.0748746	0.07505	-0.195738	0.0405562
-0.203599	0.131586	-0.102155	0.00375358
-0.165879	0.0653496	0.0431189	0.144285
0.0184705	0.0610015	-0.109219	0.10289
-0.0324094	0.130233	-0.0142356	0.0937072
-0.0687232	0.281169	-0.120149	0.25309
-0.163913	0.230755	0.111605	0.131561
-0.0142899	0.152761	-0.0961063	-0.0247637
-0.0464834	0.206808	-0.118365	0.122152
-0.0553455	0.199542	-0.157021	0.153686
0.0038708	0.192614	-0.0615931	0.123975
-0.109077	0.0368157	-0.0953124	0.123779
-0.133848	0.132395	-0.0113092	0.179186
-0.188089	0.211333	-0.00464417	0.203982
-0.110919	0.224072	-0.0123222	0.0932867
-0.0152258	0.288369	-0.0374494	0.184132
-0.0970258	0.273258	-0.025464	0.0287409
-0.0137801	0.0652479	-0.0255513	0.152565
-0.0887399	0.251269	-0.0477861	0.0523318
-0.0993607	0.22555	-0.0832888	0.146873
-0.0798749	0.187823	-0.0136605	0.137275
-0.06323	0.195212	0.0021394	0.0218462
-0.0655808	0.245615	0.0473004	0.00619162
-0.0502107	0.248956	-0.0804033	-0.000435913
-0.161484	0.182408	0.0178025	0.267561
-0.132872	0.264876	0.0356604	0.18017
-0.0260829	0.058929	-0.142015	0.144997
-0.098328	0.143758	-0.137298	0.177508
-0.155047	0.230845	-0.136395	0.181438
0.0325662	0.128699	0.0557296	0.150435
-0.102353	0.183178	-0.0642661	0.22309
-0.180789	0.0511743	-0.151609	0.229904
-0.0816067	0.24253	-0.113476	0.179724
0.0614657	0.117699	-0.100775	0.0914102
-0.17569	0.164438	-0.024756	0.212422
-0.231648	0.158117	0.0162834	0.235386
-0.118605	0.219916	-0.0243223	0.0480131
-0.128374	0.149099	-0.126358	0.251666
-0.043337	0.0879367	-0.141899	0.00487707
-0.138654	0.140484	0.0233551	0.0169711
-0.186109	0.2266	-0.0443067	0.149651
-0.0724259	0.163668	0.0101276	0.0406325
-0.109152	0.0751224	0.0629549	0.169895
-0.0611753	0.224601	-0.0646385	-0.0385675
-0.0206372	0.0836446	-0.149103	0.211013
-0.030088	0.219915	-0.355162	0.174079
-0.0863646	0.112901	-0.101458	0.286658
-0.117292	0.19919	-0.131389	0.207736
-0.113129	0.160721	-0.0886488	0.250178
0.0506217	0.201888	-0.00359684	0.215631
0.00930467	0.146237	-0.416251	0.231561
-0.104658	0.170296	0.0199791	0.12793
0.0702411	0.227125	-0.185912	0.128696
-0.0843812	0.0847791	-0.140756	0.0255248
-0.124937	0.253199	0.0792231	0.172171
-0.318741	0.156305	-0.108996	0.0270821
-0.177752	0.132483	0.0644436	0.0983026
-0.019817	0.234612	-0.0649348	0.0976577
0.0156802	0.241689	-0.0289005	0.25042
-0.0288906	0.0968588	0.0344286	0.163826
-0.113478	0.204656	-0.074793	0.135427
-0.0562649	0.251316	-0.0692411	0.137646
-0.0833921	0.183387	-0.129139	0.276418
-0.230972	0.117405	-0.112559	0.0139355
-0.125088	0.224652	0.020811	0.0099785
-0.0954366	0.168179	-0.0707748	0.291312
-0.190727	0.198267	-0.0632334	0.0803582
0.0654871	0.120752	-0.0768776	0.208543
-0.165356	0.283661	-0.199215	0.209073
0.117129	0.262725	-0.0416336	0.126153
0.134609	0.311117	-0.12811	0.122286
-0.0714729	0.240191	-0.0495163	0.174145
0.0982001	0.206135	-0.0989262	0.113318
0.0168644	0.247361	-0.00821572	0.0445048
0.106777	0.210872	0.0236709	0.106516
0.0345654	0.254922	-0.00339254	0.134804
-0.158932	0.0792434	0.0506863	0.423077
-0.332268	0.0544221	0.0394307	0.480536
-0.203122	0.0536898	0.0270786	0.470433
-0.104747	0.174706	0.0726392	0.391514
-0.0801426	0.0407914	0.153687	0.465927
-0.15933	0.269661	-0.0151942	0.569974
-0.25806	0.385718	0.184634	0.550343
-0.138327	0.0550163	0.130975	0.596698
-0.100614	0.0850694	-0.01836	0.445776
-0.0798449	0.179719	-0.0208587	0.438784
-0.116811	0.278151	0.0672489	0.355171
-0.0353341	0.00210999	0.134745	0.498997
-0.0840097	-0.0180769	-0.0121533	0.80888
0.0633436	-0.0792936	0.107405	0.661856
-0.173916	0.0884843	0.00940317	0.567352
0.0525469	0.0740794	-0.0453553	0.542614
0.0260635	0.256431	0.119908	0.541994
-0.156788	0.112569	-0.0172143	0.497007
-0.140359	0.15081	-0.0637027	0.454113
-0.217239	0.100026	0.0153154	0.536448
-0.242048	0.128285	0.0525576	0.553041
-0.1823	-0.0804106	0.0696457	0.596125
-0.14321	0.330639	0.153389	0.524245
-0.245548	0.133126	-0.00856211	0.626305
-0.102874	0.0662999	0.112669	0.614891
-0.0792351	0.156108	0.0722467	0.338675
-0.164736	0.158858	0.137799	0.342929
-0.202268	0.152041	-0.0365181	0.565951
-0.119028	0.0721098	-0.00588035	0.452402
-0.171669	0.155393	-0.0586419	0.549464
-0.106692	-0.00218241	0.000186596	0.643916
-0.038414	0.0711996	-0.0729039	0.715144
-0.139664	0.263258	0.148592	0.541215
0.0238881	0.232032	-0.0610319	0.442971
-0.0794627	0.175151	0.0710403	0.416026
0.00821562	-0.026842	0.158015	0.65017
-0.153333	0.252164	-0.00339575	0.514742
-0.179802	0.115026	-0.015715	0.508385
-0.0411354	0.00517406	0.0820683	0.552917
-0.0697353	0.0248867	0.0571554	0.59684
-0.0754914	0.131541	0.0954074	0.417134
-0.121911	0.0993355	0.0457813	0.618334
-0.0910133	0.157698	0.104987	0.604891
0.0355681	0.0568262	0.0542647	0.564448
-0.215985	0.143134	0.0216509	0.417011
-0.00357416	0.326211	0.0322357	0.433561
0.0550095	0.065836	0.0192845	0.658604
-0.107314	0.206111	0.0760611	0.365836
-0.0514018	0.218203	-0.105116	0.595378
-0.0036465	0.2141	0.0562592	0.432445
-0.159161	0.395917	0.0709706	0.563257
-0.237704	-0.0148461	0.0812687	0.575049
-0.0330955	0.161408	-0.00434032	0.527888
0.0238149	0.16711	0.0506345	0.49986
-0.193242	0.0790628	0.0414477	0.503923
-0.0556676	0.19148	-0.0157187	0.393233
-0.172272	0.0311779	0.0299245	0.452725
-0.15593	0.122542	-0.00920503	0.347483
-0.073341	0.323888	0.0547521	0.386885
-0.053818	0.267571	0.00526917	0.431084
-0.118667	0.218442	-0.0603507	0.500363
-0.156533	0.127353	-0.0647026	0.397974
-0.0789618	0.0402563	0.0860269	0.598744
-0.0766371	0.267093	-0.0587777	0.643063
-0.099587	0.0679152	0.0838482	0.588864
-0.13213	0.241775	0.126224	0.390297
-0.221694	0.0245285	0.0335928	0.42939
-0.0637669	0.0797763	0.0401357	0.529354
-0.299397	0.192653	0.125654	0.507432
-0.202576	0.080212	0.0670624	0.564205
-0.210253	0.080282	-0.0185866	0.765603
0.0874765	0.013711	0.100643	0.523537
-0.0371744	0.354745	0.140201	0.537794
-0.152589	0.25018	0.10751	0.575755
-0.248553	0.0625069	0.0483925	0.56394
-0.180373	0.124895	-0.0406442	0.470031
-0.0629297	0.00197393	0.0812178	0.691037
0.0370265	0.172181	0.0869721	0.574702
-0.186186	0.0745142	0.0290248	0.37467
0.0357305	0.12144	0.0130787	0.396909
-0.160542	0.17176	0.0185713	0.347575
-0.137985	0.229586	0.153376	0.575593
-0.105543	-0.0378703	0.148648	0.509324
-0.200184	0.199461	0.143997	0.359748
-0.272202	0.116357	-0.0252143	0.534439
-0.132491	0.053699	0.00588385	0.511192
-0.137843	0.112323	-0.0384373	0.509324
-0.195605	0.00811528	0.0674506	0.52603
-0.00140919	0.198236	0.0808095	0.454024
-0.0469283	0.0788934	0.0160467	0.658096
0.0414906	0.143924	0.00735051	0.648131
0.0358206	0.216343	0.136023	0.557953
-0.0764304	0.223961	0.194295	0.580262
-0.0645174	0.20761	-0.044798	0.39795
-0.067805	0.172177	-0.00943177	0.38297
0.0423389	0.134486	-0.0316975	0.563847
-0.168398	0.233766	0.0858701	0.53205
-0.200573	0.0588978	-0.0236935	0.479614
0.00806385	0.288817	-0.0275003	0.574303
-0.31788	0.0911488	-0.0372375	0.538131
0.0219825	0.385842	0.0943662	0.555806
-0.329439	-0.0546891	0.206665	0.590914
0.1353	0.0489389	-0.0466894	0.513081
-0.165093	0.153522	0.0499119	0.503118
-0.146637	0.313697	0.181101	0.506404
-0.0682218	0.227876	0.153897	0.468788
-0.16614	0.243245	-0.0306647	0.568797
-0.144182	0.119842	-0.0133439	0.387651
-0.238503	0.0562795	0.0291385	0.455123
-0.134818	0.0906974	0.0288713	0.412184
-0.0920904	0.112282	0.0884514	0.494518
-0.0456595	0.197251	0.0998605	0.467852
-0.215617	0.0143495	0.037579	0.590654
-0.0021927	0.0983161	-0.0577916	0.441747
-0.152134	0.349417	0.118241	0.470373
-0.234326	0.226082	0.0808385	0.442865
-0.154021	0.218086	0.0795498	0.361628
0.0406034	0.163295	0.0080515	0.53142
-0.0358426	0.110821	0.0718984	0.591911
-0.0400294	0.338669	0.0408303	0.620925
-0.220663	0.13043	0.103382	0.55285
-0.0796151	-0.0479593	0.185876	0.579723
-0.293248	0.166464	0.00626611	0.575531
-0.00424135	0.0298856	0.0657636	0.664792
-0.0290041	0.223261	-0.105274	0.477687
-0.0504824	-0.018327	0.106475	0.584116
-0.074838	0.165126	0.156331	0.464575
-0.167085	0.0637251	0.0840449	0.404714
-0.0262099	0.0621057	0.0033994	0.415818
-0.0737417	0.201086	0.215827	0.554428
-0.254406	0.154566	-0.000693908	0.639361
-0.174601	0.219543	0.0517321	0.45879
-0.0824942	0.197661	0.0177532	0.422081
-0.181607	-0.114519	0.133878	0.734281
-0.107364	0.164397	0.169715	0.449788
-0.328787	0.418935	-0.0686624	0.241654
-0.178877	0.314414	-0.241741	0.326865
-0.195918	0.205304	0.00339464	0.292975
-0.17573	0.292421	-0.126559	0.231288
-0.247382	0.36749	-0.0673165	0.355348
-0.303758	0.154208	-0.164625	0.366772
-0.386944	0.0495485	-0.289849	0.273526
-0.240417	0.116632	-0.269443	0.420783
-0.203255	0.327313	-0.233951	0.27989
-0.368423	0.19182	-0.0121485	0.600817
-0.295171	0.197172	-0.124789	0.523352
-0.255597	0.348112	-0.198164	0.395995
-0.252585	0.341995	-0.0527534	0.336358
-0.157481	0.297116	-0.290282	0.404871
-0.177748	0.26062	-0.236826	0.300332
-0.225706	0.17911	-0.0957484	0.512417
-0.299404	0.306245	0.0854272	0.377181
-0.290224	0.331341	-0.109262	0.261885
-0.430234	0.348886	-0.168871	0.504025
-0.203709	0.197672	-0.193788	0.244714
-0.173604	0.253976	-0.067706	0.354396
-0.125092	0.292685	0.022666	0.331309
-0.151999	0.157983	-0.173787	0.386142
-0.123568	0.165441	-0.0841737	0.391189
-0.328795	0.361649	0.00521821	0.406908
-0.259144	0.233766	0.0401547	0.463019
-0.20307	0.162145	-0.105105	0.483229
-0.17845	0.212875	-0.0036365	0.386173
-0.337561	0.228313	0.080082	0.501631
-0.079245	0.263529	-0.101599	0.485925
-0.182093	0.221804	-0.0422023	0.353342
-0.327639	0.251256	0.06564	0.492614
-0.228685	0.159062	0.0133209	0.367473
-0.245952	0.204163	-0.255803	0.429598
-0.200526	0.166027	-0.114139	0.4257
-0.297735	0.248232	-0.274294	0.411974
-0.182553	0.145112	-0.246373	0.438462
-0.0970062	0.400514	-0.141656	0.322473
-0.316487	0.182082	-0.213527	0.257976
-0.286535	0.294752	-0.211618	0.313836
-0.234181	0.130092	-0.0925664	0.408072
-0.27332	0.474882	-0.152273	0.369445
-0.242159	0.420007	-0.233622	0.414205
-0.115701	0.183311	-0.236234	0.428715
-0.200935	0.205404	0.0159174	0.350585
-0.240335	0.297076	-0.128929	0.542719
-0.19814	0.521607	-0.0686763	0.391025
-0.200519	0.306691	-0.16762	0.292343
-0.0504764	0.392144	-0.071411	0.347334
-0.222627	0.4272	-0.0324858	0.516327
-0.186577	0.164937	-0.136799	0.427031
-0.222997	0.367227	-0.0251005	0.260659
-0.386901	0.143571	-0.0582096	0.315693
-0.214928	0.134774	-0.192357	0.322246
-0.212337	0.190272	-0.09757	0.314097
-0.257795	0.216197	-0.112916	0.27152
-0.200203	0.349829	-0.0406963	0.573605
-0.296655	0.192074	-0.193688	0.428999
-0.197008	0.294807	-0.0192436	0.407853
-0.089026	0.230604	-0.436173	0.444644
-0.448986	0.442827	0.00962547	0.30963
-0.302305	0.343537	-0.18322	0.30777
-0.457758	0.539489	0.0366167	0.388934
-0.355893	0.328025	0.0362475	0.451403
-0.257695	0.181769	-0.138109	0.289125
-0.207706	0.325286	-0.257357	0.288771
-0.313526	0.284025	-0.113236	0.30807
-0.275892	0.237648	-0.277826	0.491815
-0.541417	0.373267	-0.0588289	0.411601
-0.412364	0.491949	-0.0213626	0.320332
-0.417198	0.0872382	-0.0341203	0.622265
-0.00508732	0.355112	-0.199147	0.370782
-0.192713	0.158375	-0.162032	0.491923
-0.280614	0.302693	-0.0928726	0.501749
-0.172226	0.383028	-0.020824	0.445721
-0.350263	0.171144	-0.0837605	0.533381
-0.401598	0.304577	-0.0130686	0.414685
-0.107213	0.293533	-0.0646838	0.512863
-0.284559	0.378966	-0.243693	0.365531
-0.367112	0.211994	-0.0885544	0.379587
-0.446364	0.148556	0.0171011	0.583317
-0.193509	0.184151	-0.167793	0.458884
-0.283453	0.322481	0.0664555	0.419948
-0.268462	0.228484	-0.0630053	0.396047
-0.227104	0.20151	-0.0558974	0.38883
-0.338707	0.335097	-0.208497	0.462488
-0.377807	0.362679	0.0530467	0.389613
-0.204261	0.323671	-0.179483	0.51644
-0.30626	0.286694	-0.126072	0.286889
-0.344522	0.11169	-0.051712	0.549112
-0.0968431	0.450446	-0.0975564	0.431517
-0.234966	0.208855	-0.141918	0.239394
-0.469505	0.196356	-0.130904	0.457526
-0.0267103	0.253286	-0.0739032	0.373625
-0.36915	0.0842101	-0.0857862	0.468927
-0.247813	0.16775	-0.098895	0.538312
-0.293939	0.22406	-0.0937729	0.360248
-0.18655	0.303935	-0.0423989	0.530599
-0.245707	0.199991	-0.0572088	0.514973
-0.376622	0.193426	-0.023693	0.565794
-0.0430887	-0.0200453	0.235858	0.143142
-0.0474738	-0.0162349	0.320679	0.315323
-0.151578	-0.0929604	0.254863	0.482388
0.0130708	0.0239247	0.202357	0.209089
0.148476	0.0609421	0.242782	0.258298
-0.0863823	-0.0278392	0.280395	0.378607
0.169435	0.159493	0.337839	0.216946
-0.138945	0.0835654	0.18837	0.41521
-0.0686452	0.254999	0.250238	0.456749
-0.0622119	0.162097	0.190157	0.430176
-0.171833	-0.0178606	0.325709	0.244393
0.0667901	-0.0255186	0.20852	0.241226
0.10767	0.0206242	0.163707	0.227965
-0.00373368	0.158605	0.231871	0.459448
-0.000599602	0.0955888	0.103591	0.405123
0.0953732	0.18048	0.234183	0.346959
-0.0391865	0.066201	0.298676	0.436748
0.0484691	0.0675946	0.248835	0.367953
-0.0026552	0.267332	0.227661	0.307281
-0.0364968	-0.0831974	0.171097	0.349241
-0.168227	0.0935083	0.175033	0.220265
0.0147436	0.073338	0.0884995	0.366949
-0.0762152	0.000407051	0.178528	0.338049
0.0701695	0.103435	0.178816	0.184709
-0.146094	0.122248	0.196188	0.177451
-0.0135646	0.0560917	0.146385	0.270191
-0.00782399	0.117358	0.339721	0.170805
-0.0186631	0.0783501	0.294185	0.417375
0.039548	-0.000510095	0.280835	0.353773
-0.131773	0.209106	0.321601	0.353596
0.127006	0.0375804	0.526665	0.191622
-0.205647	-0.0427549	0.332104	0.470452
-0.00820672	0.291302	0.426412	0.349109
0.106455	-0.159846	0.229398	0.293423
0.116701	0.126918	0.234017	0.479048
-0.123501	0.0302183	0.266698	0.212362
0.262645	0.0134676	0.329907	0.25011
0.283864	-0.200863	0.414288	0.156701
0.0911133	-0.0307591	0.204719	0.290258
0.210308	0.0239053	0.15139	0.388341
-0.0989037	0.0943236	0.248096	0.417888
0.141378	0.034236	0.325017	0.425021
-0.0452224	0.0657638	0.328207	0.407831
0.247129	-0.14201	0.225847	0.278547
-0.102509	-0.0226854	0.232428	0.497825
-0.192794	-0.0989209	0.340634	0.356682
0.0771873	0.220575	0.261403	0.329887
0.0443391	0.0495638	0.146924	0.391118
0.20844	-0.0467534	0.252833	0.439583
0.0866094	0.171311	0.22442	0.535762
0.0834532	0.118462	0.183527	0.249195
0.138976	0.0371322	0.205859	0.423928
0.200659	0.0149372	0.293846	0.412785
-0.0694512	0.173374	0.314778	0.456029
0.0533568	0.228299	0.380871	0.426402
-0.0200371	0.107926	0.23551	0.517659
-0.0280886	0.0973989	0.27732	0.545085
0.123866	0.124638	0.282592	0.410753
-0.018191	0.273045	0.292007	0.255631
-0.0971467	0.0685158	0.154156	0.395907
-0.0261808	0.222627	0.313946	0.369108
0.215461	0.00667493	0.190497	0.365477
-0.163891	-0.0432181	0.251741	0.447775
-0.0566419	0.0713991	0.279966	0.519184
0.0882438	0.210462	0.373909	0.322923
-0.192982	0.17026	0.256172	0.376519
0.0142284	0.0501276	0.260992	0.432796
-0.0672936	0.145174	0.216597	0.315203
0.0215182	0.110728	0.176798	0.22495
0.0147796	0.194853	0.420438	0.217948
0.157601	0.191938	0.30824	0.416213
-0.129539	0.0941877	-0.174905	0.418463
-0.0020472	-0.0430953	0.0353762	0.465419
-0.0957349	-0.0443463	-0.126802	0.35069
-0.157076	-0.0842431	-0.193972	0.491463
-0.170785	-0.0590755	-0.168038	0.337976
-0.170992	-0.102555	-0.167121	0.453378
-0.146244	0.0880015	-0.0514622	0.42743
-0.0823597	-0.0629989	-0.140617	0.479469
-0.00367487	-0.120568	-0.136235	0.464518
-0.11354	0.00642646	-0.161463	0.352134
-0.21408	-0.0801039	-0.180494	0.536457
-0.100488	-0.00844794	-0.121499	0.386386
-0.118133	-0.00384385	-0.153827	0.510839
-0.22446	-0.0308239	-0.178018	0.450963
-0.180311	0.0323329	-0.160872	0.414545
-0.182912	0.0732113	-0.12714	0.490869
-0.11861	-0.0340865	-0.0959599	0.427327
-0.160818	-0.0753746	-0.177875	0.440566
-0.122574	0.0414758	-0.146194	0.412378
-0.105166	-0.0509395	-0.123888	0.513899
-0.142835	-0.102191	-0.192757	0.530868
0.00535297	-0.265951	-0.157226	0.39076
-0.221204	-0.00167745	-0.168892	0.548106
-0.0888714	-0.0398639	-0.11753	0.463403
-0.178509	0.0307842	-0.216735	0.439368
-0.106961	-0.0607971	-0.0627717	0.537999
-0.115857	-0.0490104	-0.0952998	0.484338
-0.0823994	-0.0898519	-0.147227	0.485592
-0.211658	-0.0552321	-0.151969	0.479208
-0.26209	0.0136683	-0.196434	0.509621
-0.100856	0.0134328	-0.0249034	0.454217
-0.109802	0.00349786	-0.100965	0.467031
-0.0877086	0.0531405	-0.0893469	0.426557
0.0588729	-0.154345	-0.132686	0.467886
-0.0983173	0.0260128	-0.114868	0.457385
-0.110649	-0.0419633	-0.108834	0.4017
-0.219498	-0.0547336	-0.212064	0.525052
-0.0435487	-0.0273842	-0.0288706	0.489741
-0.148826	0.0295119	-0.034508	0.522895
-0.0531444	-0.0767506	-0.150578	0.412101
-0.301956	0.0592165	-0.124924	0.647471
-0.221341	-0.0019795	-0.124396	0.590332
-0.104904	-6.11235e-05	-0.057221	0.474961
-0.13422	-0.036662	-0.136641	0.503093
-0.164177	-0.074762	-0.0842302	0.533686
-0.119683	-0.0332794	-0.0544997	0.516603
-0.00371966	-0.180329	-0.275296	0.502642
-0.26621	0.0106452	-0.156301	0.596539
0.00522169	-0.169412	-0.0376041	0.46498
-0.0769433	0.0742295	-0.566806	0.574869
0.0643984	0.0896362	-0.144423	0.472343
-0.141455	-0.0840241	-0.0484486	0.620328
-0.0430872	-0.0639228	0.0143293	0.454937
-0.157162	-0.0546994	-0.0900439	0.582604
0.0908681	-0.0258332	-0.0140199	0.499839
-0.0845728	0.0927014	-0.140829	0.460801
-0.175357	-0.0281861	-0.174021	0.534876
-0.146716	-0.148037	-0.0716524	0.436108
-0.00186113	-0.0333328	-0.211857	0.378675
-0.123396	-0.0386375	-0.113359	0.507782
-0.0797012	-0.0799505	-0.0637954	0.568735
-0.128053	0.040216	-0.0255489	0.432968
-0.0179816	0.0217192	-0.115038	0.620941
-0.13649	-0.0711765	-0.0652331	0.41878
-0.215389	0.0206745	-0.0866867	0.574588
-0.104612	0.0348183	-0.0805735	0.617831
-0.0153829	-0.0910393	-0.216513	0.346521
-0.214849	-0.0096673	-0.223456	0.491188
-0.0775731	-0.0407519	-0.163932	0.54776
-0.0455481	-0.0242865	-0.166397	0.426472
-0.368741	0.0105529	-0.0977138	0.413443
-0.115393	0.0568167	-0.161696	0.485714
-0.0750438	-0.0137921	-0.0673159	0.482141
-0.0408364	-0.0185959	-0.0953307	0.602604
-0.171262	0.00566008	-0.106671	0.402863
-0.127133	-0.0674272	-0.0942366	0.446383
-0.178713	0.0528024	-0.0438768	0.463107
-0.0535233	-0.0666061	-0.14863	0.611746
-0.027674	0.0884786	-0.104008	0.438927
0.117916	0.0298038	-0.0827377	0.618585
-0.150484	-0.030206	-0.277605	0.45733
-0.141574	-0.0183677	-0.140354	0.404808
-0.105151	-0.074067	0.0241341	0.435134
-0.126116	0.0787143	-0.250876	0.395701
-0.0744023	0.0300344	-0.105978	0.506509
-0.0938047	-0.00721166	-0.0418836	0.40553
0.0106998	0.0268561	-0.0861334	0.432995
0.0109722	-0.00741361	-0.133069	0.437842
-0.0266479	-0.0413842	0.0121165	0.441278
-0.107384	-0.0775938	-0.0957197	0.360616
-0.067423	-0.0670131	-0.166231	0.529275
-0.0651812	0.012625	-0.155625	0.456392
-0.119584	0.0934989	-0.125385	0.494902
-0.0985366	0.0256143	-0.190322	0.29392
-0.154452	0.0727048	-0.137485	0.305452
-0.157081	0.0929229	-0.122257	0.538068
-0.163685	-0.0336286	-0.112583	0.655815
-0.0679578	-0.0507496	0.0254753	0.564155
-0.113259	0.144385	-0.144061	0.459695
-0.0543595	-0.0431955	-0.163641	0.424293
-0.00163963	-0.00753965	-0.0976785	0.432346
-0.124771	-0.0350483	-0.177364	0.386203
-0.173651	0.0266892	-0.155502	0.388545
-0.261125	-0.0199964	-0.230461	0.406293
-0.105024	-0.13604	-0.0937053	0.424596
-0.0593044	0.0200876	-0.136504	0.54268
-0.182262	0.00848053	-0.190387	0.477121
-0.26994	0.0312793	-0.0763407	0.531791
-0.0418803	0.00616345	-0.139224	0.50232
-0.104198	0.028458	-0.244051	0.49422
0.0675316	-0.178621	-0.415141	0.282892
-0.320045	-0.0119513	-0.232385	0.536411
-0.24611	0.0468052	-0.0695903	0.448237
-0.0984003	0.00654411	-0.0928996	0.44741
-0.170737	-0.161131	-0.0669786	0.524672
-0.131918	-0.022327	-0.111704	0.612182
-0.289008	0.0260044	-0.134798	0.489776
-0.134997	-0.0410825	-0.0828565	0.454078
-0.10004	-0.114918	-0.0949274	0.430443
-0.167341	0.0859761	-0.209048	0.459428
-0.14459	0.0326816	-0.12736	0.536718
-0.18844	-0.0165455	-0.0574388	0.526811
-0.107815	-0.0194185	-0.125199	0.453134
-0.244908	-0.0399208	-0.358351	0.328954
-0.269253	0.0465707	-0.0712042	0.491554
-0.241269	-0.0258441	-0.0903144	0.516055
-0.159335	0.0347477	-0.0453606	0.476194
-0.255261	-0.00813384	-0.130872	0.602434
-0.216811	0.133872	-0.179169	0.537011
-0.127905	0.00175813	-0.23663	0.569971
-0.115805	-0.0270715	-0.00815537	0.406914
-0.220113	0.064103	-0.0791229	0.44467
-0.30248	0.0166462	-0.0660415	0.516098
-0.140834	-0.00510032	-0.157724	0.473557
-0.0331593	0.0920924	-0.336443	0.53007
-0.210573	0.0615181	-0.400787	0.370086
-0.310588	0.0178605	-0.0947783	0.50709
-0.17737	-0.119772	-0.327703	0.453812
-0.250045	0.0396205	-0.162315	0.577036
-0.332802	-0.0171654	-0.0378912	0.457956
-0.22503	0.120484	-0.20127	0.49247
0.074437	-0.119377	-0.278793	0.527687
-0.358749	-0.0288721	-0.127101	0.493629
0.0635327	-0.0540012	-0.144093	0.25084
-0.14079	-0.00385681	-0.103984	0.220519
-0.0340885	-0.0777862	0.0145162	0.203772
0.0430486	-0.0637116	-0.087943	0.166851
-0.14543	-0.101805	0.182095	0.203708
0.0160324	-0.0985002	0.0578161	0.209517
0.0281752	-0.00221053	-0.0619155	0.202511
-0.0298401	-0.0151758	0.0693163	0.313693
0.00307477	-0.202286	-0.13484	0.313724
-0.0696548	0.00823362	-0.134621	0.221507
-0.0112792	0.0184545	0.0728577	0.223131
-0.0719053	-0.0932917	-0.037779	0.150197
-0.104277	-0.0118089	-0.0804904	0.311028
0.0581343	-0.0601258	0.0633718	0.159356
-0.116992	-0.166796	0.00211919	0.138841
-0.0861308	-0.00533577	-0.05188	0.144726
-0.0389022	-0.0781526	-0.06135	0.282154
0.0392463	-0.107182	-0.181345	0.352634
0.0774571	0.0502853	-0.00248277	0.30699
-0.0847191	-0.0015055	-0.111207	0.187423
-0.0229453	0.0415598	0.0574277	0.162125
0.00734325	-0.0528355	0.0834883	0.265858
-0.0295904	0.0674206	0.0340187	0.314863
0.011108	-0.0395647	-0.000322296	0.177713
-0.00976528	0.0339152	0.0643358	0.202842
-0.143445	-0.123592	0.0157308	0.12978
-0.0179336	-0.0507354	-0.0289794	0.272597
-0.0639464	-0.0826196	-0.0395073	0.166972
0.0673122	-0.0458698	0.0801807	0.195704
0.0800784	-0.100438	-0.187486	0.237785
0.062969	-0.0894369	-0.158843	0.212214
0.023714	-0.0375814	0.0117518	0.334544
-0.140629	-0.113568	-0.0598458	0.0939862
0.0419255	-0.0653467	0.0629196	0.20174
-0.022161	-0.040946	-0.00276261	0.149002
-0.0764116	-0.162724	0.00123002	0.261789
0.0607601	-0.0443546	-0.011457	0.148712
-0.0542613	0.117523	-0.00297195	0.300153
-0.00175282	0.0325137	-0.00656516	0.304255
0.0140634	-0.251875	-0.0783222	0.349637
-0.0506039	-0.152082	-0.125698	0.144667
-0.0790225	-0.0222981	-0.0043895	0.278375
-0.280474	-0.123227	0.0939575	0.342346
-0.293873	0.0680334	0.0557089	0.252184
-0.11487	-0.055881	0.0243903	0.122186
0.0296809	-0.108008	0.0013046	0.207226
0.136054	0.06257	-0.0237537	0.191289
-0.147877	0.0313821	0.0407613	0.17684
-0.0120215	0.010498	-0.0591766	0.181853
0.0895357	0.068438	0.0712301	0.206328
0.0156448	0.0400843	-0.0543091	0.372861
0.0294333	-0.0662094	-0.170755	0.279752
0.0114931	-0.161145	-0.0804646	0.255604
-0.143813	-0.0590152	0.0304949	0.172293
-0.000759872	-0.0881423	-0.0353743	0.270079
-0.150096	-0.103359	0.0522773	0.254876
-0.151126	-0.0210059	-0.00182772	0.273991
0.0272126	0.027716	0.0732735	0.217973
-0.0268964	0.0908336	-0.0257055	0.343864
0.0140456	-0.027466	0.0382795	0.45317
0.0916246	-0.00701517	0.0890876	0.24409
-0.0393507	0.00263589	0.0330762	0.393803
0.0167062	0.0703235	0.0150724	0.180661
-0.0930796	0.0144019	0.0412774	0.31568
-0.0261836	-0.124056	0.168251	0.279591
-0.0734235	-0.00780729	-0.0182174	0.339207
-0.0638478	-0.0953434	-0.114126	0.185727
-0.0768456	-0.1453	0.109333	0.358386
-0.069372	0.0381406	-0.00630952	0.141098
-0.130053	0.0495616	0.0235919	0.270667
0.0365746	-0.0426028	-0.0388562	0.150949
0.217418	-0.0973533	0.0436602	0.346926
0.0709258	0.0633781	0.0198809	0.300232
-0.0982874	0.0039525	-0.100703	0.226509
0.0504094	-0.0215906	-0.0216737	0.393852
-0.0807444	0.0663301	-0.0180978	0.205193
0.162058	-0.0573797	-0.339562	0.212305
-0.0548192	-0.0504701	-0.029372	0.385102
-0.192396	0.0117103	-0.0342119	0.327335
-0.0824554	0.0229096	-0.0840237	0.188816
-0.0818593	0.0463719	-0.0553594	0.235606
-0.0642255	-0.0439431	-0.101757	0.282161
-0.125539	-0.0679554	0.0568431	0.167665
0.0130532	-0.117241	0.0540168	0.248408
0.0430607	-0.084931	-0.121144	0.245487
0.0341657	-0.0447199	0.09177	0.167445
-0.00820497	0.0526054	0.0999373	0.167013
-0.0476064	0.00315261	-0.0350957	0.14701
-0.0792912	-0.100182	-0.0406235	0.336846
0.101647	-0.127807	0.0309706	0.329893
0.070952	-0.099156	-0.0825475	0.257592
-0.0548248	-0.0131231	-0.0332552	0.28302
-0.0050976	-0.00427261	0.0188494	0.243091
-0.116576	0.000193453	0.0583993	0.353541
-0.0959536	0.0156365	-0.0536909	0.163929
0.0358512	0.0483484	-0.0937257	0.276721
-0.107165	0.0273036	0.0107729	0.151632
-0.146854	-0.00745977	0.048482	0.1058
-0.0837352	-0.0211195	0.0253854	0.157917
-0.144109	-0.019834	-0.0859432	0.118381
0.0904103	0.0886721	-0.111312	0.34088
-0.0996614	-0.0566717	-0.0857637	0.260915
-0.00880873	-0.115384	-0.0509317	0.204896
-0.0590221	-0.0754448	-0.0206762	0.370703
-0.0796959	-0.0807824	-0.128699	0.280729
-0.0710412	0.00419717	0.0335608	0.203583
-0.0430793	-0.0789601	0.0356502	0.323291
-0.0896159	-0.0610477	0.118205	0.39596
-0.092691	-0.191742	0.0381192	0.337004
-0.0164381	0.089397	-0.00423288	0.302155
0.00766984	-0.00204639	-0.00170888	0.312178
0.0865762	-0.0611856	0.157435	0.190646
-0.0594102	-0.191643	0.143619	0.28013
-0.000700649	0.00287719	0.118758	0.241213
-0.29694	-0.175093	0.220995	0.155809
0.0149471	0.010679	-0.0189428	0.265171
-0.148391	-0.0127609	-0.175251	0.201966
-0.0931846	-0.0202135	-0.0824518	0.348548
-0.134241	-0.134266	0.120615	0.431034
-0.0139504	-0.156494	0.112125	0.291045
-0.086425	0.0269034	-0.0759298	0.305688
-0.218573	0.00753094	0.0916368	0.134937
0.0276179	-0.164783	0.0458059	0.347621
0.0086386	-0.119362	0.0129505	0.328141
-0.0272515	-0.00641826	-0.0760598	0.354461
0.0477935	0.0836592	0.00457674	0.363915
0.0868797	0.0354158	-0.0479468	0.171005
-0.099562	0.0537389	0.0929958	0.292554
0.48672	0.0188638	-0.0248606	-0.103181
0.259482	-0.0693436	0.0869748	0.0748138
0.304322	0.0410957	-0.116657	-0.0451075
0.306723	0.167896	0.0124522	0.0327372
0.419615	-0.0548477	-0.0579424	0.00272263
0.316781	-0.160716	-0.0889788	-0.0326064
0.214854	-0.222383	-0.306575	0.191497
0.491079	0.0827281	0.0601888	0.185198
0.318968	0.0673756	0.071398	-0.110287
0.247058	0.00524829	-0.289243	0.0366039
0.379946	-0.136566	-0.349901	0.336333
0.282169	-0.0617623	0.101999	0.139139
0.309513	0.304585	0.0293308	-0.029879
0.221155	0.0340215	0.0207218	0.0241053
0.405514	0.0601428	-0.156781	0.190592
0.392669	0.00967825	0.0521777	0.0126906
0.306301	-0.0624515	0.216912	0.150181
0.216425	0.0292727	-0.00175589	-0.0252798
0.216931	-0.0324149	0.128578	0.096639
0.218567	-0.0397016	-0.232047	-0.0311984
0.464487	-0.0411013	0.0774749	-0.189686
0.499997	-0.0258517	0.162989	0.261101
0.418237	-0.0532856	0.153899	0.163667
0.516416	0.264601	0.201799	0.0339131
0.291221	-0.0515617	-0.130641	0.195543
0.314251	-0.0305105	0.120072	0.146415
0.212153	0.0414445	-0.122733	0.00922801
0.381393	-0.0616173	0.258277	0.129157
0.302122	-0.066468	-0.537488	0.141843
0.261602	0.104709	0.0646703	0.169904
0.496984	0.128011	0.126196	0.0424463
0.568151	0.110962	0.161833	0.167908
0.196738	-0.0697165	-0.0835255	0.134005
0.294616	-0.266972	-0.0672873	0.331738
0.272838	-0.0402097	0.116478	0.074373
0.347032	-0.0830781	0.00074223	-0.0763132
0.389242	-0.0439656	-0.01632	0.0258388
0.449908	0.23772	0.215882	0.114419
0.436909	0.0748997	0.0627812	0.115354
0.493242	-0.00286096	-0.410696	0.00747569
0.45986	-0.0859224	-0.496735	0.00812913
0.427735	0.0646579	0.0538795	0.0170619
0.31216	0.0682981	-0.053013	-0.0546884
0.389483	0.027816	-0.123272	0.22804
0.323176	-0.0257418	-0.00112348	0.254301
0.428594	-0.150554	0.18221	0.0192426
0.386902	-0.046512	-0.0887844	-0.0319822
0.569361	0.198655	0.088701	0.0357214
0.328596	-0.106287	0.0856745	0.0770107
0.231976	-0.0489781	0.0861342	0.234197
0.490951	0.135605	0.0434375	0.188553
0.260529	0.0936705	0.0512807	-0.0133541
0.0403276	-0.102133	-0.035162	-0.131197
0.0178132	0.018362	-0.0201088	-0.000211236
-0.0635723	-0.0434341	0.000968035	0.0736594
0.0444789	0.0054581	-0.176655	-0.0805331
0.0824146	0.0750758	0.0262459	0.0249591
0.0815117	-0.0521331	0.0354927	0.0538489
-0.0145927	-0.0919012	-0.0337421	0.060701
-0.0558347	0.0176961	0.138371	0.0674238
0.17562	-0.0990355	0.0267158	0.0599285
-0.00367667	0.0282399	0.0222628	0.0256963
-0.0190408	-0.0108628	0.00821793	-0.0809438
0.0108609	0.135091	-0.0956337	-0.0544476
0.112324	-0.00299646	0.0648303	-0.0529652
-0.0160102	0.0531548	-0.103217	0.0323583
0.0431959	-0.0407572	0.0169865	0.101283
0.128287	0.0157797	0.103427	0.0299549
0.0316057	-0.0649048	0.0912828	0.0207317
-0.0489848	-0.0587164	-0.0400563	0.0414465
0.131453	0.0135027	0.0513265	-0.0256158
0.101861	-0.0152565	-0.0245319	0.0434878
-0.0460216	-0.00395968	-0.0297613	0.0930671
0.14693	-0.00643338	0.00179374	0.0600156
-0.0928283	0.0476724	0.0127498	0.0137948
-0.00422053	0.0845594	0.071928	0.120936
0.0746335	0.0610142	-0.0882896	0.0185517
0.00986519	0.0226546	0.000492404	-0.025919
0.047879	0.0409714	0.000220386	0.10879
-0.00463951	-0.0284117	0.0984723	-0.054923
-0.0143742	0.0356155	-0.014079	0.0219598
0.113723	0.00135392	0.0802311	0.155976
0.0356564	-0.110279	-0.128034	-0.168258
-0.0137318	-0.0335627	0.0149648	0.0730412
-0.00966806	0.0364952	-0.0169815	-0.0277087
0.0781887	0.173093	-0.123265	-0.0601092
-0.0443143	0.0411574	-0.0467084	-0.112086
0.176641	-0.117624	-0.0287661	-0.0110017
-0.0318944	-0.0123039	0.0555443	0.109125
-0.00446219	0.0144821	0.0977606	0.0406482
0.113515	-0.100889	0.0248303	0.124081
0.120568	-0.0644698	0.00788593	-0.040822
0.0775596	0.0815188	-0.022205	0.157059
0.175343	-0.0703278	0.0074468	0.130172
0.100802	-0.0709864	0.164138	0.102712
-0.0939687	0.119037	-0.0193051	-0.0282399
-0.0192292	0.00708937	0.0950477	0.0925473
-0.0663349	-0.0573185	-0.0928249	-0.0603782
-0.0226299	0.00312916	0.0300412	0.0830959
0.122248	-0.0334594	-0.0324679	0.0320596
0.0773504	-0.137472	-0.0486993	0.0587772
-0.0114902	0.0463955	-0.00911599	0.00419494
0.109496	-0.0728602	0.0185786	0.0195876
0.081943	0.121532	0.0582871	0.0855944
-0.0217232	0.125394	0.00730042	-0.059626
0.109718	-0.000743147	-0.0217233	0.00924152
0.0355804	0.213161	-0.130542	-0.225101
0.113003	-0.136595	0.160669	-0.269206
-0.0922768	-0.0821673	-0.0612844	-0.241573
0.143977	-0.0214036	0.07501	-0.183875
-0.0387363	-0.101005	0.119607	0.0167625
0.0617481	-0.23584	-0.111327	-0.0147714
-0.0268351	0.0687835	0.0157104	0.0716848
0.0337436	-0.18118	0.0181638	0.110464
-0.0856347	-0.0308285	0.0072781	-0.00805645
0.0742106	0.158521	0.0239696	0.0524882
-0.0102265	-0.0968743	0.0703941	0.0589247
0.0703351	-0.150768	-0.0943482	-0.171499
-0.0730307	0.0169768	-0.117179	0.0502689
-0.0118885	0.0608465	-0.0450437	0.0484678
0.0651234	0.0711421	0.0155094	0.11346
-0.00545815	-0.0142091	0.123897	-0.0191163
0.00990012	-0.0596492	0.0921143	0.0830672
-0.0730838	0.0173564	-0.0250249	0.0238791
0.0606663	0.0321389	-0.155612	0.108003
0.00444494	0.0734426	-0.00648663	0.0648186
0.0249247	-0.115183	0.0966892	-0.0104943
-0.0366166	-0.0170072	0.0491449	0.0553573
-0.0327268	-0.036364	-0.0391268	0.0286746
0.0863962	-0.0411197	0.107157	0.136739
0.108739	-0.122267	0.0254252	0.0358351
0.0083533	-0.0965514	0.0737478	0.0937501
-0.0500648	-0.0496719	-0.0151369	0.000510278
-0.0364281	0.0283917	0.0837196	-0.0708295
0.117758	0.0722098	-0.00658891	0.0772612
0.0703219	-0.00296018	0.0169973	0.095094
0.14811	0.0193444	0.0767476	0.161356
-0.102177	-0.0792252	0.0833114	0.0403105
0.00455023	0.0872572	-0.00646138	0.0584275
0.124238	0.124375	-0.0591045	0.10454
0.120561	0.012336	0.0097144	-0.0535788
0.105202	-0.0162445	-0.127012	0.136284
0.0216754	-0.115752	0.166969	0.116486
0.0253579	-0.0600887	-0.0125346	0.0842375
0.112429	-0.0210039	0.100208	0.110753
0.0832137	0.062193	-0.0474018	0.145752
-0.0517324	-0.0998218	0.0999353	0.102485
0.0735027	-0.091346	0.103511	0.133857
-0.0662289	-0.132518	0.103777	0.0560706
0.000869385	0.0743364	0.0200555	0.0655962
0.0394127	-0.0761481	0.00775007	0.0848928
-0.0143204	0.00992113	0.134098	0.111424
0.0509401	-0.00392545	-0.0317888	0.00928142
-0.0692268	0.0373841	-0.0660665	-0.0793774
-0.0248162	0.0851913	-0.0223273	-0.0126206
0.0816789	0.00157853	0.110367	-0.0199618
-0.0282489	0.0414182	0.0158544	-0.0120899
0.139093	0.103014	0.0281879	0.0965064
0.134186	-0.0212821	-0.0740236	0.00375603
-0.000501757	0.0505243	0.0166644	0.000155501
0.0549985	0.111032	-0.0145842	0.0972287
0.132903	0.0846642	0.00468	0.0349609
-0.062931	-0.0174011	0.056965	0.047878
0.00400404	0.105178	0.0262614	-0.0959556
0.0119573	-0.0793659	0.123815	-0.0490304
-0.0157077	-0.0579099	-0.160415	-0.0298782
-0.0282217	0.0412251	0.02207	-0.121868
0.0402016	0.0606667	-0.0589679	0.0356592
0.0557365	0.0359827	0.0232921	0.0861158
0.0386804	0.000664042	0.0680054	-0.095671
0.0498615	0.0140409	0.064437	-0.0803824
-0.0472347	0.0226182	-0.0117138	0.0652426
0.021542	0.0952055	0.000455603	-0.131038
0.00138098	0.0806384	-0.0167964	0.0160607
0.103384	-0.0270263	0.114142	-0.0238944
0.0447141	-0.0574995	-0.0131186	0.0628495
0.0920862	0.0643447	-0.0292689	-0.199905
0.0464106	-0.0798097	0.117786	-0.00121016
0.0467791	-0.0728611	0.0310516	0.0351981
0.0800467	-0.00513392	-0.0436581	0.0485264
0.0183592	-0.0262478	-0.0347926	0.0648673
0.00811054	-0.0513292	-0.119514	-0.067132
0.0319868	0.0353571	-0.108104	0.104673
-0.0504393	-0.00384529	0.129324	0.0810637
0.110679	-0.0193716	0.106321	-0.0503641
0.0224933	-0.000779248	-0.0591947	0.0933561
0.0672743	-0.0480087	0.0725043	-0.0553904
0.0907169	0.112566	-0.116673	0.0369567
0.0688522	-0.0199453	-0.0294371	-0.120483
0.0237601	0.14564	0.00346459	-0.0556294
0.0606994	-0.00841537	-0.0463376	-0.228546
-0.00634638	-0.00738074	-0.137991	-0.0325657
0.0522295	-0.0130345	0.0395019	0.0453838
-0.0443401	0.022847	-0.0686912	-0.0652448
0.0923603	-0.0454952	-0.269137	-0.0279217
-0.102241	-0.093105	0.154943	-0.0377475
-0.00697072	0.00666604	0.00371211	0.027175
0.0705538	0.0666077	0.0600224	-0.114427
0.0865488	-0.0303909	-0.0673791	0.133554
0.181191	0.0581159	-0.0717626	0.0155644
0.141792	0.0900626	0.0723749	0.0911953

## Sheet: S4d
	df/f
Cluster 1	-0.00173445	0.027795	0.0318899	0.0328322	0.00873567	0.0174034	0.0302103	0.0653868	0.0520737	0.0499951	0.0360731	0.00784009	0.0366248	0.0300185	0.0343999	0.0476325	0.0226967	0.0394577	0.0549415	0.0244675	0.0196152	0.0232912	0.0202189	0.0345462	0.0162578	-0.00293874	0.0233342	0.0217434	-0.0126128	-0.0012224	0.0195154	0.0103188	0.0225962	0.0343463	0.0428632	0.0410846	0.000296849	0.0148469	0.0370636	-0.00472907	-0.00564974	0.00989144	0.00990974	0.0199629	0.0168994	0.0129154	0.00906811	0.016971	0.0333919
Cluster 2	0.106845	0.131709	0.099238	0.110213	0.0897785	0.126601	0.107979	0.0802397	0.0936562	0.102763	0.0773862	0.0683872	0.0987288	0.0819116	0.0331105	0.0523938	0.0730377	0.0501536	0.0436463	0.0441021	0.0568837	0.0525161	0.0214815	0.0536006	0.0680004	0.0232029	0.0444152	0.0350449	0.0289185	0.0275143	-0.0190206	0.0030263	-0.0237979	-0.022634	0.00901972	-0.0269086	-0.00609495	0.00927618	0.00871658	0.0142569	0.00189305	0.0124024	0.00212683	-0.00557545	0.00201886	-0.0202004	-0.00962111	-0.0133689	-0.0264108
Cluster 3	0.0695687	0.0885044	0.0739441	0.0735377	0.0598221	0.0653964	0.0618716	0.058986	0.0638837	0.0515802	0.0505314	0.067497	0.0477031	0.0359291	0.0603202	0.0500862	0.040915	0.0439682	0.0223801	0.0134797	0.00661057	0.0119824	0.0112992	-0.00140243	0.00523669	0.00153168	0.00999956	0.0123892	-0.00427911	-0.00919804	-0.0243877	-0.0282182	0.00185597	0.0022873	-0.0295098	-0.0106121	0.0182209	-0.00755338	-0.0188557	0.00559843	0.00539147	-0.0206726	-0.0116669	0.00548822	-0.00663314	-0.00720886	-0.0069163	-0.00294584	0.0154495
Cluster 4	0.0654458	0.0773182	0.0494594	0.0374396	0.0274601	0.0292117	0.0153912	0.036773	0.0382194	0.0557354	0.0595418	0.0576202	0.0849627	0.0322076	0.00469742	0.0553702	0.0343338	0.00014907	0.0291704	0.0246665	0.0143817	0.0177297	0.0181857	0.0196776	0.00995456	0.0165341	0.00793913	0.00256568	-0.00513761	-0.00761072	0.00891089	-0.00701467	-0.00361315	0.00185465	-0.0106104	-0.0106387	-0.0126368	0.0056337	0.0138594	0.00602551	-0.00338724	-0.0150154	-0.00305985	-0.0174509	-0.0212926	0.021481	0.0176336	-0.00321129	-0.0012653
Cluster 5	0.0135426	0.0278726	0.0165267	0.0278436	0.0182864	0.0103439	0.0246167	0.026431	0.0260526	0.0119048	0.0118337	0.0292663	0.0165699	0.0196807	0.0304886	0.00582268	-0.00357121	0.0164488	0.0205463	0.00838794	0.0025077	-0.00772466	0.00253663	0.0234062	-0.00266755	-0.0108773	0.0103508	0.000494806	-0.00192252	-0.00323201	-0.0234664	-0.00883812	0.010466	-0.005163	0.0118564	0.023093	-0.00104662	-0.00174664	-0.0140218	-0.018656	-0.00214385	0.0147042	0.0214945	0.00784469	0.0088134	0.00913955	0.00609082	0.00256395	0.01255
Cluster 6	0.0705936	0.0656307	0.0697537	0.0903578	0.0501074	0.0774196	0.0795419	0.0863637	0.083317	0.07061	0.0688322	0.069797	0.0659221	0.0532718	0.0719021	0.0656508	0.0545816	0.064866	0.0353328	0.0145058	0.0266471	0.0375276	0.0335374	0.0203918	0.0213284	0.0211137	0.0238131	0.0357156	0.0187491	0.010762	0.0201926	0.000572883	0.00544385	0.0291722	0.00701112	0.0185059	0.0346675	0.00495511	0.0124154	0.00537615	-0.00402229	-0.000874463	-0.0187983	-0.00915039	-0.00668858	-0.0294626	-0.035021	-0.0165091	-0.0124871
Cluster 7	0.0403102	0.0707769	0.0540125	0.0614331	0.0707498	0.0741823	0.0395146	0.0693545	0.06567	0.0677047	0.0857827	0.0509634	0.0524218	0.0526596	0.0221149	0.0361259	0.0688973	0.0503507	0.0473987	0.0599792	0.0446661	0.0624137	0.0701404	0.0525946	0.0326415	0.00663957	0.0173487	0.0226335	0.0231627	0.0234196	-0.00164382	-0.00845797	-0.00445533	0.0108811	0.0051946	0.0110399	0.0468028	0.0270671	0.00689885	-0.00169142	0.000428661	0.0246415	0.0149837	-0.0126331	-0.0334589	-0.0265604	-0.00938732	-0.0252902	-0.0315472
Cluster 8	0.0979245	0.0981824	0.084325	0.120528	0.0839691	0.0922279	0.101884	0.09653	0.0778445	0.0675489	0.0752237	0.102772	0.10654	0.05853	0.051169	0.058935	0.0378195	0.0291839	0.0282983	0.0342124	0.0399783	0.0277722	0.0371736	0.0541567	0.0421823	0.0140419	0.00316518	0.0336964	0.0127728	0.00594869	0.0274193	-0.00206508	0.0112177	0.00973111	0.00257742	0.0250238	-0.00292606	0.00135796	0.0275277	-0.00399595	0.00179571	-0.00379907	-0.037555	0.00518443	0.0213374	0.00230161	0.00438229	-0.0183336	-0.0161478
Cluster 9	-0.00194032	0.0155877	0.0238097	0.031392	0.0326037	0.0275626	0.0077224	0.0132939	0.0263383	0.0349635	0.039801	0.0172589	0.00996662	0.0191215	0.0124845	0.0203244	0.0390135	0.0286399	0.0148625	0.0263997	0.014979	0.0182744	0.0387079	0.0225549	0.0123233	0.0196466	0.0333432	0.0193123	0.0114494	0.0135126	-0.00459862	0.00219609	0.00195489	0.0133259	0.0103992	-0.000449915	0.0238578	0.00339782	-0.00110321	0.0144787	0.00143091	-0.00524649	-0.002807	0.0145921	-0.00734472	-0.0202793	-0.00588033	-0.0309201	-0.0286369
Cluster 10	0.00492256	0.0159569	0.0106295	0.00572223	0.00925452	0.0200559	0.022585	0.0205532	0.00719618	0.0117012	0.00588507	0.00437957	0.0170862	0.00282318	0.0203511	0.0142498	-0.00277841	0.00129402	-0.0164357	-0.00099003	0.00938715	0.0157527	0.0233829	-0.000343482	-0.00413349	0.00802385	0.00542339	-0.0018125	-0.00411212	-0.0118927	-0.00833129	0.00758974	0.00519344	0.000922153	-0.00794526	-0.000982249	-0.000482031	-0.0174031	0.0196282	0.015936	-0.0179143	0.00181559	-0.00374329	-0.0104001	0.000421453	-0.0057439	-0.00712646	-0.0156955	-0.0169442
Cluster 11	0.0524453	0.0385549	0.0547754	0.0699199	0.050887	0.0456826	0.0380371	0.0490007	0.0457567	0.0379475	0.0451716	0.0446	0.0409952	0.0320089	0.0248762	0.0304883	0.0284792	0.00158655	0.00693908	0.0362796	0.0163216	0.0236893	0.0506892	0.0284471	0.015203	-0.0126508	-0.0148398	0.0192035	-0.0173914	-0.0279515	-0.0128319	-0.0228513	0.00647195	-0.00716839	-0.024199	-0.000772908	-0.00193173	0.000772328	0.00521539	-0.00597071	-0.0261605	-0.0269277	-0.00646271	-0.014432	-0.0288367	0.0044397	0.0104123	0.0101085	0.0360892
Cluster 12	0.00124073	0.0219426	0.00520234	-0.00799548	0.0110532	0.00897512	0.00460853	0.008037	-0.00251518	-0.0014809	0.0144557	0.0275987	0.0238716	0.00196469	0.00274091	0.00937353	-0.00140914	0.00301477	0.00818899	0.0036763	0.0158563	0.016851	-0.00295444	0.00488104	0.0145773	-0.00039302	-9.50078e-05	-0.00755607	-0.0118078	-0.00621209	-0.00826095	-0.0047231	-0.0156656	-0.000102747	0.0110543	0.00919965	0.00754448	-0.0173583	0.011067	0.0126605	-0.0174507	-0.00271157	-0.0109369	0.000819254	0.0132123	-0.0137993	0.0057228	0.0253602	0.0113784
[truncated: 671 more columns]

## Sheet: S4e
X position	Y position	Z position	Cluster
30.0168	37.8118	1	9
8.57621	85.4267	1	1
151.156	54.6171	1	1
172.596	86.8271	1	1
30.0168	74.2232	1	9
32.1608	9.80306	1	9
24.6566	56.0175	1	9
150.62	29.4092	1	7
143.652	11.2035	1	10
160.804	43.4136	1	9
78.258	102.232	1	10
67.5377	113.435	1	10
56.8174	96.6302	1	12
10.7203	32.2101	1	9
118.995	19.6061	1	9
125.427	29.4092	1	10
123.283	96.6302	1	10
145.796	40.6127	1	2
51.4573	0	1	9
128.643	121.838	1	4
123.283	266.083	1	12
81.474	120.438	1	12
103.987	19.6061	1	9
132.931	58.8184	1	2
63.2496	9.80306	1	5
121.139	63.0197	1	4
108.275	95.2298	1	12
37.5209	123.239	1	4
82.0101	162.451	1	12
42.8811	285.689	1	12
134.003	102.232	1	12
116.315	277.287	1	8
76.1139	133.042	1	10
134.003	18.2057	1	6
57.8894	224.07	1	12
52.5293	237.374	1	10
118.995	137.243	1	12
98.6265	141.444	1	10
99.6985	256.28	1	12
107.203	149.847	1	5
75.0419	247.877	1	12
144.724	84.0263	1	12
93.2663	156.849	1	12
54.6734	264.683	1	12
107.203	238.074	1	5
60.0335	142.845	1	12
130.787	261.882	1	4
0	56.0175	1	1
39.665	54.6171	1	2
19.2965	67.9212	1	9
13.9363	47.6149	1	9
64.8576	100.832	1	10
38.593	40.6127	1	2
18.2245	86.1269	1	5
152.228	68.6214	1	4
32.1608	18.2057	1	10
38.593	0	1	9
2.14405	70.0219	1	1
43.9531	7.70241	1	9
41.809	116.236	1	10
76.1139	112.035	1	10
116.851	103.632	1	12
166.164	49.0153	1	9
132.931	35.0109	1	10
85.7621	165.952	1	4
20.3685	16.8053	1	9
83.6181	133.042	1	10
54.6734	135.142	1	12
98.6265	107.834	1	12
160.804	32.2101	1	9
33.2328	130.241	1	12
120.067	86.8271	1	10
25.7286	7.00219	1	9
5.36013	29.4092	1	9
132.395	120.438	1	12
126.499	18.2057	1	12
67.5377	248.578	1	12
116.851	249.278	1	12
69.6817	126.039	1	12
79.33	154.048	1	12
62.1776	260.481	1	12
112.563	266.083	1	12
71.8258	284.289	1	10
138.291	51.8162	1	5
56.8174	14.0044	1	5
90.0503	123.239	1	12
147.94	22.407	1	5
15.0084	37.8118	1	6
20.3685	77.0241	1	9
51.4573	127.44	1	12
63.2496	119.037	1	10
153.3	35.0109	2	9
62.1776	12.6039	2	9
19.2965	81.2254	2	1
39.665	77.0241	2	9
19.8325	103.632	2	1
24.6566	68.6214	2	1
43.9531	58.8184	2	9
123.283	21.7068	2	9
184.389	92.4289	2	7
39.665	26.6083	2	9
161.876	30.8096	2	6
53.6013	0	2	7
146.868	78.4245	2	11
100.771	19.6061	2	10
145.796	4.20131	2	9
81.474	33.6105	2	12
50.3853	33.6105	2	6
20.3685	43.4136	2	2
165.092	82.6258	2	10
159.732	14.0044	2	9
141.508	19.6061	2	6
43.9531	11.2035	2	9
136.147	78.4245	2	3
136.147	284.289	2	7
162.948	49.0153	2	7
26.8007	54.6171	2	7
52.5293	74.2232	2	6
174.74	25.2079	2	9
186.533	60.2188	2	9
67.5377	79.8249	2	9
91.1223	15.4048	2	9
159.732	96.6302	2	2
170.988	125.339	2	8
81.474	107.834	2	12
65.3936	35.0109	2	2
90.5863	114.836	2	10
66.4657	58.8184	2	2
143.652	121.838	2	10
58.9615	126.039	2	10
25.7286	26.6083	2	10
156.516	63.0197	2	2
134.003	138.643	2	4
107.203	141.444	2	11
92.1943	130.241	2	10
113.635	294.092	2	12
94.3384	145.646	2	10
143.652	108.534	2	5
105.059	305.295	2	12
84.6901	254.179	2	12
125.427	124.639	2	10
101.843	116.236	2	12
77.1859	149.847	2	10
69.6817	127.44	2	12
66.4657	107.834	2	10
105.059	260.481	2	12
113.635	165.252	2	12
62.1776	50.4158	2	6
55.7454	147.046	2	10
18.2245	63.0197	2	1
37.5209	95.2298	2	1
32.1608	88.2276	2	1
6.43216	57.4179	2	12
13.9363	96.6302	2	7
152.228	8.40263	2	9
180.101	72.8228	2	7
140.436	7.00219	2	8
7.50419	71.4223	2	9
194.037	82.6258	2	7
34.3049	47.6149	2	7
166.164	40.6127	2	7
0	78.4245	2	10
150.084	40.6127	2	9
16.0804	110.635	2	7
64.3216	23.8074	2	6
159.732	19.6061	2	9
53.0653	106.433	2	3
180.101	47.6149	2	9
169.38	102.232	2	9
122.211	107.834	2	12
42.8811	120.438	2	4
138.291	118.337	2	4
99.6985	28.0088	2	10
131.859	32.2101	2	6
167.236	57.4179	2	7
161.876	71.4223	2	2
139.363	88.2276	2	4
60.0335	83.326	2	4
137.219	19.6061	2	6
73.9698	29.4092	2	2
86.8342	138.643	2	5
138.291	47.6149	2	10
141.508	138.643	2	4
140.436	264.683	2	12
121.139	297.593	2	10
65.3936	113.435	2	12
149.012	23.8074	2	9
33.2328	10.5033	2	10
122.211	159.65	2	12
110.419	159.65	2	4
104.523	240.875	2	12
125.427	249.278	2	10
187.605	103.632	2	1
94.3384	74.2232	2	12
114.707	270.284	2	12
170.452	114.836	2	8
67.5377	0	2	9
87.9062	281.488	2	12
101.843	273.085	2	12
77.7219	124.639	2	12
93.2663	294.092	2	12
122.211	126.039	2	10
73.9698	282.888	2	10
28.4087	43.4136	2	9
11.7923	77.0241	2	7
36.9849	36.4114	2	9
25.7286	95.2298	2	1
69.6817	121.138	2	12
137.219	70.0219	2	10
138.291	161.05	2	5
140.436	37.8118	2	10
183.853	88.2276	2	7
108.275	261.882	2	12
125.427	155.449	2	4
51.4573	16.8053	2	9
43.9531	85.4267	2	10
45.0251	105.033	2	3
120.067	257.681	2	12
91.1223	154.048	2	12
9.64824	72.8228	3	10
68.6097	14.0044	3	9
30.0168	37.8118	3	2
41.809	33.6105	3	9
152.228	15.4048	3	9
60.0335	1.40044	3	2
181.173	85.4267	3	9
43.9531	79.8249	3	9
57.8894	29.4092	3	6
26.8007	71.4223	3	1
2.14405	91.0284	3	5
176.884	4.20131	3	10
176.348	72.8228	3	1
124.355	134.442	3	5
63.2496	107.834	3	5
81.474	7.00219	3	6
135.075	96.6302	3	10
146.868	0	3	2
21.4405	57.4179	3	9
19.2965	84.0263	3	9
185.461	61.6193	3	5
82.5461	148.446	3	9
127.571	61.6193	3	3
88.9782	110.635	3	12
144.724	159.65	3	10
155.444	116.236	3	3
133.467	71.4223	3	9
174.74	114.836	3	12
0	85.4267	3	5
52.5293	57.4179	3	8
49.3132	8.40263	3	7
115.779	14.0044	3	11
61.1055	67.221	3	3
167.236	57.4179	3	7
129.715	175.055	3	9
116.315	33.6105	3	12
158.66	53.2166	3	2
35.3769	96.6302	3	2
143.652	117.637	3	11
190.821	50.4158	3	7
40.737	117.637	3	11
26.8007	102.232	3	7
97.5544	144.245	3	5
130.251	130.241	3	2
77.1859	130.241	3	12
138.291	85.4267	3	6
139.363	4.20131	3	8
172.596	37.8118	3	9
87.9062	70.0219	3	9
134.003	141.444	3	10
101.843	247.877	3	7
151.156	89.628	3	6
166.164	26.6083	3	9
76.1139	26.6083	3	6
75.0419	75.6236	3	6
154.372	4.20131	3	7
49.3132	107.834	3	6
187.605	100.832	3	4
91.1223	294.092	3	5
130.787	111.335	3	12
129.715	19.6061	3	7
180.101	28.0088	3	9
95.4104	60.2188	3	8
142.58	26.6083	3	6
121.139	58.1182	3	8
152.228	140.044	3	10
90.0503	152.648	3	10
55.7454	128.84	3	4
145.796	54.6171	3	8
123.283	43.4136	3	12
131.859	281.488	3	10
118.995	271.685	3	9
116.851	169.453	3	12
132.931	36.4114	3	8
91.1223	127.44	3	12
75.0419	148.446	3	4
103.987	271.685	3	10
99.6985	194.661	3	10
113.635	288.49	3	12
138.291	272.385	3	5
61.1055	92.4289	3	3
131.859	243.676	3	10
173.668	18.2057	3	7
62.1776	149.847	3	12
47.1692	35.0109	3	10
18.2245	49.0153	3	9
81.474	107.834	3	10
136.147	57.4179	3	11
43.9531	63.0197	3	1
157.052	105.033	3	2
4.28811	79.8249	3	11
42.8811	18.2057	3	7
34.3049	53.2166	3	6
176.884	64.4201	3	7
161.876	7.00219	3	5
50.3853	46.2144	3	9
142.58	100.832	3	10
132.931	50.4158	3	11
62.1776	21.0066	3	7
159.732	46.2144	3	6
80.402	21.0066	3	7
68.6097	30.8096	3	6
54.6734	8.40263	3	7
12.8643	61.6193	3	6
161.876	75.6236	3	6
128.643	77.0241	3	9
195.109	70.0219	3	1
156.516	23.8074	3	9
187.605	93.8293	3	5
135.075	124.639	3	6
75.0419	93.8293	3	12
66.4657	100.832	3	2
139.363	71.4223	3	6
165.092	109.234	3	8
84.6901	131.641	3	12
121.139	282.888	3	12
97.5544	51.8162	3	3
95.9464	155.449	3	10
106.131	128.84	3	5
36.4489	29.4092	3	7
95.4104	109.234	3	4
58.9615	121.838	3	4
83.6181	49.0153	3	3
92.1943	260.481	3	12
110.419	245.077	3	5
124.355	143.545	3	4
71.8258	138.643	3	11
79.33	72.8228	3	3
85.7621	154.048	3	3
49.3132	75.6236	3	9
152.228	151.247	3	12
137.219	163.851	3	12
76.1139	112.035	3	9
34.3049	75.6236	3	1
21.4405	43.4136	3	7
46.0972	7.00219	3	7
155.444	42.0131	3	7
43.9531	25.2079	3	9
60.0335	46.2144	3	9
52.5293	37.8118	3	9
175.812	56.0175	3	7
79.33	277.287	3	5
146.868	256.28	3	12
67.5377	145.646	3	4
122.211	299.694	3	12
152.228	270.284	3	5
84.6901	110.635	3	12
116.851	259.081	3	5
106.131	284.289	3	12
161.876	117.637	3	6
138.291	284.289	3	5
140.436	261.882	3	5
97.5544	271.685	3	12
78.258	100.832	3	10
34.3049	85.4267	3	1
86.8342	282.888	3	10
71.8258	117.637	3	10
84.6901	275.886	3	12
18.2245	65.8206	4	7
190.821	89.628	4	9
8.57621	60.2188	4	11
0	64.4201	4	1
130.787	15.4048	4	10
174.74	63.0197	4	4
142.58	1.40044	4	2
76.1139	127.44	4	4
28.9447	35.0109	4	2
179.028	50.4158	4	7
58.9615	2.10066	4	2
123.283	57.4179	4	1
38.593	15.4048	4	9
13.9363	46.2144	4	9
184.389	93.8293	4	9
121.139	4.20131	4	6
191.893	68.6214	4	1
47.1692	36.4114	4	9
79.33	7.00219	4	8
172.596	36.4114	4	2
84.6901	303.895	4	12
166.164	29.4092	4	9
139.363	114.836	4	10
149.012	105.033	4	6
150.084	67.221	4	3
1.07203	81.2254	4	11
64.3216	61.6193	4	2
95.4104	153.348	4	10
132.931	37.8118	4	3
118.995	24.5077	4	3
164.02	135.842	4	8
22.5126	81.2254	4	7
86.8342	148.446	4	4
55.7454	15.4048	4	6
152.228	49.0153	4	3
140.436	82.6258	4	8
140.436	26.6083	4	6
79.33	74.2232	4	6
86.8342	137.243	4	12
49.3132	91.0284	4	6
114.707	120.438	4	12
152.228	92.4289	4	6
6.43216	93.8293	4	7
110.419	264.683	4	9
47.1692	50.4158	4	6
168.308	67.221	4	6
184.389	84.0263	4	1
50.9213	72.8228	4	3
165.092	109.234	4	6
81.474	107.834	4	12
154.372	116.236	4	8
70.7538	44.814	4	8
107.203	32.2101	4	12
123.283	147.046	4	10
95.4104	14.0044	4	2
127.571	121.838	4	6
58.9615	28.0088	4	6
110.419	280.088	4	9
85.7621	285.689	4	9
139.363	170.853	4	4
60.0335	137.243	4	5
96.4824	207.265	4	7
128.643	75.6236	4	6
62.1776	92.4289	4	3
120.067	77.0241	4	6
175.276	133.042	4	11
42.8811	96.6302	4	6
93.2663	175.055	4	4
94.3384	75.6236	4	4
139.363	135.842	4	10
73.9698	162.451	4	5
122.211	260.481	4	10
40.737	64.4201	4	1
95.4104	225.47	4	12
100.771	253.479	4	5
65.3936	102.232	4	10
113.635	177.856	4	10
127.571	285.689	4	12
99.6985	184.858	4	12
76.1139	149.847	4	2
200.469	75.6236	4	7
75.0419	285.689	4	10
70.7538	0	4	5
187.069	75.6236	4	7
135.075	4.20131	4	2
23.5846	68.6214	4	1
183.853	60.2188	4	7
71.8258	19.6061	4	9
177.956	67.221	4	1
174.74	87.5274	4	7
31.0888	51.8162	4	7
37.5209	21.7068	4	9
143.652	88.2276	4	6
62.1776	53.2166	4	6
136.147	70.0219	4	6
154.372	15.4048	4	6
55.7454	89.628	4	6
52.5293	58.8184	4	6
177.956	102.232	4	8
122.211	14.0044	4	5
162.948	126.039	4	8
159.732	25.2079	4	9
145.796	158.249	4	11
76.1139	63.0197	4	9
94.3384	163.851	4	3
130.787	138.643	4	5
93.2663	138.643	4	4
117.923	167.352	4	12
92.1943	96.6302	4	12
167.236	116.236	4	10
84.6901	259.081	4	10
103.987	127.44	4	12
136.147	52.5164	4	8
103.987	242.276	4	12
197.253	91.0284	4	9
121.139	284.289	4	10
128.643	296.893	4	10
65.3936	114.836	4	5
116.851	259.081	4	5
157.588	50.4158	4	6
82.5461	11.2035	4	10
141.508	12.6039	4	2
161.876	44.814	4	10
143.652	68.6214	4	2
173.668	117.637	4	8
118.995	86.8271	4	11
66.4657	291.291	4	10
192.965	58.8184	4	1
170.452	79.8249	4	6
97.0184	105.733	4	12
64.8576	81.2254	4	6
123.283	65.8206	4	6
147.94	117.637	4	10
116.851	11.2035	4	3
131.859	102.232	4	8
102.915	178.556	4	10
82.0101	128.84	4	4
6.43216	72.8228	4	10
125.427	25.9081	5	12
61.1055	18.9059	5	10
179.028	66.5208	5	9
114.707	182.757	5	6
137.219	142.144	5	12
143.652	59.5186	5	3
158.66	67.9212	5	2
103.987	310.197	5	9
17.1524	76.3239	5	7
128.643	44.1138	5	6
125.427	108.534	5	4
153.3	144.945	5	4
130.787	133.742	5	4
187.605	95.93	5	9
107.203	205.164	5	3
30.0168	44.1138	5	11
213.333	95.93	5	10
32.6968	63.7199	5	1
106.131	132.341	5	10
189.749	46.9147	5	10
54.6734	184.158	5	11
110.419	172.254	5	3
79.33	168.753	5	4
81.474	116.937	5	12
71.8258	188.359	5	12
103.451	291.991	5	9
176.884	81.9256	5	5
213.333	72.1225	5	5
68.6097	154.748	5	4
158.66	45.5142	5	12
13.4003	56.7177	5	3
126.499	61.6193	5	3
83.6181	181.357	5	12
73.9698	311.597	5	10
77.1859	0	5	10
68.6097	139.344	5	12
110.419	111.335	5	12
47.1692	62.3195	5	6
57.8894	64.4201	5	6
78.258	200.963	5	10
6.43216	67.9212	5	5
117.923	265.383	5	8
69.6817	69.3217	5	3
125.427	186.258	5	11
115.779	231.772	5	6
57.8894	24.5077	5	9
118.995	52.5164	5	6
184.389	72.1225	5	5
141.508	45.5142	5	9
131.859	109.934	5	12
134.003	58.1182	5	3
131.859	31.5098	5	10
66.4657	46.9147	5	3
118.995	139.344	5	10
174.204	56.7177	5	6
113.635	210.766	5	3
124.355	121.138	5	10
93.2663	199.562	5	12
55.7454	234.573	5	6
60.0335	86.1269	5	12
97.5544	149.147	5	11
102.915	262.582	5	6
91.1223	188.359	5	12
72.8978	287.79	5	8
120.067	73.523	5	7
114.171	191.86	5	10
63.2496	177.155	5	4
115.779	109.934	5	12
110.419	63.7199	5	5
70.7538	17.5055	5	10
95.4104	114.136	5	12
84.6901	284.989	5	9
38.593	42.7133	5	3
107.203	39.9125	5	10
103.987	210.066	5	3
52.5293	168.753	5	4
129.715	140.744	5	4
77.1859	245.777	5	4
202.613	58.1182	5	5
135.075	27.3085	5	10
134.003	69.3217	5	3
166.164	72.1225	5	6
54.6734	248.578	5	2
62.1776	287.79	5	6
118.995	156.149	5	5
66.4657	273.786	5	9
70.7538	226.171	5	5
108.275	72.1225	5	12
46.0972	193.961	5	8
95.4104	224.77	5	5
88.9782	295.492	5	9
63.2496	206.565	5	3
83.6181	163.151	5	4
52.5293	209.365	5	5
108.811	213.567	5	3
73.9698	259.781	5	10
87.9062	122.538	5	12
77.1859	90.3282	5	5
90.5863	247.877	5	4
75.0419	134.442	5	4
48.2412	169.453	5	5
132.931	174.354	5	10
63.2496	158.95	5	12
109.347	238.775	5	4
102.915	175.755	5	12
84.6901	320	5	12
150.084	56.7177	5	3
114.707	24.5077	5	5
94.3384	212.166	5	4
85.7621	238.775	5	4
64.3216	168.753	5	12
0	69.3217	5	5
73.9698	283.589	5	10
103.451	231.772	5	5
72.8978	233.173	5	5
50.3853	191.86	5	11
70.378	68.0543	1	5
108.866	68.7783	1	4
10.9966	59.3665	1	6
64.8797	221.538	1	9
100.069	61.5385	1	5
126.46	0	1	8
40.6873	238.914	1	7
4.39863	47.7828	1	4
82.4742	68.0543	1	4
64.8797	192.579	1	5
135.258	20.2715	1	10
147.354	65.1584	1	12
73.677	34.7511	1	12
104.467	237.466	1	6
102.268	39.095	1	12
119.863	33.3032	1	12
134.158	53.5747	1	3
54.9828	243.258	1	5
45.0859	65.1584	1	12
97.8694	224.434	1	5
116.564	82.5339	1	12
129.759	82.5339	1	4
17.5945	78.19	1	4
39.5876	60.8145	1	12
54.9828	53.5747	1	4
62.6804	68.0543	1	5
59.3814	214.299	1	9
91.2715	89.7738	1	5
83.5739	222.986	1	12
48.3849	44.8869	1	2
75.8763	209.955	1	12
60.4811	102.805	1	5
62.1306	20.2715	1	12
0	88.3258	1	6
36.2887	41.991	1	10
67.079	50.6787	1	5
28.5911	70.9502	1	8
103.368	92.6697	1	5
113.265	18.8235	1	4
74.7766	97.0136	1	5
74.2268	81.086	1	10
42.8866	17.3756	1	12
91.2715	194.027	1	2
21.9931	39.095	1	8
97.8694	107.149	1	5
140.756	52.1267	1	12
141.856	4.34389	1	2
92.3711	72.3982	1	5
48.3849	70.9502	1	12
100.069	220.09	1	5
69.2784	196.923	1	2
136.357	41.991	1	12
56.0825	27.5113	1	12
65.9794	88.3258	1	5
16.4948	59.3665	1	8
106.667	52.1267	1	12
47.2852	246.878	1	9
82.4742	88.3258	1	5
95.6701	95.5656	1	5
41.7869	230.95	1	7
54.9828	222.986	1	7
69.2784	108.597	1	3
58.2818	249.05	1	10
76.9759	47.7828	1	10
122.062	110.045	1	4
23.0928	17.3756	1	4
8.79725	82.5339	1	3
42.3368	50.6787	1	7
59.3814	207.059	1	10
40.6873	94.1176	1	5
128.66	55.0226	1	3
86.8729	228.778	1	5
49.4845	28.9593	1	4
140.756	66.6063	1	4
7.69759	53.5747	1	8
30.7904	27.5113	1	5
118.763	50.6787	1	4
89.0722	49.9548	1	12
145.155	55.0226	1	12
97.8694	70.2262	1	5
144.055	15.9276	1	5
56.0825	59.3665	1	5
74.7766	65.8824	1	5
56.0825	112.941	1	5
64.8797	97.0136	1	5
46.1856	194.027	1	5
171.546	79.638	2	1
4.39863	66.6063	2	1
8.79725	43.4389	2	9
185.842	105.701	2	11
161.649	72.3982	2	5
133.058	43.4389	2	4
160.55	91.2217	2	4
173.746	97.0136	2	4
158.351	50.6787	2	2
118.763	20.2715	2	12
173.746	53.5747	2	5
142.955	17.3756	2	9
16.4948	34.7511	2	5
53.8832	293.937	2	9
144.055	98.4615	2	5
181.443	86.8778	2	4
120.962	53.5747	2	11
153.952	81.086	2	12
58.2818	89.7738	2	12
144.055	68.0543	2	12
37.3883	49.2308	2	4
15.3952	85.4299	2	5
68.1787	121.629	2	1
114.364	127.421	2	1
60.4811	279.457	2	9
125.361	4.34389	2	4
184.742	59.3665	2	5
63.7801	104.253	2	1
41.7869	18.8235	2	5
29.6907	111.493	2	4
96.7698	233.122	2	2
65.9794	293.937	2	12
51.6838	136.109	2	1
45.0859	120.181	2	4
143.505	4.34389	2	2
20.8935	104.253	2	3
106.667	21.7195	2	1
151.753	120.181	2	11
134.158	139.005	2	10
52.7835	273.665	2	7
67.079	137.557	2	5
5.49828	92.6697	2	4
144.055	43.4389	2	2
102.268	152.036	2	5
84.6735	265.701	2	10
6.59794	117.285	2	9
45.0859	296.833	2	9
26.3918	83.9819	2	4
91.2715	165.068	2	2
101.168	295.385	2	4
75.8763	105.701	2	7
94.5704	282.353	2	10
28.5911	127.421	2	11
75.8763	139.005	2	7
82.4742	241.81	2	6
75.8763	257.738	2	9
119.863	146.244	2	5
107.766	104.253	2	5
79.1753	166.516	2	2
102.268	127.421	2	2
113.265	37.6471	2	3
95.6701	262.081	2	10
147.354	28.9593	2	7
109.966	4.34389	2	6
62.6804	259.91	2	9
38.488	107.149	2	3
86.8729	295.385	2	12
79.1753	304.072	2	12
0	46.3348	2	1
106.667	81.086	2	12
9.89691	60.8145	2	7
166.048	50.6787	2	5
149.553	89.7738	2	11
14.2955	46.3348	2	9
21.9931	30.4072	2	2
30.7904	26.0633	2	12
174.845	60.8145	2	1
28.5911	47.7828	2	4
181.443	73.8462	2	1
134.158	99.9095	2	4
118.763	88.3258	2	12
6.59794	34.7511	2	9
19.7938	53.5747	2	11
124.261	15.9276	2	12
184.742	94.1176	2	5
150.653	20.2715	2	9
130.859	10.1357	2	4
56.0825	104.253	2	12
155.052	41.991	2	1
127.56	105.701	2	4
75.8763	121.629	2	1
136.357	0	2	2
94.5704	275.113	2	9
128.66	75.2941	2	4
91.2715	133.213	2	5
29.6907	101.357	2	4
150.653	5.06787	2	7
23.0928	86.8778	2	4
114.364	139.005	2	2
153.952	101.357	2	4
71.4777	147.692	2	5
112.165	261.357	2	6
75.8763	225.882	2	4
51.6838	125.973	2	1
71.4777	269.321	2	9
86.8729	253.394	2	5
59.3814	85.4299	2	12
164.948	33.3032	2	1
52.2337	263.529	2	2
146.254	85.4299	2	3
125.361	99.9095	2	4
150.653	50.6787	2	2
25.2921	136.109	2	11
97.8694	125.973	2	1
85.7732	309.864	2	12
125.361	143.348	2	5
54.9828	125.973	2	5
40.6873	89.7738	2	3
170.447	68.0543	2	1
156.151	66.6063	2	5
54.9828	76.7421	2	12
18.6942	63.7104	3	1
28.5911	53.5747	3	9
145.155	52.1267	3	1
157.251	46.3348	3	9
194.639	79.638	3	1
185.842	104.253	3	4
90.1718	36.1991	3	9
128.66	39.095	3	1
117.113	10.1357	3	10
181.443	82.5339	3	9
8.79725	97.0136	3	5
175.945	56.4706	3	1
90.1718	139.005	3	10
35.189	37.6471	3	1
18.6942	94.1176	3	4
137.457	34.7511	3	11
136.357	72.3982	3	3
51.6838	11.5837	3	5
27.4914	21.7195	3	5
69.2784	40.543	3	4
161.649	28.9593	3	6
78.0756	309.864	3	6
5.49828	110.045	3	9
54.9828	83.9819	3	4
156.151	13.0317	3	5
173.746	30.4072	3	9
163.849	121.629	3	6
59.3814	111.493	3	5
126.46	0	3	9
59.3814	67.3303	3	11
12.0962	78.19	3	7
0	88.3258	3	5
207.835	91.2217	3	11
72.5773	136.109	3	2
71.4777	95.5656	3	4
84.6735	10.1357	3	9
189.141	115.837	3	1
170.447	13.0317	3	5
197.938	120.181	3	12
81.3746	127.421	3	4
104.467	280.905	3	10
139.656	112.941	3	4
39.5876	70.9502	3	5
80.2749	28.9593	3	10
178.144	101.357	3	4
46.1856	104.253	3	4
208.935	115.837	3	1
128.66	55.0226	3	3
136.357	24.6154	3	7
72.0275	65.1584	3	3
146.254	141.9	3	5
138.557	165.068	3	5
149.553	82.5339	3	8
95.6701	254.842	3	5
64.8797	78.19	3	6
130.859	146.244	3	4
75.8763	183.891	3	4
155.052	104.253	3	3
34.0893	107.149	3	4
79.1753	52.1267	3	10
52.7835	46.3348	3	2
189.141	59.3665	3	7
163.849	72.3982	3	6
109.416	291.041	3	9
93.4708	160.724	3	4
64.8797	111.493	3	11
118.763	143.348	3	4
84.6735	152.036	3	5
123.162	79.638	3	8
92.3711	108.597	3	10
41.7869	24.6154	3	7
52.7835	124.525	3	3
213.333	105.701	3	7
87.9725	279.457	3	9
140.756	176.652	3	3
120.962	276.561	3	6
126.46	179.548	3	2
153.952	27.5113	3	6
117.663	309.864	3	8
91.2715	82.5339	3	5
96.7698	295.385	3	10
90.1718	191.131	3	2
120.962	101.357	3	10
21.9931	75.2941	3	1
8.79725	65.1584	3	1
78.0756	36.1991	3	5
175.945	66.6063	3	7
147.354	40.543	3	6
135.258	5.79186	3	9
93.4708	20.2715	3	10
49.4845	59.3665	3	4
146.254	66.6063	3	11
152.852	112.941	3	6
69.2784	59.3665	3	6
151.753	152.036	3	10
166.048	133.213	3	11
180.344	44.8869	3	1
20.8935	110.045	3	4
55.5326	2.89593	3	9
98.9691	36.1991	3	11
157.251	94.1176	3	8
195.739	56.4706	3	7
195.739	110.045	3	1
115.464	52.1267	3	10
205.636	133.213	3	4
171.546	47.7828	3	7
81.3746	76.7421	3	8
158.351	57.9186	3	2
120.962	243.258	3	3
131.959	79.638	3	8
171.546	99.9095	3	4
113.265	18.8235	3	9
146.254	128.145	3	3
178.144	89.7738	3	11
46.1856	92.6697	3	8
71.4777	186.787	3	4
144.055	10.1357	3	7
35.189	55.0226	3	9
107.766	250.498	3	5
15.3952	47.7828	3	7
45.0859	121.629	3	11
92.921	132.489	3	5
86.8729	314.208	3	6
29.6907	114.389	3	4
32.9897	97.0136	3	5
133.608	141.9	3	2
169.347	68.0543	3	1
201.237	89.7738	3	1
79.1753	57.9186	3	8
75.8763	82.5339	3	8
62.6804	84.7059	3	6
43.9863	14.4796	3	5
140.206	44.8869	3	1
108.866	315.656	3	8
68.1787	152.036	3	2
72.5773	169.412	3	2
128.66	131.041	3	1
114.364	140.452	3	5
85.7732	237.466	3	6
81.3746	143.348	3	5
114.364	176.652	3	11
85.2234	286.697	3	9
69.2784	117.285	3	11
180.344	125.973	3	11
107.766	264.977	3	3
126.46	276.561	3	6
142.405	94.1176	3	6
116.564	320	3	6
96.7698	27.5113	3	10
30.7904	73.8462	3	7
152.302	33.3032	3	6
93.4708	286.697	3	5
89.0722	57.1946	3	8
12.0962	109.321	3	10
36.2887	108.597	3	4
86.8729	130.317	3	4
119.863	251.946	3	2
15.3952	112.941	3	4
136.357	57.9186	3	4
62.6804	15.9276	4	9
201.237	107.149	4	1
91.2715	5.79186	4	9
122.062	13.0317	4	10
114.364	298.281	4	10
195.739	52.1267	4	7
156.151	72.3982	4	11
8.79725	108.597	4	9
0	91.2217	4	11
208.935	94.1176	4	11
47.2852	110.045	4	1
153.952	11.5837	4	9
84.6735	314.208	4	6
159.45	49.2308	4	9
140.756	20.2715	4	2
15.3952	78.19	4	7
167.148	23.1674	4	7
145.155	33.3032	4	9
180.344	65.1584	4	1
75.3265	15.9276	4	8
197.938	72.3982	4	1
108.866	16.6516	4	4
142.955	198.371	4	2
20.8935	50.6787	4	7
131.959	108.597	4	10
155.052	107.149	4	11
30.7904	24.6154	4	9
54.9828	85.4299	4	2
188.041	78.19	4	9
172.646	46.3348	4	7
124.261	33.3032	4	6
137.457	186.787	4	11
92.3711	154.208	4	5
125.361	68.0543	4	6
35.189	127.421	4	6
71.4777	83.9819	4	6
113.265	211.403	4	4
157.251	91.2217	4	8
35.189	85.4299	4	7
96.7698	208.507	4	5
137.457	81.086	4	8
178.144	91.2217	4	8
134.158	49.2308	4	3
48.3849	97.0136	4	6
7.69759	65.1584	4	9
80.2749	57.9186	4	8
117.663	52.8507	4	8
147.354	159.276	4	6
68.1787	56.4706	4	8
31.89	73.8462	4	7
89.0722	291.041	4	9
46.1856	46.3348	4	7
118.763	157.828	4	12
186.942	115.837	4	11
71.4777	105.701	4	8
48.3849	133.213	4	11
124.261	114.389	4	11
23.0928	89.7738	4	9
156.151	131.765	4	3
141.856	118.733	4	3
56.0825	179.548	4	3
68.1787	123.077	4	3
82.4742	69.5023	4	8
85.7732	140.452	4	4
118.213	249.05	4	7
71.4777	150.588	4	3
172.646	99.9095	4	3
122.062	137.557	4	11
63.7801	143.348	4	3
58.2818	70.9502	4	8
89.0722	111.493	4	8
131.959	192.579	4	4
126.46	153.484	4	12
98.9691	18.8235	4	3
69.2784	165.068	4	3
92.3711	36.1991	4	8
149.553	63.7104	4	6
134.158	172.308	4	4
125.361	208.507	4	6
134.158	147.692	4	4
58.2818	205.611	4	3
0	107.149	4	1
140.756	95.5656	4	8
196.838	117.285	4	1
208.935	110.045	4	1
49.4845	81.086	4	2
67.079	89.7738	4	6
32.9897	43.4389	4	7
192.44	97.0136	4	5
21.9931	40.543	4	7
46.1856	63.7104	4	7
152.852	27.5113	4	9
48.3849	120.181	4	6
26.3918	65.1584	4	7
74.7766	98.4615	4	6
181.443	37.6471	4	7
68.1787	0	4	9
142.955	72.3982	4	8
170.447	56.4706	4	7
114.364	41.991	4	3
65.9794	23.1674	4	6
40.6873	18.8235	4	7
96.7698	7.23982	4	10
184.742	68.0543	4	1
1.09966	75.2941	4	9
124.261	83.9819	4	8
133.058	23.1674	4	7
79.1753	240.362	4	6
166.048	101.357	4	3
144.055	172.308	4	3
54.9828	28.2353	4	6
14.2955	99.9095	4	9
38.488	114.389	4	6
93.4708	212.851	4	5
122.062	60.8145	4	6
64.8797	156.38	4	3
82.4742	36.1991	4	8
78.0756	178.1	4	5
79.1753	133.213	4	3
74.7766	198.371	4	11
131.959	254.118	4	2
96.7698	169.412	4	4
170.447	127.421	4	6
160.55	39.095	4	9
79.1753	153.484	4	3
85.7732	50.6787	4	8
114.364	169.412	4	10
123.162	124.525	4	11
84.6735	222.986	4	3
71.4777	221.538	4	2
58.2818	172.308	4	3
38.488	152.036	4	3
129.759	197.647	4	2
108.866	179.548	4	12
62.6804	107.149	4	8
14.2955	114.389	4	9
63.7801	40.543	4	6
134.158	128.869	4	3
72.5773	260.633	4	6
135.258	72.3982	4	8
50.5842	15.9276	4	7
57.1821	1.44796	4	7
131.959	60.8145	4	6
84.6735	249.05	4	6
155.052	121.629	4	11
79.1753	107.149	4	4
16.4948	57.9186	4	7
53.8832	159.276	4	3
94.5704	76.7421	4	10
162.749	137.557	4	3
86.8729	154.932	4	5
171.546	76.7421	4	2
62.6804	4.34389	5	6
47.2852	18.8235	5	7
130.859	26.0633	5	2
146.254	10.1357	5	6
57.1821	33.3032	5	6
177.045	57.9186	5	1
100.069	28.9593	5	4
21.9931	40.543	5	2
15.3952	76.7421	5	7
73.677	10.1357	5	8
197.938	102.805	5	1
31.89	18.8235	5	9
157.251	37.6471	5	9
186.942	68.0543	5	9
133.058	101.357	5	10
193.54	50.6787	5	7
144.055	24.6154	5	2
139.656	53.5747	5	6
140.756	86.8778	5	6
173.746	94.1176	5	3
119.863	76.7421	5	6
89.0722	20.2715	5	3
111.065	211.403	5	4
131.959	73.8462	5	8
171.546	41.991	5	7
31.89	63.7104	5	7
71.4777	76.7421	5	8
150.653	104.253	5	3
13.1959	101.357	5	7
135.258	186.787	5	4
82.4742	314.208	5	8
123.162	237.466	5	4
206.735	89.7738	5	1
118.763	137.557	5	12
162.749	17.3756	5	7
26.3918	82.5339	5	1
85.7732	50.6787	5	8
71.4777	183.891	5	5
92.3711	0	5	10
180.344	46.3348	5	2
161.649	105.701	5	6
109.966	230.226	5	6
135.258	36.1991	5	6
188.041	105.701	5	1
117.663	182.443	5	7
89.0722	264.977	5	6
0	78.19	5	9
163.849	62.2624	5	6
104.467	36.1991	5	4
156.151	85.4299	5	3
74.7766	88.3258	5	6
58.2818	160.724	5	6
58.2818	202.715	5	11
81.3746	172.308	5	12
63.7801	180.995	5	3
39.5876	75.2941	5	2
127.56	198.371	5	2
60.4811	295.385	5	6
73.677	301.176	5	6
75.8763	102.805	5	10
160.55	169.412	5	2
134.158	276.561	5	6
92.3711	194.027	5	5
58.2818	76.7421	5	6
133.058	220.814	5	3
80.2749	221.538	5	6
85.7732	136.109	5	12
126.46	154.932	5	10
80.2749	76.7421	5	6
147.354	79.638	5	6
70.378	157.828	5	3
53.8832	26.0633	5	6
125.911	188.959	5	4
156.151	27.5113	5	7
58.2818	49.2308	5	6
39.5876	21.7195	5	7
54.9828	180.995	5	8
68.1787	44.8869	5	6
59.3814	191.131	5	3
67.079	124.525	5	3
42.8866	152.036	5	3
120.962	314.208	5	8
140.756	65.1584	5	8
157.251	150.588	5	3
164.948	88.3258	5	3
85.7732	272.217	5	2
90.1718	175.204	5	10
180.344	31.8552	5	7
78.0756	127.421	5	2
178.144	66.6063	5	2
52.7835	278.009	5	6
40.6873	55.0226	5	7
117.663	128.869	5	11
26.3918	228.778	5	1
41.7869	33.3032	5	7
69.2784	257.738	5	2
135.258	165.068	5	5
166.048	33.3032	5	9
117.663	283.801	5	8
144.055	154.932	5	8
131.959	267.873	5	2
30.2405	31.8552	5	7
139.656	37.6471	5	6
45.0859	88.3258	5	6
120.962	56.4706	5	6
73.677	140.452	5	3
61.5808	249.05	5	2
123.162	227.33	5	8
159.45	207.059	5	3
40.6873	189.683	5	3
71.4777	280.905	5	6
72.5773	53.5747	5	8
59.3814	236.018	5	2
156.151	160.724	5	5
70.378	146.244	5	3

## Sheet: S4f
All GABA (coefficients)					aSPa GABA (coefficients)					pSPa GABA (coefficients)					All GABA (cluster sizes)	aSPa GABA (cluster sizes)	pSPa GABA (cluster sizes)
Water	Kin	Non-kin	Adult		Water	Kin	Non-kin	Adult		Water	Kin	Non-kin	Adult		10	7	0
-0.0177209	0.7742	-0.014685	0.0807018		-0.219124	0.479231	-0.185069	0.0445824		-0.132631	0.24866	0.0615549	0.310677		34	15	10
-0.149278	0.578827	-0.140365	0.335389		-0.0284093	0.427036	-0.0509001	-0.0646528		-0.0922309	0.436573	0.125347	0.305104		55	24	8
-0.219124	0.479231	-0.185069	0.0445824		-0.298593	0.458877	-0.0831451	0.121841		-0.054546	0.318076	0.0232729	0.346113		44	26	6
-0.0284093	0.427036	-0.0509001	-0.0646528		-0.109267	0.452094	0.00963852	-0.0105531		-0.147813	0.312694	0.106211	0.365621		65	29	14
0.0372492	0.337329	-0.186773	-0.00954713		-0.133937	0.432995	-0.0182619	0.0426805		-0.110922	0.273401	0.225946	0.40298		78	13	20
-0.298593	0.458877	-0.0831451	0.121841		-0.0331794	0.395662	-0.181281	0.21838		-0.230247	0.454332	0.266031	0.309883		12	3	4
-0.109267	0.452094	0.00963852	-0.0105531		0.0440255	0.491077	-0.144275	0.240969		-0.242014	0.462496	0.329251	0.35669		45	9	9
-0.133937	0.432995	-0.0182619	0.0426805		-0.198496	0.31229	0.0730351	0.0879273		-0.279033	0.427418	0.188422	0.429989		23	2	13
-0.0331794	0.395662	-0.181281	0.21838		-0.0883986	0.356893	0.0743266	0.192591		-0.161476	0.425416	0.257498	0.436598		51	21	15
0.0440255	0.491077	-0.144275	0.240969		-0.00592137	0.332949	0.172804	0.0884748		-0.152338	0.435702	0.340644	0.341472		21	11	1
-0.0487216	0.43996	0.0178239	0.277985		0.00730956	0.325315	0.14463	0.214408		0.177023	0.381121	0.0448703	0.319625		55	14	20
-0.254644	0.457156	0.362075	0.193107		-0.193445	0.363502	0.058958	0.305006		0.302493	0.318832	-0.0098698	0.178936
-0.198496	0.31229	0.0730351	0.0879273		-0.177576	0.38215	0.0305018	0.123971		0.0546036	0.253771	0.124034	0.26262
-0.0883986	0.356893	0.0743266	0.192591		-0.0961097	0.326152	0.0392713	0.152484		0.095951	0.250368	0.0654463	0.404567
-0.1824	0.446648	0.173602	0.426866		-0.231384	0.251965	0.0948032	0.241989		0.27247	0.345477	-0.0367802	0.0638186
-0.0268755	0.417012	0.172703	0.472695		-0.0753914	0.498803	0.132539	-0.00162206		0.135689	0.295037	0.0743178	0.163657
-0.00592137	0.332949	0.172804	0.0884748		-0.181817	0.408377	0.0120313	0.174219		0.0463841	0.191548	0.160077	0.199843
-0.247677	0.447933	0.166874	0.207283		-0.117908	0.523636	0.156149	0.172441		0.0772917	0.134672	0.10268	0.186636
-0.132631	0.24866	0.0615549	0.310677		-0.100861	0.405935	0.072393	0.180064		0.00395545	0.231698	0.0554236	0.0235398
-0.0396035	0.312336	0.0584064	0.259438		0.0124864	0.449634	0.20647	0.298615		-0.0509487	0.192057	0.214243	0.065088
-0.127312	0.434265	0.0807837	0.131317		-0.111264	0.245106	0.263931	0.156651		0.0340857	0.179389	0.14473	0.0667291
-0.0922309	0.436573	0.125347	0.305104		-0.0699978	0.419621	0.0450804	0.203243		-0.0977937	0.144821	0.344676	0.0700456
0.00730956	0.325315	0.14463	0.214408		0.222193	0.408983	0.315789	0.216501		-0.0158332	0.146433	0.128209	-0.0170867
-0.193445	0.363502	0.058958	0.305006		0.209153	0.366189	0.189669	0.124755		0.264952	0.0201163	0.403512	0.119048
-0.177576	0.38215	0.0305018	0.123971		0.103301	0.129941	0.0646809	0.242448		-0.0105997	0.174533	-0.0213817	0.108054
-0.115545	0.36975	0.0992605	0.313839		0.352197	0.160943	0.268504	0.339623		-0.165186	0.210517	-0.0984752	0.239599
-0.0961097	0.326152	0.0392713	0.152484		0.239243	0.177504	0.105253	0.137355		-0.0103165	0.135886	-0.119757	0.218797
-0.054546	0.318076	0.0232729	0.346113		0.379286	0.0265211	0.125899	0.471149		-0.143286	0.126555	-0.0417333	0.243533
-0.231384	0.251965	0.0948032	0.241989		0.170602	0.346333	0.059742	0.227833		-0.134941	0.0645775	0.0159242	0.088638
-0.0753914	0.498803	0.132539	-0.00162206		0.120576	0.407062	0.20953	0.242495		-0.0709603	0.16381	0.0378935	0.205117
-0.181817	0.408377	0.0120313	0.174219		0.331979	0.244305	0.274168	0.431523		-0.0396585	0.121637	-0.0249742	0.262206
-0.117908	0.523636	0.156149	0.172441		-0.00142653	0.237216	0.0370079	0.291076		-0.0581932	0.0953612	-0.0223678	0.202812
-0.100861	0.405935	0.072393	0.180064		0.226386	0.299865	0.173787	0.2788		-0.0201911	0.128791	-0.0626778	0.135395
-0.147813	0.312694	0.106211	0.365621		0.272942	0.19093	0.0879484	0.122937		-0.0250672	0.181032	0.0370938	0.179176
0.0124864	0.449634	0.20647	0.298615		0.0884765	0.313391	0.0566363	0.43904		-0.0724259	0.163668	0.0101276	0.0406325
-0.0796113	0.326532	0.315808	0.0729451		0.101351	0.41749	0.0573684	0.347555		-0.318741	0.156305	-0.108996	0.0270821
-0.110922	0.273401	0.225946	0.40298		0.0284505	0.399907	0.0339886	0.382955		-0.0288906	0.0968588	0.0344286	0.163826
-0.111264	0.245106	0.263931	0.156651		0.16407	0.297656	0.135865	0.601458		0.0654871	0.120752	-0.0768776	0.208543
-0.230247	0.454332	0.266031	0.309883		0.316834	0.278275	0.00901215	0.306701		-0.0556676	0.19148	-0.0157187	0.393233
-0.0699978	0.419621	0.0450804	0.203243		0.305904	0.338354	0.120539	0.356521		-0.073341	0.323888	0.0547521	0.386885
-0.242014	0.462496	0.329251	0.35669		0.145686	0.206613	0.118597	0.341815		-0.053818	0.267571	0.00526917	0.431084
-0.279033	0.427418	0.188422	0.429989		0.379476	0.180132	0.0525007	0.267339		-0.156533	0.127353	-0.0647026	0.397974
-0.161476	0.425416	0.257498	0.436598		0.356629	0.108722	-0.00308705	0.517858		-0.13213	0.241775	0.126224	0.390297
-0.152338	0.435702	0.340644	0.341472		0.124827	0.315249	0.148462	0.344497		-0.202576	0.080212	0.0670624	0.564205
0.00783473	0.234347	0.17267	0.176262		0.139235	0.342865	0.173366	0.160242		-0.152589	0.25018	0.10751	0.575755
0.222193	0.408983	0.315789	0.216501		0.153852	0.328412	0.140333	0.17359		-0.186186	0.0745142	0.0290248	0.37467
0.177923	0.219364	0.151656	0.142012		-0.0498818	-0.00230543	0.219718	-0.120342		-0.137985	0.229586	0.153376	0.575593
0.209153	0.366189	0.189669	0.124755		0.0157092	0.0521003	0.14516	0.0399918		-0.200184	0.199461	0.143997	0.359748
0.0744935	0.453072	0.110315	0.513046		0.108738	0.32409	0.343605	0.112003		-0.132491	0.053699	0.00588385	0.511192
0.0616474	0.143962	0.0450677	0.254417		0.15559	0.243282	0.210424	-0.051567		-0.0645174	0.20761	-0.044798	0.39795
0.429573	0.303704	0.240061	0.0605775		0.13203	0.421395	0.30576	-0.00598664		0.00806385	0.288817	-0.0275003	0.574303
0.120207	0.322195	0.177128	0.366596		-0.0584839	0.257848	0.213969	0.0505622		-0.146637	0.313697	0.181101	0.506404
0.152232	0.0974686	0.0574264	0.381619		0.108261	0.0238812	0.27168	-0.0971969		-0.16614	0.243245	-0.0306647	0.568797
0.161049	0.17593	0.124123	0.207684		0.115242	0.0140176	0.0999962	-0.149099		-0.152134	0.349417	0.118241	0.470373
-0.0135196	0.292485	0.0494027	0.379418		0.170306	0.197938	0.00671325	-0.00606319		-0.154021	0.218086	0.0795498	0.361628
0.337805	0.268782	-0.00927235	0.251977		0.245323	0.154083	0.0689154	-0.0555319		-0.0796151	-0.0479593	0.185876	0.579723
0.108728	0.119993	0.149434	0.199869		0.126655	0.148873	0.139852	-0.0441655		-0.0290041	0.223261	-0.105274	0.477687
0.177023	0.381121	0.0448703	0.319625		0.0590727	0.0976735	0.123849	0.168576		-0.107364	0.164397	0.169715	0.449788
0.103301	0.129941	0.0646809	0.242448		0.143445	0.284383	0.0627201	0.0368566		-0.203709	0.197672	-0.193788	0.244714
0.136941	0.183087	0.0618508	0.429902		0.074444	0.157854	0.223073	0.0386483		-0.200519	0.306691	-0.16762	0.292343
0.205911	0.296848	0.0774034	0.331438		-0.0716707	0.23076	0.250481	0.0104036		-0.222627	0.4272	-0.0324858	0.516327
0.302493	0.318832	-0.0098698	0.178936		0.113372	0.161577	0.0507378	-0.17083		-0.172226	0.383028	-0.020824	0.445721
0.0546036	0.253771	0.124034	0.26262		0.134704	0.213596	0.11346	-0.0154364		-0.0430887	-0.0200453	0.235858	0.143142
0.095951	0.250368	0.0654463	0.404567		-0.0640674	0.0978853	0.119208	-0.0338874		0.0147436	0.073338	0.0884995	0.366949
0.27247	0.345477	-0.0367802	0.0638186		0.195713	0.136582	0.42395	0.0244842		-0.0762152	0.000407051	0.178528	0.338049
0.0400852	0.205211	0.0700768	0.226555		0.155041	0.0647709	0.105136	-0.0457321		-0.205647	-0.0427549	0.332104	0.470452
0.0375033	0.303464	0.0515022	0.210563		0.0965615	0.178526	0.123005	-0.0025314		0.0911133	-0.0307591	0.204719	0.290258
0.295213	0.340213	0.132475	0.0963757		0.0800889	0.277485	0.34847	-0.042765		-0.163891	-0.0432181	0.251741	0.447775
0.39934	0.202862	0.00220652	0.242647		0.267366	0.256326	0.24823	0.0227268		-0.192982	0.17026	0.256172	0.376519
0.140365	0.52071	0.113061	0.292105		0.196024	0.118193	0.150206	-0.103158		-0.0672936	0.145174	0.216597	0.315203
0.307506	0.240701	0.356303	0.388523		0.2147	0.226523	0.056704	0.0393704		0.0147796	0.194853	0.420438	0.217948
0.352197	0.160943	0.268504	0.339623		0.0830734	0.264289	0.116167	0.0677273		-0.0408364	-0.0185959	-0.0953307	0.602604
0.239243	0.177504	0.105253	0.137355		-0.209294	0.0718556	0.064423	0.0445115		-0.127133	-0.0674272	-0.0942366	0.446383
0.379286	0.0265211	0.125899	0.471149		-0.0660827	0.10151	-0.0818238	0.181382		-0.105151	-0.074067	0.0241341	0.435134
0.135689	0.295037	0.0743178	0.163657		-0.0805081	0.0871541	-0.017404	0.206647		-0.0744023	0.0300344	-0.105978	0.506509
0.170602	0.346333	0.059742	0.227833		-0.219163	0.138333	0.108028	0.100873		0.0109722	-0.00741361	-0.133069	0.437842
0.0463841	0.191548	0.160077	0.199843		-0.0226959	0.146113	0.0161641	0.0179836		-0.0266479	-0.0413842	0.0121165	0.441278
0.341974	0.153485	0.249475	0.364469		0.00341723	0.274883	-0.018967	0.262777		-0.107384	-0.0775938	-0.0957197	0.360616
0.120576	0.407062	0.20953	0.242495		-0.108893	0.0261144	-0.0709341	0.0788954		-0.0651812	0.012625	-0.155625	0.456392
0.331979	0.244305	0.274168	0.431523		-0.0116282	0.186762	0.00677367	0.286031		-0.163685	-0.0336286	-0.112583	0.655815
-0.00142653	0.237216	0.0370079	0.291076		-0.060947	0.35906	-0.0692073	0.203583		-0.00163963	-0.00753965	-0.0976785	0.432346
0.31479	0.16835	0.188967	0.416947		-0.0329097	0.227492	-0.00787509	0.0541217		-0.131918	-0.022327	-0.111704	0.612182
0.226386	0.299865	0.173787	0.2788		-0.0283209	0.15356	0.0866949	0.0869869		-0.14459	0.0326816	-0.12736	0.536718
0.092147	0.336585	0.269624	0.29719		0.0138451	0.118804	0.0666841	0.147538		-0.115805	-0.0270715	-0.00815537	0.406914
0.272942	0.19093	0.0879484	0.122937		0.165517	0.211767	-0.069793	0.0666261		0.0281752	-0.00221053	-0.0619155	0.202511
0.0884765	0.313391	0.0566363	0.43904		0.0614657	0.117699	-0.100775	0.0914102		-0.022161	-0.040946	-0.00276261	0.149002
0.101351	0.41749	0.0573684	0.347555		-0.17569	0.164438	-0.024756	0.212422		0.0607601	-0.0443546	-0.011457	0.148712
0.0284505	0.399907	0.0339886	0.382955		-0.231648	0.158117	0.0162834	0.235386		-0.0120215	0.010498	-0.0591766	0.181853
0.16407	0.297656	0.135865	0.601458		-0.118605	0.219916	-0.0243223	0.0480131		0.0156448	0.0400843	-0.0543091	0.372861
0.316834	0.278275	0.00901215	0.306701		-0.138654	0.140484	0.0233551	0.0169711		-0.0930796	0.0144019	0.0412774	0.31568
0.305904	0.338354	0.120539	0.356521		-0.186109	0.2266	-0.0443067	0.149651		-0.069372	0.0381406	-0.00630952	0.141098
0.145686	0.206613	0.118597	0.341815		-0.109152	0.0751224	0.0629549	0.169895		-0.130053	0.0495616	0.0235919	0.270667
0.227597	0.301437	0.168507	0.447609		-0.0611753	0.224601	-0.0646385	-0.0385675		0.0365746	-0.0426028	-0.0388562	0.150949
0.379476	0.180132	0.0525007	0.267339		-0.0843812	0.0847791	-0.140756	0.0255248		-0.0982874	0.0039525	-0.100703	0.226509
0.0772917	0.134672	0.10268	0.186636		-0.177752	0.132483	0.0644436	0.0983026		-0.0642255	-0.0439431	-0.101757	0.282161
0.356629	0.108722	-0.00308705	0.517858		-0.230972	0.117405	-0.112559	0.0139355		-0.0548248	-0.0131231	-0.0332552	0.28302
0.124827	0.315249	0.148462	0.344497		-0.190727	0.198267	-0.0632334	0.0803582		-0.116576	0.000193453	0.0583993	0.353541
0.139235	0.342865	0.173366	0.160242		0.134609	0.311117	-0.12811	0.122286		-0.144109	-0.019834	-0.0859432	0.118381
0.153852	0.328412	0.140333	0.17359		-0.0714729	0.240191	-0.0495163	0.174145		-0.0590221	-0.0754448	-0.0206762	0.370703
-0.0426789	-0.0261084	0.188608	-0.0956994		0.0982001	0.206135	-0.0989262	0.113318		0.490951	0.135605	0.0434375	0.188553
0.00395545	0.231698	0.0554236	0.0235398		0.0168644	0.247361	-0.00821572	0.0445048		0.0178132	0.018362	-0.0201088	-0.000211236
0.009714	0.183995	0.130923	0.103562		0.0260635	0.256431	0.119908	0.541994		-0.0558347	0.0176961	0.138371	0.0674238
-0.0498818	-0.00230543	0.219718	-0.120342		-0.0792351	0.156108	0.0722467	0.338675		-0.00367667	0.0282399	0.0222628	0.0256963
0.112409	0.00936452	0.242764	0.0789258		-0.202268	0.152041	-0.0365181	0.565951		-0.0190408	-0.0108628	0.00821793	-0.0809438
0.118632	0.25894	0.0328387	-0.0947295		0.00821562	-0.026842	0.158015	0.65017		-0.0160102	0.0531548	-0.103217	0.0323583
0.0157092	0.0521003	0.14516	0.0399918		-0.153333	0.252164	-0.00339575	0.514742		0.14693	-0.00643338	0.00179374	0.0600156
0.108738	0.32409	0.343605	0.112003		-0.237704	-0.0148461	0.0812687	0.575049		-0.0928283	0.0476724	0.0127498	0.0137948
0.15559	0.243282	0.210424	-0.051567		-0.210253	0.080282	-0.0185866	0.765603		0.00986519	0.0226546	0.000492404	-0.025919
0.13203	0.421395	0.30576	-0.00598664		-0.0629297	0.00197393	0.0812178	0.691037		0.0781887	0.173093	-0.123265	-0.0601092
-0.0584839	0.257848	0.213969	0.0505622		-0.00140919	0.198236	0.0808095	0.454024		0.0775596	0.0815188	-0.022205	0.157059
0.108261	0.0238812	0.27168	-0.0971969		0.0358206	0.216343	0.136023	0.557953		-0.0663349	-0.0573185	-0.0928249	-0.0603782
0.115242	0.0140176	0.0999962	-0.149099		0.0423389	0.134486	-0.0316975	0.563847		0.081943	0.121532	0.0582871	0.0855944
0.170306	0.197938	0.00671325	-0.00606319		0.0219825	0.385842	0.0943662	0.555806		-0.0217232	0.125394	0.00730042	-0.059626
0.245323	0.154083	0.0689154	-0.0555319		-0.0400294	0.338669	0.0408303	0.620925		-0.0118885	0.0608465	-0.0450437	0.0484678
0.126655	0.148873	0.139852	-0.0441655		-0.186577	0.164937	-0.136799	0.427031		0.00990012	-0.0596492	0.0921143	0.0830672
0.0590727	0.0976735	0.123849	0.168576		-0.222997	0.367227	-0.0251005	0.260659		0.0249247	-0.115183	0.0966892	-0.0104943
0.143445	0.284383	0.0627201	0.0368566		-0.0267103	0.253286	-0.0739032	0.373625		0.117758	0.0722098	-0.00658891	0.0772612
-0.0509487	0.192057	0.214243	0.065088		-0.171833	-0.0178606	0.325709	0.244393		0.124238	0.124375	-0.0591045	0.10454
0.0340857	0.179389	0.14473	0.0667291		0.10767	0.0206242	0.163707	0.227965		-0.000501757	0.0505243	0.0166644	0.000155501
-0.0263579	0.0724752	0.167415	-0.0744433		-0.000599602	0.0955888	0.103591	0.405123		0.0224933	-0.000779248	-0.0591947	0.0933561
0.20629	0.0694611	0.125403	0.0301952		-0.0391865	0.066201	0.298676	0.436748
-0.0505006	0.0780436	0.149009	-0.0377564		0.0484691	0.0675946	0.248835	0.367953
0.0282511	0.0243772	0.151823	-0.0697477		-0.0364968	-0.0831974	0.171097	0.349241
-0.0977937	0.144821	0.344676	0.0700456		-0.168227	0.0935083	0.175033	0.220265
-0.13542	0.125829	0.131557	0.0595547		0.0701695	0.103435	0.178816	0.184709
0.0350784	0.266502	0.164963	-0.0594982		0.0882438	0.210462	0.373909	0.322923
0.074444	0.157854	0.223073	0.0386483		-0.0435487	-0.0273842	-0.0288706	0.489741
-0.0716707	0.23076	0.250481	0.0104036		-0.13649	-0.0711765	-0.0652331	0.41878
0.113372	0.161577	0.0507378	-0.17083		-0.0847191	-0.0015055	-0.111207	0.187423
0.134704	0.213596	0.11346	-0.0154364		-0.0229453	0.0415598	0.0574277	0.162125
-0.0640674	0.0978853	0.119208	-0.0338874		0.011108	-0.0395647	-0.000322296	0.177713
0.195713	0.136582	0.42395	0.0244842		-0.00976528	0.0339152	0.0643358	0.202842
0.155041	0.0647709	0.105136	-0.0457321		0.0673122	-0.0458698	0.0801807	0.195704
0.130236	0.221284	0.313081	0.0608106		-0.293873	0.0680334	0.0557089	0.252184
0.0412894	0.0176069	0.222319	-0.0387399		-0.11487	-0.055881	0.0243903	0.122186
0.0965615	0.178526	0.123005	-0.0025314		-0.143813	-0.0590152	0.0304949	0.172293
0.0800889	0.277485	0.34847	-0.042765		-0.000759872	-0.0881423	-0.0353743	0.270079
0.267366	0.256326	0.24823	0.0227268		-0.150096	-0.103359	0.0522773	0.254876
0.196024	0.118193	0.150206	-0.103158		0.0272126	0.027716	0.0732735	0.217973
-0.0158332	0.146433	0.128209	-0.0170867		0.0140456	-0.027466	0.0382795	0.45317
0.2147	0.226523	0.056704	0.0393704		-0.0393507	0.00263589	0.0330762	0.393803
0.264952	0.0201163	0.403512	0.119048		0.0167062	0.0703235	0.0150724	0.180661
0.0830734	0.264289	0.116167	0.0677273		-0.0261836	-0.124056	0.168251	0.279591
0.00814032	0.155852	-0.0332097	0.185544		-0.0734235	-0.00780729	-0.0182174	0.339207
-0.0371403	0.179942	0.0126822	0.186288		-0.0768456	-0.1453	0.109333	0.358386
-0.0105997	0.174533	-0.0213817	0.108054		0.0504094	-0.0215906	-0.0216737	0.393852
-0.000689928	0.319677	-0.0696435	0.171548		-0.0050976	-0.00427261	0.0188494	0.243091
-0.209294	0.0718556	0.064423	0.0445115		0.0904103	0.0886721	-0.111312	0.34088
-0.0660827	0.10151	-0.0818238	0.181382		-0.000700649	0.00287719	0.118758	0.241213
-0.0805081	0.0871541	-0.017404	0.206647		0.259482	-0.0693436	0.0869748	0.0748138
-0.219163	0.138333	0.108028	0.100873		0.392669	0.00967825	0.0521777	0.0126906
-0.0226959	0.146113	0.0161641	0.0179836		0.306301	-0.0624515	0.216912	0.150181
0.00341723	0.274883	-0.018967	0.262777		0.216931	-0.0324149	0.128578	0.096639
-0.165186	0.210517	-0.0984752	0.239599		0.272838	-0.0402097	0.116478	0.074373
-0.108893	0.0261144	-0.0709341	0.0788954		0.347032	-0.0830781	0.00074223	-0.0763132
-0.0103165	0.135886	-0.119757	0.218797		0.449908	0.23772	0.215882	0.114419
-0.143286	0.126555	-0.0417333	0.243533		0.427735	0.0646579	0.0538795	0.0170619
-0.134941	0.0645775	0.0159242	0.088638		0.323176	-0.0257418	-0.00112348	0.254301
-0.0709603	0.16381	0.0378935	0.205117		0.569361	0.198655	0.088701	0.0357214
-0.0396585	0.121637	-0.0249742	0.262206		0.231976	-0.0489781	0.0861342	0.234197
-0.0116282	0.186762	0.00677367	0.286031		0.176641	-0.117624	-0.0287661	-0.0110017
-0.060947	0.35906	-0.0692073	0.203583		-0.00446219	0.0144821	0.0977606	0.0406482
-0.0581932	0.0953612	-0.0223678	0.202812		0.120568	-0.0644698	0.00788593	-0.040822
-0.0329097	0.227492	-0.00787509	0.0541217		0.109496	-0.0728602	0.0185786	0.0195876
-0.0283209	0.15356	0.0866949	0.0869869		0.109718	-0.000743147	-0.0217233	0.00924152
-0.0201911	0.128791	-0.0626778	0.135395		-0.0268351	0.0687835	0.0157104	0.0716848
-0.10563	0.109501	-0.121404	0.114497		0.0703351	-0.150768	-0.0943482	-0.171499
-0.0542734	0.134132	0.0535873	0.0904718		0.0083533	-0.0965514	0.0737478	0.0937501
-0.0225692	0.0875191	-0.0124462	0.130271		0.14811	0.0193444	0.0767476	0.161356
0.0138451	0.118804	0.0666841	0.147538		0.139093	0.103014	0.0281879	0.0965064
-0.0250672	0.181032	0.0370938	0.179176		0.134186	-0.0212821	-0.0740236	0.00375603
-0.0431638	0.179843	-0.0627357	0.104231		0.0549985	0.111032	-0.0145842	0.0972287
0.165517	0.211767	-0.069793	0.0666261		-0.102241	-0.093105	0.154943	-0.0377475
-0.0748746	0.07505	-0.195738	0.0405562		0.181191	0.0581159	-0.0717626	0.0155644
-0.0687232	0.281169	-0.120149	0.25309
-0.163913	0.230755	0.111605	0.131561
-0.0142899	0.152761	-0.0961063	-0.0247637
-0.0464834	0.206808	-0.118365	0.122152
-0.0553455	0.199542	-0.157021	0.153686
-0.109077	0.0368157	-0.0953124	0.123779
-0.188089	0.211333	-0.00464417	0.203982
-0.110919	0.224072	-0.0123222	0.0932867
-0.0152258	0.288369	-0.0374494	0.184132
-0.0993607	0.22555	-0.0832888	0.146873
-0.0655808	0.245615	0.0473004	0.00619162
-0.0502107	0.248956	-0.0804033	-0.000435913
-0.161484	0.182408	0.0178025	0.267561
0.0325662	0.128699	0.0557296	0.150435
0.0614657	0.117699	-0.100775	0.0914102
-0.17569	0.164438	-0.024756	0.212422
-0.231648	0.158117	0.0162834	0.235386
-0.118605	0.219916	-0.0243223	0.0480131
-0.138654	0.140484	0.0233551	0.0169711
-0.186109	0.2266	-0.0443067	0.149651
-0.0724259	0.163668	0.0101276	0.0406325
-0.109152	0.0751224	0.0629549	0.169895
-0.0611753	0.224601	-0.0646385	-0.0385675
-0.0843812	0.0847791	-0.140756	0.0255248
-0.318741	0.156305	-0.108996	0.0270821
-0.177752	0.132483	0.0644436	0.0983026
-0.0288906	0.0968588	0.0344286	0.163826
-0.230972	0.117405	-0.112559	0.0139355
-0.190727	0.198267	-0.0632334	0.0803582
0.0654871	0.120752	-0.0768776	0.208543
0.134609	0.311117	-0.12811	0.122286
-0.0714729	0.240191	-0.0495163	0.174145
0.0982001	0.206135	-0.0989262	0.113318
0.0168644	0.247361	-0.00821572	0.0445048
-0.25806	0.385718	0.184634	0.550343
-0.100614	0.0850694	-0.01836	0.445776
-0.0798449	0.179719	-0.0208587	0.438784
-0.0840097	-0.0180769	-0.0121533	0.80888
0.0633436	-0.0792936	0.107405	0.661856
0.0525469	0.0740794	-0.0453553	0.542614
0.0260635	0.256431	0.119908	0.541994
-0.102874	0.0662999	0.112669	0.614891
-0.0792351	0.156108	0.0722467	0.338675
-0.202268	0.152041	-0.0365181	0.565951
-0.106692	-0.00218241	0.000186596	0.643916
-0.038414	0.0711996	-0.0729039	0.715144
-0.139664	0.263258	0.148592	0.541215
0.0238881	0.232032	-0.0610319	0.442971
0.00821562	-0.026842	0.158015	0.65017
-0.153333	0.252164	-0.00339575	0.514742
-0.0411354	0.00517406	0.0820683	0.552917
-0.0697353	0.0248867	0.0571554	0.59684
-0.0754914	0.131541	0.0954074	0.417134
-0.121911	0.0993355	0.0457813	0.618334
-0.0910133	0.157698	0.104987	0.604891
0.0355681	0.0568262	0.0542647	0.564448
-0.00357416	0.326211	0.0322357	0.433561
0.0550095	0.065836	0.0192845	0.658604
-0.107314	0.206111	0.0760611	0.365836
-0.0514018	0.218203	-0.105116	0.595378
-0.0036465	0.2141	0.0562592	0.432445
-0.159161	0.395917	0.0709706	0.563257
-0.237704	-0.0148461	0.0812687	0.575049
0.0238149	0.16711	0.0506345	0.49986
-0.193242	0.0790628	0.0414477	0.503923
-0.0556676	0.19148	-0.0157187	0.393233
-0.172272	0.0311779	0.0299245	0.452725
-0.073341	0.323888	0.0547521	0.386885
-0.053818	0.267571	0.00526917	0.431084
-0.156533	0.127353	-0.0647026	0.397974
-0.13213	0.241775	0.126224	0.390297
-0.221694	0.0245285	0.0335928	0.42939
-0.202576	0.080212	0.0670624	0.564205
-0.210253	0.080282	-0.0185866	0.765603
0.0874765	0.013711	0.100643	0.523537
-0.152589	0.25018	0.10751	0.575755
-0.0629297	0.00197393	0.0812178	0.691037
0.0370265	0.172181	0.0869721	0.574702
-0.186186	0.0745142	0.0290248	0.37467
0.0357305	0.12144	0.0130787	0.396909
-0.137985	0.229586	0.153376	0.575593
-0.105543	-0.0378703	0.148648	0.509324
-0.200184	0.199461	0.143997	0.359748
-0.132491	0.053699	0.00588385	0.511192
-0.195605	0.00811528	0.0674506	0.52603
-0.00140919	0.198236	0.0808095	0.454024
-0.0469283	0.0788934	0.0160467	0.658096
0.0414906	0.143924	0.00735051	0.648131
0.0358206	0.216343	0.136023	0.557953
-0.0645174	0.20761	-0.044798	0.39795
-0.067805	0.172177	-0.00943177	0.38297
0.0423389	0.134486	-0.0316975	0.563847
-0.168398	0.233766	0.0858701	0.53205
0.00806385	0.288817	-0.0275003	0.574303
0.0219825	0.385842	0.0943662	0.555806
-0.329439	-0.0546891	0.206665	0.590914
-0.146637	0.313697	0.181101	0.506404
-0.0682218	0.227876	0.153897	0.468788
-0.16614	0.243245	-0.0306647	0.568797
-0.0456595	0.197251	0.0998605	0.467852
-0.215617	0.0143495	0.037579	0.590654
-0.152134	0.349417	0.118241	0.470373
-0.154021	0.218086	0.0795498	0.361628
-0.0358426	0.110821	0.0718984	0.591911
-0.0400294	0.338669	0.0408303	0.620925
-0.0796151	-0.0479593	0.185876	0.579723
-0.00424135	0.0298856	0.0657636	0.664792
-0.0290041	0.223261	-0.105274	0.477687
-0.0504824	-0.018327	0.106475	0.584116
-0.0824942	0.197661	0.0177532	0.422081
-0.181607	-0.114519	0.133878	0.734281
-0.107364	0.164397	0.169715	0.449788
-0.203709	0.197672	-0.193788	0.244714
-0.125092	0.292685	0.022666	0.331309
-0.200935	0.205404	0.0159174	0.350585
-0.200519	0.306691	-0.16762	0.292343
-0.222627	0.4272	-0.0324858	0.516327
-0.186577	0.164937	-0.136799	0.427031
-0.222997	0.367227	-0.0251005	0.260659
-0.386901	0.143571	-0.0582096	0.315693
-0.212337	0.190272	-0.09757	0.314097
-0.355893	0.328025	0.0362475	0.451403
-0.172226	0.383028	-0.020824	0.445721
-0.0267103	0.253286	-0.0739032	0.373625
-0.0430887	-0.0200453	0.235858	0.143142
0.169435	0.159493	0.337839	0.216946
-0.138945	0.0835654	0.18837	0.41521
-0.0686452	0.254999	0.250238	0.456749
-0.0622119	0.162097	0.190157	0.430176
-0.171833	-0.0178606	0.325709	0.244393
0.10767	0.0206242	0.163707	0.227965
-0.00373368	0.158605	0.231871	0.459448
-0.000599602	0.0955888	0.103591	0.405123
0.0953732	0.18048	0.234183	0.346959
-0.0391865	0.066201	0.298676	0.436748
0.0484691	0.0675946	0.248835	0.367953
-0.0026552	0.267332	0.227661	0.307281
-0.0364968	-0.0831974	0.171097	0.349241
-0.168227	0.0935083	0.175033	0.220265
0.0147436	0.073338	0.0884995	0.366949
-0.0762152	0.000407051	0.178528	0.338049
0.0701695	0.103435	0.178816	0.184709
-0.131773	0.209106	0.321601	0.353596
0.127006	0.0375804	0.526665	0.191622
-0.205647	-0.0427549	0.332104	0.470452
-0.00820672	0.291302	0.426412	0.349109
0.116701	0.126918	0.234017	0.479048
-0.123501	0.0302183	0.266698	0.212362
0.262645	0.0134676	0.329907	0.25011
0.283864	-0.200863	0.414288	0.156701
0.0911133	-0.0307591	0.204719	0.290258
0.210308	0.0239053	0.15139	0.388341
-0.102509	-0.0226854	0.232428	0.497825
-0.192794	-0.0989209	0.340634	0.356682
0.0771873	0.220575	0.261403	0.329887
0.20844	-0.0467534	0.252833	0.439583
0.138976	0.0371322	0.205859	0.423928
0.200659	0.0149372	0.293846	0.412785
0.0533568	0.228299	0.380871	0.426402
-0.0200371	0.107926	0.23551	0.517659
-0.0280886	0.0973989	0.27732	0.545085
0.215461	0.00667493	0.190497	0.365477
-0.163891	-0.0432181	0.251741	0.447775
-0.0566419	0.0713991	0.279966	0.519184
0.0882438	0.210462	0.373909	0.322923
-0.192982	0.17026	0.256172	0.376519
-0.0672936	0.145174	0.216597	0.315203
0.0147796	0.194853	0.420438	0.217948
0.157601	0.191938	0.30824	0.416213
-0.180311	0.0323329	-0.160872	0.414545
-0.100856	0.0134328	-0.0249034	0.454217
-0.0435487	-0.0273842	-0.0288706	0.489741
-0.141455	-0.0840241	-0.0484486	0.620328
0.0908681	-0.0258332	-0.0140199	0.499839
-0.0797012	-0.0799505	-0.0637954	0.568735
-0.13649	-0.0711765	-0.0652331	0.41878
-0.0408364	-0.0185959	-0.0953307	0.602604
-0.127133	-0.0674272	-0.0942366	0.446383
0.117916	0.0298038	-0.0827377	0.618585
-0.105151	-0.074067	0.0241341	0.435134
-0.0744023	0.0300344	-0.105978	0.506509
0.0109722	-0.00741361	-0.133069	0.437842
-0.0266479	-0.0413842	0.0121165	0.441278
-0.107384	-0.0775938	-0.0957197	0.360616
-0.0651812	0.012625	-0.155625	0.456392
-0.163685	-0.0336286	-0.112583	0.655815
-0.00163963	-0.00753965	-0.0976785	0.432346
-0.24611	0.0468052	-0.0695903	0.448237
-0.131918	-0.022327	-0.111704	0.612182
-0.289008	0.0260044	-0.134798	0.489776
-0.14459	0.0326816	-0.12736	0.536718
-0.115805	-0.0270715	-0.00815537	0.406914
-0.14079	-0.00385681	-0.103984	0.220519
-0.14543	-0.101805	0.182095	0.203708
0.0160324	-0.0985002	0.0578161	0.209517
0.0281752	-0.00221053	-0.0619155	0.202511
-0.0298401	-0.0151758	0.0693163	0.313693
-0.0719053	-0.0932917	-0.037779	0.150197
0.0581343	-0.0601258	0.0633718	0.159356
-0.116992	-0.166796	0.00211919	0.138841
-0.0847191	-0.0015055	-0.111207	0.187423
-0.0229453	0.0415598	0.0574277	0.162125
0.011108	-0.0395647	-0.000322296	0.177713
-0.00976528	0.0339152	0.0643358	0.202842
0.0673122	-0.0458698	0.0801807	0.195704
0.0419255	-0.0653467	0.0629196	0.20174
-0.022161	-0.040946	-0.00276261	0.149002
0.0607601	-0.0443546	-0.011457	0.148712
-0.0542613	0.117523	-0.00297195	0.300153
-0.293873	0.0680334	0.0557089	0.252184
-0.11487	-0.055881	0.0243903	0.122186
-0.0120215	0.010498	-0.0591766	0.181853
0.0156448	0.0400843	-0.0543091	0.372861
-0.143813	-0.0590152	0.0304949	0.172293
-0.000759872	-0.0881423	-0.0353743	0.270079
-0.150096	-0.103359	0.0522773	0.254876
0.0272126	0.027716	0.0732735	0.217973
0.0140456	-0.027466	0.0382795	0.45317
-0.0393507	0.00263589	0.0330762	0.393803
0.0167062	0.0703235	0.0150724	0.180661
-0.0930796	0.0144019	0.0412774	0.31568
-0.0261836	-0.124056	0.168251	0.279591
-0.0734235	-0.00780729	-0.0182174	0.339207
-0.0768456	-0.1453	0.109333	0.358386
-0.069372	0.0381406	-0.00630952	0.141098
-0.130053	0.0495616	0.0235919	0.270667
0.0365746	-0.0426028	-0.0388562	0.150949
-0.0982874	0.0039525	-0.100703	0.226509
0.0504094	-0.0215906	-0.0216737	0.393852
-0.0642255	-0.0439431	-0.101757	0.282161
-0.125539	-0.0679554	0.0568431	0.167665
-0.0548248	-0.0131231	-0.0332552	0.28302
-0.0050976	-0.00427261	0.0188494	0.243091
-0.116576	0.000193453	0.0583993	0.353541
-0.107165	0.0273036	0.0107729	0.151632
-0.144109	-0.019834	-0.0859432	0.118381
0.0904103	0.0886721	-0.111312	0.34088
-0.0590221	-0.0754448	-0.0206762	0.370703
-0.092691	-0.191742	0.0381192	0.337004
-0.000700649	0.00287719	0.118758	0.241213
-0.29694	-0.175093	0.220995	0.155809
0.0276179	-0.164783	0.0458059	0.347621
-0.0272515	-0.00641826	-0.0760598	0.354461
0.259482	-0.0693436	0.0869748	0.0748138
0.304322	0.0410957	-0.116657	-0.0451075
0.316781	-0.160716	-0.0889788	-0.0326064
0.491079	0.0827281	0.0601888	0.185198
0.221155	0.0340215	0.0207218	0.0241053
0.392669	0.00967825	0.0521777	0.0126906
0.306301	-0.0624515	0.216912	0.150181
0.216931	-0.0324149	0.128578	0.096639
0.464487	-0.0411013	0.0774749	-0.189686
0.516416	0.264601	0.201799	0.0339131
0.381393	-0.0616173	0.258277	0.129157
0.496984	0.128011	0.126196	0.0424463
0.196738	-0.0697165	-0.0835255	0.134005
0.272838	-0.0402097	0.116478	0.074373
0.347032	-0.0830781	0.00074223	-0.0763132
0.449908	0.23772	0.215882	0.114419
0.427735	0.0646579	0.0538795	0.0170619
0.323176	-0.0257418	-0.00112348	0.254301
0.569361	0.198655	0.088701	0.0357214
0.231976	-0.0489781	0.0861342	0.234197
0.490951	0.135605	0.0434375	0.188553
0.0403276	-0.102133	-0.035162	-0.131197
0.0178132	0.018362	-0.0201088	-0.000211236
-0.0635723	-0.0434341	0.000968035	0.0736594
0.0824146	0.0750758	0.0262459	0.0249591
-0.0145927	-0.0919012	-0.0337421	0.060701
-0.0558347	0.0176961	0.138371	0.0674238
-0.00367667	0.0282399	0.0222628	0.0256963
-0.0190408	-0.0108628	0.00821793	-0.0809438
0.112324	-0.00299646	0.0648303	-0.0529652
-0.0160102	0.0531548	-0.103217	0.0323583
0.128287	0.0157797	0.103427	0.0299549
0.0316057	-0.0649048	0.0912828	0.0207317
0.131453	0.0135027	0.0513265	-0.0256158
0.14693	-0.00643338	0.00179374	0.0600156
-0.0928283	0.0476724	0.0127498	0.0137948
-0.00422053	0.0845594	0.071928	0.120936
0.0746335	0.0610142	-0.0882896	0.0185517
0.00986519	0.0226546	0.000492404	-0.025919
0.113723	0.00135392	0.0802311	0.155976
0.0781887	0.173093	-0.123265	-0.0601092
0.176641	-0.117624	-0.0287661	-0.0110017
-0.00446219	0.0144821	0.0977606	0.0406482
0.120568	-0.0644698	0.00788593	-0.040822
0.0775596	0.0815188	-0.022205	0.157059
-0.0192292	0.00708937	0.0950477	0.0925473
-0.0663349	-0.0573185	-0.0928249	-0.0603782
0.109496	-0.0728602	0.0185786	0.0195876
0.081943	0.121532	0.0582871	0.0855944
-0.0217232	0.125394	0.00730042	-0.059626
0.109718	-0.000743147	-0.0217233	0.00924152
0.0617481	-0.23584	-0.111327	-0.0147714
-0.0268351	0.0687835	0.0157104	0.0716848
-0.0102265	-0.0968743	0.0703941	0.0589247
0.0703351	-0.150768	-0.0943482	-0.171499
-0.0118885	0.0608465	-0.0450437	0.0484678
0.00990012	-0.0596492	0.0921143	0.0830672
0.0249247	-0.115183	0.0966892	-0.0104943
0.0083533	-0.0965514	0.0737478	0.0937501
0.117758	0.0722098	-0.00658891	0.0772612
0.14811	0.0193444	0.0767476	0.161356
0.124238	0.124375	-0.0591045	0.10454
0.0816789	0.00157853	0.110367	-0.0199618
0.139093	0.103014	0.0281879	0.0965064
0.134186	-0.0212821	-0.0740236	0.00375603
-0.000501757	0.0505243	0.0166644	0.000155501
0.0549985	0.111032	-0.0145842	0.0972287
0.00400404	0.105178	0.0262614	-0.0959556
0.0920862	0.0643447	-0.0292689	-0.199905
0.0224933	-0.000779248	-0.0591947	0.0933561
0.0672743	-0.0480087	0.0725043	-0.0553904
0.0688522	-0.0199453	-0.0294371	-0.120483
-0.00634638	-0.00738074	-0.137991	-0.0325657
-0.0443401	0.022847	-0.0686912	-0.0652448
-0.102241	-0.093105	0.154943	-0.0377475
0.181191	0.0581159	-0.0717626	0.0155644
