# Supplementary material for: Social isolation modulates appetite and avoidance behavior via a common oxytocinergic circuit in larval zebrafish
Source: Nat Commun. 2022 May 11;13:2573. doi: 10.1038/s41467-022-29765-9 (PMC9095721; doi:10.1038/s41467-022-29765-9)
Supplement: Supplementary file 7 — Source Data [file 41467_2022_29765_MOESM7_ESM.zip › Source Data/Figure7_SourceData.xlsx]

## Sheet: 7b
Single Experiment				Pooled
Isolated	Group			1 fish	2 fish	3 fish	5 fish
0.429193	0.924712			0.475637	1.00043	0.307846	1.06288
0.925799	1.52323			1.01925	0.275951	0.878003	1.4443
0.155774	0.488023			0.739768	0.167344	1.79252	0.598362
0.312046	0.47966			0.901966	1.61964	0.764482	1.17071
0.0140172	0.326541			1.08028	0.580375	1.65988	2.38793
1.29947	1.67224			0.340816	1.0911	0.94646	2.77628
0.201786	0.829265			0.832611	0.578047	1.07344	1.95324
0.0321418	1.24171			0.730261		0.530148	1.01429
0.248553	0.739708			0.509089		1.58359	0.303363
0.209061	1.63902			0.103627		1.13897	0.267337
0.393486	0.592315			1.1144		0.32129	0.571009
1.55217	1.47398			0.195231		1.16129	0.70847
0.803199	1.56897			0.0262235		1.10387	0.738691
1.00508	1.23284			0.747937		0.738212	0.416021
0.312487	1.3579			0.697244		2.9751	0.583589
0.758405	0.742474			0.61995		0.232635	0.992666
0.333631	0.824291			0.596835		1.16467	0.765954
	1.96561			1.39681		0.741595	0.703653
	0.292794			1.27119		0.53105	0.674243
	0.266162			0.429193		1.18666	1.14259
	0.818546			0.925799		0.590845	1.84242
				0.155774		0.335131	1.25197
				0.312046		1.05376	1.8992
				0.0140172		1.32187	1.06057
				1.29947		0.527329	0.776476
				0.201786		0.644067	2.13056
				0.0321418		1.51302	1.18113
				0.248553		0.208943	1.5358
				0.209061		1.59518	1.08155
				0.393486		1.1735
				1.55217		1.20464
				0.803199		0.924712
				1.00508		1.52323
				0.312487		0.488023
				0.758405		0.47966
				0.333631		0.326541
						1.67224
						0.829265
						1.24171
						0.739708
						1.63902
						0.592315
						1.47398
						1.56897
						1.23284
						1.3579
						0.742474
						0.824291
						1.96561
						0.292794
						0.266162
						0.818546

## Sheet: 7c
Single Experiment					Pooled Experiments
Isolated	Group	Isolated + Visual	Isolated + Kin Water		Isolated	Group	Isolated + Visual	Isolated + Kin Water
0.0243628	0.285313	0.889855	0.154057		1.17721	1.03318	0.478991	0.445145
0.658659	1.32879	0.810314	0.720381		0.447163	0.41983	0.386422	0.659072
0.174847	0.535727	1.15713	1.56025		0.325933	2.36638	0.780811	0.330259
0.799712	1.55664	0.607551	0.651144		0.560073	0.749784	0.27615	0.185537
1.45712	1.17621	0.392071	1.08036		0.515723	1.05979	1.73405	0.723272
0.409356	1.21404	0.9999	1.25016		0.366751	1.68343	0.319006	0.188481
0.801205	0.800832	0.651745	0.458492		0.3226	1.32348	0.637705	1.33888
0.0379829	0.494684	0.514083	0.92828		0.489207	0.908927	0.312739	0.197933
0.867875	1.25327	0.692681	0.909171		0.260708	0.543126	0.464157	1.05796
0.393663	1.3545	0.0424472	1.14745		0.0823994	0.585691	0.334735	0.533446
0.953074	1.36162	0.534588	0.85782		0.1558	0.326385	0.595148	0.393551
0.132074	0.600959	0.018844	0.08712		1.05009	0.0888053	0.445624	0.599627
0.574527	0.256117	1.98522	0.751852		0.863079	0.228116	0.604861	2.04682
1.38213	1.77794	1.21874	1.44437		0.644915	0.72943	0.620372	0.577529
0.988381	1.2981	0.190001	0.955076		0.670703	0.696109	0.445041	1.84221
0.981048	0.486478	1.55617	0.567743		1.07339	2.31337	0.757397	0.276596
1.62924	0.595907	0.852293	1.01963		0.951564	0.804094	0.298278	2.02025
0.405237	1.34534	0.797312	2.30358		0.63598	2.44207	0.362036	1.05009
1.05736	1.35484	0.802794	1.0748		1.0221	0.307653	0.889855	0.314045
0.429172	0.443596	0.459321	1.17618		0.0243628	1.39036	0.810314	0.544383
0.0845918	0.65218	0.645732	2.04315		0.658659	0.285313	1.15713	1.14709
0.373878	1.82692	0.789228	0.541004		0.174847	1.32879	0.607551	0.154057
0.293004	nan	1.29778	0.393094		0.799712	0.535727	0.392071	0.720381
0.860334	nan	nan	nan		1.45712	1.55664	0.9999	1.56025
					0.409356	1.17621	0.651745	0.651144
					0.801205	1.21404	0.514083	1.08036
					0.0379829	0.800832	0.692681	1.25016
					0.867875	0.494684	0.0424472	0.458492
					0.393663	1.25327	0.534588	0.92828
					0.953074	1.3545	0.018844	0.909171
					0.132074	1.36162	1.98522	1.14745
					0.574527	0.600959	1.21874	0.85782
					1.38213	0.256117	0.190001	0.08712
					0.988381	1.77794	1.55617	0.751852
					0.981048	1.2981	0.852293	1.44437
					1.62924	0.486478	0.797312	0.955076
					0.405237	0.595907	0.802794	0.567743
					1.05736	1.34534	0.459321	1.01963
					0.429172	1.35484	0.645732	2.30358
					0.0845918	0.443596	0.789228	1.0748
					0.373878	0.65218	1.29778	1.17618
					0.293004	1.82692	1.07322	2.04315
					0.860334	0.561366	0.92293	0.541004
					0.53253	0.619627	0.598411	0.393094
					0.860824	1.30088	0.981615	1.7183
					0.79719	0.134127	0.881859	0.915338
					0.889078	0.812959	1.12399	0.638662
					0.892379	1.54139	0.348438	0.267874
					1.03587	1.99138	0.624888	0.759697
					0.891125	0.139553	0.349904	0.669384
					0.981083	1.48154	0.080992	1.42695
					0.298963	0.828643	0.568622	0.452677
					0.942399	1.27654	0.0563744	1.10801
					0.945191	1.31199	0.0502706	0.490613
					0.768044	0.379484	0.233362	0.948943
					1.12239	1.51305		1.22708
					0.506546	0.0779422		1.38199
					1.31632	0.898012		1.38199
					1.16368	0.451232		0.202658
					0.550049	1.04918		1.19429
					0.827288	1.84787		2.21018
					0.532328	1.417		1.51269
					1.08347	1.36623		0.571289
					1.18822	0.654619		0.724088
					1.13919	1.17696		0.406015
					0.56144	1.45123		1.10802
					0.931489	0.860968		0.746055
					0.230716	0.540221		1.15245
					0.933835	1.57161		0.584438
					0.859285	0.581638		0.742928
					1.10881	0.676		0.523566
					0.498236	1.01927		0.913832
					0.158562	1.82563		1.31397
					0.69623	0.641817		1.08003
					1.09141	1.36035		0.939361
					0.19878	0.258594		0.716371
					0.171284	0.780277		0.278394
					0.594546	1.11783		0.911705
					0.657167	0.180177		0.956393
					0.281366	1.89857		0.753031
					0.691596	2.11588		1.04857
					0.110379	0.441506		0.885278
					0.251669	0.827983		0.571819
					0.560419	1.37873		1.19536
					0.37596	0.61454		0.268693
					1.07151	1.02551		0.106507
								0.158815

## Sheet: 7d
Pooled Experiments
Isolated	Group	Isolated Ablated	Group Ablated
1.10699	0.908121	1.30741	0.622907
0.55978	1.84044	1.07623	1.13008
1.32805	0.384405	1.36384	0.422935
0.185763	1.2696	1.1955	3.40271
0.37408	0.117872	2.94866	0.0861363
0.0478973	1.47956	1.5232	0.0895349
0.554085	1.15637	0.352096	0.29597
0.215546	1.21517	0.617273	2.1828
0.284087	1.42254	0.887422	0.412396
0.685176	0.427322	0.813167	0.811457
0.12472	1.16093	0.447312	0.751739
0.226901	1.5385	0.277022	0.396762
0.0114626	0.517847	1.7739	0.260116
0.480529	0.988173	0.228602	0.0123234
0.673885	0.573156	0.296728	0.447074
0.419261	0.412731	0.593945	0.844817
0.710245	1.33744	1.14603	0.0497802
0.321854	0.6897	0.883547	0.288665
0.369408	1.11351	0.299163	0.519316
0.349114	1.75065	0.988194	0.0316122
0.0613625	1.97748	1.74975	1.15959
0.512217	0.185676	1.32075	0.48634
0.159469	1.12878	0.786423	0.886544
0.43251	1.0563	1.26367	0.666676
1.28873	0.858038	0.978893	0.986447
0.363957	0.367799	0.925069	0.587955
1.30273	1.27261	1.04678	0.0923711
0.273989	0.787156	0.266396	0.600064
0.733209	1.25422	1.50879	0.523317
0.62086	0.807902	1.67161	0.00812431
0.343693	2.09406	0.588227	0.427247
0.663462	0.488689	0.612825	0.862506
0.367757	2.04936	2.64169	1.02915
0.11598	0.206875	0.754922	1.01135
0.0938071	1.06374	0.843141	2.71765
1.47175	1.26586	0.755847	1.71244
0.651786	1.47218	0.901392	1.66457
0.652422	1.15461	0.542753	0.812965
0.645059	0.511941	0.609965	1.59336
1.79977	1.1123	1.81035	1.69319
0.580242	1.75682	0.418317	0.256037
0.56913	1.00765	0.910418	1.42126
0.484945	0.24341	0.0655036	2.13821
0.6187	0.599628	0.749573	1.2121
0.791404	0.294752	0.341548	0.291107
0.714368	0.678117	2.86641	1.34739
0.553491	0.287857	0.419982	0.550501
0.0451532	0.710455	0.361879	1.01633
0.460225	1.51697	0.296627	0.257422
1.14747	0.723179	0.617586	0.525784
1.0608	1.28134	0.381694	1.85051
0.349124	0.726548	0.381315	0.583099
0.573667	2.01729	0.185718	0.0802601
0.330855	0.128272	0.366871	0.686737
1.72303	1.59338	0.193142	1.80999
0.575637	1.96168	0.0743151	0.480139
0.318665	0.6521	0.694748
0.360496	0.931771
1.9181	0.469151
1.06613
0.611391
0.265494
1.12342
0.319621
0.793877

## Sheet: 7e
Pooled Experiments
Isolated	Group	Isolated + Antagonist	Group + Antagonist
0.880436	0.0450642	1.56946	0.963407
0.901618	1.46927	1.47701	0.313363
1.29444	1.84486	0.297186	1.38232
1.46206	0.475974	1.49659	1.6929
0.744379	1.60168	0.39285	1.06193
0.793476	0.298942	1.02831	0.698333
0.457573	0.757498	1.04233	0.857006
0.106855	1.22732	0.272793	0.74794
1.53664	1.04933	0.885962	1.16585
0.443309	0.783857	0.242753	1.567
0.384711	1.4475	0.411939	0.58351
1.14832	0.998711	1.40732	0.337507
0.127472	1.63243	1.63981	1.65312
0.645266	0.122211	1.68689	2.22192
0.802843	2.01096	0.841309	1.35835
1.30278	0.477006	0.667326	1.60034
0.0737167	0.894648	0.476305	0.90974
0.519435	1.31977	0.973346	1.27386
0.832977	1.63668	1.16162	1.98336
0.809867	0.475957	0.750264	0.940889
0.181742	0.738114	0.315518	1.6912
0.711279	0.738114	0.70026	0.575073
0.386472	1.3649	1.28696	1.09224
0.144022	0.589196	2.94385	1.92563
0.879344	0.717758	0.874445	1.48421
1.05768	0.167742	0.830999	1.43702
0.232357	0.119818	1.28783	1.88875
0.680694	1.99532	0.803703	0.87474
0.370014	0.996134	0.658813	0.983109
0.924808	1.56769		1.18151
0.303343	1.26246		0.406391
1.1325	1.02166		0.434102
0.161197	1.46276		0.938768
0.660401	1.34165		1.35605
0.389934	0.934158
0.783131	1.94479
0.313988	0.289707
0.482285	0.240386
0.0485191	0.937969
0.346284	1.11648
	1.5046
	0.559067
	1.16637
	0.323529
	0.782813
	1.08637
	2.18216
	1.46495
	0.559124
	0.25453

## Sheet: 7f
Pooled Experiments
Isolated	Group	Isolated + Agonist	Group + Agonist
0.880436	0.0450642	0.695053	0.556578
0.901618	1.46927	0.744841	0.254468
1.29444	1.84486	0.530554	1.28103
1.46206	0.475974	0.901331	1.39324
0.744379	1.60168	0.7671	0.876265
0.793476	0.298942	0.232052	0.87436
0.457573	0.757498	0.705465	0.301967
0.106855	1.22732	0.88601	0.430292
1.53664	1.04933	0.617845	0.351961
0.443309	0.783857	0.636199	0.160588
0.384711	1.4475	0.391762	0.398713
1.14832	0.998711	0.311518	0.494991
0.127472	1.63243	1.69907	0.190254
0.645266	0.122211	1.17622	0.591771
0.802843	2.01096	0.224968	1.52753
1.30278	0.477006	0.317862	0.291867
0.0737167	0.894648	0.797968	0.850119
0.519435	1.31977	0.670752	0.569727
0.832977	1.63668	0.730781	0.439934
0.809867	0.475957	0.200703	0.41651
0.181742	0.738114	0.290879	0.531822
0.711279	0.738114	0.649826
0.386472	1.3649
0.144022	0.589196
0.879344	0.717758
1.05768	0.167742
0.232357	0.119818
0.680694	1.99532
0.370014	0.996134
0.924808	1.56769
0.303343	1.26246
1.1325	1.02166
0.161197	1.46276
0.660401	1.34165
0.389934	0.934158
0.783131	1.94479
0.313988	0.289707
0.482285	0.240386
0.0485191	0.937969
0.346284	1.11648
	1.5046
	0.559067
	1.16637
	0.323529
	0.782813
	1.08637
	2.18216
	1.46495
	0.559124
	0.25453

## Sheet: 7g
Pooled experiments
Isolated het	Group het	Isolated mutant	Group mutant
0.590946	1.55448	0.611008	1.19024
0.699312	0.999749	0.51549	0.132182
0.585673	1.76446	1.11819	0.533472
1.07165	1.22562	0.280368	1.57783
0.525013	0.514993	0.388615	0.900931
0.309768	1.62917	0.835918	0.867181
1.20162	1.20358	1.52545	0.34397
1.11841	1.48694	1.15912	0.600017
0.488042	0.726744	1.39827	1.13796
1.21053	0.436192	0.605181	0.394245
0.785448	0.913198	0.814963	0.0953941
0.127341	1.05324	0.614479	1.21729
1.28713	1.19079	1.26231	0.70226
0.00855177	0.976446	0.100331	0.434596
0.974894	0.230992	0.357668	0.387455
0.720069	0.0934027	0.246791	1.23552
0.418823	1.45719	0.122618	1.03214
0.529678	0.322987	0.750406	0.405173
1.28765	0.884342	0.578625	0.139226
1.88004	0.703809	0.287105	0.509566
0.580922	1.17481	1.62432	0.960265
0.210365	0.451614	1.91305	0.68843
0.304668	0.900639	0.261298	0.432787
0.347375	0.495874	0.566881	0.69006
0.0644689	0.515424	1.56723	1.24355
0.998638	1.11674	0.503751	0.785881
0.329212	0.95087	0.0863476	0.681152
0.0153442	1.98049	0.067391	0.199135
1.01052	1.95805	0.0202606	0.750176
1.38479	1.04533	0.113529	0.534441
0.215965	1.54387	0.180683	0.778709
0.0188722	0.926037	1.30491	0.7933
0.164326	1.35597	0.696294	0.536782
1.12598	0.215946	0.268422	0.181825
0.420455	1.81178	0.718624	0.0175702
0.114289	0.996729	1.21823	0.256231
1.14016	1.67178	0.323359	0.752756
0.0281469	0.0519313	1.2634	0.34006
0.347839	0.66987	0.943942	0.279484
1.30162	0.775252	0.309386	0.509285
0.392709	0.480613	0.340891	0.843433
1.42383	1.54205	0.517883	0.405129
0.295818	1.70354	0.553731	0.722231
0.605084	0.886595	0.280423	1.22045
0.577452	0.94293	0.531323	0.605201
1.62599	0.0241259	0.408775	1.91701
0.732328	1.27952	0.249962	0.473017
0.763507	0.209183	0.575333	0.714791
1.30018	0.946757	1.02676	1.49685
0.36049	0.931527	0.444277	0.976788
0.654066	2.01856	0.748438	1.33763
0.827331	1.16158	0.602767	0.892677
0.970562	1.21045	0.411945	0.87029
0.830592	0.685234	0.687675	0.143664
0.994473	0.055846	0.1853
0.172294	1.40923	1.24474
1.09069	1.21473	0.633844
0.169487	0.7804	0.448926
0.522217	1.5398
0.411398
