# Supplementary material for: Social isolation modulates appetite and avoidance behavior via a common oxytocinergic circuit in larval zebrafish
Source: Nat Commun. 2022 May 11;13:2573. doi: 10.1038/s41467-022-29765-9 (PMC9095721; doi:10.1038/s41467-022-29765-9)
Supplement: Supplementary file 7 — Source Data [file 41467_2022_29765_MOESM7_ESM.zip › Source Data/FigureS3_SourceData.xlsx]

## Sheet: S3b
X positions	Y positions	Z positions	Water Coeff	Kin Coeff	Non-kin Coeff	Adult Coeff	Fish
217.093	90.2256	1	0.033237	0.0350123	0.0201565	-0.0686222	1
11.2775	62.5564	1	0.0328269	0.1484	-0.14273	-0.117599	1
245.286	78.797	1	0.082329	0.23493	-0.230541	-0.102832	1
229.78	70.9774	1	-0.0276043	0.0104032	0.0218249	-0.038442	1
156.476	73.3835	1	0.0522986	0.103288	0.0997658	-0.422942	1
42.2907	42.1053	1	0.473276	0.000652783	-0.198482	-0.282512	1
221.322	79.3985	1	-0.156538	-0.020942	-0.0649328	0.40744	1
25.3744	64.9624	1	-0.21328	0.0881123	-0.116403	0.207392	1
184.67	102.256	1	0.0339572	-0.011664	0.0160816	0.605602	1
234.009	50.5263	1	0.0655721	0.0986562	-0.00459147	-0.366209	1
136.74	114.286	1	0.111301	0.0476135	0.0179677	-0.269744	1
156.476	90.2256	1	0.00937897	0.157857	-0.0951048	-0.214832	1
169.163	0	1	0.129061	0.173935	-0.125794	-0.1286	1
136.74	89.0226	1	0.091073	0.0636437	0.106665	-0.183187	1
74.7137	73.3835	1	0.204277	0.208655	-0.104552	-0.20703	1
46.5198	66.1654	1	-0.0874726	0.45575	0.155213	-0.0760878	1
0	89.0226	1	-0.0107247	0.00205656	-0.14197	0.123821	1
152.247	123.91	1	0.0227366	0.0546525	-0.104728	0.401816	1
43.7004	97.4436	1	0.107305	0.196935	0.242174	-0.249571	1
202.996	13.2331	1	-0.00831943	0.105464	-0.0984061	-0.209059	1
163.524	33.6842	1	-0.0668002	0.297385	-0.0189086	-0.243126	1
66.2555	84.2105	1	0.159531	0.302482	-0.0549005	-0.137688	1
156.476	52.9323	1	0.210175	0.058881	0.0721612	-0.145758	1
85.9912	98.6466	1	0.325749	-0.0256733	0.139837	-0.0699588	1
71.8943	133.534	1	0.297439	0.0329054	-0.0845744	0.0267359	1
171.982	69.7744	1	0.13581	0.122928	-0.0297421	0.0923641	1
174.802	127.519	1	0.170764	0.276222	0.235519	-0.0719746	1
77.533	104.662	1	0.0692781	0.0806586	0.0618946	-0.267837	1
21.1454	102.256	1	-0.200708	0.323632	0.246644	0.152696	1
201.586	62.5564	1	0.0542042	0.0834384	0.140454	-0.000858972	1
57.7974	105.865	1	-0.0202609	0.337867	0.17481	-0.247922	1
85.9912	25.2632	1	-0.0937811	0.172995	0.0492423	-0.0148011	1
57.7974	43.3083	1	0.218112	0.292969	0.13072	-0.249612	1
76.1233	61.3534	1	0.0809087	0.243575	0.269325	0.0933988	1
119.824	87.8195	1	0.048177	0.0545207	0.0823665	-0.310712	1
146.608	99.8496	1	0.443027	-0.0408375	0.0148877	-0.0846818	1
67.6652	16.8421	1	-0.00312609	0.113701	0.293074	-0.283626	1
87.4009	46.9173	1	0.101488	0.177358	0.0649454	-0.175533	1
129.692	51.7293	1	-0.0228714	0.0398334	-0.0354597	0.0843574	1
138.855	43.3083	1	-0.00160018	0.0259272	-0.0645678	0.0554726	1
105.727	75.7895	1	-0.000152272	0.0544665	0.0158468	0.0811512	1
246.696	69.7744	1	-0.0770847	0.0711699	-0.16501	0.1659	1
235.419	81.8045	1	0.148833	-0.112589	-0.203776	-0.00336921	1
8.45815	50.5263	1	-0.0013297	0.0967767	-0.141829	-0.13318	1
159.295	103.459	1	0.180266	0.271919	-0.00529223	-0.289454	1
221.322	43.3083	1	-0.0861305	0.094223	0.0142242	-0.231651	1
150.837	70.9774	1	0.0464862	0.164988	0.0958401	-0.448051	1
167.753	42.1053	1	0.178016	0.178234	0.292565	-0.189292	1
183.26	83.0075	1	0.239665	0.274479	0.145489	0.161844	1
9.86784	90.2256	1	0.0305885	-0.00725353	-0.121667	0.0157976	1
195.947	38.4962	1	0.153749	0.209632	-0.108167	-0.137257	1
176.211	99.8496	1	-0.00078533	-0.0169569	-0.0695146	0.3802	1
202.996	1.20301	1	-0.023303	0.0561733	0.0307366	-0.271557	1
145.903	110.677	1	0.157753	0.10634	0.0345611	-0.194176	1
166.344	128.722	1	0.0536099	0.124944	-0.00592943	-0.0652504	1
126.872	103.459	1	0.122369	0.0939199	0.0400267	0.0837242	1
91.63	30.0752	1	0.0864694	0.184828	0.00386527	-0.200463	1
212.863	66.1654	1	0.0315418	0.310362	-0.201598	-0.00373235	1
31.7181	70.9774	1	-0.18176	-0.0101903	-0.0746725	0.327089	1
70.4846	96.2406	1	0.0148047	0.232101	0.0167546	-0.269393	1
118.414	56.5414	1	0.0255444	-0.0275337	-0.0301078	0.136178	1
177.621	68.5714	1	0.293094	-0.0300904	0.339534	0.153348	1
146.608	46.9173	1	-0.0851655	0.00787874	-0.0558276	0.189506	1
171.982	25.2632	1	0.0992353	0.301389	-0.136275	-0.0649892	1
128.282	75.7895	1	0.0275158	0.0125087	0.122014	-0.169314	1
253.744	89.0226	2	0.0159108	0.266677	-0.190241	-0.18013	1
238.238	93.8346	2	-0.283852	-0.00521825	-0.133717	0.309392	1
38.0617	80.6015	2	-0.358719	0.250328	-0.0954099	0.249513	1
274.89	126.316	2	-0.208996	-0.143757	-0.100448	0.369773	1
23.9648	63.7594	2	-0.149521	-0.0041649	-0.160942	0.290909	1
45.1101	24.0602	2	-0.104597	0.232508	-0.166377	0.0026341	1
7.04846	54.1353	2	-0.330011	0.0229891	-0.111265	0.268583	1
224.141	99.8496	2	0.0439859	0.0672858	0.048451	-0.0809119	1
26.7841	96.2406	2	-0.220423	-0.0527814	-0.00314968	0.485778	1
57.7974	73.3835	2	-0.120088	0.245923	-0.00505175	0.290027	1
207.225	90.2256	2	-0.151625	-0.0242057	-0.0679387	0.589789	1
260.793	69.7744	2	0.0333838	0.241055	-0.179313	-0.144423	1
8.45815	84.2105	2	-0.211888	0.174535	-0.205535	0.141421	1
97.2687	125.113	2	-0.135497	0.383274	-0.105514	0.283487	1
164.934	102.256	2	-0.142893	0.0600271	-0.0646363	-0.0957563	1
243.877	42.1053	2	-0.121252	-0.0278281	-0.0894229	0.301796	1
234.009	110.677	2	-0.0341412	0.300616	-0.303035	-0.185421	1
156.476	76.9925	2	0.621129	-0.111339	0.204306	-0.13619	1
159.295	121.504	2	-0.0670188	0.0794846	-0.120491	-0.349291	1
90.9251	55.3383	2	0.327377	0.00348588	-0.127692	-0.105417	1
222.731	21.6541	2	-0.15516	-0.0340727	-0.125338	0.400606	1
177.621	7.21805	2	-0.0268086	0.0935855	-0.189312	0.255581	1
100.088	70.9774	2	-0.189244	0.0506887	-0.00318189	0.329544	1
218.502	43.3083	2	-0.00258111	0.416267	-0.361632	0.0320414	1
131.806	95.0376	2	0.0206299	-0.135019	0.166313	-0.0935998	1
85.9912	126.316	2	0.0474653	0.148044	-0.0361862	0.0402398	1
195.947	99.8496	2	0.336606	0.0983932	0.288001	-0.0618863	1
218.502	80.6015	2	-0.184427	0.288584	-0.0753656	0.46012	1
70.4846	84.2105	2	-0.123018	0.372966	0.0319499	0.0623453	1
204.405	75.7895	2	-0.0916759	0.242026	-0.157663	0.392816	1
166.344	44.5113	2	-0.220194	0.155475	-0.0623928	0.46297	1
249.515	61.3534	2	-0.399372	0.529918	-0.123468	0.23295	1
38.0617	117.895	2	0.0697169	0.164371	0.274371	-0.110296	1
45.1101	99.8496	2	0.10074	0.311459	0.219948	0.00212272	1
269.251	105.865	2	-0.380508	-0.140612	0.0182256	0.47067	1
181.85	110.677	2	0.265717	0.361595	0.31808	0.147012	1
152.247	93.8346	2	-0.200427	0.230947	-0.0737135	0.105585	1
229.78	64.9624	2	-0.293289	0.440684	-0.241974	0.168652	1
176.211	54.1353	2	0.0624032	0.163605	0.168658	-0.170213	1
226.96	117.895	2	0.243988	0.187541	-0.0170138	-0.22037	1
56.3877	99.8496	2	-0.0315467	0.38979	0.12168	0.0780282	1
190.308	147.97	2	0.23185	0.156207	0.0712129	0.358774	1
78.9427	22.8571	2	-0.168521	0.236388	0.0044215	0.164427	1
207.225	64.9624	2	-0.327012	0.256168	-0.0618619	0.410724	1
83.1718	76.9925	2	0.0497969	0.461155	-0.101139	-0.00491138	1
4.22907	117.895	2	-0.093795	0.209839	-0.130199	-0.0360874	1
128.987	1.20301	2	0.0115922	-0.0257384	-0.00080151	-0.166122	1
138.15	122.707	2	-0.000892233	0.15102	0.100854	0.204625	1
184.67	69.7744	2	-0.0835378	0.484922	-0.10773	0.332166	1
100.088	110.677	2	0.00354398	0.129867	0.00416911	0.154988	1
179.031	90.2256	2	0.000906405	0.335552	-0.143343	0.212373	1
91.63	95.0376	2	0.0242658	0.128569	-0.102106	0.229165	1
225.551	134.737	2	0.253471	0.304525	0.0386219	-0.231596	1
133.921	141.955	2	0.134841	-0.0299983	0.187327	-0.262734	1
71.8943	62.5564	2	-0.266205	0.478674	0.0391669	0.263269	1
198.767	38.4962	2	-0.0277701	0.320602	-0.270853	0.227837	1
108.546	75.7895	2	0.00597795	-0.0763552	-0.0801447	0.0667986	1
128.282	81.8045	2	-0.0339028	-0.0706014	0.0476398	-0.0370324	1
59.207	126.316	2	-0.0340015	0.172189	-0.0933038	-0.111839	1
173.392	27.6692	2	-0.102485	0.269242	-0.110425	0.149425	1
149.427	105.865	2	0.0846251	0.178838	0.165162	-0.137524	1
200.176	20.4511	2	-0.180141	0.170133	-0.14832	0.401068	1
97.2687	31.2782	2	-0.164799	0.0453731	-0.0892734	0.25598	1
173.392	160	2	0.0912329	0.228558	0.0807133	-0.0902427	1
193.128	122.707	2	0.198066	0.368543	0.254397	0.127506	1
77.533	39.6992	2	0.216007	0.00181905	0.0581993	0.148832	1
14.0969	104.662	2	-0.0308157	0.241297	-0.232663	0.0137368	1
94.4493	16.8421	2	0.0459251	0.00603058	0.14937	-0.0558825	1
201.586	110.677	2	-0.00569131	0.342225	0.112008	0.248272	1
157.885	30.0752	2	-0.107359	0.0195886	0.00525519	0.107869	1
269.251	86.6165	2	-0.300589	0.166354	-0.207793	0.234968	1
45.1101	18.0451	2	-0.118138	0.0856951	-0.179297	0.105054	1
50.7489	36.0902	2	-0.280349	0.0811852	-0.204578	0.226609	1
39.4714	67.3684	2	-0.400834	0.13109	-0.122288	0.359338	1
249.515	107.068	2	-0.0139587	0.295181	-0.176853	-0.204038	1
225.551	54.1353	2	-0.166609	0.275805	-0.231025	0.09432	1
0	70.9774	2	-0.313707	0.00870238	-0.17901	0.204281	1
63.4361	28.8722	2	-0.137567	-0.0458526	-0.249518	0.241583	1
242.467	69.7744	2	-0.324506	0.195582	-0.121166	0.38342	1
53.5683	45.7143	2	0.322422	0.0427479	-0.221521	-0.224179	1
29.6035	49.3233	2	-0.171449	-0.0214719	-0.152963	0.324941	1
224.141	83.0075	2	-0.301161	0.118714	0.0940953	0.412194	1
52.1586	86.6165	2	0.424507	-0.00729555	-0.0813318	-0.0757955	1
16.9163	75.7895	2	-0.13489	0.0293709	-0.158905	0.237921	1
67.6652	104.662	2	0.369557	0.0823934	-0.0734705	0.010577	1
142.379	92.6316	2	-0.132001	-0.015512	0.130394	0.242213	1
88.8106	123.91	2	-0.0180864	0.263314	-0.0757608	0.106165	1
171.982	66.1654	2	0.237478	-0.0507764	0.0656234	0.00508048	1
241.057	28.8722	2	-0.115165	-0.0277442	-0.108387	0.349204	1
0	90.2256	2	-0.276985	0.321621	-0.145842	-0.015841	1
135.33	116.692	2	0.113154	0.117595	0.0780242	-0.0532336	1
84.5815	102.256	2	-0.119355	0.183628	0.0702574	0.151018	1
171.982	22.8571	2	-0.0738957	0.0656244	-0.148191	0.304418	1
170.573	97.4436	2	0.0970969	0.105768	-0.125123	-0.0386301	1
263.612	123.91	2	-0.373149	-0.140583	0.116317	0.488794	1
74.7137	12.0301	2	-0.0903331	0.0151271	0.0359325	0.30039	1
32.4229	93.8346	2	-0.303817	-0.0728435	0.017376	0.529892	1
157.885	20.4511	2	-0.0687181	-0.0757117	-0.0150854	-0.0164632	1
163.524	76.9925	2	0.525293	-0.13184	0.297747	-0.0246634	1
222.731	28.8722	2	-0.170506	0.0905293	-0.13698	0.346725	1
49.3392	121.504	2	0.084405	0.392489	0.0481173	0.000771731	1
76.1233	137.143	2	0.244723	0.0474321	0.231283	-0.00318962	1
7.04846	139.549	2	-0.0695953	0.192282	0.256224	0.0474808	1
183.26	0	2	0.117051	0.0803239	-0.183758	0.135949	1
109.956	46.9173	2	0.294773	-0.14011	0.103154	-0.0688195	1
267.841	67.3684	2	-0.0304782	0.172339	-0.170426	0.169764	1
187.489	31.2782	2	0.166906	0.0930263	-0.0726406	0.0859913	1
95.859	56.5414	2	0.236198	-0.0200751	0.00255645	-0.148965	1
170.573	115.489	2	0.0498311	0.225204	-0.00731158	0.0180481	1
119.824	143.158	2	-0.263919	0.151605	0.161016	0.148696	1
194.537	134.737	2	0.18289	0.349404	0.278641	0.246635	1
236.828	79.3985	2	-0.146531	0.0116343	-0.0935952	0.344429	1
234.009	58.9474	2	-0.316497	0.191487	-0.126552	0.243922	1
66.2555	16.8421	2	-0.211241	0.164515	-0.0977621	0.247432	1
95.859	43.3083	2	-0.0431335	0.120321	-0.0286982	0.179504	1
259.383	97.4436	2	-0.204971	0.0831605	-0.272305	0.162593	1
247.401	34.2857	3	-0.000889318	-0.045224	-0.089472	0.372427	1
317.885	138.346	3	0.100054	0.0251912	-0.211351	-0.046172	1
313.656	95.0376	3	-0.0360166	-0.0377449	-0.166345	0.182726	1
47.2247	90.2256	3	-0.371314	0.233352	-0.0819929	0.00253242	1
3.52423	104.662	3	0.0435437	-0.186135	-0.217959	0.179548	1
44.4053	60.7519	3	-0.427715	0.359294	-0.0266513	0.106138	1
257.269	38.4962	3	-0.118242	0.0727587	-0.132845	0.384007	1
315.066	127.519	3	-0.147268	-0.136427	-0.155361	0.346158	1
30.3084	76.9925	3	-0.249618	-0.0912969	-0.151359	0.461801	1
271.366	84.2105	3	-0.110515	-0.12442	-0.10064	0.417622	1
151.542	95.0376	3	-0.155242	0.106126	-0.203804	0.311712	1
59.9119	50.5263	3	-0.290164	-0.0214182	-0.0854761	0.299482	1
78.2379	91.4286	3	-0.399563	0.512821	-0.128656	0.106512	1
296.74	127.519	3	-0.284539	-0.093964	-0.205822	0.234709	1
65.5507	78.1955	3	-0.425951	0.0868208	0.103962	0.479022	1
210.749	18.0451	3	-0.094116	0.0460804	-0.132606	0.441584	1
195.242	30.0752	3	0.236837	0.00482779	0.317535	0.185955	1
95.1542	54.1353	3	0.478329	-0.0688723	-0.380222	-0.244523	1
265.727	102.256	3	0.0131343	0.273821	-0.0875903	0.163545	1
274.185	60.1504	3	-0.138136	-0.0601785	-0.114831	0.441579	1
131.806	13.8346	3	-0.115571	0.0343228	-0.101215	0.407626	1
288.282	68.5714	3	-0.25213	0.687884	-0.140977	-0.0588929	1
134.626	36.0902	3	0.0337746	0.0771226	0.133487	-0.0574928	1
114.89	89.0226	3	0.507321	0.0923454	-0.194142	0.011332	1
155.771	57.7444	3	-0.0615276	0.026376	0.0958032	0.24501	1
295.33	92.6316	3	-0.151943	0.0273618	-0.233394	0.261181	1
296.74	139.549	3	-0.316816	0.166946	-0.0517107	0.675255	1
102.203	67.3684	3	-0.10946	0.200195	-0.213343	0.398818	1
23.2599	101.053	3	-0.363901	0.0838012	0.0730702	0.511736	1
240.352	73.3835	3	-0.215875	0.0948821	-0.0972953	0.355839	1
234.714	45.7143	3	-0.011779	-0.00642691	-0.112827	0.35703	1
110.661	8.42105	3	-0.226076	0.230778	0.092216	0.00748125	1
189.604	101.053	3	0.405999	-0.0590844	0.012313	0.0214063	1
61.3216	104.662	3	-0.400017	0.0694447	-0.00878896	0.474456	1
212.159	58.9474	3	0.0535856	-0.0706054	-0.0503659	0.318228	1
180.441	84.2105	3	-0.260421	0.215096	-0.148338	0.256534	1
121.938	63.7594	3	0.115419	0.211845	0.0193885	-0.184304	1
128.987	101.053	3	-0.169407	0.286933	-0.0461323	0.325983	1
119.119	44.5113	3	-0.352553	0.239873	-0.107434	0.415134	1
310.837	146.767	3	0.0964979	0.0300415	-0.204137	-0.0547043	1
0	93.8346	3	-0.224409	-0.09872	-0.122804	0.10944	1
185.374	70.9774	3	-0.216475	0.205061	0.102104	0.420171	1
217.797	110.677	3	0.191791	0.344649	-0.0523346	0.076202	1
257.269	64.9624	3	-0.117359	0.110985	-0.119552	0.230365	1
210.749	86.015	3	-0.0222252	0.0862019	-0.0178073	0.50195	1
121.938	3.60902	3	0.260304	-0.0282374	-0.228839	-0.055439	1
207.93	63.7594	3	0.193039	0.0644196	0.0261705	0.0865398	1
205.11	103.459	3	0.372024	0.11464	-0.191836	0.171566	1
66.9604	30.0752	3	-0.330956	0.0913683	-0.107249	0.296976	1
35.9471	120.301	3	-0.201968	0.367898	-0.286428	-0.0045301	1
103.612	101.053	3	-0.0630214	0.355021	0.028692	0.4581	1
138.855	51.7293	3	-0.0784573	0.132418	-0.00699987	0.0934111	1
14.8018	111.88	3	-0.199556	-0.106702	-0.0489325	0.466165	1
238.943	87.8195	3	0.0108505	0.143257	-0.176394	0.496069	1
151.542	79.3985	3	-0.244729	-0.0207625	-0.115158	-0.0650915	1
185.374	39.6992	3	0.00727349	0.00203867	-0.047815	0.378471	1
54.2731	125.113	3	0.0248148	0.38685	-0.0868164	-0.183682	1
282.643	36.0902	3	-0.14794	0.267385	-0.206831	0.184382	1
257.269	107.068	3	0.103729	0.249817	0.146983	0.0473406	1
171.278	68.5714	3	-0.152581	0.209653	-0.00802002	0.270721	1
136.035	90.2256	3	0.0300991	0.223378	-0.23156	0.196502	1
143.084	97.4436	3	-0.131919	0.271259	-0.156836	0.276464	1
238.943	105.865	3	-0.0752115	0.261215	-0.0796828	0.647959	1
158.59	14.4361	3	0.0892344	0.0443202	-0.0221715	-0.214587	1
148.722	28.8722	3	0.0511834	0.167438	0.0679593	0.293336	1
214.978	40.9023	3	-0.107412	0.207553	-0.0438969	0.111968	1
281.233	117.895	3	0.067318	0.167383	-0.235742	-0.23005	1
71.1894	99.2481	3	-0.217961	-0.00413108	0.00674423	0.114616	1
40.1762	96.2406	3	-0.41234	0.30406	-0.0543569	0.153362	1
181.145	97.4436	3	0.0907589	-0.0757444	-0.0734052	0.31954	1
272.775	127.519	3	-0.1956	0.0745428	-0.158265	-0.061148	1
303.789	76.9925	3	-0.139482	-0.215805	-0.149797	0.535018	1
267.137	73.3835	3	-0.162927	-0.0892827	-0.0936604	0.441491	1
64.141	64.3609	3	-0.426647	0.0503086	0.060241	0.449248	1
27.489	83.0075	3	-0.339822	0.0220944	-0.154156	0.29779	1
248.811	74.5865	3	-0.259935	-0.115018	-0.0735476	0.533778	1
251.63	56.5414	3	-0.00360725	-0.00748776	-0.128426	0.329079	1
205.11	37.2932	3	-0.207609	-0.0807147	0.235226	0.372455	1
64.141	92.6316	3	-0.433494	0.0295634	-0.0637802	0.505013	1
288.282	83.0075	3	-0.377122	0.216481	0.0431014	0.272888	1
40.1762	74.5865	3	-0.31248	-0.105975	-0.127948	0.432112	1
220.617	8.42105	3	-0.0145217	0.316668	-0.0634671	0.176097	1
97.9736	14.4361	3	-0.411204	0.254444	0.0651417	0.300642	1
44.4053	108.271	3	-0.215535	0.302232	-0.176507	-0.0610369	1
11.9824	120.301	3	-0.315158	-0.0491806	0.0239778	0.503166	1
238.943	38.4962	3	0.00718378	0.0373517	-0.135558	0.339214	1
85.2863	86.015	3	-0.419589	0.492225	-0.177489	0.212747	1
81.7621	31.2782	3	-0.342068	0.214661	-0.141861	0.276293	1
277.004	48.1203	3	-0.113001	-0.0610673	-0.120978	0.342186	1
181.145	62.5564	3	-0.0978508	0.523314	-0.0637415	0.0808845	1
92.3348	22.8571	3	-0.310977	0.152044	-0.114658	0.461471	1
258.678	93.8346	3	-0.25924	0.11053	0.0887675	0.345281	1
55.6828	54.1353	3	-0.270434	0.013117	0.0627165	0.166231	1
81.0573	62.5564	3	-0.524679	0.603134	-0.202855	-0.0761276	1
229.075	81.8045	3	-0.0552921	0.186875	-0.133176	0.347058	1
121.938	97.4436	3	0.107906	0.181558	0.0303512	0.0959845	1
196.652	85.4135	3	-0.139704	0.460672	0.0535722	0.282911	1
69.7797	40.3008	3	-0.452047	0.313384	-0.11735	0.233192	1
238.943	55.3383	3	0.0526867	-0.0250481	-0.0759162	0.27463	1
50.0441	68.5714	3	-0.384686	0.0311199	-0.0301219	0.427689	1
95.1542	78.1955	3	-0.304654	0.589529	-0.107513	-0.0307685	1
150.132	68.5714	3	-0.140331	-0.0779019	0.0466175	-0.030128	1
114.89	69.7744	3	-0.0864708	0.339829	0.0352104	0.101551	1
212.159	92.6316	3	0.125223	0.330588	-0.028262	0.349774	1
140.969	30.0752	3	-0.253801	0.224326	0.178248	0.326316	1
220.617	96.2406	3	-0.0320336	0.539205	-0.0713865	0.325866	1
219.207	74.5865	3	-0.100828	0.0381909	-0.0650308	0.47931	1
168.458	9.62406	3	-0.0337987	0.00678248	0.0549215	-0.213836	1
72.5991	113.083	3	-0.148249	0.378092	0.0923201	0.397762	1
130.396	0	3	0.00332158	-0.0364428	-0.131551	0.27568	1
281.233	68.5714	3	-0.292845	0.396069	-0.108653	0.182281	1
92.3348	117.895	3	-0.148435	0.251911	-0.0209504	0.341047	1
258.678	60.1504	3	-0.131103	-0.0055932	-0.129058	0.30479	1
278.414	104.662	3	-0.0104195	0.28131	-0.187314	-0.10602	1
296.74	104.662	3	-0.103529	-0.00146721	-0.319344	0.26803	1
284.053	128.722	3	-0.16696	0.0792135	-0.225217	0.433684	1
261.498	24.0602	3	0.0363165	0.0590184	-0.0310013	0.321317	1
128.987	27.6692	3	-0.361782	0.226617	0.127216	0.262611	1
248.811	9.62406	3	0.0116561	-0.031394	-0.0174203	0.253535	1
195.242	90.2256	3	-0.0124196	0.327236	0.14308	0.225125	1
255.859	72.1805	3	-0.0889288	0.020144	-0.0590373	0.279927	1
100.793	36.0902	3	-0.355408	0.0624194	-0.179139	0.500114	1
291.806	115.489	4	0.178849	0.046425	-0.279498	-0.0612516	1
56.3877	83.0075	4	-0.370404	0.270727	-0.0372468	0.161374	1
35.2423	96.2406	4	-0.0815456	0.354414	-0.141981	-0.14864	1
8.45815	111.88	4	-0.213106	-0.132069	-0.0553296	0.580795	1
176.211	20.4511	4	0.432503	0.13005	0.188129	0.306026	1
248.106	24.0602	4	-0.0834993	-0.029103	-0.135557	0.392504	1
40.8811	114.286	4	-0.211693	0.335475	-0.240151	0.0266515	1
93.7445	62.5564	4	-0.131404	-0.0689238	-0.146061	0.408622	1
15.5066	75.7895	4	-0.225831	-0.138309	-0.0536758	0.501572	1
39.4714	54.1353	4	-0.32211	-0.0943774	0.131809	0.0122735	1
301.674	84.2105	4	-0.0258039	0.261613	-0.04934	-0.107941	1
226.96	36.0902	4	-0.0151153	0.260385	-0.177172	0.17462	1
241.057	73.985	4	-0.112257	0.140535	-0.176899	0.385441	1
40.8811	86.6165	4	-0.129489	-0.188316	-0.21632	0.362694	1
259.383	70.9774	4	-0.395536	-0.0820171	-0.215494	0.55118	1
63.4361	67.3684	4	-0.258035	-0.115828	-0.0341291	0.506895	1
80.3524	81.8045	4	-0.05383	0.101337	-0.164868	0.253642	1
90.2203	36.0902	4	-0.41661	0.0953259	-0.138676	0.435303	1
270.661	58.9474	4	-0.0992277	-0.011257	-0.107819	0.364496	1
294.626	102.256	4	0.0669371	0.253859	-0.270925	-0.0115397	1
53.5683	42.1053	4	-0.501433	0.528726	-0.193802	0.194846	1
112.775	16.8421	4	-0.0973269	0.081133	-0.259107	0.0543259	1
101.498	25.2632	4	-0.23113	0.043654	-0.140625	0.466445	1
108.546	61.3534	4	-0.281171	0.311618	-0.158626	0.238148	1
255.154	45.7143	4	-0.270779	-0.111377	-0.16758	0.576262	1
225.551	52.9323	4	0.0212151	0.231437	-0.192013	0.312426	1
217.093	102.256	4	0.21864	0.257887	0.105696	0.116254	1
152.247	51.7293	4	-0.127547	0.185398	0.0875067	0.302477	1
18.326	102.256	4	-0.255014	-0.103245	-0.0597728	0.550538	1
39.4714	70.9774	4	-0.394203	-0.148349	0.0420297	0.596063	1
211.454	74.5865	4	-0.087335	0.151009	-0.021104	0.560583	1
128.282	10.8271	4	-0.39318	0.128816	-0.0577426	0.502842	1
246.696	111.88	4	-0.220714	0.107531	-0.00264758	0.646876	1
320	126.316	4	-0.267911	0.0674689	-0.0896615	0.280793	1
146.608	19.2481	4	0.325123	0.071121	0.23573	0.30021	1
234.009	16.2406	4	-0.229151	-0.127299	-0.135141	0.556659	1
281.938	97.4436	4	-0.129807	-0.0281702	-0.180395	0.472786	1
187.489	57.7444	4	-0.033693	-0.0120583	-0.0951168	0.393014	1
312.952	93.8346	4	-0.266635	0.0761962	-0.0891906	0.362591	1
249.515	91.4286	4	-0.263926	0.418084	-0.117279	0.440479	1
173.392	70.9774	4	-0.0828971	-0.0940211	0.126401	0.54139	1
126.872	39.6992	4	-0.518215	0.155837	0.188002	0.0562805	1
95.859	73.3835	4	-0.173873	-0.0158999	-0.153841	0.428618	1
210.044	62.5564	4	-0.0364808	0.48651	0.22228	0.331751	1
78.9427	92.6316	4	-0.272996	0.264436	-0.0907866	0.541368	1
276.3	84.2105	4	0.117014	0.121984	-0.246486	0.292122	1
202.996	24.0602	4	0.253915	-0.0216155	-0.0618031	0.125472	1
22.5551	93.8346	4	-0.0743777	-0.0934562	-0.168708	0.22981	1
234.009	63.7594	4	-0.129319	0.110177	-0.151074	0.30405	1
74.7137	61.3534	4	-0.305712	-0.105947	-0.103378	0.548078	1
249.515	61.3534	4	-0.132938	-0.0466907	-0.168827	0.464284	1
2.11454	90.2256	4	-0.0271536	-0.0211502	-0.242941	0.247237	1
235.419	38.4962	4	-0.123561	0.165495	-0.152021	0.367922	1
60.6167	48.1203	4	-0.379136	0.164044	-0.195999	0.296269	1
115.595	20.4511	4	-0.405037	0.226455	-0.126304	0.398877	1
52.1586	90.2256	4	-0.413829	0.107625	-0.102079	0.323215	1
26.7841	85.4135	4	-0.28423	0.0592916	-0.0962656	0.223902	1
181.85	76.9925	4	0.0101344	0.00833601	-0.176251	0.356867	1
301.674	110.677	4	-0.028537	0.0862305	-0.238146	0.0794906	1
112.775	44.5113	4	-0.216711	0.145912	-0.136343	0.2782	1
88.8106	44.5113	4	-0.41336	0.01207	-0.235528	0.409899	1
30.3084	110.677	4	-0.280638	0.122101	-0.105296	0.403397	1
266.432	97.4436	4	-0.201314	0.55075	-0.0653548	0.0989856	1
210.044	93.8346	4	-0.169365	0.43811	-0.108396	0.446513	1
112.775	0	4	-0.108972	0.111326	0.119273	-0.0387444	1
84.5815	74.5865	4	-0.174061	-0.0691876	-0.150181	0.46631	1
0	105.865	4	-0.212366	-0.0383563	-0.06766	0.5595	1
243.877	81.8045	4	-0.123845	0.217386	-0.133267	0.355388	1
165.639	21.6541	4	0.475604	-0.0187276	0.159003	-0.166354	1
33.8326	126.316	4	-0.260228	0.0633148	-0.109415	0.615319	1
136.035	73.3835	4	0.143089	0.0483256	-0.125988	0.0460756	1
152.952	66.1654	4	-0.306098	0.0931378	-0.155986	0.140549	1
228.37	108.271	4	-0.102723	0.0868201	0.0804502	0.581925	1
195.947	90.2256	4	-0.0945965	0.166847	-0.151529	0.515413	1
49.3392	104.662	4	-0.391311	0.391529	-0.137145	0.11003	1
71.8943	39.6992	4	-0.380544	-0.0343361	-0.117102	0.517305	1
188.899	43.3083	4	-0.276008	0.199295	-0.0834767	0.0638703	1
263.612	57.7444	4	-0.214658	0.00254404	-0.120511	0.453962	1
242.467	39.6992	4	-0.138256	0.190409	-0.128926	0.330496	1
117.004	55.3383	4	-0.375371	0.30316	-0.0538414	0.114943	1
257.974	84.2105	4	-0.300383	0.185938	-0.046402	0.21803	1
148.018	34.8872	4	0.0565449	0.0191944	0.0920449	0.0470136	1
140.969	48.7218	4	-0.376102	0.299799	0.0406687	0.123753	1
221.322	42.1053	4	-0.128069	0.290053	-0.18378	0.120583	1
317.181	108.271	4	-0.349217	0.145391	-0.109695	0.376225	1
33.8326	87.8195	4	-0.313955	0.104479	-0.213361	0.124764	1
2.81938	96.2406	4	-0.0148026	-0.0392771	-0.263899	0.24376	1
29.6035	99.8496	4	-0.0902487	0.174216	-0.168409	0.0726852	1
89.5154	76.9925	5	-0.115403	0.053038	-0.101653	0.32014	1
16.2115	57.7444	5	-0.188369	-0.0820604	-0.0709804	0.317176	1
90.9251	15.6391	5	-0.332895	0.115955	-0.167868	0.432818	1
31.7181	64.9624	5	-0.497373	0.291253	-0.0456202	0.228645	1
268.546	85.4135	5	-0.318709	0.428139	-0.0721513	0.24113	1
59.9119	21.6541	5	-0.324905	-0.0271882	-0.156291	0.450186	1
281.233	76.9925	5	-0.13159	-0.0749003	-0.111165	0.494451	1
65.5507	38.4962	5	-0.274668	0.0827917	-0.170724	0.381143	1
84.5815	4.81203	5	-0.237276	-0.0355404	-0.132515	0.482316	1
240.352	18.0451	5	-0.158303	0.0622757	-0.0936633	0.404525	1
6.34361	69.7744	5	-0.0923024	-0.000153378	-0.150282	0.202867	1
107.841	24.0602	5	-0.159261	0.0596061	-0.127468	0.394938	1
54.2731	34.8872	5	-0.289796	0.42359	-0.195481	0.105273	1
51.4537	58.9474	5	-0.353778	0.034878	-0.0704233	0.50488	1
227.665	18.0451	5	0.00654147	0.0611896	-0.164695	0.369273	1
78.2379	30.0752	5	-0.203773	0.154634	-0.259261	0.369929	1
85.2863	86.6165	5	-0.105871	0.104862	0.268923	0.401672	1
44.4053	73.3835	5	-0.43684	0.277832	-0.13554	0.356041	1
182.555	54.1353	5	-0.347763	0.0717979	-0.095416	0.409735	1
116.3	31.2782	5	-0.299214	0.236695	-0.121653	0.411791	1
81.0573	56.5414	5	-0.0427121	0.231275	-0.121007	0.149701	1
0	90.2256	5	0.342268	-0.116277	-0.21565	0.0598995	1
238.943	56.5414	5	-0.174455	0.13642	-0.139091	0.439523	1
260.088	54.1353	5	0.0723128	0.184658	-0.111059	0.134735	1
72.5991	63.7594	5	-0.235849	0.16581	-0.0684294	0.44836	1
124.758	74.5865	5	-0.409873	0.363707	-0.13276	0.419697	1
107.841	3.60902	5	-0.234778	0.100868	-0.0579419	0.373826	1
240.352	43.3083	5	0.0951823	0.0754431	-0.0698718	0.153541	1
205.11	29.4737	5	0.102097	0.141636	0.113662	0.0886133	1
93.7445	48.1203	5	-0.267468	0.141663	-0.165161	0.34804	1
236.123	81.203	5	-0.10647	0.124491	-0.0738896	0.378382	1
209.339	74.5865	5	-0.236641	0.304898	-0.065275	0.335332	1
28.8987	90.2256	5	-0.371447	0.155261	-0.140052	0.374015	1
198.062	64.9624	5	0.414793	-0.0915893	-0.0784688	0.368183	1
296.74	80.6015	5	-0.146653	0.163351	-0.228279	0.125264	1
72.5991	1.20301	5	-0.27975	0.125257	-0.0358546	0.29905	1
195.242	20.4511	5	0.0461131	0.215305	0.213963	0.128344	1
242.467	73.3835	5	0.11484	0.257489	-0.0266287	0.349277	1
261.498	38.4962	5	-0.0464205	0.199767	-0.062023	0.216494	1
214.978	46.9173	5	-0.398368	0.316411	-0.0586277	0.592068	1
137.445	31.2782	5	0.0350469	0.266938	0.0829769	0.28466	1
137.445	63.7594	5	0.113756	-0.0405416	-0.169124	0.211209	1
289.692	93.8346	5	0.0803528	0.0280262	-0.271913	0.0591212	1
245.991	31.2782	5	-0.110017	0.0813991	-0.0968212	0.37385	1
140.264	46.9173	5	-0.259562	0.113604	-0.16834	-0.0362713	1
169.868	18.0451	5	0.0973892	-0.0026754	0.0466218	-0.0459116	1
271.366	67.3684	5	0.069659	-0.196562	-0.114479	0.427723	1
69.7797	48.1203	5	-0.325945	-0.0608191	-0.212156	0.513852	1
21.8502	64.9624	5	-0.292915	0.0232952	-0.0310172	0.19404	1
119.119	7.21805	5	-0.155415	0.0181118	-0.0892874	0.379084	1
10.5727	87.8195	5	0.276918	-0.108658	-0.202366	0.215263	1
233.304	36.0902	5	0.00943278	0.11362	-0.139435	0.332059	1
90.9251	36.0902	5	-0.1457	0.203229	-0.132999	0.307805	1
258.678	70.9774	5	-0.181212	0.0965124	-0.116514	0.438182	1
13.3921	74.5865	5	-0.201239	0.0282275	-0.145928	0.290371	1
105.022	12.0301	5	-0.177995	0.0334629	-0.123069	0.485929	1
224.846	9.62406	5	0.0692006	0.0837639	-0.173058	0.30095	1
274.185	101.053	5	0.0647305	-0.00817192	-0.102606	-0.0975126	1
96.5639	83.0075	5	-0.348246	0.0645184	-0.0969094	0.502671	1
186.784	28.8722	5	0.450237	-0.104601	-0.0395318	-0.153097	1
103.612	0	5	-0.235205	0.11763	-0.0444631	0.33394	1
223.436	80.6015	5	0.119966	0.036379	0.115337	0.171346	1
55.6828	75.7895	5	-0.31907	0.291889	-0.135784	0.161462	1
33.1278	48.1203	5	-0.330396	-0.128343	0.0616208	0.566935	1
48.6344	25.2632	5	-0.321797	0.422582	-0.102894	0.219935	1
29.0909	43.8938	1	0.037176	0.132058	-0.146102	-0.0865067	2
73.3091	22.6549	1	-0.274306	-0.0800872	-0.100657	0.397211	2
61.6727	14.1593	1	0.123818	0.00594283	-0.0657033	0.034835	2
52.3636	83.5398	1	-0.0687972	0.138003	-0.043931	-0.157864	2
278.109	84.9558	1	-0.0500733	0.148065	-0.100304	-0.110165	2
261.818	76.4602	1	-0.26945	0.0243411	0.175745	0.352302	2
278.109	69.3805	1	-0.178742	-0.141788	0.00698505	0.273696	2
19.7818	59.469	1	-0.0181367	-0.185946	-0.0444002	0.0962303	2
32.5818	72.2124	1	0.0623252	0.138122	-0.0193346	-0.22146	2
254.836	101.947	1	0.0815593	0.0543375	-0.0775696	-0.174551	2
223.418	36.1062	1	-0.16353	-0.0247441	-0.0722504	0.424014	2
43.0545	70.7965	1	-0.221096	-0.130802	0.228728	0.170279	2
60.5091	65.1327	1	-0.203339	-0.0998276	0.0568424	0.222151	2
48.8727	46.7257	1	-0.228083	-0.0851689	0.30611	0.120696	2
123.345	9.9115	1	-0.180456	0.0362671	0.111311	0.0351071	2
43.0545	28.3186	1	-0.320324	-0.0735925	-0.0894347	0.2014	2
231.564	99.115	1	0.559519	0.193562	0.270599	-0.153665	2
253.673	69.3805	1	-0.14488	0.00853661	0.169538	0.261444	2
10.4727	99.115	1	-0.298436	-0.126829	-0.22603	0.294999	2
70.9818	67.9646	1	-0.435805	0.178074	0.159302	0.236666	2
225.745	63.7168	1	0.10246	0.181243	0.0771759	-0.231762	2
29.6727	53.0973	1	0.0881436	0.11365	0.00486703	-0.203041	2
33.7455	101.947	1	0.0434018	0.378462	0.25597	-0.122504	2
104.727	103.363	1	0.0622161	-0.0467256	-0.202819	0.0969633	2
65.7455	42.4779	1	-0.45277	0.304706	0.127195	0.153224	2
274.618	53.8053	1	-0.27903	-0.149442	0.0151954	0.161458	2
81.4545	33.9823	1	-0.547345	0.155428	0.274383	0.168281	2
83.7818	63.7168	1	-0.346154	0.49773	0.0898572	0.0478063	2
107.055	75.0442	1	-0.482775	0.0974474	0.142052	-0.0172671	2
103.564	58.0531	1	-0.316377	0.279274	0.211306	0.285298	2
75.6364	86.3717	1	0.678631	0.0849576	0.0428698	0.106042	2
64	90.6195	1	-0.141846	-0.0723373	0.0975951	0.245976	2
207.127	86.3717	1	0.0187504	0.488738	0.550894	-0.0266061	2
25.6	77.8761	1	-0.0466775	0.0370102	-0.054669	-0.0950241	2
264.145	38.2301	1	-0.30096	-0.170031	0.000501989	0.119855	2
59.3455	109.027	1	-0.128282	0.206701	0.0877846	0.00328866	2
197.818	42.4779	1	0.323902	0.0868838	0.177585	-0.154198	2
185.018	116.106	1	0.0923021	0.360667	0.0246365	0.151438	2
158.255	100.531	1	-0.13748	0.275032	0.245444	0.421829	2
242.036	73.6283	1	0.0279612	-0.0566977	0.22101	0.0607748	2
124.509	29.7345	1	-0.0777076	0.0204031	0.124768	0.0143535	2
91.9273	50.9735	1	-0.217269	0.27007	0.334672	0.162865	2
236.218	15.5752	1	-0.29836	0.190839	-0.009296	0.142785	2
121.018	70.7965	1	-0.0219238	0.0235734	0.134755	0.35654	2
207.127	114.69	1	-0.144261	0.381573	0.48324	0.363991	2
193.164	90.6195	1	-0.0705601	0.0892024	0.171629	0.124262	2
235.055	49.5575	1	-0.20083	0.0577195	0.124213	0.243604	2
157.091	73.6283	1	-0.0672773	0.288702	0.128214	0.347759	2
111.709	117.522	1	-0.143289	0.407203	0.235959	0.295254	2
23.2727	104.779	1	0.00114068	0.0324854	-0.00306679	0.238292	2
176.873	50.9735	1	-0.177712	0.227486	0.0240401	0.406255	2
180.364	70.7965	1	-0.0977835	0.0292114	-0.121522	0.155579	2
97.7455	93.4513	1	0.187747	0.189277	0.435749	0.0820379	2
143.127	97.6991	1	-0.023111	0.0528705	0.0209325	0.232094	2
129.164	84.9558	1	-0.327216	0.0427693	0.112746	0.431534	2
103.564	25.4867	1	-0.261305	0.136439	0.198616	0.219551	2
162.909	60.885	1	0.0927597	0.0157196	0.0613838	0.124027	2
223.418	97.6991	1	0.344038	0.251523	0.323166	0.0608949	2
112.873	0	1	-0.157942	0.113517	-0.00909899	0.123696	2
216.436	58.0531	1	-0.000656882	0.497614	0.383464	0.143881	2
88.4364	8.49558	1	-0.310159	-0.0836211	-0.0985642	0.231517	2
51.2	117.522	1	-0.354269	0.197109	0.198258	0.321531	2
86.1091	97.6991	1	0.0939537	0.317632	0.34588	0.142638	2
102.4	9.9115	1	-0.242971	0.0750007	0.0799531	0.216348	2
175.709	93.4513	1	-0.0682363	0.359669	0.0701793	0.152623	2
157.091	42.4779	1	0.16409	0.0286708	0.00594481	0.107878	2
4.65455	111.858	1	-0.16063	-0.0731735	-0.0199963	0.143283	2
139.636	58.7611	1	-0.202359	0.122409	0.0629318	0.182686	2
102.4	127.434	1	-0.0134348	0.156216	0.161838	0.327606	2
253.673	84.9558	1	-0.146729	-0.0676752	0.19258	0.199916	2
258.327	110.442	1	0.0842361	-0.00374294	-0.0336695	-0.14183	2
251.345	52.3894	1	-0.301302	0.563855	-0.0303015	0.0687859	2
55.8545	75.0442	1	-0.189585	-0.00746321	0.0776133	-0.0299516	2
43.0545	79.292	1	-0.22213	0.0310981	0.132018	0.0238574	2
207.127	49.5575	1	0.49802	0.189416	-0.0291428	-0.0603822	2
54.6909	107.611	1	-0.2595	0.251833	0.21924	0.27488	2
1.16364	89.2035	1	-0.447796	-0.165395	-0.182603	0.26641	2
69.8182	17.6991	1	-0.280673	-0.0749918	-0.0886087	0.361885	2
82.6182	1.41593	1	-0.2988	-0.0202066	-0.00120101	0.163953	2
20.3636	83.5398	1	0.0449986	-0.1761	-0.265434	0.18964	2
236.218	79.292	1	0.122549	-0.00150896	0.115031	0.145852	2
282.764	76.4602	1	-0.160527	-0.0384126	-0.0922111	0.155718	2
110.545	38.2301	1	-0.168535	0.0589394	0.329727	-0.0206957	2
198.982	69.3805	1	0.0831384	0.103135	0.236558	0.0534031	2
0	118.938	1	-0.0645249	-0.0826069	-0.0681242	0.067416	2
9.30909	113.274	1	0.086914	-0.0151091	-0.0835955	0.0767393	2
187.345	103.363	1	-0.0986769	0.287921	0.360792	0.307284	2
94.2545	84.9558	1	0.0824031	0.0561079	0.23392	0.0438755	2
131.491	96.2832	1	-0.118424	-0.0188239	0.106399	0.177112	2
95.4182	64.4248	1	-0.0206386	0.207346	0.111958	0.365681	2
251.345	114.69	1	0.0804666	-0.00439025	-0.0450984	-0.157011	2
48.8727	94.8673	1	-0.17084	0.181991	-1.17978e-05	-0.0990555	2
24.4364	29.7345	1	-0.155523	-0.0591573	0.0569287	0.188099	2
250.182	38.2301	1	-0.367239	0.0509813	-0.0779967	0.180562	2
54.1091	89.2035	2	-0.069869	0.214329	0.0332238	-0.172459	2
22.1091	67.2566	2	-0.104581	-0.140563	0.0257125	0.209541	2
226.909	72.2124	2	-0.252365	0.317629	0.114401	0.000500516	2
246.691	96.2832	2	-0.183528	0.012418	0.0280063	0.174211	2
280.436	89.2035	2	0.0129908	0.230008	-0.167298	-0.115479	2
43.0545	94.8673	2	-0.233388	-0.0240594	-0.0960232	0.348081	2
24.4364	110.442	2	-0.180944	-0.103437	-0.131566	0.436457	2
278.109	72.9204	2	-0.163707	-0.113029	-0.0427951	0.331606	2
43.0545	36.8142	2	-0.228396	-0.0218988	0.000693405	0.364495	2
66.3273	82.1239	2	-0.284294	-0.0364138	-0.0291314	0.346982	2
237.382	58.0531	2	-0.176798	-0.0856029	0.320521	0.069025	2
90.7636	12.7434	2	-0.349548	-0.154779	-0.118835	0.351594	2
134.982	56.6372	2	-0.358367	0.224629	-0.0565989	-0.0421396	2
98.9091	99.115	2	0.338755	0.243548	0.175969	0.187236	2
179.2	70.7965	2	0.13718	0.357411	-0.0334013	0.0339471	2
116.364	106.195	2	-0.263218	-0.0826752	0.0862086	0.485539	2
255.418	109.027	2	0.117442	0.0744642	-0.0633473	-0.0633251	2
65.1636	52.3894	2	-0.480657	0.125064	0.205457	0.283265	2
83.7818	55.2212	2	-0.461225	0.0763379	0.0657544	0.339255	2
72.1455	29.7345	2	-0.429242	0.159162	-0.049893	0.383752	2
226.909	42.4779	2	-0.238823	0.0652359	0.0427416	0.481059	2
205.964	110.442	2	-0.15384	0.0235031	0.24006	0.0600603	2
195.491	73.6283	2	0.0167953	0.180985	0.204031	-0.0801697	2
265.309	43.8938	2	-0.399848	-0.176347	-0.0398664	0.205814	2
280.436	128.85	2	-0.158121	0.552264	0.429226	-0.161962	2
129.164	41.0619	2	0.28852	-0.042932	0.232127	-0.0934578	2
13.9636	103.363	2	-0.433261	-0.159826	-0.235486	0.385494	2
274.618	107.611	2	-0.13535	0.535818	0.297636	-0.0521866	2
253.673	92.0354	2	-0.204944	0.0941452	0.0613164	0.18025	2
89.6	38.2301	2	-0.553892	0.4082	0.269317	0.159151	2
61.6727	21.2389	2	-0.456787	0.468889	-0.00177573	0.174552	2
61.6727	86.3717	2	-0.230862	-0.0119626	0.096791	0.296453	2
38.4	107.611	2	0.0374422	0.284214	0.141476	0.0330915	2
80.2909	86.3717	2	0.114756	0.204898	0.193556	0.345312	2
201.309	77.8761	2	-0.0455602	0.321795	0.401245	-0.114974	2
111.127	43.8938	2	-0.299308	0.184481	0.337854	0.000785921	2
115.2	62.3009	2	-0.271046	0.326509	0.178587	0.497575	2
27.3455	79.292	2	-0.347989	-0.0256588	-0.0929013	0.249598	2
236.218	9.9115	2	-0.242363	0.230352	-0.0431512	0.109889	2
0	104.779	2	-0.506864	-0.208468	-0.20321	0.420932	2
171.055	106.195	2	-0.147641	0.346173	0.258972	0.213557	2
195.491	104.779	2	-0.0565914	0.403468	0.481657	0.267579	2
16.2909	45.3097	2	-0.374035	-0.0965441	-0.151201	0.402717	2
258.327	11.3274	2	-0.339116	-0.183702	-0.0599782	0.215312	2
72.1455	8.49558	2	-0.39444	0.135355	0.0689184	0.353718	2
238.545	33.9823	2	-0.240488	0.134931	-0.100199	0.117528	2
168.727	93.4513	2	0.0248487	0.129266	-0.0696122	0.045604	2
130.327	113.982	2	0.0262518	-0.0480851	0.2305	0.235593	2
48.8727	21.2389	2	-0.347281	0.357957	-0.0507151	0.279471	2
222.255	90.6195	2	0.297633	0.364444	0.311813	0.222441	2
129.164	90.6195	2	-0.215459	-0.0448956	0.0514532	0.490517	2
165.236	69.3805	2	0.00651874	0.200486	0.129032	0.0765861	2
214.109	43.8938	2	-0.189427	0.435332	0.160904	0.172699	2
103.564	65.1327	2	-0.203022	0.649246	0.226635	-0.00804629	2
117.527	89.2035	2	-0.148503	0.0849053	0.375608	0.348845	2
50.0364	99.115	2	-0.237173	0.207713	0.0393781	-0.0339996	2
94.2545	0	2	-0.272361	-0.0733302	0.050562	0.130456	2
103.564	116.106	2	0.00375656	0.0588395	-0.0105092	0.313149	2
88.4364	94.8673	2	0.0825973	0.125225	0.0825475	0.407904	2
279.273	50.9735	2	-0.378252	-0.0785539	-0.0419743	0.246277	2
225.745	18.4071	2	-0.308394	0.123814	0.0456343	0.325727	2
197.818	121.77	2	-0.0169342	0.238533	0.327169	0.215051	2
205.964	48.1416	2	0.228533	0.215061	0.156179	-0.0507852	2
164.073	127.434	2	-0.286758	0.196368	0.162623	0.232673	2
98.9091	11.3274	2	-0.349076	-0.126456	-0.0958839	0.324164	2
186.182	134.513	2	0.0932787	0.123194	0.30701	0.177587	2
217.6	127.434	2	-0.101682	0.0525219	0.156992	0.111892	2
102.4	77.8761	2	-0.142075	0.357809	0.281586	0.33486	2
153.6	141.593	2	-0.113699	-0.107291	-0.0128735	0.113403	2
161.745	107.611	2	0.0951474	0.0464711	0.225993	0.0737773	2
76.8	114.69	2	0.0455571	0.175173	0.377592	0.39825	2
174.545	121.062	2	-0.131999	0.134394	0.224935	0.256314	2
262.982	114.69	2	-0.0560792	0.219438	0.0242651	-0.153152	2
268.8	62.3009	2	-0.0887339	-0.0973495	0.0551779	0.204911	2
36.0727	72.2124	2	-0.23367	0.194104	0.0391335	0.000358053	2
264.145	80.708	2	-0.240857	-0.0685599	0.0671799	0.506616	2
54.6909	48.1416	2	-0.337981	-0.117986	0.0816067	0.252176	2
20.9455	83.5398	2	-0.454504	-0.258061	-0.290185	0.415868	2
50.0364	35.3982	2	-0.270238	-0.0333319	-0.0122024	0.40488	2
267.636	50.9735	2	-0.32216	-0.125972	0.00439466	0.253999	2
271.127	93.4513	2	-0.138627	0.100434	0.115799	0.0693282	2
33.7455	50.9735	2	-0.193102	0.180677	0.0437591	0.0294928	2
118.691	36.8142	2	-0.378179	0.146353	0.294837	0.155474	2
87.2727	75.0442	2	-0.303405	0.136788	0.306926	0.0243604	2
230.4	94.8673	2	0.628566	0.287387	0.0921686	-0.114329	2
100.073	55.2212	2	-0.371838	0.414926	0.306269	0.321527	2
55.8545	22.6549	2	-0.46458	0.181104	-0.107287	0.310388	2
87.2727	25.4867	2	-0.42255	0.0811515	0.0226633	0.309017	2
108.8	104.779	2	-0.00354369	0.0442446	0.0707709	0.431929	2
276.945	62.3009	2	-0.249681	-0.161463	0.0509346	0.237451	2
1.16364	93.4513	2	-0.548019	-0.194415	-0.181251	0.371849	2
8.14545	70.7965	2	-0.52298	-0.243347	-0.260636	0.368455	2
102.982	1.41593	2	-0.290942	-0.039753	0.0302587	0.173741	2
72.1455	59.469	2	-0.431966	-0.0332718	0.198492	0.29923	2
233.891	67.2566	2	-0.325867	0.272429	0.204528	0.169505	2
96.5818	111.858	2	0.169683	0.116119	0.21194	0.0731684	2
249.018	19.115	2	-0.406542	0.267891	-0.0741514	0.231489	2
237.382	21.2389	2	-0.296333	0.150528	-0.0646865	0.366608	2
229.236	111.858	2	0.570071	0.310124	0.28804	-0.153126	2
95.4182	18.4071	2	-0.313602	-0.0972716	-0.107254	0.333748	2
269.964	123.186	2	-0.0253709	0.592679	0.249179	-0.0747329	2
109.382	66.5487	2	-0.266243	0.566451	0.235458	0.144335	2
246.691	55.2212	2	-0.447238	0.00577667	0.0825671	0.362627	2
209.455	73.6283	2	0.499986	0.283179	0.276806	-0.203372	2
109.382	31.1504	2	-0.426868	0.194988	0.149716	0.263427	2
238.545	43.8938	2	-0.342076	0.293607	0.07615	0.0822636	2
211.782	98.4071	2	0.259405	0.220096	0.336904	-0.130813	2
137.309	116.106	2	-0.175123	-0.0738871	0.189227	0.338638	2
23.2727	92.0354	2	-0.45486	-0.213852	-0.251405	0.397159	2
45.3818	58.0531	2	-0.295372	-0.0946198	0.065734	0.325084	2
77.9636	79.292	2	-0.280299	-0.0714863	0.0319674	0.35356	2
258.909	87.7876	2	-0.0658946	-0.0166473	0.0977299	0.259484	2
286.255	84.9558	3	-0.27152	-0.069848	0.0301742	0.390471	2
10.4727	53.8053	3	-0.207321	0.0421116	-0.252623	0.189416	2
36.0727	75.0442	3	-0.321113	0.411637	0.117597	-0.0908194	2
84.9455	46.7257	3	-0.370578	-0.142646	-0.130845	0.398659	2
73.8909	41.7699	3	-0.508493	0.283789	0.226438	0.286027	2
50.0364	65.1327	3	-0.331183	-0.0975087	-0.073202	0.485758	2
222.255	2.83186	3	-0.227012	-0.0560328	0.145112	0.274941	2
306.036	80.708	3	-0.402452	0.249844	-0.0390824	0.342148	2
198.982	11.3274	3	-0.121751	-0.162057	-0.00208234	0.455842	2
264.145	19.823	3	-0.347162	-0.155348	-0.0520868	0.338737	2
294.4	93.4513	3	-0.0834029	-0.14169	-0.155169	0.371916	2
0	83.5398	3	-0.363245	-0.189976	-0.246236	0.523035	2
299.055	75.0442	3	-0.141286	-0.104909	-0.116572	0.44445	2
230.4	75.0442	3	-0.0344155	-0.0242436	0.260125	-0.0576197	2
20.9455	52.3894	3	-0.349346	-0.146844	-0.211584	0.495073	2
61.6727	70.7965	3	-0.417047	0.35705	0.108483	0.344302	2
75.6364	82.1239	3	-0.263484	-0.133613	-0.117088	0.444542	2
304.873	123.186	3	-0.600055	-0.242645	-0.136407	0.363803	2
239.709	45.3097	3	-0.459867	-0.0227452	0.0275092	0.27906	2
117.527	107.611	3	-0.187607	0.100215	0.170512	0.592282	2
108.218	84.9558	3	-0.199505	0.257239	0.414954	0.251357	2
273.455	126.018	3	-0.487091	-0.116299	-0.0961139	0.25816	2
256.582	108.319	3	-0.103801	0.00223943	0.191529	0.430708	2
311.273	99.115	3	-0.377809	-0.188776	-0.171019	0.298455	2
107.055	53.8053	3	-0.303868	0.0351344	0.0406127	0.389646	2
257.164	31.1504	3	-0.428657	0.101283	-0.0635126	0.425806	2
266.473	101.947	3	-0.322709	-0.118708	-0.0760786	0.460994	2
194.327	92.0354	3	-0.264523	-0.0100684	0.157273	0.3267	2
249.018	56.6372	3	-0.48158	0.567226	0.00232212	0.229987	2
42.4727	33.9823	3	-0.522552	0.377253	0.0295369	0.218763	2
289.745	133.097	3	-0.400592	-0.0556719	0.0735532	0.171275	2
278.109	41.0619	3	-0.292209	-0.0981204	-0.0665891	0.446924	2
134.982	46.7257	3	0.355364	-0.185495	0.336394	0.016674	2
83.2	15.5752	3	-0.453287	0.163258	0.233556	0.319312	2
45.3818	104.779	3	-0.161376	-0.0997974	-0.141783	0.360192	2
226.909	42.4779	3	-0.430608	0.0263101	0.262055	0.311566	2
95.4182	18.4071	3	-0.41624	0.015758	-0.00901031	0.461409	2
32.5818	110.442	3	-0.288069	-0.128148	-0.17106	0.592381	2
259.491	46.7257	3	-0.452594	0.243984	0.0313749	0.381623	2
62.8364	99.115	3	-0.418611	0.133137	0.12283	0.525551	2
8.14545	97.6991	3	-0.488551	-0.209996	-0.22514	0.481892	2
210.618	4.24779	3	-0.272389	-0.123593	0.0619476	0.316	2
242.036	15.5752	3	-0.376969	0.385077	0.00428306	0.288618	2
202.473	110.442	3	0.536084	0.14991	0.211474	-0.1639	2
274.618	109.027	3	-0.424997	-0.0201442	-0.12842	0.449526	2
195.491	28.3186	3	0.218908	0.126243	0.266752	0.247062	2
93.0909	111.858	3	0.180998	0.357559	0.350497	0.331208	2
186.182	103.363	3	-0.232359	-0.132402	-0.0038912	0.47011	2
41.8909	118.938	3	-0.170816	0.0631748	0.0294619	0.514549	2
146.618	53.8053	3	0.154874	0.267136	0.467544	0.013574	2
197.818	62.3009	3	0.337545	0.0326791	0.258267	-0.0098686	2
133.818	16.9912	3	-0.0959734	-0.104277	-0.0520038	0.357102	2
73.3091	110.442	3	-0.163453	0.201798	0.266434	0.318429	2
222.255	94.8673	3	0.0984131	0.292196	0.25464	0.394514	2
104.727	116.106	3	0.611353	-0.000244892	0.0860505	0.0992712	2
256	77.8761	3	-0.378581	0.00914151	0.149636	0.55252	2
216.436	66.5487	3	-0.0566653	0.394076	0.331536	-0.0552613	2
144.291	77.8761	3	0.434988	-0.132973	-0.10866	0.130082	2
193.164	123.186	3	0.0617998	0.305138	0.357803	0.172755	2
171.055	9.9115	3	-0.180468	-0.20339	-0.152275	-0.212811	2
185.018	66.5487	3	0.041843	0.321855	-0.0259422	-0.179753	2
101.236	101.947	3	0.146966	0.0899827	0.0984797	0.617503	2
266.473	160	3	-0.21882	-0.0688528	-0.0601322	0.447857	2
218.764	135.929	3	0.276386	0.121829	0.152767	0.00317711	2
203.636	50.9735	3	0.00899599	0.344996	0.323242	0.37383	2
84.9455	73.6283	3	-0.24437	-0.134214	-0.0690046	0.505707	2
179.2	75.0442	3	-0.0685345	0.377944	0.00427771	0.0932228	2
131.491	63.7168	3	-0.29008	0.270596	0.0959561	0.38364	2
239.709	151.504	3	-0.0778765	0.141138	0.29748	0.430281	2
151.273	11.3274	3	-0.133349	-0.0670858	0.0751443	0.296974	2
240.873	100.531	3	0.332707	0.188057	0.305672	0.110088	2
204.8	106.195	3	0.392132	0.326813	0.29638	0.00019001	2
276.945	147.257	3	-0.237343	0.215949	0.226943	0.546306	2
105.309	0	3	-0.281454	-0.00304035	0.0938303	0.284101	2
246.691	89.2035	3	-0.184831	0.285917	0.122551	0.368336	2
228.073	110.442	3	0.651834	0.189371	0.106211	-0.0226823	2
173.382	26.9027	3	-0.0539365	0.00571749	0.00835955	0.0248001	2
67.4909	56.6372	3	-0.178052	0.0810999	0.0851531	0.120696	2
297.891	66.5487	3	-0.114107	-0.0976464	-0.0704994	0.48575	2
269.964	60.885	3	-0.311695	0.0747782	0.00143232	0.341021	2
186.182	90.6195	3	-0.214026	-0.269674	-0.174482	-0.0674252	2
285.091	72.2124	3	-0.319665	-0.181575	-0.0589714	0.506671	2
36.0727	62.3009	3	-0.445149	0.317793	0.086335	0.0853972	2
282.764	99.115	3	-0.331649	0.05831	-0.0798921	0.45904	2
276.945	116.106	3	-0.471772	-0.156813	-0.251573	0.191631	2
52.3636	90.6195	3	-0.295611	-0.0821259	-0.0439942	0.384006	2
272.291	90.6195	3	-0.243275	-0.159865	-0.15436	0.616376	2
10.4727	110.442	3	-0.44924	-0.169308	-0.202808	0.361756	2
12.8	87.7876	3	-0.495284	-0.235481	-0.271017	0.490968	2
15.1273	50.9735	3	-0.342437	-0.0551065	-0.252171	0.383788	2
288.582	123.186	3	-0.537545	-0.105274	-0.044491	0.206942	2
200.145	83.5398	3	-0.331316	0.0879239	0.148449	0.261196	2
122.182	94.8673	3	0.061387	0.0793471	0.339595	0.38686	2
249.018	33.9823	3	-0.445105	0.110312	-0.0501067	0.470553	2
21.5273	76.4602	3	-0.397347	-0.0827769	-0.295131	0.400003	2
218.764	80.708	3	0.224196	0.31445	0.312906	0.0533517	2
233.891	67.9646	3	-0.285921	0.258582	0.410963	0.229952	2
88.4364	26.9027	3	-0.49753	0.123793	0.0669905	0.383214	2
90.7636	41.7699	3	-0.454774	-0.053947	-0.054366	0.350712	2
39.5636	96.2832	3	-0.320092	-0.0726142	-0.210286	0.54047	2
18.6182	109.027	3	-0.39002	-0.135356	-0.27858	0.4742	2
144.873	4.24779	3	-0.0235739	-0.154569	-0.0313803	0.319903	2
268.8	147.257	3	-0.225422	-0.0384656	0.11815	0.558031	2
301.964	101.947	3	-0.451784	-0.194378	-0.207419	0.458788	2
114.036	19.823	3	-0.409619	0.0223939	-0.00623235	0.423394	2
119.273	76.4602	3	0.0840421	0.276278	0.362166	0.373104	2
62.8364	32.5664	3	-0.370861	-0.0285257	-0.100204	0.526674	2
94.2545	93.4513	3	-0.0670854	0.101615	0.269368	0.410202	2
144.291	26.9027	3	-0.0520036	-0.0682695	-0.00790667	0.303613	2
283.927	49.5575	3	-0.293137	-0.0984489	-0.0235421	0.379615	2
158.255	32.5664	3	-0.0611699	0.08448	0.0970888	0.149865	2
239.709	87.7876	3	-0.147102	0.363707	0.110015	0.528753	2
27.9273	100.531	3	-0.351643	-0.181682	-0.216537	0.666556	2
74.4727	94.8673	3	-0.29647	-0.00396536	-0.0113445	0.495784	2
24.4364	43.8938	3	-0.309475	-0.0668481	-0.192556	0.454898	2
123.345	25.4867	3	-0.423228	-0.00378768	0.0173089	0.432368	2
62.8364	24.0708	3	-0.361102	-0.0174748	-0.103704	0.504256	2
87.8545	80.708	3	-0.0668302	-0.0664006	0.100734	0.548796	2
269.964	83.5398	3	-0.230408	-0.159548	-0.085066	0.59249	2
140.8	66.5487	3	-0.0242177	0.0681646	0.186679	0.162619	2
240.873	60.885	3	-0.326797	-0.00943926	0.326046	0.159783	2
26.7636	67.9646	3	-0.397371	-0.117246	-0.234907	0.484366	2
290.909	106.195	3	-0.563897	-0.0429223	-0.160194	0.481777	2
69.2364	76.4602	3	-0.343103	0.0932761	-0.1061	0.458191	2
261.818	70.7965	3	-0.442774	0.0760073	0.103567	0.525909	2
87.2727	103.363	3	0.0435538	0.163068	0.272314	0.432019	2
153.6	48.1416	3	0.0854419	0.130718	0.191943	-0.171609	2
90.7636	63.7168	3	-0.30638	-0.123597	-0.074021	0.504545	2
31.4182	82.1239	4	0.0138147	0.0119448	-0.203304	0.0301231	2
14.5455	96.2832	4	0.0109913	0.16004	-0.189685	-0.00455561	2
32.5818	43.8938	4	-0.444339	0.620819	0.0559285	0.00868065	2
240.873	60.885	4	-0.162865	0.0424193	0.166654	0.0218532	2
102.4	11.3274	4	-0.303413	-0.108163	-0.0606411	0.48942	2
104.727	42.4779	4	-0.171534	-0.0248695	0.0924537	0.329861	2
293.236	60.885	4	-0.475365	0.51326	-0.0343353	0.118543	2
82.6182	16.9912	4	-0.22394	0.131457	-0.140744	0.32528	2
0	80.708	4	-0.0896313	0.0532676	-0.276019	0.254273	2
290.909	107.611	4	-0.445266	-0.0625197	-0.154703	0.561692	2
309.527	107.611	4	-0.113405	-0.153061	-0.193892	0.513767	2
254.836	60.177	4	-0.247655	-0.148881	-0.00613394	0.358958	2
295.564	73.6283	4	-0.34482	-0.102874	-0.144087	0.604796	2
280.436	107.611	4	-0.0445438	-0.170162	-0.156321	0.328877	2
94.2545	19.823	4	0.00312346	-0.119996	-0.250048	0.219063	2
304.873	133.097	4	-0.356426	-0.109933	-0.139971	0.467516	2
46.5455	80.708	4	-0.188153	-0.111151	-0.0719318	0.511247	2
236.218	48.1416	4	-0.271947	-0.0303863	0.00476227	0.440757	2
276.945	123.186	4	-0.0742288	-0.12466	-0.114975	0.392473	2
115.2	31.1504	4	-0.349149	0.028046	0.329134	0.440084	2
240.873	76.4602	4	-0.23626	-0.0169152	0.114503	0.416387	2
89.6	53.8053	4	0.0753349	-0.0557951	-0.0366715	0.196233	2
103.564	94.8673	4	0.0155044	0.0121321	0.217924	0.37586	2
130.327	9.9115	4	0.172828	-0.0442489	0.00360412	0.347802	2
70.9818	66.5487	4	-0.266207	-0.150287	-0.0660098	0.523195	2
200.145	25.4867	4	0.293018	0.236166	0.205335	0.247174	2
128	97.6991	4	0.245828	-0.217028	-0.00338001	0.34955	2
281.6	41.0619	4	-0.331774	-0.0713187	-0.0761825	0.62258	2
90.7636	39.646	4	-0.313018	-0.101186	-0.031675	0.344614	2
231.564	8.49558	4	0.134751	0.138041	-0.225861	0.222806	2
180.364	76.4602	4	-0.12104	-0.161826	-0.0349418	-0.136741	2
0	117.522	4	0.201554	0.142711	0.189711	0.024442	2
306.036	87.7876	4	0.181338	-0.282767	-0.320394	0.298189	2
266.473	43.1858	4	-0.378974	-0.0302046	-0.0273125	0.509423	2
96.5818	135.929	4	0.139936	0.0784146	0.37244	0.0228617	2
211.782	126.018	4	-0.177145	0.130363	0.237309	0.624997	2
221.091	4.24779	4	-0.153946	-0.0513675	0.0633681	0.466977	2
125.673	76.4602	4	0.306007	-0.0780794	0.152838	0.274351	2
72.1455	28.3186	4	-0.492999	-0.0479188	-0.135687	0.524282	2
39.5636	117.522	4	-0.317991	0.0117389	-0.000574304	0.516749	2
320	120.354	4	-0.384502	-0.0179376	-0.028858	0.471629	2
203.636	70.7965	4	-0.0755006	0.307034	0.16048	0.164487	2
224.582	80.708	4	-0.173046	0.223008	0.195744	0.599299	2
269.964	114.69	4	-0.364036	-0.132242	-0.145258	0.558674	2
253.673	18.4071	4	-0.139845	-0.0953552	-0.073359	0.47867	2
115.2	0	4	-0.25249	0.0061046	-0.0400296	0.5346	2
190.836	4.24779	4	-0.0208125	-0.0846743	0.0111347	0.46964	2
114.036	94.8673	4	-0.374338	0.274743	0.20207	0.501024	2
43.0545	50.9735	4	-0.430061	0.212129	-0.0308556	0.291394	2
224.582	38.2301	4	-0.373308	0.273917	0.0208722	0.367535	2
61.6727	55.2212	4	-0.464355	0.0920128	-0.0742979	0.545341	2
90.7636	96.2832	4	-0.0771316	0.0547539	0.0488161	0.665659	2
175.709	124.602	4	-0.177014	0.0407132	0.0513193	0.278297	2
183.855	42.4779	4	-0.21741	-0.00455796	0.0119614	0.232105	2
173.382	16.9912	4	-0.283774	0.0872755	0.308382	0.0245878	2
2.32727	90.6195	4	-0.103436	-0.12386	-0.224046	0.438497	2
185.018	66.5487	4	-0.173717	0.504581	0.265891	0.0271975	2
118.691	48.1416	4	0.101662	0.184906	0.172531	0.377253	2
51.7818	25.4867	4	-0.308442	-0.090948	-0.091746	0.497988	2
181.527	104.779	4	0.107717	-0.0434868	0.143476	0.0834753	2
128	23.3628	4	0.197676	0.115381	0.171935	0.354884	2
244.364	21.2389	4	-0.230076	0.128207	-0.0689963	0.395388	2
216.436	43.8938	4	-0.272926	0.231499	0.0196193	0.3231	2
209.455	90.6195	4	-0.0261819	0.374336	0.310151	0.452015	2
165.236	2.83186	4	-0.384742	-0.183472	-0.145311	-0.113477	2
265.309	101.947	4	-0.410876	0.0161778	-0.0632134	0.594677	2
23.2727	58.0531	4	-0.415983	-0.0902647	-0.203315	0.546008	2
316.509	79.292	4	-0.0813295	-0.162447	-0.205422	0.499414	2
134.982	68.6726	4	0.0572562	0.0742195	0.0856238	0.463273	2
167.564	87.7876	4	0.259642	0.140241	0.176602	0.351463	2
306.036	69.3805	4	-0.308507	-0.221049	-0.188274	0.406666	2
98.9091	70.7965	4	-0.0881927	-0.0217723	0.152696	0.594171	2
124.509	126.018	4	-0.323565	0.209675	0.257574	0.208482	2
221.091	111.858	4	-0.0697662	0.266651	0.24543	0.453775	2
197.818	99.115	4	0.100292	0.42153	0.356164	0.356307	2
82.6182	130.265	4	-0.119768	0.204911	0.159779	0.35421	2
19.7818	126.018	4	-0.124771	-0.0393671	0.219179	0.515768	2
240.873	111.858	4	-0.235145	0.161575	0.191811	0.59343	2
109.382	56.6372	4	-0.087511	0.069219	0.115514	0.513579	2
162.909	36.8142	4	-0.0945734	-0.104787	-0.00520919	-0.0244478	2
133.818	51.6814	4	0.0295999	0.193171	0.343826	0.177058	2
8.14545	86.3717	4	0.00206349	-0.102588	-0.250351	0.284285	2
296.727	127.434	4	-0.380067	-0.0368796	-0.125753	0.404658	2
254.836	59.469	4	-0.232853	-0.0853027	0.0022634	0.412407	2
257.164	83.5398	4	-0.182222	-0.129904	0.0088763	0.352178	2
299.055	138.761	4	-0.36626	-0.0747971	-0.114775	0.551702	2
20.9455	97.6991	4	-0.071278	0.0952045	-0.228202	0.25244	2
311.855	97.6991	4	-0.036391	-0.234184	-0.222709	0.359684	2
215.855	28.3186	4	-0.293813	0.222972	0.0424771	0.285883	2
249.018	72.2124	4	-0.229186	-0.0964831	0.0498072	0.344524	2
262.982	26.9027	4	-0.3235	-0.0150656	-0.0331568	0.547804	2
98.9091	42.4779	4	-0.164329	-0.0156465	0.0755678	0.375369	2
83.7818	57.3451	4	-0.182121	0.0095087	0.0359176	0.372688	2
101.236	29.7345	4	-0.319735	-0.0101709	-0.0281054	0.461345	2
8.14545	56.6372	4	-0.32706	-0.160035	-0.219871	0.517054	2
293.236	86.3717	4	-0.31631	-0.121947	-0.126534	0.615816	2
283.927	70.7965	4	-0.482582	0.341118	-0.0960268	0.393596	2
217.6	92.0354	4	-0.1352	0.374053	0.167744	0.64872	2
276.945	97.6991	4	-0.184814	-0.199193	-0.172858	0.390633	2
237.382	36.8142	4	-0.39466	-0.0333305	0.0363716	0.314016	2
301.382	109.027	4	-0.267621	-0.12086	-0.146581	0.586583	2
252.509	31.1504	4	-0.319289	-0.138545	-0.0600038	0.503769	2
218.764	16.9912	4	-0.263579	0.00247783	-0.0155499	0.505964	2
74.4727	16.9912	4	-0.377324	0.129234	-0.0204975	0.446723	2
269.964	77.8761	4	-0.36147	-0.0976708	-0.0265942	0.449082	2
180.364	7.07965	4	-0.239199	-0.135854	0.00650762	-0.125733	2
101.236	80.708	4	0.067631	-0.0142194	0.105297	0.479649	2
34.9091	73.6283	4	-0.1844	0.0268017	-0.151364	0.224795	2
93.0909	59.469	4	0.000301412	-0.0591207	0.244632	0.330125	2
40.7273	62.3009	4	-0.42482	0.33782	-0.0224003	0.389387	2
90.7636	25.4867	4	-0.197397	-0.0676638	-0.130337	0.325739	2
96.5818	8.49558	4	-0.271389	-0.147282	-0.0844066	0.4216	2
12.8	73.6283	4	-0.164381	-0.117331	-0.184078	0.44178	2
251.345	130.265	4	-0.323029	0.0125279	0.132497	0.470998	2
282.764	130.265	4	-0.292819	-0.0813727	-0.131846	0.510326	2
200.145	56.6372	4	0.0809656	0.297979	0.168996	0.268569	2
188.509	93.4513	4	-0.155634	0.0684468	0.0754142	0.235526	2
57.0182	16.9912	4	-0.303031	-0.0695972	-0.0991587	0.5783	2
129.164	87.7876	4	0.13421	-0.10346	0.0442999	0.406961	2
207.127	46.7257	4	-0.10812	0.206387	0.236339	0.468201	2
258.327	113.274	4	-0.232837	0.0191217	0.152803	0.558818	2
233.891	130.265	4	-0.00775028	0.210047	0.0943348	0.379617	2
273.455	29.7345	4	-0.346856	-0.0671141	-0.0631277	0.633321	2
109.964	104.779	4	-0.189567	0.224372	0.250204	0.588379	2
79.1273	94.8673	4	-0.100688	0.0237339	0.0930847	0.578685	2
146.618	8.49558	4	-0.141674	-0.22706	0.0830346	0.110235	2
139.636	58.0531	4	-0.0977563	0.287652	0.37764	0.103812	2
182.691	59.469	4	0.0915705	0.151591	0.0377592	-0.0885972	2
137.309	99.115	4	0.26761	-0.186315	0.019931	0.279017	2
279.273	52.3894	4	-0.33305	-0.0651105	-0.0390642	0.612301	2
109.382	45.3097	4	-0.17586	-0.0106036	0.0809086	0.390114	2
80.2909	66.5487	4	-0.212571	-0.080053	0.0484312	0.493181	2
121.018	16.9912	4	-0.252851	-0.0493534	-0.0253937	0.609238	2
210.618	14.1593	4	-0.13048	-0.0798076	-0.0569641	0.451378	2
22.6909	83.5398	4	-0.205496	-0.0505096	-0.227416	0.437807	2
253.673	92.0354	4	-0.261575	-0.057551	0.0394596	0.490115	2
246.691	84.9558	4	-0.257811	-0.0403176	0.0539974	0.501147	2
51.2	76.4602	4	-0.169069	-0.118068	-0.124256	0.499563	2
188.509	82.1239	4	-0.00655138	0.10523	0.14876	0.2761	2
229.236	87.7876	5	-0.134765	-0.0672777	0.0663436	0.321963	2
79.1273	28.3186	5	-0.163246	-0.0171231	0.0438823	0.308021	2
282.764	92.0354	5	-0.441588	0.0680355	0.175485	0.463483	2
269.964	94.8673	5	0.0513352	-0.1427	0.0415304	0.166704	2
264.145	28.3186	5	-0.167762	-0.129555	0.0471746	0.316452	2
229.236	29.7345	5	-0.21844	-0.0630506	0.140447	0.138131	2
43.0545	22.6549	5	-0.0774004	0.0847476	-0.132329	0.194407	2
294.4	113.274	5	-0.265603	-0.127938	-0.11898	0.454594	2
233.891	9.9115	5	-0.220416	0.214633	-0.110017	0.203911	2
286.255	60.885	5	-0.376863	-0.0585685	-0.180934	0.548122	2
76.8	18.4071	5	-0.182719	0.032201	-0.0527878	0.382477	2
161.745	63.7168	5	0.464855	-0.0846702	0.270332	0.0472258	2
274.618	53.8053	5	-0.406636	0.351803	-0.119788	0.370338	2
65.1636	25.4867	5	-0.125679	-0.0118456	-0.0649989	0.383624	2
0	60.885	5	-0.46784	0.272188	0.249544	0.470419	2
194.327	94.8673	5	-0.251864	0.409365	0.219336	0.337815	2
253.673	39.646	5	-0.433954	0.140633	-0.103688	0.541267	2
203.636	9.9115	5	-0.305606	0.271252	0.166253	0.429895	2
274.618	133.097	5	0.0179405	0.211913	-0.100136	0.193089	2
261.818	65.1327	5	-0.39695	-0.159662	0.113177	0.468527	2
166.982	103.363	5	-0.133463	0.3706	0.474263	0.381067	2
27.9273	41.0619	5	-0.425945	-0.0459507	-0.0836335	0.477294	2
105.891	113.274	5	0.0756472	-0.0575377	0.413747	0.0755762	2
219.927	33.9823	5	-0.311966	0.152394	-0.0411693	0.512023	2
174.545	43.8938	5	-0.265229	0.366425	0.084356	0.361306	2
53.5273	50.9735	5	-0.27561	0.155246	-0.176615	0.37658	2
77.9636	80.708	5	-0.417389	0.264815	0.111013	0.626694	2
276.945	42.4779	5	-0.397937	0.44167	-0.064734	0.226128	2
62.8364	59.469	5	-0.1655	0.00099144	0.061542	0.649515	2
264.145	103.363	5	-0.0781988	-0.138366	-0.0393922	0.377125	2
87.2727	4.24779	5	-0.168071	-0.00317692	-0.185573	0.422468	2
125.091	65.1327	5	0.347701	-0.0769243	-0.00126497	0.129392	2
16.2909	96.2832	5	-0.270444	-0.13765	-0.0873098	0.379708	2
62.8364	0	5	-0.148218	0.0197838	-0.143661	0.372442	2
134.982	21.2389	5	-0.260721	-0.127843	-0.0627704	0.0112111	2
5.81818	72.2124	5	-0.371355	0.000548851	-0.0836647	0.567262	2
143.127	9.9115	5	0.136141	0.19271	0.0844757	0.120034	2
98.9091	87.7876	5	-0.231869	0.0914904	0.047387	0.498239	2
25.6	58.0531	5	-0.253754	0.011892	-0.0254992	0.59679	2
238.545	60.885	5	-0.198549	0.0782143	0.067059	0.537563	2
153.6	21.2389	5	-0.360418	0.159885	0.307931	0.347786	2
118.691	8.49558	5	0.153038	0.243416	0.195197	0.291739	2
189.673	33.9823	5	0.123907	0.0219183	0.235188	0.186824	2
108.218	31.1504	5	-0.0712617	0.0435361	0.353904	0.287149	2
164.073	26.9027	5	-0.0560336	0.128687	0.107407	0.0541518	2
67.4909	99.115	5	-0.400255	-0.0575802	0.0818672	0.593411	2
219.927	56.6372	5	-0.154078	0.168284	0.172998	0.529959	2
161.745	83.5398	5	-0.217698	-0.0659148	0.130082	0.541534	2
124.509	38.2301	5	-0.259072	0.274601	0.415752	0.389773	2
89.0182	113.274	5	-0.107268	0.160109	0.193165	0.522561	2
117.527	53.8053	5	0.156251	0.206354	0.273611	0.16925	2
84.9455	94.8673	5	-0.252814	0.0728253	0.00136294	0.709192	2
290.909	75.0442	5	-0.14811	-0.109247	-0.203794	0.620981	2
297.891	76.4602	5	-0.0420031	-0.139642	-0.191445	0.508695	2
93.0909	18.4071	5	-0.155579	-0.00927142	-0.145619	0.463625	2
16.2909	46.7257	5	-0.199757	-0.0974104	-0.198067	0.572799	2
274.618	107.611	5	0.0406969	-0.112702	-0.0391968	0.269973	2
43.0545	62.3009	5	-0.350508	0.136999	-0.0996425	0.555142	2
274.618	87.7876	5	-0.0537253	-0.0829358	0.119321	0.208655	2
86.1091	45.3097	5	-0.238567	0.0657351	0.160806	0.493259	2
52.3636	77.8761	5	-0.382994	0.209461	0.0881357	0.568689	2
60.5091	36.8142	5	-0.25009	0.212448	-0.152906	0.379827	2
13.9636	77.8761	5	-0.307371	-0.0402338	-0.234438	0.419124	2
1.16364	87.7876	5	-0.113153	-0.0520514	-0.124705	0.518032	2
101.236	24.0708	5	-0.142689	0.106821	0.215329	0.323224	2
203.636	100.531	5	-0.13316	-0.0887789	-0.0333843	0.731409	2
208.291	58.0531	5	-0.0489796	0.133048	0.0391229	0.467103	2
22.1091	69.3805	5	-0.301539	-0.0738392	-0.0268107	0.501101	2
256	59.469	5	-0.383811	-0.0578656	0.00829637	0.520758	2
8.72727	58.0531	5	-0.539029	0.19218	0.185536	0.502172	2
224.582	109.027	5	-0.296442	0.00771226	0.108866	0.698622	2
288.582	113.274	5	-0.235937	-0.0192755	-0.0818075	0.206552	2
253.705	47.1028	1	0.0469189	0.0590579	-0.180142	0.16613	3
99.4422	17.1963	1	0.244207	-0.159887	-0.0537165	-0.191096	3
52.2709	80	1	0.0171444	0.15643	-0.0861939	0.232397	3
187.41	44.1121	1	0.343687	-0.0347806	-0.0169972	-0.183035	3
263.904	57.5701	1	0.0776409	0.14412	-0.219925	0.141056	3
203.347	69.5327	1	0.0281214	-0.0289071	0.177534	-0.0453931	3
0	97.1963	1	-0.0169622	-0.077784	-0.0046461	-0.0388787	3
237.131	33.6449	1	0.176949	0.059226	0.0790074	-0.00898538	3
36.9721	48.5981	1	-0.0506655	0.118719	-0.175988	0.132525	3
172.112	108.411	1	0.0544128	0.115074	-0.00100801	0.135393	3
85.4183	14.2056	1	0.120133	-0.0222193	0.0411692	-0.0749137	3
29.3227	60.5607	1	-0.0641777	0.064242	-0.0573762	0.107693	3
66.2948	97.9439	1	-0.00950115	0.127831	0.196462	0.189698	3
131.315	82.9907	1	-0.00854387	0.108755	0.0803076	0.00556293	3
31.8725	99.4393	1	0.0248129	-0.0620276	0.0106957	0.045571	3
219.92	59.0654	1	0.0756034	0.116978	0.0972465	-0.122306	3
239.681	59.0654	1	-0.146646	0.241071	0.189001	0.219962	3
256.255	91.9626	1	-0.181564	0.144756	0.0823689	0.329765	3
75.2191	136.822	1	-0.0597552	0.0967633	0.107011	0.127885	3
72.6693	85.9813	1	-0.132665	0.105256	0.122142	0.249374	3
243.506	94.9533	1	-0.0189754	0.106861	0.201151	0.0997783	3
265.179	77.757	1	-0.0350223	-0.0991429	-0.028666	0.0341218	3
161.912	57.5701	1	0.101998	-0.0340746	0.0391347	-0.00290267	3
149.163	33.6449	1	-0.0253946	0.00713541	0.0156803	0.0672825	3
36.9721	130.841	1	-0.0905104	0.047094	-0.000919874	-0.00533261	3
26.7729	81.4953	1	-0.00428412	0.0513952	0.0276132	0.0426708	3
105.817	51.5888	1	0.0604653	-0.0887959	0.0608437	-0.0398958	3
147.888	68.0374	1	-0.0662693	-0.0357669	0.0921004	0.102115	3
122.39	30.6542	1	-0.0856977	0.0650514	0.0207526	0.0333116	3
75.2191	17.1963	1	0.143442	0.121995	-0.0930696	0.00091281	3
7.6494	131.589	1	0.0355092	-0.0352525	-0.0666161	-0.0167466	3
25.498	114.393	1	0.0024483	0.119601	0.00461339	-0.00800454	3
54.8207	62.0561	1	0.00828171	-0.0706377	-0.0597253	-0.0573959	3
167.012	45.6075	1	-0.198088	-0.0724843	0.134662	0.0501427	3
70.1195	66.5421	1	0.0966094	-0.0547291	0.158092	-0.073635	3
173.386	68.0374	1	-0.0308952	-0.00112019	0.0197693	0.036647	3
219.283	42.6168	1	-0.0818862	0.223423	0.244649	0.0116577	3
105.817	120.374	1	0.0783741	0.0589734	0.0854254	-0.0634526	3
170.837	29.1589	1	-0.0261994	-0.0140095	0.0368925	-0.0164194	3
85.4183	38.1308	1	-0.100899	-0.0218413	0.197126	-0.0839315	3
151.713	96.4486	1	-0.1298	0.228006	0.27638	0.0586732	3
216.733	66.5421	1	0.0044059	0.0895437	0.0546226	-0.142912	3
58.6454	105.421	1	-0.11214	0.0368401	0.0240256	0.176314	3
262.629	41.1215	1	0.0760064	-0.0725083	-0.144092	0.107472	3
122.39	108.411	1	-0.125171	0.0726346	0.0180291	0.103138	3
177.211	130.841	1	-0.0322863	0.061956	0.00262895	0.146691	3
114.741	58.3178	1	-0.104103	0.139608	0.124145	-0.0333921	3
21.6733	65.0467	1	0.0574587	0.0259256	0.0316746	-0.0770944	3
26.7729	124.86	1	0.0567657	-0.087612	0.0427566	-0.070527	3
215.458	130.093	1	0.0552965	0.109648	0.0662712	0.0566935	3
85.4183	103.925	1	-0.198485	0.190167	0.102639	0.10353	3
130.04	68.0374	1	-0.138081	0.168993	-0.0554815	0.261491	3
197.61	101.682	1	-0.127677	0.26953	0.0328824	0.0404835	3
82.8685	119.626	1	-0.111468	0.195365	0.0823916	0.118166	3
186.135	60.5607	1	0.0304282	0.0327737	0.0904376	-0.0244375	3
152.351	56.0748	1	-0.00661899	0.00282282	-0.0334728	0.103566	3
85.4183	0	1	0.0171393	0.0342856	-0.0882284	-0.105928	3
57.3705	34.3925	1	-0.0570968	-0.00700998	-0.118388	0.0266577	3
5.0996	84.486	1	-0.00409567	-0.0685116	0.0575628	-0.0469715	3
191.235	69.5327	1	0.0428523	0.197899	0.0711962	-0.0115143	3
249.88	63.5514	1	0.00895397	0.119591	-0.102441	0.161267	3
42.0717	36.6355	1	-0.0898166	0.101295	-0.092153	0.094752	3
66.2948	8.2243	1	0.042545	0.0216815	-0.0486748	-0.0657192	3
224.382	103.925	1	-0.148373	0.160777	0.0979744	0.133695	3
175.936	76.2617	1	-0.107022	0.162708	0.0444656	0.104628	3
223.108	77.0093	1	-0.0201871	0.0728607	0.000614174	0.215313	3
75.2191	50.0935	1	3.79342e-05	0.264446	0.102216	-0.0526997	3
276.653	63.5514	1	-0.00961272	0.0905798	-0.0215017	-0.0377686	3
192.51	48.5981	1	0.134484	-0.006151	-0.0912904	0.0257385	3
10.1992	111.402	1	0.0582917	-0.0183815	-0.0686995	-0.00167124	3
31.8725	54.5794	1	-0.0476098	-0.0242945	-0.175535	0.0612921	3
100.717	69.5327	1	0.128933	-0.0394861	0.0586735	0.0986562	3
216.733	77.0093	1	-0.0016876	0.0528434	0.0611558	0.0277346	3
54.8207	91.9626	1	-0.0240257	0.116239	-0.0290809	0.134778	3
215.458	97.9439	1	-0.0908325	0.0742039	0.173829	0.147418	3
77.7689	32.1495	1	0.104649	-0.026446	0.0405426	-0.0543663	3
31.8725	144.299	1	-0.0321259	0.176674	-0.115071	0.157321	3
207.809	26.9159	2	0.0506577	0.0373582	-0.189417	0.156955	3
220.558	49.3458	2	0.0426049	0.209575	-0.238746	0.236995	3
193.785	52.3364	2	-0.0586544	0.213487	-0.167694	0.173908	3
177.211	31.4019	2	-0.07512	0.4108	0.287387	-0.145729	3
138.964	41.8692	2	0.0319138	0.25027	0.0841893	0.144372	3
165.737	11.9626	2	0.213655	-0.0605725	-0.119725	0.0313581	3
77.7689	55.3271	2	0.0084134	0.224191	-0.14332	0.232456	3
0	71.7757	2	-0.0460699	0.00549255	-0.0757006	0.383455	3
220.558	32.8972	2	0.0180827	-0.0908146	-0.244451	0.410032	3
212.908	65.0467	2	0.057993	0.21215	-0.125111	0.0781843	3
193.785	8.97196	2	-0.062277	-0.127652	-0.0708465	0.309448	3
68.8446	35.8879	2	0.0944881	0.122866	0.119134	-0.236593	3
174.661	2.99065	2	-0.201073	0.402631	0.0242231	0.00176014	3
133.865	25.4206	2	0.167322	-0.0723556	0.0310934	-0.220622	3
152.988	11.9626	2	-0.0290931	0.0407636	0.0355831	0.37543	3
84.1434	67.2897	2	-0.0301414	0.305748	0.0794167	0.180269	3
24.2231	23.9252	2	-0.0857507	0.386459	0.101262	0.0587507	3
75.2191	17.9439	2	-0.11833	0.0329432	0.130572	0.062517	3
223.108	112.15	2	0.0189564	0.0604534	0.13006	-0.0121985	3
211.633	86.729	2	-0.0151872	0.063704	0.295599	0.0994058	3
184.223	65.7944	2	-0.199317	0.277735	0.271606	0.434592	3
30.5976	64.2991	2	-0.141198	0.220199	0.106097	-0.0879967	3
195.06	80.7477	2	-0.200635	0.268543	0.170615	0.278093	3
131.315	56.8224	2	-0.0742066	0.0218623	0.0160408	0.0484669	3
155.538	38.8785	2	0.127523	-0.0121923	0.201224	-0.0740547	3
47.1713	56.8224	2	0.133098	-0.0182874	-0.036566	0.114619	3
109.641	40.3738	2	0.0138794	-0.0665183	0.174734	-0.037713	3
93.0677	56.8224	2	0.0332466	0.0615131	0.106043	0.0963489	3
17.8486	76.2617	2	0.0354898	0.129939	0.18577	0.267268	3
156.813	0	2	-0.0117379	-0.118293	0.0763794	0.052501	3
49.7211	74.7664	2	0.11231	-0.00847558	0.0723671	-0.104753	3
35.6972	32.8972	2	0.0367871	-0.0549611	0.106008	-0.117158	3
151.713	62.8037	2	-0.0318435	0.0142681	0.0365847	0.111149	3
38.247	50.8411	2	0.0117556	0.0623266	0.248538	0.0620671	3
230.757	79.2523	2	-0.119798	0.0941262	-0.0204353	0.28525	3
43.3466	2.99065	2	0.0807415	-0.000113967	-0.0509796	-0.00552381	3
186.135	25.4206	2	0.162051	-0.0235044	0.143495	-0.0797749	3
195.06	37.3832	2	0.0484996	0.0707322	-0.206586	0.0727611	3
205.259	53.8318	2	-0.00121502	0.206451	-0.175704	0.120433	3
229.482	41.8692	2	0.0147611	0.268361	-0.239941	0.216909	3
175.936	24.6729	2	-0.178773	0.361381	0.313442	-0.153578	3
160.637	17.9439	2	0.0989442	0.0638536	-0.0292934	0.167492	3
179.761	44.8598	2	0.129607	0.368988	0.274856	0.265344	3
79.0438	44.8598	2	-0.0192426	0.140896	-0.0793531	0.446489	3
86.6932	17.9439	2	-0.0735695	-0.118057	0.00840391	0.0800416	3
65.0199	61.3084	2	-0.161864	-0.0403684	0.128638	0.324395	3
52.2709	85.2336	2	0.0144078	0.115	-0.0355632	0.0572071	3
65.0199	19.4393	2	-0.0281062	0.0801407	0.0763162	-0.109895	3
169.562	71.7757	2	-0.040193	0.165477	0.0264107	0.135556	3
237.131	85.2336	2	-0.0299393	0.233127	-0.0798366	0.102416	3
127.49	31.4019	2	-0.0116548	-0.0325357	0.15986	-0.0278413	3
105.817	17.9439	2	-0.0919323	-0.000249765	0.268297	-0.123456	3
49.7211	23.9252	2	0.0607123	-0.15389	-0.0367161	0.0349492	3
127.49	88.2243	2	-0.164341	0.0375249	0.0606457	0.22106	3
12.749	14.9533	2	-0.0632015	-0.00420099	0.0942612	0.0417274	3
238.406	106.168	2	0.0584394	0.0734493	-0.0481971	-0.0103297	3
26.7729	68.785	2	-0.0373051	0.305386	0.138697	0.152289	3
110.916	29.9065	2	0.108851	0.0150361	0.00994575	-0.123405	3
79.0438	29.9065	2	-0.110896	0.227554	-0.0231295	-0.0599165	3
140.239	76.2617	2	-0.0340322	0.224395	0.116455	0.119463	3
123.665	71.7757	2	-0.213152	0.264893	0.101829	0.213781	3
126.215	7.47664	2	-0.00866246	-0.0875057	-0.0604029	0.0371341	3
216.733	55.3271	2	0.0979926	0.116965	-0.119294	0.109188	3
7.01195	37.3832	2	0.0716397	0.172554	-0.208946	0.131109	3
89.243	41.8692	2	-0.155879	0.234914	0.193201	0.0511763	3
50.996	92.7103	2	-0.00561474	0.0452307	0.117547	0.00202045	3
128.765	77.757	2	-0.0673275	0.0187043	-0.032039	0.0900753	3
104.542	10.4673	2	0.000989374	0.0410519	-0.0332319	-0.0899516	3
133.865	89.7196	2	-0.124563	0.0713136	0.111216	0.107568	3
1.2749	37.3832	2	0.0770993	0.223684	-0.201116	0.0805233	3
221.833	44.8598	3	0.272386	-0.0824937	0.0257487	0.0256131	3
189.96	3.73832	3	0.180108	0.0843187	-0.221334	-0.0278709	3
14.0239	58.3178	3	0.00452885	0.427942	-0.0903405	-0.124445	3
220.558	28.4112	3	-0.201668	0.453258	0.135523	-0.0690357	3
36.9721	41.8692	3	-0.0259707	0.142238	-0.154111	0.231667	3
258.805	58.3178	3	-0.0310953	0.289186	-0.102792	-0.0743743	3
232.669	44.8598	3	-0.108865	-0.0712908	-0.158815	0.389499	3
75.2191	1.49533	3	0.201871	0.13155	-0.100441	-0.129729	3
68.8446	23.9252	3	0.0632113	-0.109447	0.393867	-0.159183	3
61.1952	14.9533	3	-0.0777735	-0.158672	0.00477073	0.260649	3
276.653	65.7944	3	-0.275767	0.142331	-0.0500037	0.437142	3
232.032	19.4393	3	0.268192	-0.303422	-0.143824	0.13248	3
29.3227	29.9065	3	0.061022	0.0141808	-0.15656	0.303873	3
253.705	26.9159	3	-0.163316	-0.0859973	0.03217	0.24966	3
269.004	46.3551	3	-0.164842	0.346489	-0.0761481	-0.00179462	3
247.331	52.3364	3	-0.178889	-0.154029	-0.108193	0.413423	3
38.247	80.7477	3	-0.129561	0.166747	-0.0736249	0.516354	3
30.5976	61.3084	3	-0.0173466	0.227506	0.0589375	0.00645559	3
254.98	76.2617	3	-0.0499733	0.258764	-0.111196	0.149072	3
239.681	82.243	3	0.116468	-0.0568968	0.20228	-0.29849	3
72.6693	83.7383	3	0.108468	-0.132918	-0.15028	0.0915559	3
224.382	62.8037	3	-0.14852	-0.0827211	-0.137438	0.412374	3
93.0677	85.2336	3	-0.0212684	0.456458	0.164567	0.407517	3
207.809	34.3925	3	-0.122221	0.129293	0.162191	0.215717	3
91.7928	52.3364	3	-0.0381438	0.339125	0.178506	0.387715	3
203.984	4.48598	3	-0.177621	0.122789	0.107994	0.0986543	3
183.586	77.757	3	-0.0696501	0.0975153	0.0253551	-0.120818	3
0	62.8037	3	-0.177831	0.287613	0.0208003	0.234043	3
277.928	89.7196	3	-0.304993	0.415253	0.000310822	0.433314	3
189.96	17.9439	3	0.166507	0.0594454	-0.143486	0.00444053	3
195.06	62.8037	3	0.185461	0.145646	0.335519	0.294784	3
89.243	28.4112	3	-0.15584	0.216516	0.0925496	-0.0199428	3
79.0438	59.8131	3	0.313926	0.139443	0.232098	0.285402	3
155.538	65.7944	3	-0.100661	0.14858	0.110497	0.495523	3
67.5697	41.8692	3	0.0184649	0.113107	0.293597	0.00948948	3
198.884	88.2243	3	0.527021	-0.0158347	-0.0261086	-0.0878893	3
184.861	46.3551	3	-0.0570195	0.085608	-0.0234775	0.396075	3
116.016	56.8224	3	-0.144603	0.351396	0.204449	0.210323	3
136.414	76.2617	3	-0.0607163	0.0254605	-0.0325222	0.179417	3
19.1235	43.3645	3	0.0807798	-0.0019353	-0.196576	0.310382	3
100.717	29.9065	3	-0.0681793	-0.0516557	0.0789769	0.00541906	3
209.084	46.3551	3	-0.0435075	0.341671	0.275288	-0.052204	3
170.837	74.7664	3	0.0297667	-0.0610828	0.0507838	-0.153835	3
221.833	86.729	3	-0.122069	0.0235819	0.195875	0.397591	3
158.088	40.3738	3	-0.0278355	0.172423	0.049843	0.0917999	3
114.741	25.4206	3	0.0157783	-0.111626	-0.0323077	-0.0800016	3
70.1195	107.664	3	0.166776	0.012205	0.272601	-0.10373	3
116.016	89.7196	3	-0.103732	0.391967	0.197477	0.243937	3
160.637	17.9439	3	0.0423682	-0.0518107	-0.0837768	-0.00316578	3
85.4183	5.98131	3	0.0877638	0.0470048	0.243237	-0.15996	3
168.287	36.6355	3	-0.101734	0.0824001	-0.130283	0.13909	3
192.51	100.187	3	0.236077	0.315223	0.241032	0.26912	3
99.4422	68.785	3	-0.178655	0.142695	-0.0261344	0.353426	3
262.629	98.6916	3	-0.0936655	0.181585	0.17046	0.260059	3
82.8685	94.2056	3	0.165427	0.372255	0.211085	-0.0592089	3
7.6494	102.43	3	-0.147972	0.0287877	0.189875	0.308689	3
248.606	65.7944	3	-0.0254548	0.0993491	0.0397488	-0.0480002	3
105.817	52.3364	3	0.114723	-0.095188	-0.084086	0.0176076	3
257.53	35.8879	3	-0.0784554	-0.193563	-0.16006	0.207035	3
271.554	76.2617	3	-0.0633867	-0.18173	-0.248612	0.427161	3
55.4582	38.8785	3	-0.118766	0.401243	0.121001	-0.109998	3
240.956	26.9159	3	-0.171319	-0.184905	-0.0840201	0.232458	3
239.681	59.8131	3	-0.212517	-0.0974378	-0.0240617	0.428935	3
254.98	47.8505	3	-0.227179	0.0137038	0.180893	0.208327	3
76.494	14.9533	3	0.14782	-0.115964	0.29189	-0.17921	3
47.1713	22.4299	3	0.0258424	-0.0770372	0.108575	0.00933716	3
76.494	70.2804	3	0.0823479	0.189617	0.0380041	-0.0928008	3
212.908	65.7944	3	-0.0139935	-0.0887178	0.0386508	0.261437	3
28.6853	52.3364	3	-0.0248068	0.0621912	-0.110307	0.159116	3
232.032	67.2897	3	-0.341337	0.451448	0.224601	0.22547	3
150.438	107.664	3	-0.0667584	0.337231	0.232492	0.160161	3
48.4462	71.7757	3	0.142036	0.361983	0.154641	0.0218913	3
244.781	94.2056	3	0.176529	-0.0744991	0.170976	-0.309809	3
223.108	55.3271	3	-0.176414	-0.183803	0.0957559	0.392141	3
269.004	59.8131	3	-0.172839	0.118753	-0.133514	0.261569	3
113.466	71.7757	3	-0.104793	0.242537	0.159766	0.370712	3
98.1673	40.3738	3	-0.124536	0.315408	-0.00898738	0.054739	3
151.713	47.8505	3	0.103439	0.270479	0.106775	0.0210094	3
204.622	73.271	3	0.193396	0.195277	0.371531	0.279992	3
6.3745	76.2617	3	-0.111895	0.227706	-0.151989	0.119267	3
66.2948	0	3	-0.0495587	0.27047	0.0558349	0.064854	3
87.9681	73.271	3	-0.135738	0.257073	0.0412581	0.121327	3
30.5976	35.8879	3	0.0494913	0.0985092	-0.205984	0.231991	3
62.4701	47.8505	3	0.0488622	0.288389	0.386185	0.00552344	3
160.637	89.7196	3	-0.121457	0.391281	0.29788	0.404301	3
82.8685	45.6075	3	-0.0310251	0.23876	0.263304	0.292117	3
252.43	65.7944	3	-0.0165797	0.158842	-0.0723857	-0.042189	3
40.1594	65.7944	3	-0.096899	0.0510453	-0.0155088	0.427087	3
216.733	49.3458	3	0.101143	0.168063	0.116158	0.0881677	3
169.562	94.2056	3	-0.0404153	0.235875	0.16486	0.101114	3
54.8207	25.4206	3	0.0681634	0.169339	0.159224	-0.135556	3
95.6175	11.9626	3	-0.0635215	0.0539706	-0.0407068	-0.125716	3
66.2948	67.2897	3	0.286344	0.19001	0.192086	0.0379703	3
284.303	68.785	4	-0.220855	0.371282	0.0059612	-0.0902263	3
242.231	43.3645	4	0.386866	-0.281967	-0.0360709	0.109216	3
30.5976	62.8037	4	-0.0583476	0.416048	-0.0272198	-0.0701518	3
244.781	71.7757	4	-0.311705	-0.143709	0.364177	0.294129	3
306.614	67.2897	4	-0.270245	0.235778	0.00519112	0.295549	3
260.717	29.9065	4	-0.277	0.0928084	0.211926	0.141223	3
271.554	65.7944	4	-0.111641	0.107782	-0.022314	0.440161	3
130.04	103.178	4	0.358573	-0.153428	-0.00992016	-0.204577	3
112.191	8.2243	4	0.0813304	-0.0418947	-0.110641	0.058686	3
96.8924	7.47664	4	0.25341	0.0661077	-0.158693	-0.169384	3
172.112	77.0093	4	-0.173893	0.14446	0.109239	0.159433	3
73.9442	64.2991	4	-0.138373	-0.135804	0.204558	0.237351	3
44.6215	62.8037	4	-0.0607778	-0.160528	0.00350915	0.501458	3
244.781	11.9626	4	-0.122755	-0.0641743	-0.0915812	0.528759	3
72.6693	41.1215	4	-0.118417	-0.0642015	0.174966	0.244014	3
63.745	13.4579	4	-0.0664854	0.115416	-0.0645201	0.29155	3
15.2988	68.785	4	-0.203945	0.0873272	-0.059379	0.372769	3
265.179	46.3551	4	-0.0451096	0.00450417	-0.253721	0.409941	3
12.749	97.1963	4	-0.320294	0.297595	0.254847	0.386825	3
76.494	19.4393	4	-0.201214	0.128314	0.224585	0.106479	3
52.2709	74.7664	4	-0.32914	-0.0527729	0.336217	0.356559	3
2.5498	68.785	4	-0.270315	0.168348	0.10985	0.272343	3
141.514	83.7383	4	-0.186948	0.35502	0.0200715	0.136838	3
257.53	73.271	4	-0.312537	0.325526	0.199317	-0.0347143	3
107.092	58.3178	4	-0.268656	0.0529158	0.239362	0.0981078	3
188.685	80.7477	4	0.19647	-0.0836768	-0.197548	0.157453	3
202.709	58.3178	4	0.0571166	0.0688643	0.0470389	0.109431	3
188.685	16.4486	4	-0.108308	0.0950185	0.165915	-0.0232983	3
267.729	86.729	4	-0.324149	0.334739	0.146474	0.403844	3
183.586	64.2991	4	-0.204334	-0.00525469	0.15362	0.412905	3
203.984	20.9346	4	-0.0699831	0.101221	-0.0160341	-0.0902657	3
294.502	106.168	4	-0.469365	0.133169	0.247244	0.331938	3
50.996	58.3178	4	-0.0839028	-0.141067	0.00884161	0.467959	3
110.916	29.9065	4	-0.0918455	0.116758	0.0211075	0.011633	3
211.633	83.7383	4	-0.155845	-0.0382991	0.210606	0.451592	3
229.482	58.3178	4	-0.308423	-0.101604	0.105169	0.482443	3
132.59	41.8692	4	-0.205407	-0.137755	-0.0865425	-0.123595	3
267.729	118.131	4	-0.0796054	0.261933	0.35872	0.152928	3
94.3426	113.645	4	0.462817	0.10005	0.0585158	0.00330129	3
226.932	71.7757	4	-0.00669684	0.115942	-0.12308	0.267145	3
30.5976	49.3458	4	-0.0852066	0.362482	-0.132411	-0.0270505	3
137.689	57.5701	4	-0.222267	0.260469	0.203317	0.164012	3
130.04	11.9626	4	-0.00957338	0.210101	-0.169392	-0.00859451	3
52.2709	106.168	4	-0.184737	0.480481	0.285031	0.217882	3
121.116	59.8131	4	0.110092	0.169068	0.0779186	0.11738	3
73.9442	76.2617	4	-0.187566	0.0138602	0.223763	0.271873	3
179.761	32.8972	4	-0.0573591	0.117096	0.198921	0.133577	3
182.311	100.187	4	-0.30289	0.295907	0.109696	0.307406	3
223.108	31.4019	4	-0.179064	0.105271	0.172367	0.0628837	3
249.88	83.7383	4	-0.357709	0.100072	0.353482	0.216536	3
211.633	92.7103	4	0.0390607	-0.0854174	0.045294	0.342559	3
151.713	109.159	4	0.00650175	0.0847454	-0.0692402	-0.0754265	3
30.5976	100.935	4	-0.29285	-0.023041	0.04576	0.455882	3
0	92.7103	4	-0.0580459	-0.0423577	0.0329036	0.181939	3
94.3426	76.2617	4	0.251435	-0.0948985	-0.0089038	0.141826	3
163.187	70.2804	4	-0.125102	-0.00261965	0.11676	0.295375	3
290.677	116.636	4	-0.320347	-0.0609396	0.121368	0.484037	3
202.709	101.682	4	-0.1679	0.309268	0.0429595	0.259701	3
117.291	80.7477	4	0.190585	0.0526724	0.039644	0.377959	3
237.131	113.645	4	-0.259693	0.262673	0.206394	0.344527	3
205.259	44.8598	4	-0.190397	0.239761	0.247358	0.215704	3
224.382	121.121	4	-0.265792	0.310273	0.238784	0.423498	3
43.3466	37.3832	4	-0.242848	0.119636	0.232458	0.205006	3
116.016	101.682	4	0.110586	-0.1051	0.0624508	-0.019267	3
62.4701	97.9439	4	-0.182781	0.306999	0.079784	0.344071	3
91.7928	43.3645	4	-0.243377	0.319163	0.254633	-0.0361804	3
48.4462	26.9159	4	-0.260134	0.220612	0.18866	0.217214	3
140.239	28.4112	4	-0.10382	0.0804972	0.179486	0.00797253	3
93.0677	0	4	0.262629	0.058931	-0.0880309	-0.138715	3
308.526	160	4	0.138947	0.107495	-0.0371785	-0.0089166	3
295.777	145.047	4	-0.061722	0.102594	0.0387296	0.17181	3
62.4701	28.4112	4	-0.241537	-0.00755647	0.120248	0.237787	3
317.45	82.243	4	-0.135937	0.115949	-0.00686802	0.17246	3
238.406	23.9252	4	-0.119739	-0.0503152	-0.061528	0.391631	3
303.426	116.636	4	-0.271521	0.281767	0.311888	0.37581	3
309.801	98.6916	4	-0.278312	0.298109	0.0540375	0.496756	3
62.4701	41.8692	4	-0.145812	-0.172444	0.205752	0.300109	3
297.052	86.729	4	-0.470587	0.224455	0.122136	0.504335	3
288.127	64.2991	4	-0.338168	0.312971	-0.00746465	0.15394	3
252.43	58.3178	4	-0.126937	-0.249832	-0.170408	0.273111	3
44.6215	97.1963	4	-0.149196	0.275863	-0.161037	0.313678	3
216.733	11.9626	4	-0.078178	0.0460933	0.0464134	-0.00751044	3
62.4701	62.8037	4	-0.148022	-0.0227809	0.0278466	0.318865	3
179.761	52.3364	4	-0.227101	0.20357	0.0308057	0.323085	3
275.378	94.2056	4	-0.346776	-0.0613063	0.123016	0.459205	3
284.303	124.112	4	-0.0732628	0.0905503	0.249334	0.243909	3
87.9681	20.9346	4	-0.138637	0.103102	0.149608	0.163906	3
233.307	51.5888	4	-0.253822	0.155062	0.295388	0.185612	3
214.183	73.271	4	-0.147591	0.0504929	0.139054	0.29275	3
174.661	118.131	4	0.113839	0.228611	0.0817209	0.226821	3
22.9482	76.2617	4	-0.329395	0.213334	0.0829042	0.353574	3
202.709	38.8785	4	-0.316408	-0.0775645	0.116795	0.329312	3
118.566	13.4579	4	0.0768048	0.0058267	-0.142313	0.0802491	3
221.833	95.7009	4	-0.250762	0.234609	0.153452	0.507987	3
172.112	98.6916	4	-0.208306	0.102496	0.0553633	0.0850874	3
68.8446	52.3364	4	-0.157098	-0.0589538	0.00258351	0.412762	3
7.6494	88.2243	4	-0.300599	0.167649	0.0793505	0.417645	3
113.466	49.3458	4	-0.163377	0.12072	0.130715	0.178955	3
133.865	77.757	4	-0.0386302	-0.0908665	-0.107981	0.372704	3
127.49	29.9065	4	-0.172847	0.0393641	0.0527479	0.286755	3
82.8685	29.9065	4	-0.0662577	0.13556	0.140255	0.00701464	3
235.857	97.1963	4	0.0182607	0.154744	0.154841	0.200817	3
218.008	38.8785	4	-0.104444	-0.055406	0.301306	0.0797949	3
290.677	157.009	4	0.0708936	0.219527	0.0575389	0.157519	3
308.526	143.551	4	0.0589597	0.0919127	-0.0278084	0.131195	3
189.96	115.14	4	-0.156057	0.354474	0.0720288	0.370113	3
147.888	19.4393	4	0.0641377	-0.00947015	0.0226291	-0.0178652	3
148.526	47.8505	4	-0.0633536	-0.170003	-0.0761242	-0.141476	3
123.665	52.3364	4	0.348165	0.14032	0.0150835	0.0732263	3
87.9681	124.112	4	0.0580035	0.190996	0.166177	0.17493	3
189.96	2.99065	4	-0.0810531	-3.8654e-05	0.0619648	-0.018271	3
235.857	68.785	4	-0.346697	0.294067	0.372443	0.111054	3
247.331	31.4019	4	-0.0605578	-0.081777	-0.0847942	0.389536	3
288.127	92.7103	4	-0.476695	0.0674123	0.0953305	0.5242	3
21.6733	98.6916	4	-0.325124	0.0408507	0.160109	0.547176	3
1.2749	91.215	5	0.148256	-0.203489	-0.140468	0.157713	3
3.8247	67.2897	5	0.0182435	-0.111194	-0.0560245	0.251496	3
36.9721	26.9159	5	-0.24222	0.591764	-0.132244	-0.0400682	3
45.8964	41.8692	5	0.171609	-0.00557296	0.0414554	-0.00772556	3
77.7689	35.8879	5	0.02196	0.0115345	-0.161679	0.283688	3
284.303	88.2243	5	-0.196228	0.0184739	-0.119897	0.342161	3
313.625	67.2897	5	-0.235384	0.108836	-0.0307564	0.317941	3
320	89.7196	5	0.0284576	0.25188	-0.117154	-0.0605677	3
299.602	68.0374	5	-0.0513899	0.0381804	-0.117628	0.143969	3
228.207	58.3178	5	0.155041	0.056994	-0.125485	0.172027	3
21.6733	37.3832	5	-0.145071	0.00977448	-0.052826	0.345999	3
14.0239	82.243	5	-0.144044	0.0211783	-0.0193361	0.316312	3
82.8685	61.3084	5	0.0792154	0.0731245	-0.0773522	0.245144	3
30.5976	94.2056	5	0.0429213	-0.0148667	-0.127201	0.164711	3
234.582	49.3458	5	-0.013463	0.032521	-0.130098	0.251581	3
86.6932	17.9439	5	-0.152969	-0.16469	0.213838	0.116363	3
274.104	50.8411	5	-0.164105	0.109413	0.0078918	0.397515	3
53.5458	22.4299	5	-0.124782	0.253399	-0.0838235	0.23969	3
65.0199	40.3738	5	-0.0655854	0.0431331	0.0366443	0.100798	3
269.004	38.8785	5	-0.0943647	0.240953	-0.117946	0.0719806	3
247.331	47.8505	5	-0.288118	0.0158722	0.053306	0.156343	3
36.9721	43.3645	5	0.116877	0.251693	0.106818	-0.0181381	3
289.402	52.3364	5	-0.221503	0.286177	0.0400362	0.29905	3
93.0677	53.8318	5	0.0230499	-0.0473475	-0.122721	0.216113	3
249.88	26.9159	5	-0.145636	0.114744	-0.00795931	0.135356	3
90.5179	32.8972	5	0.0487832	-0.17249	0.0644077	0.0831662	3
22.9482	77.757	5	-0.217059	-0.000456651	0.0043156	0.407465	3
198.247	40.3738	5	0.00315089	0.00616497	0.00957797	0.330721	3
237.131	23.9252	5	-0.218904	0.0906705	0.065562	0.157873	3
286.853	77.757	5	-0.22697	0.297615	-0.165303	0.178948	3
191.235	8.97196	5	-0.190407	0.0795904	0.125601	0.116414	3
294.502	98.6916	5	-0.377977	0.254858	0.128647	0.373852	3
286.853	37.3832	5	-0.221811	0.1424	-0.000250517	0.182676	3
215.458	31.4019	5	-0.103254	0.073167	-0.0451377	0.235508	3
107.092	15.7009	5	-0.0512766	0.0550192	-0.0424545	0.15231	3
308.526	98.6916	5	-0.149432	0.154084	-0.0559182	0.188254	3
91.7928	113.645	5	0.0716744	-0.059919	0.190474	0.203339	3
142.789	65.7944	5	-0.0891239	-0.128454	-0.199731	0.342942	3
219.283	17.9439	5	-0.0291996	0.226277	-0.100661	0.0920801	3
112.191	56.8224	5	-0.0908384	0.0371751	0.0499868	0.268813	3
266.454	98.6916	5	-0.291378	0.215572	0.00121701	0.352784	3
212.908	85.2336	5	-0.190629	-0.0758549	0.0248964	0.515555	3
173.386	70.2804	5	0.147612	-0.0862084	-0.135301	0.227028	3
205.259	61.3084	5	0.00648624	0.155994	0.0340186	0.207255	3
176.574	55.3271	5	-0.131107	-0.0759203	0.0687022	0.220232	3
120.478	101.682	5	-0.282466	0.248467	0.325483	0.253221	3
284.303	62.8037	5	-0.243401	0.293733	0.0376406	0.189596	3
33.1474	65.7944	5	-0.141471	0.102247	-0.0103043	0.331275	3
43.3466	104.673	5	-0.099666	0.214949	0.138645	0.128834	3
178.486	16.4486	5	0.286001	-0.0389876	-0.0131693	-0.207114	3
42.0717	86.729	5	-0.0874465	0.31732	-0.103842	0.181829	3
178.486	98.6916	5	0.310829	-0.0103111	0.0829055	-0.232688	3
96.8924	101.682	5	-0.134209	0.0957688	0.199345	0.54965	3
123.665	37.3832	5	0.422384	0.136402	0.16755	0.214378	3
72.6693	71.7757	5	-0.0722727	0.0549519	0.00251741	0.380273	3
130.04	76.2617	5	0.0369448	0.189661	0.124009	0.0907849	3
191.235	80.7477	5	0.150556	-0.0532541	0.052221	0.252693	3
103.267	70.2804	5	0.00713431	0.138667	0.107783	0.222185	3
130.04	22.4299	5	0.0682377	-0.0998207	0.140954	0.007585	3
21.6733	115.14	5	-0.223544	0.310579	0.348188	0.168317	3
141.514	98.6916	5	0.404258	0.00648647	-0.0598942	0.0318189	3
105.817	91.215	5	-0.148577	0.00396116	0.0934132	0.303957	3
77.7689	100.187	5	-0.136064	0.0499488	-0.000280874	0.658137	3
127.49	53.8318	5	0.0985497	0.0536362	0.313749	0.0753653	3
12.749	73.271	5	-0.0369721	-0.126416	-0.100774	0.280803	3
0	103.178	5	-0.00566879	-0.0807477	-0.0566369	0.342911	3
232.032	34.3925	5	-0.0173153	0.0819834	-0.113965	0.223901	3
68.8446	59.8131	5	-0.235499	0.121848	0.118827	0.150434	3
17.8486	60.5607	5	-0.188227	-8.14025e-05	0.0193996	0.42403	3
271.554	85.2336	5	-0.14753	0.0551439	0.0497549	0.467968	3
216.733	41.8692	5	0.0417784	-0.00131727	-0.0983297	0.259657	3
40.7968	49.3458	5	0.066248	0.224067	0.0792668	0.0893996	3
261.355	61.3084	5	-0.154446	-0.0144906	-0.118631	0.453062	3
274.104	65.7944	5	-0.0357988	0.0678598	-0.0760696	0.296852	3
182.311	77.757	5	0.199614	-0.11577	0.0693224	0.154699	3
242.231	20.9346	5	-0.246904	0.084715	-0.00587632	0.269797	3
104.542	32.8972	5	0.223796	-0.232483	0.08346	-0.00139646	3
136.414	61.3084	5	-0.0963456	-0.184134	-0.167252	-0.00353341	3
107.092	49.3458	5	-0.261439	0.183743	-0.061525	0.213115	3
72.6693	107.664	5	-0.0930437	-0.0645814	0.0449349	0.369884	3
117.291	16.4486	5	-0.0764563	0.034368	-0.050754	0.0303913	3
8.9243	115.14	5	-0.00655275	-0.0663871	0.11242	0.288987	3
167.012	77.757	5	0.275815	0.00293718	-0.0763712	-0.127798	3
197.61	17.9439	5	-0.0630649	0.225759	-0.0970429	0.175875	3
248.606	40.3738	5	-0.258804	0.21057	0.000754951	0.0689652	3
133.865	0	5	0.0459666	0.115478	-0.00472603	-0.0186339	3
147.888	53.8318	5	0.096754	0.00424595	0.0530511	0.18534	3
201.434	80.7477	5	-0.10622	0.0508806	0.098522	0.377782	3
225.657	89.7196	5	-0.118446	0.12803	0.0785004	0.268965	3
237.769	83.7383	5	-0.158135	0.251022	0.143881	0.406501	3
178.486	85.2336	5	0.173516	-0.0827315	0.085136	0.224964	3
8.9243	50.8411	5	0.0687114	-0.0812577	-0.0560699	0.263405	3
22.9482	49.3458	5	-0.159458	0.00173944	0.0166496	0.353183	3
38.247	34.3925	5	-0.210406	0.63955	-0.0962123	-0.029922	3
65.0199	53.8318	5	-0.224612	0.169133	0.0868881	0.159612	3
114.741	34.3925	5	0.424641	0.0198433	0.074446	0.0745548	3
214.183	56.8224	5	-0.151907	0.0990351	0.0318854	0.377052	3
158.088	79.2523	5	0.176647	0.0668871	0.038105	0.0556138	3
68.8446	34.3925	5	-0.00919172	0.0162584	-0.120277	0.219804	3
65.0199	112.897	5	-0.0705504	0.0307161	0.105179	0.403263	3
192.51	55.3271	5	0.0204776	-0.0744998	0.198153	0.117016	3
297.052	76.2617	5	-0.0918822	0.120094	-0.175558	0.128739	3
105.817	83.7383	5	0.0111163	0.0769261	0.0424541	0.313744	3
173.386	17.1963	5	0.336276	0.0637961	-0.0927854	-0.0397131	3
184.861	7.47664	5	-0.272877	0.181282	0.0731124	0.092959	3
191.235	32.8972	5	0.173059	0.0418536	0.0703559	0.128433	3
249.243	81.4953	5	-0.151617	0.13736	0.0189194	0.378501	3
269.004	23.9252	5	-0.132617	0.201324	-0.106151	-0.0237844	3
42.0077	73.5632	1	-0.0806548	0.18291	0.0277226	0.157871	4
279.228	64.3678	1	-0.196438	0.38445	-0.188497	0.295588	4
258.224	55.1724	1	-0.0009224	-0.158927	0.057217	0.248256	4
42.0077	45.977	1	0.0534853	-0.0541769	-0.165292	0.202537	4
82.7799	102.989	1	0.0169076	0.179717	-0.097951	0.178378	4
111.197	91.954	1	-0.105342	0.0146163	-0.07495	0.273287	4
53.1274	60.6897	1	0.0765917	0.0120704	-0.176582	0.116993	4
261.931	38.6207	1	-0.0245685	-0.127681	-0.10376	0.388804	4
14.8263	69.8851	1	-0.23812	0.166207	-0.170876	0.448761	4
248.34	23.908	1	0.00185329	-0.0905521	0.168951	0.0222628	4
65.4826	33.1034	1	0.0710692	-0.0268896	-0.0417097	0.0827022	4
37.0656	97.4713	1	0.220989	-0.110279	0.130559	-0.0205506	4
240.927	93.7931	1	0.248022	0.110626	-0.012493	0.10988	4
76.6023	91.954	1	0.289308	0.00695889	-0.06977	-0.002987	4
81.5444	77.2414	1	-0.0329324	0.123506	0.184984	0.108891	4
259.459	102.989	1	-0.0118666	0.0261722	-0.100044	0.25749	4
175.444	108.506	1	-0.168337	0.265689	0.0484035	0.569348	4
182.857	84.5977	1	-0.144786	0.03786	-0.00417393	0.147693	4
198.919	95.6322	1	-0.0533181	0.0852809	-0.128366	0.440171	4
130.965	73.5632	1	-0.135004	0.30689	-0.0177997	0.388582	4
92.0463	51.4943	1	-0.119929	0.256329	0.275456	0.0763219	4
208.803	22.069	1	-0.0733517	-0.0910541	0.376446	0.0808011	4
96.3707	22.069	1	0.0468483	-0.1071	0.076021	-0.0541325	4
190.27	68.046	1	-0.0433527	-0.0531806	-0.00378056	-0.0409337	4
97.6062	97.4713	1	-0.0405098	0.0974485	0.00387939	0.168115	4
229.807	126.897	1	0.108422	-0.104982	0.155475	-0.0212619	4
177.915	128.736	1	-0.262259	0.202352	0.00905445	0.493785	4
211.274	62.5287	1	-0.114358	0.11029	0.19472	0.25483	4
19.7683	88.2759	1	-0.0842816	-0.0128985	-0.134854	0.408988	4
124.788	99.3103	1	-0.124214	0.162345	-0.0696454	0.289403	4
147.027	93.7931	1	-0.0953734	0.116289	-0.137878	0.295958	4
0	93.7931	1	-0.115324	-0.0910044	-0.101137	0.443751	4
292.819	57.0115	1	-0.254129	0.295502	-0.126695	0.358601	4
46.9498	125.977	1	-0.151533	0.0307086	0.0412531	0.472239	4
223.629	108.506	1	0.169038	0.0782225	0.0300209	-0.0624005	4
198.919	31.2644	1	-0.00247406	0.0312126	0.111105	0.0904041	4
169.266	86.4368	1	-0.200206	0.256642	-0.0395432	0.452956	4
210.039	86.4368	1	0.0795628	-0.0358068	-0.0120751	-0.00906783	4
193.977	132.414	1	-0.145612	0.201626	-0.0713187	0.555438	4
214.363	134.253	1	0.0581138	-0.0329837	0.0189932	0.0430889	4
140.849	115.862	1	-0.215084	0.236673	0.108814	0.269198	4
128.494	62.5287	1	-0.0532383	0.00889396	-0.137699	0.104812	4
232.278	16.5517	1	-0.168959	0.115819	0.288444	0.0399746	4
235.985	68.046	1	-0.223583	0.0779013	0.225988	0.362671	4
14.8263	112.184	1	0.101628	-0.134039	0.0211795	0.1248	4
227.336	53.3333	1	-0.248381	0.324432	0.267973	0.17458	4
165.56	125.057	1	-0.183233	0.221213	-0.02859	0.322191	4
218.687	0	1	-0.135761	-0.0349538	0.259149	0.0148157	4
35.8301	49.6552	1	0.0509346	-0.0628674	-0.183727	0.211368	4
50.6564	53.3333	1	0.0483645	-0.0335359	-0.143189	0.20045	4
32.1236	77.2414	1	-0.190464	0.192498	-0.163467	0.317411	4
51.8919	108.506	1	-0.0398672	0.0513375	-0.0987599	0.358073	4
79.0734	22.069	1	-0.0161444	-0.0218154	0.144345	-0.0453344	4
116.139	86.4368	1	-0.0589562	0.00624027	-0.0558465	0.19029	4
253.282	58.8506	1	-0.0440676	-0.106815	-0.00361251	0.385175	4
42.0077	82.7586	1	-0.0615677	0.108489	0.117196	0.145946	4
59.305	97.4713	1	0.0649648	0.15575	-0.0617859	0.0811068	4
280.463	43.2184	1	-0.0656085	-0.1638	-0.112799	0.351824	4
22.2394	51.4943	1	-0.159832	-0.112618	-0.164152	0.482785	4
58.0695	58.8506	1	0.0322682	0.00882589	-0.0474141	0.214791	4
97.6062	34.023	1	-0.0158645	-0.116797	0.0355963	0.228833	4
159.382	64.3678	1	0.00615631	0.00442235	-0.0298798	-0.130852	4
107.49	53.3333	1	0.0341577	0.0117143	0.224638	-0.119287	4
4.94208	82.7586	1	-0.174643	-0.0399582	-0.111689	0.452497	4
135.907	101.149	1	-0.201799	0.1766	-0.0427626	0.317935	4
196.448	47.8161	1	-0.147935	0.263453	0.0954377	-0.0875825	4
70.4247	34.9425	1	-0.0214215	0.243382	0.0172011	0.138294	4
176.68	40.4598	1	0.0226799	-0.0562914	0.0311621	-0.0626449	4
180.386	60.6897	1	0.00430053	-0.071105	0.000396222	-0.071381	4
101.313	70.8046	1	0.00691835	0.00535496	0.100636	0.300513	4
74.1313	112.184	1	0.0949493	0.235923	-0.0267891	0.222761	4
231.66	99.3103	1	-0.0292681	-0.0163421	0.00678571	-0.028796	4
248.34	88.2759	1	-0.0162988	0.00591654	0.0774778	-0.011188	4
182.857	97.4713	1	0.0302336	0.0222072	-0.00146836	0.300526	4
27.1815	73.5632	1	-0.15453	0.0649616	-0.228697	0.270422	4
108.726	79.0805	1	0.155928	-0.0588054	-0.0734789	0.153548	4
33.9768	60.6897	1	0.134522	-0.0345025	-0.194161	0.0659898	4
254.517	68.046	1	-0.153663	-0.0819505	-0.0367861	0.379976	4
21.0039	112.184	1	0.0544692	-0.138124	0.159622	0.016909	4
189.653	104.828	1	-0.133543	0.351368	-0.016023	0.423653	4
70.4247	88.2759	1	0.0564824	0.248683	-0.00420344	0.0742235	4
30.888	42.2989	1	0.0295924	-0.107211	-0.149408	0.265601	4
28.417	91.954	1	0.0257381	-0.0893885	-0.0088221	0.405084	4
195.212	112.184	2	0.254827	-0.0995224	0.109835	-0.0955113	4
200.154	25.7471	2	0.0925379	-0.041212	0.166291	-0.0906862	4
53.1274	57.0115	2	-0.0294705	-0.0995422	-0.0982394	0.317264	4
43.2432	90.1149	2	-0.238703	0.318837	-0.0349597	0.14067	4
187.181	95.6322	2	-0.14448	0.613181	-0.144938	0.191043	4
74.1313	51.4943	2	-0.19356	0.388033	0.052443	0.224505	4
119.846	33.1034	2	-0.13085	-0.174201	0.310133	-0.0356736	4
275.521	80.9195	2	-0.240401	0.230559	-0.0816316	0.231976	4
54.9807	31.2644	2	-0.00569518	-0.101725	0.01785	0.152211	4
261.931	71.7241	2	-0.104393	-0.173813	0.029698	0.453936	4
38.3012	49.6552	2	-0.212304	-0.173351	0.31685	0.374624	4
27.1815	64.3678	2	-0.199509	0.0231165	-0.119371	0.424242	4
233.514	25.7471	2	-0.112627	0.0112483	0.173076	0.21197	4
256.988	55.1724	2	-0.0359807	-0.163784	-0.134593	0.453093	4
113.668	114.023	2	-0.260682	0.441184	-0.043244	0.509015	4
85.251	38.6207	2	-0.082012	0.122459	0.114751	0.207965	4
91.4286	125.057	2	-0.224985	-0.0413263	-0.0816242	0.104556	4
263.166	95.6322	2	-0.202715	0.405801	-0.0870675	0.174911	4
261.931	38.6207	2	-0.00116101	-0.0743349	-0.193073	0.290414	4
118.61	93.7931	2	0.173168	0.109921	-0.118841	0.344842	4
223.629	86.4368	2	-0.292079	0.499919	0.415235	0.0324383	4
35.8301	126.897	2	0.272482	-0.0531328	0.0301988	-0.0989935	4
177.915	105.747	2	-0.0813903	0.265082	-0.0735661	0.506753	4
134.672	104.828	2	-0.0175991	-0.0332981	-0.0950698	0.365436	4
0	97.4713	2	-0.255484	0.00365593	-0.099551	0.478958	4
121.081	125.057	2	0.00624382	-0.159638	0.100586	-0.0261653	4
114.903	11.0345	2	0.0832736	-0.085933	-0.069848	0.228505	4
242.78	84.5977	2	-0.232165	0.221842	0.360516	0.264312	4
90.8108	62.5287	2	-0.226029	0.337157	0.289813	0.260909	4
192.741	55.1724	2	-0.138005	0.295353	0.0787973	-0.250047	4
16.0618	86.4368	2	-0.383883	0.237508	-0.210322	0.555704	4
81.5444	20.2299	2	-0.102431	0.137715	0.199974	0.0946053	4
112.432	79.0805	2	-0.0888766	0.274373	0.323846	0.228638	4
102.548	20.2299	2	0.164873	-0.198663	0.183571	-0.0436602	4
102.548	86.4368	2	0.0215206	0.0562424	0.248146	0.267321	4
66.7181	93.7931	2	-0.101645	0.191255	0.175814	0.344573	4
300.232	86.4368	2	-0.342205	0.356765	-0.292909	0.495346	4
91.4286	97.4713	2	0.113349	-0.0170146	0.269094	0.294214	4
231.042	68.046	2	-0.276175	0.299635	0.353018	0.324037	4
192.741	73.5632	2	-0.112489	-0.0407259	0.0848198	0.421565	4
106.255	130.575	2	-0.0316884	0.133569	-0.00475998	0.499906	4
212.51	117.701	2	-0.195069	0.296169	-0.0542609	0.543853	4
201.39	86.4368	2	0.193828	0.0405093	-0.00533348	0.0452202	4
12.3552	51.4943	2	-0.229759	-0.0306878	-0.0907001	0.480702	4
74.1313	95.6322	2	-0.24238	0.596613	-0.0282938	0.222031	4
240.927	9.1954	2	-0.0776659	0.0125094	-0.112003	0.220274	4
224.865	11.0345	2	-0.0864061	0.0030284	0.103169	0.201439	4
311.351	108.506	2	-0.239783	0.194938	-0.0883316	0.158416	4
177.915	80.9195	2	-0.0934625	0.130776	-0.0401355	0.257915	4
142.085	125.057	2	-0.132881	0.0683641	0.0815604	0.334345	4
203.861	40.4598	2	-0.0697523	-0.00611682	0.248324	0.0564928	4
144.556	97.4713	2	0.0260487	-0.056013	0.105091	0.0985775	4
55.5985	123.218	2	0.00970635	0.0247387	0.033869	0.594886	4
133.436	45.977	2	0.0294101	-0.0795293	0.116511	0.171022	4
98.8417	45.977	2	-0.0969809	0.0750794	0.200454	0.388784	4
74.1313	14.7126	2	-0.198916	0.0587643	0.448287	0.00604127	4
213.745	104.828	2	-0.125771	0.0556263	0.109841	0.362138	4
184.093	44.1379	2	-0.219781	0.107834	0.147586	0.0762105	4
208.803	75.4023	2	-0.14224	0.345279	0.218845	0.112671	4
164.324	115.862	2	-0.00471053	0.232874	-0.0769273	0.419397	4
40.7722	36.7816	2	-0.12039	-0.193776	0.278335	0.292431	4
127.259	77.2414	2	-0.237229	0.0626298	0.199531	0.362998	4
38.3012	114.023	2	-0.00695655	-0.0898863	0.167291	0.0129294	4
17.2973	71.7241	2	-0.249536	0.0714164	-0.172936	0.598748	4
286.641	75.4023	2	-0.279479	0.295988	-0.176892	0.36219	4
126.023	95.6322	2	-0.0728068	0.23572	-0.12893	0.441881	4
0.617761	106.667	2	-0.296145	0.130484	-0.12999	0.450395	4
249.575	73.5632	2	-0.0889288	-0.113542	0.0438958	0.409724	4
61.7761	64.3678	2	-0.070387	-0.0267485	-0.0404896	0.313748	4
27.1815	51.4943	2	-0.138683	0.139201	-0.106409	0.278737	4
28.417	106.667	2	-0.33222	0.222526	-0.194118	0.439297	4
216.216	90.1149	2	-0.277614	0.515118	0.130352	0.397139	4
245.869	49.6552	2	-0.119967	-0.0343389	0.195491	0.273946	4
43.2432	79.0805	2	-0.0721358	0.0842335	-0.173895	0.31853	4
106.255	102.989	2	-0.137514	0.411711	-0.124559	0.340865	4
92.6641	27.5862	2	-0.161381	0.0471031	0.387953	0.110425	4
310.116	91.954	2	-0.200365	0.162004	-0.24734	0.498967	4
271.815	44.1379	2	-0.0021115	-0.130922	-0.204648	0.398856	4
86.4865	80.9195	2	-0.18769	0.25473	0.179665	0.241539	4
63.0116	23.908	2	0.0516645	-0.0393396	-0.00226265	0.0992061	4
256.988	22.069	2	-0.0219445	0.0569676	-0.015944	-0.0350273	4
87.722	119.54	2	-0.249591	0.0514739	-0.0446615	0.0784007	4
19.1506	119.54	2	-0.256588	-0.0530795	-0.25411	0.490402	4
39.5367	20.2299	2	-0.0461286	-0.111401	-0.0398645	0.162766	4
231.042	49.6552	2	-0.282027	0.320441	0.463941	0.137021	4
201.39	68.046	2	-0.155521	0.364182	0.215114	0.0871795	4
245.869	18.3908	2	-0.0831627	-0.0282618	0.104018	0.266039	4
219.923	34.9425	2	-0.140675	-0.039339	0.366766	0.191393	4
111.197	0	2	0.0883367	-0.0911512	-0.0297972	0.121967	4
279.228	66.2069	2	-0.211453	0.000194446	-0.0340156	0.455124	4
116.139	62.5287	2	-0.131872	0.108376	0.0805457	0.235299	4
135.907	88.2759	2	-0.178766	0.30613	-0.139511	0.304609	4
310.116	117.701	2	-0.249149	0.0295838	0.0261173	0.11755	4
205.097	93.7931	2	-0.019136	-0.00752629	-0.0331936	0.251208	4
254.517	91.954	2	-0.123012	0.213706	-0.134387	0.416286	4
300.232	77.2414	2	-0.343291	0.325492	-0.220407	0.53517	4
296.525	93.7931	2	-0.263852	-0.0751683	-0.239194	0.54638	4
46.9498	101.149	2	-0.0716521	0.247854	0.0242044	0.0456862	4
276.757	66.2069	3	-0.215199	0.382246	-0.134362	0.165955	4
126.023	49.6552	3	0.0159421	-0.0411588	-0.12182	0.141843	4
255.753	49.6552	3	-0.0161546	-0.218406	-0.0295431	0.270822	4
221.158	34.9425	3	0.305795	-0.2638	-0.0231199	0.0447983	4
12.3552	82.7586	3	-0.279516	0.268061	-0.074645	0.21484	4
96.9884	53.3333	3	-0.029034	0.0343126	-0.123938	0.477487	4
289.112	55.1724	3	-0.197944	0.186513	-0.079761	0.414802	4
123.552	23.908	3	-0.281741	-0.0562666	0.258327	0.0924984	4
0	90.1149	3	-0.136363	-0.0257545	-0.0996702	0.386349	4
9.88417	62.5287	3	-0.0549665	-0.11564	-0.127887	0.395882	4
112.432	68.046	3	0.344483	0.0748944	0.0441685	-0.0245778	4
240.927	55.1724	3	-0.089828	-0.0946963	0.00118572	0.303759	4
208.803	45.977	3	-0.097261	-0.0253245	0.126622	0.256124	4
176.68	0	3	-0.012889	-0.138139	0.109823	0.114848	4
90.1931	31.2644	3	0.107853	-0.0659583	-0.00640638	0.204003	4
181.622	20.2299	3	-0.0680289	0.0836731	-0.0852641	0.274797	4
74.1313	69.8851	3	-0.300598	0.408172	0.409968	0.214518	4
192.741	125.057	3	0.188284	-0.135656	0.120038	-0.0779847	4
119.846	130.575	3	-0.271445	0.452677	-0.111838	0.383674	4
181.622	62.5287	3	-0.238575	0.0643631	0.269646	0.414177	4
27.1815	55.1724	3	-0.176713	0.0257579	-0.151614	0.439584	4
138.378	147.126	3	-0.0937184	0.0949209	-0.111906	0.200043	4
134.672	97.4713	3	0.368217	-0.0457293	-0.0792582	0.00639384	4
244.633	44.1379	3	-0.230443	-0.127292	0.135967	0.144627	4
38.3012	29.4253	3	-0.0674935	-0.0740336	-0.0870721	0.302057	4
72.8958	38.6207	3	-0.0710971	-0.0601517	-0.053773	0.384508	4
197.683	141.609	3	-0.123332	0.0932509	-0.142298	0.211489	4
198.919	104.828	3	-0.310137	0.482457	-0.0207725	0.449386	4
196.448	44.1379	3	-0.095511	-0.0826564	0.139794	0.0791853	4
177.915	126.897	3	-0.231123	0.185575	-0.0655751	0.310145	4
120.463	103.908	3	-0.168486	0.17886	0.0450108	0.571171	4
53.1274	49.6552	3	-0.22481	-0.11625	0.101855	0.458415	4
103.784	114.023	3	0.00407363	0.137944	0.136103	0.200887	4
289.112	97.4713	3	-0.267052	0.196436	-0.110114	0.322672	4
143.32	112.184	3	0.0696961	0.0829033	-0.0387218	0.41806	4
265.637	90.1149	3	-0.200708	0.493652	-0.162039	0.297502	4
177.915	152.644	3	0.0413673	-0.0319844	-0.0772496	0.310798	4
153.205	148.966	3	-0.272511	0.297584	-0.0183649	0.487532	4
65.4826	18.3908	3	-0.0750561	-0.0925811	-0.0943129	0.321289	4
216.216	90.1149	3	0.144453	0.0919698	-0.178877	0.15711	4
138.378	38.6207	3	-0.116128	-0.0280204	-0.0315216	0.446462	4
107.49	91.954	3	0.303587	-0.0968711	0.052725	0.202396	4
232.278	114.023	3	-0.157062	0.0924927	0.044794	0.728553	4
219.923	130.575	3	0.23455	0.271223	0.137086	0.103339	4
134.672	71.7241	3	-0.186924	0.281583	0.078534	0.273655	4
235.985	84.5977	3	-0.192343	0.33376	0.0376985	0.523255	4
119.846	0	3	-0.0858444	-0.0267768	-0.0243273	0.289467	4
124.788	150.805	3	0.153033	0.0892598	0.087732	0.19023	4
207.568	68.046	3	-0.106732	0.327109	-0.00218409	0.344705	4
72.8958	143.448	3	-0.285078	0.248176	-0.130334	0.505007	4
260.695	33.1034	3	-0.254607	-0.0800359	-0.0359675	0.240164	4
91.4286	130.575	3	-0.0970657	0.123101	-0.134792	0.649999	4
49.4208	84.5977	3	-0.0383632	-0.0989021	-0.0302699	0.321735	4
216.216	150.805	3	-0.0813958	0.106817	-0.0973471	0.471299	4
228.571	71.7241	3	-0.164973	0.406403	0.0929188	0.471296	4
108.726	145.287	3	-0.0926088	0.446777	-0.0817106	0.343614	4
93.8996	99.3103	3	-0.135336	0.0480532	0.0732921	0.643069	4
227.336	1.83908	3	-0.153319	0.0218398	0.215554	0.178165	4
150.734	134.253	3	-0.179044	0.149129	-0.0876998	0.177051	4
85.251	115.862	3	0.0512151	0.064795	0.0504308	0.639397	4
85.8687	68.9655	3	-0.247563	0.243995	0.153387	0.36625	4
166.795	23.908	3	-0.0844106	0.0172044	-0.0605564	0.400073	4
148.263	160	3	-0.0118425	0.05455	0.0381903	0.212638	4
260.695	102.989	3	-0.131742	0.354256	-0.00699588	0.635585	4
276.757	73.5632	3	-0.240774	0.432152	-0.0905788	0.153014	4
29.6525	99.3103	3	-0.140879	0.313675	-0.178216	0.141719	4
25.9459	66.2069	3	-0.223652	0.107945	-0.0858243	0.412689	4
287.876	90.1149	3	-0.289266	0.189421	-0.0221518	0.276025	4
71.6602	58.8506	3	-0.103896	0.0170095	0.148018	0.185051	4
14.8263	86.4368	3	-0.142674	-0.0683056	-0.115037	0.464184	4
140.849	51.4943	3	-0.040832	0.0655613	0.143653	0.178741	4
237.22	45.977	3	-0.212282	-0.0282017	0.377435	0.193115	4
203.861	95.6322	3	-0.120446	0.165883	0.0325997	0.326893	4
219.923	102.989	3	-0.00523745	0.219936	-0.17537	0.344564	4
258.842	75.4023	3	0.0150787	-0.142051	-0.282192	0.472923	4
190.27	82.7586	3	-0.170008	0.523732	-0.0593777	0.388148	4
114.903	36.7816	3	-0.161151	0.023457	0.200278	0.236442	4
302.703	93.7931	3	-0.22088	0.0829406	-0.193572	0.446435	4
237.22	22.069	3	-0.20631	-0.0849982	0.071347	0.410792	4
226.1	91.954	3	0.269055	0.157322	0.118857	0.217638	4
122.317	73.5632	3	-0.174044	0.286979	0.221862	0.450321	4
128.494	137.931	3	-0.288866	0.290974	-0.0682795	0.559693	4
216.216	79.0805	3	-0.0278829	0.0659627	-0.075551	0.496199	4
29.6525	106.667	3	-0.201298	0.106383	-0.192237	0.471718	4
233.514	58.8506	3	-0.0858507	-0.00608426	0.0488927	0.264263	4
170.502	141.609	3	0.0610928	-0.105716	-0.0175055	0.130032	4
222.394	16.5517	3	-0.175338	-0.0452562	0.16443	0.415631	4
252.046	18.3908	3	-0.228648	-0.0481983	0.216288	0.194381	4
240.927	104.828	3	0.0975937	0.0326877	0.0502408	0.451134	4
250.811	66.2069	3	-0.128346	-0.00551518	-0.0433066	0.514296	4
298.996	66.2069	3	-0.268761	0.289552	-0.184417	0.422799	4
48.1853	22.069	3	-0.0609213	-0.200884	-0.0969847	0.384528	4
180.386	99.3103	3	-0.232606	0.390511	-0.0867173	0.445628	4
200.154	106.667	3	-0.289804	0.345397	0.0515865	0.581971	4
287.876	105.747	3	-0.0976519	-0.0399802	-0.32047	0.450381	4
91.4286	9.1954	3	-0.0498451	0.0434264	-0.0592167	0.384859	4
119.846	90.1149	3	0.0773236	-0.0516874	-0.0724228	0.511291	4
320	86.4368	3	-0.299037	0.0803105	-0.255204	0.459639	4
108.726	51.4943	3	-0.17015	0.163809	0.111395	0.469362	4
129.73	34.9425	3	-0.141929	-0.00506169	-0.161238	0.139509	4
244.633	125.057	3	-0.101787	0.257464	-0.0809499	0.25952	4
87.722	44.1379	3	0.094616	-0.0356211	-0.119707	0.385525	4
137.143	127.816	3	-0.228876	0.381568	-0.19765	0.444866	4
100.077	136.092	3	-0.0245163	0.135537	-0.0932316	0.338051	4
182.857	49.6552	3	-0.394261	0.200812	0.290528	0.241013	4
4.94208	110.345	3	-0.23743	-0.174929	-0.19463	0.352386	4
66.7181	79.0805	3	-0.137735	-0.188983	0.162948	0.535388	4
111.197	84.5977	3	-0.0248556	-0.0736958	0.0732424	0.425558	4
224.865	126.897	3	0.17047	0.204304	0.0931665	0.177177	4
79.0734	126.897	3	-0.0676699	0.053567	-0.0387521	0.588743	4
200.154	29.4253	3	-0.114599	0.23617	0.0685489	0.253637	4
153.205	84.5977	3	-0.109885	0.153029	0.0173862	0.241851	4
148.263	14.7126	3	0.0216532	-0.0608087	0.0265201	0.015463	4
271.815	84.5977	3	-0.195001	0.0971368	-0.211594	0.504868	4
56.834	5.51724	3	0.0146655	-0.120683	-0.130625	0.209737	4
86.4865	101.149	3	-0.00812907	0.0882979	0.0179669	0.468678	4
42.0077	102.989	3	-0.242529	0.292568	-0.0889699	0.228386	4
227.336	47.8161	3	-0.093834	0.0600344	0.137548	0.318968	4
200.154	73.5632	3	0.00815022	0.271879	-0.117288	0.228659	4
65.4826	73.5632	3	-0.186167	0.0556913	0.070907	0.516375	4
269.344	42.2989	3	-0.03973	-0.104281	-0.183637	0.334275	4
201.39	11.0345	3	-0.162564	0.0578313	0.208024	0.334523	4
45.7143	93.7931	3	-0.254856	0.273086	-0.0859418	0.297882	4
22.2394	112.184	3	-0.246756	-0.0397121	-0.285466	0.466139	4
48.1853	114.023	3	-0.223684	0.252374	-0.0790033	0.58324	4
95.1351	38.6207	4	-0.0464429	0.0493684	-0.10853	0.395301	4
166.795	20.2299	4	-0.0425641	0.129392	-0.0792116	0.243014	4
205.097	38.6207	4	-0.0400546	0.0467613	-0.0514392	0.302759	4
289.112	88.2759	4	-0.140966	0.309923	-0.193445	0.186199	4
107.49	33.1034	4	-0.12688	0.0716016	0.0905871	0.499819	4
24.7104	45.0575	4	-0.149224	0.0570462	-0.222558	0.458858	4
33.3591	101.149	4	-0.0339588	0.0342862	-0.125207	0.222735	4
228.571	58.8506	4	-0.0211321	0.0627412	-0.185537	0.369082	4
249.575	34.9425	4	-0.195878	0.11541	-0.11465	0.427349	4
223.629	31.2644	4	-0.190994	0.235855	-0.121943	0.162208	4
123.552	18.3908	4	-0.0311505	0.140208	-0.122854	0.297786	4
4.94208	59.7701	4	0.0090034	-0.0227479	-0.177287	0.315802	4
76.6023	51.4943	4	-0.368935	0.101828	0.0310138	0.280276	4
221.158	97.4713	4	-0.00115578	0.0246702	-0.0479222	0.305102	4
287.876	49.6552	4	-0.127303	0.166857	-0.166265	0.31247	4
264.402	60.6897	4	-0.219736	0.625316	-0.11911	0.0784708	4
17.2973	95.6322	4	-0.0160765	-0.100269	-0.214292	0.317317	4
210.039	64.3678	4	0.0148857	0.0855467	-0.16889	0.369883	4
300.232	108.506	4	-0.0991518	-0.0473317	-0.183323	0.482004	4
203.861	97.4713	4	-0.0242402	-0.0316553	0.0341633	0.63478	4
53.1274	31.2644	4	-0.123196	-0.0237639	-0.132763	0.442278	4
40.7722	47.8161	4	-0.192503	0.528671	-0.14788	0.129416	4
148.263	3.67816	4	-0.0235146	0.101091	-0.173193	0.235054	4
193.977	42.2989	4	-0.0620833	0.0188139	-0.0527464	0.338149	4
133.436	88.2759	4	0.0564469	0.630173	0.0389739	0.060983	4
195.212	1.83908	4	0.120119	-0.0422156	-0.17236	0.179712	4
190.27	90.1149	4	-0.0133741	0.196691	-0.0585877	0.225403	4
172.973	123.218	4	0.0271413	-0.0612401	0.0125818	0.067229	4
107.49	114.023	4	0.000127153	0.0276862	-0.0440307	0.311468	4
277.992	75.4023	4	-0.141164	0.155675	-0.190184	0.366722	4
190.27	112.184	4	0.209439	0.0717692	-0.0176305	0.322538	4
243.398	62.5287	4	-0.240089	0.20411	0.0897705	0.488829	4
165.56	95.6322	4	0.0278865	-0.118639	0.198131	0.281869	4
259.459	125.057	4	-0.262836	0.349572	-0.0696365	0.465466	4
201.39	121.379	4	-0.0332758	0.0386248	0.218683	0.333785	4
24.7104	75.4023	4	-0.162029	0.0395627	-0.240101	0.404281	4
134.672	106.667	4	-0.235108	0.530953	0.185386	0.242933	4
229.807	88.2759	4	-0.1972	0.330584	-0.044445	0.611999	4
60.5405	99.3103	4	-0.214704	0.186162	0.0656682	0.59458	4
305.174	79.0805	4	-0.12262	0.232088	-0.216807	0.27058	4
11.1197	42.2989	4	-0.0854026	0.0706416	-0.199613	0.346374	4
84.0154	12.8736	4	-0.0565439	0.246759	0.00993504	0.254067	4
124.788	49.6552	4	0.0394522	0.133402	-0.114506	0.184761	4
172.973	80.9195	4	0.0786762	-0.24386	-0.0414114	0.0464915	4
90.1931	112.184	4	-0.173834	0.168274	0.258274	0.561365	4
66.7181	112.184	4	-0.183827	0.12658	-0.100106	0.573548	4
273.05	73.5632	4	-0.139243	0.0817819	-0.192522	0.496064	4
112.432	91.954	4	0.106663	0.177426	0.072049	0.473064	4
65.4826	73.5632	4	-0.204578	0.311403	-0.0110791	0.521475	4
154.44	114.023	4	0.0510611	0.0112345	0.0320789	0.210527	4
232.278	121.379	4	0.227652	-0.0301893	0.126151	0.157811	4
259.459	31.2644	4	-0.236298	0.421306	-0.116006	0.0677856	4
210.039	27.5862	4	-0.0602615	0.108509	-0.147333	0.304819	4
0	99.3103	4	0.0441777	-0.153063	-0.167716	0.249809	4
16.0618	57.0115	4	-0.090493	0.0744408	-0.223712	0.406276	4
107.49	0	4	0.00214776	0.0865346	-0.112926	0.389303	4
289.112	64.3678	4	-0.137888	0.0740839	-0.180377	0.448894	4
174.208	102.989	4	0.382648	-0.25053	-0.0535844	-0.0209668	4
51.8919	75.4023	4	-0.200656	0.425127	-0.103475	0.161608	4
297.761	84.5977	4	-0.0932546	0.128303	-0.189262	0.267662	4
242.162	22.069	4	-0.150003	0.135967	-0.121998	0.213335	4
258.224	44.1379	4	-0.197808	0.412493	-0.116247	0.199171	4
27.1815	90.1149	4	-0.149912	0.0563958	-0.185522	0.311894	4
32.1236	36.7816	4	-0.152007	0.219964	-0.207517	0.330191	4
150.734	97.4713	4	-0.0375806	0.0853086	-0.066947	0.340222	4
65.4826	25.7471	4	-0.1417	-0.0498874	-0.098574	0.464006	4
279.228	53.3333	4	-0.200936	0.280668	-0.174256	0.427697	4
239.691	66.2069	4	-0.00506972	0.111017	-0.235359	0.416997	4
223.629	110.345	4	-0.0478375	-0.00278309	-0.134572	0.47745	4
79.0734	106.667	4	-0.153289	0.0632997	0.123389	0.642082	4
168.031	69.8851	4	0.192228	-0.238632	-0.022354	-0.244992	4
75.3668	36.7816	4	-0.206474	0.00615483	-0.000691623	0.299619	4
6.17761	77.2414	4	-0.0479294	0.0304122	-0.212653	0.247304	4
139.614	27.5862	4	0.0786692	0.114903	-0.152372	0.184311	4
224.865	14.7126	4	-0.149934	0.266721	-0.0871133	0.201996	4
189.035	14.7126	4	0.0112339	0.0206861	-0.154914	0.35193	4
76.6023	60.6897	4	-0.33305	0.0643059	0.0298312	0.351679	4
118.61	45.977	4	-0.0528782	0.0502856	-0.0376102	0.247913	4
49.4208	90.1149	4	-0.158145	0.305605	-0.0116635	0.543908	4
126.023	11.0345	4	-0.0552953	0.142511	-0.0949835	0.293409	4
185.328	69.8851	4	-0.0998684	0.217621	0.163639	0.404868	4
24.7104	66.2069	4	-0.181947	0.106245	-0.210262	0.439561	4
184.093	125.057	4	-0.11039	0.198709	-0.0165998	0.547434	4
85.8687	95.6322	4	-0.158948	0.171427	-0.0257263	0.62837	4
298.996	99.3103	4	-0.112875	0.0533	-0.172371	0.409795	4
202.625	75.4023	4	-0.0759839	0.1574	-0.0875586	0.522954	4
156.911	18.3908	4	0.00362756	0.220159	-0.0912558	0.178039	4
237.22	99.3103	4	-0.183854	0.224502	0.0221731	0.62579	4
284.17	106.667	4	-0.256213	0.0481521	-0.0936084	0.256337	4
88.9575	40.4598	4	-0.126096	0.0506961	0.0122562	0.472845	4
297.761	75.4023	4	-0.103565	0.199482	-0.212459	0.287238	4
58.6873	52.4138	4	-0.178159	0.126105	0.0960159	0.344203	4
184.093	49.6552	4	-0.168336	0.140564	0.0651499	0.145044	4
172.973	9.1954	4	-0.0441261	0.215548	-0.172764	0.187716	4
139.614	53.3333	4	0.0353905	-0.0179316	-0.0597083	0.337683	4
44.4788	69.8851	4	-0.214766	0.53356	-0.180808	0.158503	4
1.23552	99.3103	5	-0.00590552	-0.0737445	-0.0967942	0.345299	4
91.4286	57.931	5	-0.0791917	0.0553424	-0.11192	0.40009	4
185.328	36.7816	5	0.0389007	-0.0303526	-0.201412	0.237689	4
32.1236	101.149	5	0.00788653	-0.0939809	-0.0690644	0.423955	4
96.3707	25.7471	5	-0.0274366	-0.010691	-0.13535	0.416823	4
60.5405	66.2069	5	-0.0799155	-0.063592	-0.18721	0.548824	4
15.444	85.5172	5	-0.110912	0.243031	-0.0175086	0.255291	4
84.0154	40.4598	5	0.0508827	0.0301191	-0.194082	0.416925	4
80.3089	101.149	5	-0.248642	0.125235	0.158447	0.555135	4
252.046	53.3333	5	-0.171615	0.359308	-0.18041	0.301267	4
114.903	102.989	5	-0.179556	0.548223	-0.0049555	0.174926	4
50.6564	49.6552	5	-0.0854921	-0.131495	-0.183782	0.571454	4
34.5946	69.8851	5	-0.107334	0.0848415	-0.215948	0.498025	4
82.7799	77.2414	5	-0.0925147	0.0195582	0.018979	0.644579	4
169.266	49.6552	5	-0.0620042	0.178086	0.363264	0.310021	4
185.328	12.8736	5	-0.0893953	0.0764489	-0.154859	0.263825	4
261.931	95.6322	5	-0.33907	0.52966	0.00429119	0.265821	4
46.9498	90.1149	5	-0.0639327	-0.206855	0.05565	0.536298	4
277.992	88.2759	5	-0.228025	0.212988	0.0449891	0.427738	4
191.506	57.0115	5	-0.189905	0.0522623	0.0318987	0.605679	4
239.691	64.3678	5	-0.143912	0.209874	-0.134797	0.596863	4
102.548	75.4023	5	-0.176063	0.345895	-0.0178214	0.467115	4
219.305	62.5287	5	-0.212693	0.0343493	-0.0613981	0.606365	4
187.799	0	5	-0.0837756	0.0804474	-0.156469	0.233865	4
161.853	99.3103	5	-0.158287	0.335689	0.287772	0.273754	4
59.305	34.9425	5	-0.0770069	-0.061765	-0.168563	0.491184	4
112.432	84.5977	5	0.0604975	0.108088	0.0385934	0.197739	4
259.459	84.5977	5	-0.367795	0.272233	0.0686074	0.469985	4
294.054	80.9195	5	-0.0607449	0.225408	-0.157696	0.242949	4
38.3012	45.977	5	-0.162762	0.203556	-0.222403	0.389718	4
75.3668	25.7471	5	-0.117849	0.276745	-0.11707	0.243534	4
168.031	20.2299	5	-0.124766	0.0180512	-0.0436779	0.338503	4
221.158	79.0805	5	-0.0439103	-0.0121779	-0.00590594	0.577756	4
262.548	45.977	5	-0.192307	0.416396	-0.165068	0.204566	4
282.934	73.5632	5	-0.11271	0.0949538	-0.131638	0.360714	4
170.502	64.3678	5	-0.00899107	0.178178	0.23899	0.221584	4
234.749	40.4598	5	-0.0270201	-0.0127014	-0.113016	0.498363	4
101.313	11.0345	5	-0.0318152	0.0544832	-0.152436	0.341039	4
231.042	91.954	5	-0.141185	-0.0360009	-0.041752	0.57081	4
273.05	97.4713	5	-0.248816	0.23065	-0.0303266	0.393137	4
51.8919	99.3103	5	-0.200345	0.00211365	-0.0524601	0.54713	4
130.965	97.4713	5	0.106699	0.0391723	-0.0651324	0.0076308	4
300.232	91.954	5	-0.0474323	0.15505	-0.17874	0.288947	4
113.668	55.1724	5	-0.00737607	0.269914	0.260369	0.471788	4
50.6564	12.8736	5	-0.0276171	0.154062	-0.0896827	0.0249487	4
130.965	73.5632	5	-0.0831092	0.172343	0.173104	-0.0583588	4
28.417	49.6552	5	-0.107408	0.244036	-0.171052	0.282177	4
81.5444	55.1724	5	-0.0562436	-0.0579813	-0.163583	0.510823	4
70.4247	53.3333	5	-0.0941614	-0.103905	-0.207522	0.530844	4
208.803	29.4253	5	-0.18922	0.209691	-0.147253	0.358899	4
217.452	48.7356	5	-0.154774	-0.020651	-0.0994246	0.490401	4
226.1	36.7816	5	-0.235974	0.230224	-0.00912866	0.507677	4
106.255	25.7471	5	0.00603924	-0.00182191	-0.131876	0.292059	4
0	81.8391	5	-0.058368	0.108602	-0.138162	0.247921	4
90.1931	95.6322	5	-0.168998	0.101307	0.159823	0.681568	4
153.205	44.1379	5	0.174469	-0.0301382	0.221621	0.0898431	4
106.255	93.7931	5	-0.0631569	0.510633	0.089241	0.263336	4
67.9537	77.2414	5	-0.0586612	0.0012186	-0.0782143	0.572554	4
14.8263	86.4368	5	-0.200466	0.315689	0.0486905	0.473931	4
185.328	20.2299	5	-0.100976	0.10696	-0.147645	0.285306	4
180.386	80.9195	5	-0.0673021	0.249686	0.270866	0.0204285	4
69.1892	18.3908	5	-0.115228	0.278175	-0.147549	0.227231	4
82.7799	29.4253	5	0.0147801	0.0907192	-0.118633	0.280889	4
198.919	99.3103	5	0.14989	-0.0899132	-0.0365254	0.455477	4
111.197	70.8046	5	-0.061044	0.140178	-0.0263509	0.531542	4
138.378	51.4943	5	-0.0367094	-0.0224425	-0.06076	0.0844664	4
148.263	23.908	5	-0.0766387	0.00252809	0.00628835	-0.145974	4
28.417	62.5287	5	-0.145928	0.169183	-0.140799	0.387942	4
233.514	71.7241	5	-0.0941543	0.0457581	-0.0289945	0.551742	4
268.108	66.2069	5	-0.197868	0.226265	-0.165487	0.347199	4
307.645	84.5977	5	-0.047529	0.0634483	-0.181513	0.261372	4
40.7722	23.908	5	-0.0432788	0.188486	-0.134111	0.192335	4
218.687	22.069	5	-0.218795	0.384299	-0.107599	0.200477	4
58.0695	18.3908	5	-0.0873824	0.1819	-0.0893253	0.205417	4
168.031	91.954	5	-0.031247	0.156772	0.359804	0.213471	4
90.8297	37.707	1	-0.182219	-0.0447988	-0.102615	0.654794	5
48.2096	102.93	1	-0.263052	0.750685	0.0102728	0.291967	5
43.3188	72.3567	1	-0.359456	0.202965	0.0262631	0.510223	5
36.3319	113.121	1	-0.226394	0.14507	0.0423973	0.528379	5
234.76	33.6306	1	-0.0488644	0.312945	-0.0542822	-0.0229906	5
293.45	72.3567	1	-0.244351	0.157332	0.0770547	0.292325	5
271.092	133.503	1	-0.0780164	-0.00663722	0.0237928	0.272122	5
275.284	78.4713	1	-0.232575	0.0638671	-0.0770603	0.506751	5
156.507	58.0892	1	0.0353718	-0.0182592	0.0724047	-0.0177963	5
201.223	86.6242	1	0.0108956	-0.131537	0.139795	0.0918063	5
30.7424	47.8981	1	-0.113069	0.261256	-0.0988727	-0.173244	5
97.8166	86.6242	1	-0.200695	0.317101	0.183858	0.38108	5
20.9607	133.503	1	-0.162685	0.0846575	-0.000725727	0.332759	5
33.5371	153.885	1	-0.0415732	-0.152593	0.0859263	0.0986512	5
71.2664	117.197	1	-0.0678331	0.11649	0.045514	0.138023	5
153.712	111.083	1	-0.0851183	-0.139613	0.165744	0.291836	5
12.5764	98.8535	1	-0.253306	0.21237	-0.100924	0.438189	5
47.5109	49.9363	1	-0.180634	0.133109	0.0367529	0.0575145	5
248.734	41.7834	1	-0.156925	0.0464552	0.00432117	0.098256	5
280.873	61.1465	1	-0.221559	0.0824855	-0.0827101	0.428687	5
204.017	48.9172	1	0.015751	-0.0522996	-0.0713617	0.0506642	5
243.144	70.3185	1	-0.0494882	0.165699	-0.0591099	0.040681	5
169.083	29.5541	1	0.0152158	0.0359551	-0.0513089	-0.0352816	5
261.31	60.1274	1	-0.231032	0.0808027	-0.0116695	0.121438	5
261.31	98.8535	1	0.0131157	-0.107479	0.0746159	-0.0833131	5
218.69	21.4013	1	-0.0823504	-0.0819759	0.0759385	0.079879	5
50.3057	160	1	0.0676623	-0.00651381	0.147963	-0.0835562	5
226.376	58.0892	1	-0.0689385	0.136645	0.0153667	0.0729896	5
32.1397	86.6242	1	-0.28751	0.664985	-0.0481018	0.457646	5
83.8428	54.0127	1	-0.230925	0.241333	-0.0875626	0.484767	5
65.6769	96.8153	1	-0.26863	0.0423322	0.0648551	0.684549	5
248.734	58.0892	1	-0.130568	0.0898397	0.0579569	0.0871007	5
188.646	41.7834	1	-0.0370766	0.00984454	0.0354579	-0.0601179	5
163.493	18.3439	1	-0.057471	-0.0412794	0.0511289	-0.0524656	5
297.642	94.7771	1	-0.134334	0.128107	-0.0418585	0.106371	5
215.197	0	1	0.0277306	0.0928025	-0.205861	-0.0329567	5
5.58952	109.045	1	-0.216101	0.121029	0.0258657	0.200223	5
217.991	82.5478	1	-0.0403403	-0.088097	0.0308321	0.245888	5
229.17	133.503	1	0.0114347	0.0419466	0.0716119	-0.0318902	5
254.323	143.694	1	-0.0990003	0.0393285	0.0261658	0.0816084	5
259.913	25.4777	1	-0.24091	-0.0109473	-0.00454339	0.0840328	5
269.694	13.2484	1	-0.0598128	-0.0382281	-0.0348224	-0.0366049	5
110.393	31.5924	1	-0.06953	-0.0405833	-0.0331319	0.274228	5
259.913	3.05732	1	-0.0959101	0.0480182	-0.0426023	0.115033	5
198.428	70.3185	1	-0.131863	-0.0904854	0.0941377	0.0453764	5
238.952	90.7006	1	-0.120753	-0.024248	0.051607	0.130031	5
300.437	64.2038	1	-0.228646	0.23625	-0.0495777	0.307889	5
180.262	68.2803	1	0.0701583	0.0134939	0.12765	-0.136388	5
92.2271	62.1656	1	-0.208927	0.234561	0.0661207	0.311084	5
170.48	84.586	1	-0.03801	-0.0347775	0.102246	-0.127697	5
9.78166	60.1274	1	-0.0951445	0.0180336	-0.128302	0.156163	5
128.559	72.3567	1	-0.154105	0.207595	-0.0926517	0.110241	5
0	94.7771	1	0.00808875	0.0449182	-0.0426597	0.223242	5
60.0873	70.3185	1	-0.262487	0.0252262	0.108139	0.439823	5
100.611	47.8981	1	-0.152401	-0.0994344	-0.031668	0.450537	5
240.349	39.7452	1	-0.0875102	0.10294	0.052069	0.0862646	5
269.694	117.197	1	0.00112598	-0.0652856	-0.0325034	0.01842	5
262.707	75.414	2	-0.245655	-0.0842982	-0.148989	0.244288	5
[truncated: 2,019 more rows]

## Sheet: S3c
X positions	Y positions	Z positions	Clusters	Fish
217.093	90.2256	1	12	1
11.2775	62.5564	1	12	1
245.286	78.797	1	2	1
229.78	70.9774	1	12	1
156.476	73.3835	1	12	1
42.2907	42.1053	1	11	1
221.322	79.3985	1	8	1
25.3744	64.9624	1	6	1
184.67	102.256	1	5	1
234.009	50.5263	1	12	1
136.74	114.286	1	12	1
156.476	90.2256	1	12	1
169.163	0	1	12	1
136.74	89.0226	1	12	1
74.7137	73.3835	1	12	1
46.5198	66.1654	1	1	1
0	89.0226	1	9	1
152.247	123.91	1	8	1
43.7004	97.4436	1	12	1
202.996	13.2331	1	12	1
163.524	33.6842	1	2	1
66.2555	84.2105	1	2	1
156.476	52.9323	1	12	1
85.9912	98.6466	1	11	1
71.8943	133.534	1	11	1
171.982	69.7744	1	9	1
174.802	127.519	1	10	1
77.533	104.662	1	12	1
21.1454	102.256	1	4	1
201.586	62.5564	1	12	1
57.7974	105.865	1	12	1
85.9912	25.2632	1	2	1
57.7974	43.3083	1	12	1
76.1233	61.3534	1	10	1
119.824	87.8195	1	12	1
146.608	99.8496	1	11	1
67.6652	16.8421	1	12	1
87.4009	46.9173	1	12	1
129.692	51.7293	1	9	1
138.855	43.3083	1	9	1
105.727	75.7895	1	12	1
246.696	69.7744	1	9	1
235.419	81.8045	1	9	1
8.45815	50.5263	1	12	1
159.295	103.459	1	12	1
221.322	43.3083	1	12	1
150.837	70.9774	1	12	1
167.753	42.1053	1	12	1
183.26	83.0075	1	10	1
9.86784	90.2256	1	12	1
195.947	38.4962	1	12	1
176.211	99.8496	1	8	1
202.996	1.20301	1	12	1
145.903	110.677	1	12	1
166.344	128.722	1	12	1
126.872	103.459	1	12	1
91.63	30.0752	1	12	1
212.863	66.1654	1	2	1
31.7181	70.9774	1	8	1
70.4846	96.2406	1	12	1
118.414	56.5414	1	9	1
177.621	68.5714	1	10	1
146.608	46.9173	1	9	1
171.982	25.2632	1	2	1
128.282	75.7895	1	12	1
253.744	89.0226	2	2	1
238.238	93.8346	2	7	1
38.0617	80.6015	2	3	1
274.89	126.316	2	8	1
23.9648	63.7594	2	8	1
45.1101	24.0602	2	2	1
7.04846	54.1353	2	7	1
224.141	99.8496	2	12	1
26.7841	96.2406	2	7	1
57.7974	73.3835	2	3	1
207.225	90.2256	2	8	1
260.793	69.7744	2	2	1
8.45815	84.2105	2	2	1
97.2687	125.113	2	3	1
164.934	102.256	2	12	1
243.877	42.1053	2	8	1
234.009	110.677	2	2	1
156.476	76.9925	2	11	1
159.295	121.504	2	12	1
90.9251	55.3383	2	11	1
222.731	21.6541	2	8	1
177.621	7.21805	2	9	1
100.088	70.9774	2	8	1
218.502	43.3083	2	2	1
131.806	95.0376	2	12	1
85.9912	126.316	2	2	1
195.947	99.8496	2	11	1
218.502	80.6015	2	3	1
70.4846	84.2105	2	2	1
204.405	75.7895	2	3	1
166.344	44.5113	2	3	1
249.515	61.3534	2	1	1
38.0617	117.895	2	12	1
45.1101	99.8496	2	10	1
269.251	105.865	2	7	1
181.85	110.677	2	10	1
152.247	93.8346	2	2	1
229.78	64.9624	2	1	1
176.211	54.1353	2	12	1
226.96	117.895	2	11	1
56.3877	99.8496	2	2	1
190.308	147.97	2	10	1
78.9427	22.8571	2	2	1
207.225	64.9624	2	3	1
83.1718	76.9925	2	2	1
4.22907	117.895	2	2	1
128.987	1.20301	2	12	1
138.15	122.707	2	10	1
184.67	69.7744	2	1	1
100.088	110.677	2	9	1
179.031	90.2256	2	2	1
91.63	95.0376	2	9	1
225.551	134.737	2	12	1
133.921	141.955	2	12	1
71.8943	62.5564	2	1	1
198.767	38.4962	2	2	1
108.546	75.7895	2	9	1
128.282	81.8045	2	12	1
59.207	126.316	2	2	1
173.392	27.6692	2	2	1
149.427	105.865	2	12	1
200.176	20.4511	2	3	1
97.2687	31.2782	2	8	1
173.392	160	2	12	1
193.128	122.707	2	10	1
77.533	39.6992	2	11	1
14.0969	104.662	2	2	1
94.4493	16.8421	2	12	1
201.586	110.677	2	10	1
157.885	30.0752	2	6	1
269.251	86.6165	2	3	1
45.1101	18.0451	2	2	1
50.7489	36.0902	2	3	1
39.4714	67.3684	2	3	1
249.515	107.068	2	2	1
225.551	54.1353	2	2	1
0	70.9774	2	6	1
63.4361	28.8722	2	8	1
242.467	69.7744	2	3	1
53.5683	45.7143	2	11	1
29.6035	49.3233	2	8	1
224.141	83.0075	2	5	1
52.1586	86.6165	2	11	1
16.9163	75.7895	2	9	1
67.6652	104.662	2	11	1
142.379	92.6316	2	6	1
88.8106	123.91	2	2	1
171.982	66.1654	2	11	1
241.057	28.8722	2	8	1
0	90.2256	2	2	1
135.33	116.692	2	12	1
84.5815	102.256	2	2	1
171.982	22.8571	2	8	1
170.573	97.4436	2	12	1
263.612	123.91	2	7	1
74.7137	12.0301	2	6	1
32.4229	93.8346	2	7	1
157.885	20.4511	2	12	1
163.524	76.9925	2	11	1
222.731	28.8722	2	8	1
49.3392	121.504	2	2	1
76.1233	137.143	2	11	1
7.04846	139.549	2	4	1
183.26	0	2	9	1
109.956	46.9173	2	11	1
267.841	67.3684	2	2	1
187.489	31.2782	2	9	1
95.859	56.5414	2	11	1
170.573	115.489	2	2	1
119.824	143.158	2	4	1
194.537	134.737	2	10	1
236.828	79.3985	2	8	1
234.009	58.9474	2	3	1
66.2555	16.8421	2	3	1
95.859	43.3083	2	9	1
259.383	97.4436	2	2	1
247.401	34.2857	3	8	1
317.885	138.346	3	12	1
313.656	95.0376	3	9	1
47.2247	90.2256	3	2	1
3.52423	104.662	3	9	1
44.4053	60.7519	3	1	1
257.269	38.4962	3	8	1
315.066	127.519	3	8	1
30.3084	76.9925	3	7	1
271.366	84.2105	3	8	1
151.542	95.0376	3	8	1
59.9119	50.5263	3	7	1
78.2379	91.4286	3	1	1
296.74	127.519	3	8	1
65.5507	78.1955	3	7	1
210.749	18.0451	3	8	1
195.242	30.0752	3	10	1
95.1542	54.1353	3	11	1
265.727	102.256	3	2	1
274.185	60.1504	3	8	1
131.806	13.8346	3	8	1
288.282	68.5714	3	1	1
134.626	36.0902	3	12	1
114.89	89.0226	3	11	1
155.771	57.7444	3	6	1
295.33	92.6316	3	8	1
296.74	139.549	3	7	1
102.203	67.3684	3	3	1
23.2599	101.053	3	7	1
240.352	73.3835	3	3	1
234.714	45.7143	3	8	1
110.661	8.42105	3	2	1
189.604	101.053	3	11	1
61.3216	104.662	3	7	1
212.159	58.9474	3	9	1
180.441	84.2105	3	3	1
121.938	63.7594	3	12	1
128.987	101.053	3	3	1
119.119	44.5113	3	3	1
310.837	146.767	3	12	1
0	93.8346	3	6	1
185.374	70.9774	3	5	1
217.797	110.677	3	2	1
257.269	64.9624	3	9	1
210.749	86.015	3	5	1
121.938	3.60902	3	11	1
207.93	63.7594	3	11	1
205.11	103.459	3	11	1
66.9604	30.0752	3	3	1
35.9471	120.301	3	2	1
103.612	101.053	3	5	1
138.855	51.7293	3	2	1
14.8018	111.88	3	8	1
238.943	87.8195	3	8	1
151.542	79.3985	3	6	1
185.374	39.6992	3	8	1
54.2731	125.113	3	2	1
282.643	36.0902	3	2	1
257.269	107.068	3	10	1
171.278	68.5714	3	3	1
136.035	90.2256	3	2	1
143.084	97.4436	3	3	1
238.943	105.865	3	5	1
158.59	14.4361	3	12	1
148.722	28.8722	3	10	1
214.978	40.9023	3	2	1
281.233	117.895	3	12	1
71.1894	99.2481	3	6	1
40.1762	96.2406	3	1	1
181.145	97.4436	3	9	1
272.775	127.519	3	2	1
303.789	76.9925	3	8	1
267.137	73.3835	3	8	1
64.141	64.3609	3	7	1
27.489	83.0075	3	7	1
248.811	74.5865	3	7	1
251.63	56.5414	3	9	1
205.11	37.2932	3	6	1
64.141	92.6316	3	7	1
288.282	83.0075	3	3	1
40.1762	74.5865	3	7	1
220.617	8.42105	3	2	1
97.9736	14.4361	3	3	1
44.4053	108.271	3	2	1
11.9824	120.301	3	7	1
238.943	38.4962	3	9	1
85.2863	86.015	3	1	1
81.7621	31.2782	3	3	1
277.004	48.1203	3	8	1
181.145	62.5564	3	1	1
92.3348	22.8571	3	3	1
258.678	93.8346	3	5	1
55.6828	54.1353	3	6	1
81.0573	62.5564	3	1	1
229.075	81.8045	3	3	1
121.938	97.4436	3	10	1
196.652	85.4135	3	1	1
69.7797	40.3008	3	3	1
238.943	55.3383	3	9	1
50.0441	68.5714	3	7	1
95.1542	78.1955	3	1	1
150.132	68.5714	3	12	1
114.89	69.7744	3	2	1
212.159	92.6316	3	10	1
140.969	30.0752	3	4	1
220.617	96.2406	3	1	1
219.207	74.5865	3	8	1
168.458	9.62406	3	12	1
72.5991	113.083	3	3	1
130.396	0	3	9	1
281.233	68.5714	3	1	1
92.3348	117.895	3	3	1
258.678	60.1504	3	8	1
278.414	104.662	3	2	1
296.74	104.662	3	8	1
284.053	128.722	3	8	1
261.498	24.0602	3	9	1
128.987	27.6692	3	4	1
248.811	9.62406	3	9	1
195.242	90.2256	3	10	1
255.859	72.1805	3	9	1
100.793	36.0902	3	7	1
291.806	115.489	4	11	1
56.3877	83.0075	4	3	1
35.2423	96.2406	4	2	1
8.45815	111.88	4	7	1
176.211	20.4511	4	10	1
248.106	24.0602	4	8	1
40.8811	114.286	4	2	1
93.7445	62.5564	4	8	1
15.5066	75.7895	4	7	1
39.4714	54.1353	4	6	1
301.674	84.2105	4	2	1
226.96	36.0902	4	2	1
241.057	73.985	4	8	1
40.8811	86.6165	4	8	1
259.383	70.9774	4	7	1
63.4361	67.3684	4	7	1
80.3524	81.8045	4	9	1
90.2203	36.0902	4	7	1
270.661	58.9474	4	8	1
294.626	102.256	4	2	1
53.5683	42.1053	4	1	1
112.775	16.8421	4	2	1
101.498	25.2632	4	7	1
108.546	61.3534	4	3	1
255.154	45.7143	4	7	1
225.551	52.9323	4	2	1
217.093	102.256	4	10	1
152.247	51.7293	4	5	1
18.326	102.256	4	7	1
39.4714	70.9774	4	7	1
211.454	74.5865	4	5	1
128.282	10.8271	4	7	1
246.696	111.88	4	5	1
320	126.316	4	3	1
146.608	19.2481	4	10	1
234.009	16.2406	4	7	1
281.938	97.4436	4	8	1
187.489	57.7444	4	8	1
312.952	93.8346	4	3	1
249.515	91.4286	4	3	1
173.392	70.9774	4	5	1
126.872	39.6992	4	4	1
95.859	73.3835	4	8	1
210.044	62.5564	4	4	1
78.9427	92.6316	4	3	1
276.3	84.2105	4	9	1
202.996	24.0602	4	11	1
22.5551	93.8346	4	9	1
234.009	63.7594	4	8	1
74.7137	61.3534	4	7	1
249.515	61.3534	4	8	1
2.11454	90.2256	4	9	1
235.419	38.4962	4	3	1
60.6167	48.1203	4	3	1
115.595	20.4511	4	3	1
52.1586	90.2256	4	3	1
26.7841	85.4135	4	6	1
181.85	76.9925	4	8	1
301.674	110.677	4	2	1
112.775	44.5113	4	3	1
88.8106	44.5113	4	7	1
30.3084	110.677	4	3	1
266.432	97.4436	4	1	1
210.044	93.8346	4	3	1
112.775	0	4	12	1
84.5815	74.5865	4	8	1
0	105.865	4	7	1
243.877	81.8045	4	3	1
165.639	21.6541	4	11	1
33.8326	126.316	4	7	1
136.035	73.3835	4	9	1
152.952	66.1654	4	6	1
228.37	108.271	4	5	1
195.947	90.2256	4	3	1
49.3392	104.662	4	1	1
71.8943	39.6992	4	7	1
188.899	43.3083	4	2	1
263.612	57.7444	4	8	1
242.467	39.6992	4	3	1
117.004	55.3383	4	1	1
257.974	84.2105	4	3	1
148.018	34.8872	4	12	1
140.969	48.7218	4	1	1
221.322	42.1053	4	2	1
317.181	108.271	4	3	1
33.8326	87.8195	4	2	1
2.81938	96.2406	4	9	1
29.6035	99.8496	4	2	1
89.5154	76.9925	5	8	1
16.2115	57.7444	5	8	1
90.9251	15.6391	5	3	1
31.7181	64.9624	5	3	1
268.546	85.4135	5	1	1
59.9119	21.6541	5	7	1
281.233	76.9925	5	8	1
65.5507	38.4962	5	3	1
84.5815	4.81203	5	7	1
240.352	18.0451	5	8	1
6.34361	69.7744	5	9	1
107.841	24.0602	5	8	1
54.2731	34.8872	5	1	1
51.4537	58.9474	5	7	1
227.665	18.0451	5	8	1
78.2379	30.0752	5	3	1
85.2863	86.6165	5	5	1
44.4053	73.3835	5	3	1
182.555	54.1353	5	7	1
116.3	31.2782	5	3	1
81.0573	56.5414	5	2	1
0	90.2256	5	11	1
238.943	56.5414	5	3	1
260.088	54.1353	5	2	1
72.5991	63.7594	5	3	1
124.758	74.5865	5	3	1
107.841	3.60902	5	3	1
240.352	43.3083	5	9	1
205.11	29.4737	5	10	1
93.7445	48.1203	5	3	1
236.123	81.203	5	8	1
209.339	74.5865	5	3	1
28.8987	90.2256	5	3	1
198.062	64.9624	5	11	1
296.74	80.6015	5	2	1
72.5991	1.20301	5	3	1
195.242	20.4511	5	10	1
242.467	73.3835	5	10	1
261.498	38.4962	5	2	1
214.978	46.9173	5	3	1
137.445	31.2782	5	10	1
137.445	63.7594	5	9	1
289.692	93.8346	5	9	1
245.991	31.2782	5	8	1
140.264	46.9173	5	2	1
169.868	18.0451	5	12	1
271.366	67.3684	5	8	1
69.7797	48.1203	5	7	1
21.8502	64.9624	5	6	1
119.119	7.21805	5	8	1
10.5727	87.8195	5	9	1
233.304	36.0902	5	9	1
90.9251	36.0902	5	3	1
258.678	70.9774	5	8	1
13.3921	74.5865	5	8	1
105.022	12.0301	5	8	1
224.846	9.62406	5	9	1
274.185	101.053	5	12	1
96.5639	83.0075	5	7	1
186.784	28.8722	5	11	1
103.612	0	5	3	1
223.436	80.6015	5	10	1
55.6828	75.7895	5	3	1
33.1278	48.1203	5	7	1
48.6344	25.2632	5	1	1
29.0909	43.8938	1	12	2
73.3091	22.6549	1	7	2
61.6727	14.1593	1	12	2
52.3636	83.5398	1	12	2
278.109	84.9558	1	12	2
261.818	76.4602	1	6	2
278.109	69.3805	1	6	2
19.7818	59.469	1	9	2
32.5818	72.2124	1	12	2
254.836	101.947	1	12	2
223.418	36.1062	1	8	2
43.0545	70.7965	1	6	2
60.5091	65.1327	1	6	2
48.8727	46.7257	1	6	2
123.345	9.9115	1	6	2
43.0545	28.3186	1	6	2
231.564	99.115	1	11	2
253.673	69.3805	1	6	2
10.4727	99.115	1	8	2
70.9818	67.9646	1	4	2
225.745	63.7168	1	12	2
29.6727	53.0973	1	12	2
33.7455	101.947	1	10	2
104.727	103.363	1	9	2
65.7455	42.4779	1	4	2
274.618	53.8053	1	6	2
81.4545	33.9823	1	4	2
83.7818	63.7168	1	1	2
107.055	75.0442	1	6	2
103.564	58.0531	1	4	2
75.6364	86.3717	1	11	2
64	90.6195	1	6	2
207.127	86.3717	1	4	2
25.6	77.8761	1	12	2
264.145	38.2301	1	6	2
59.3455	109.027	1	2	2
197.818	42.4779	1	11	2
185.018	116.106	1	2	2
158.255	100.531	1	5	2
242.036	73.6283	1	12	2
124.509	29.7345	1	12	2
91.9273	50.9735	1	4	2
236.218	15.5752	1	6	2
121.018	70.7965	1	5	2
207.127	114.69	1	4	2
193.164	90.6195	1	6	2
235.055	49.5575	1	6	2
157.091	73.6283	1	5	2
111.709	117.522	1	4	2
23.2727	104.779	1	9	2
176.873	50.9735	1	3	2
180.364	70.7965	1	9	2
97.7455	93.4513	1	10	2
143.127	97.6991	1	9	2
129.164	84.9558	1	7	2
103.564	25.4867	1	4	2
162.909	60.885	1	9	2
223.418	97.6991	1	10	2
112.873	0	1	6	2
216.436	58.0531	1	4	2
88.4364	8.49558	1	6	2
51.2	117.522	1	4	2
86.1091	97.6991	1	10	2
102.4	9.9115	1	6	2
175.709	93.4513	1	2	2
157.091	42.4779	1	9	2
4.65455	111.858	1	6	2
139.636	58.7611	1	6	2
102.4	127.434	1	5	2
253.673	84.9558	1	6	2
258.327	110.442	1	12	2
251.345	52.3894	1	1	2
55.8545	75.0442	1	6	2
43.0545	79.292	1	6	2
207.127	49.5575	1	11	2
54.6909	107.611	1	4	2
1.16364	89.2035	1	7	2
69.8182	17.6991	1	7	2
82.6182	1.41593	1	6	2
20.3636	83.5398	1	9	2
236.218	79.292	1	10	2
282.764	76.4602	1	6	2
110.545	38.2301	1	4	2
198.982	69.3805	1	10	2
0	118.938	1	9	2
9.30909	113.274	1	9	2
187.345	103.363	1	4	2
94.2545	84.9558	1	10	2
131.491	96.2832	1	6	2
95.4182	64.4248	1	5	2
251.345	114.69	1	12	2
48.8727	94.8673	1	2	2
24.4364	29.7345	1	6	2
250.182	38.2301	1	6	2
54.1091	89.2035	2	12	2
22.1091	67.2566	2	6	2
226.909	72.2124	2	4	2
246.691	96.2832	2	6	2
280.436	89.2035	2	2	2
43.0545	94.8673	2	8	2
24.4364	110.442	2	8	2
278.109	72.9204	2	8	2
43.0545	36.8142	2	7	2
66.3273	82.1239	2	7	2
237.382	58.0531	2	6	2
90.7636	12.7434	2	7	2
134.982	56.6372	2	2	2
98.9091	99.115	2	10	2
179.2	70.7965	2	2	2
116.364	106.195	2	7	2
255.418	109.027	2	12	2
65.1636	52.3894	2	4	2
83.7818	55.2212	2	7	2
72.1455	29.7345	2	3	2
226.909	42.4779	2	7	2
205.964	110.442	2	6	2
195.491	73.6283	2	12	2
265.309	43.8938	2	6	2
280.436	128.85	2	4	2
129.164	41.0619	2	11	2
13.9636	103.363	2	7	2
274.618	107.611	2	4	2
253.673	92.0354	2	6	2
89.6	38.2301	2	4	2
61.6727	21.2389	2	1	2
61.6727	86.3717	2	6	2
38.4	107.611	2	10	2
80.2909	86.3717	2	10	2
201.309	77.8761	2	4	2
111.127	43.8938	2	4	2
115.2	62.3009	2	5	2
27.3455	79.292	2	7	2
236.218	9.9115	2	2	2
0	104.779	2	7	2
171.055	106.195	2	4	2
195.491	104.779	2	4	2
16.2909	45.3097	2	7	2
258.327	11.3274	2	6	2
72.1455	8.49558	2	3	2
238.545	33.9823	2	2	2
168.727	93.4513	2	2	2
130.327	113.982	2	10	2
48.8727	21.2389	2	3	2
222.255	90.6195	2	10	2
129.164	90.6195	2	7	2
165.236	69.3805	2	10	2
214.109	43.8938	2	4	2
103.564	65.1327	2	1	2
117.527	89.2035	2	4	2
50.0364	99.115	2	2	2
94.2545	0	2	6	2
103.564	116.106	2	9	2
88.4364	94.8673	2	5	2
279.273	50.9735	2	6	2
225.745	18.4071	2	3	2
197.818	121.77	2	10	2
205.964	48.1416	2	10	2
164.073	127.434	2	4	2
98.9091	11.3274	2	7	2
186.182	134.513	2	10	2
217.6	127.434	2	6	2
102.4	77.8761	2	4	2
153.6	141.593	2	6	2
161.745	107.611	2	10	2
76.8	114.69	2	10	2
174.545	121.062	2	4	2
262.982	114.69	2	12	2
268.8	62.3009	2	6	2
36.0727	72.2124	2	2	2
264.145	80.708	2	7	2
54.6909	48.1416	2	6	2
20.9455	83.5398	2	7	2
50.0364	35.3982	2	7	2
267.636	50.9735	2	6	2
271.127	93.4513	2	6	2
33.7455	50.9735	2	2	2
118.691	36.8142	2	4	2
87.2727	75.0442	2	4	2
230.4	94.8673	2	11	2
100.073	55.2212	2	4	2
55.8545	22.6549	2	3	2
87.2727	25.4867	2	7	2
108.8	104.779	2	5	2
276.945	62.3009	2	6	2
1.16364	93.4513	2	7	2
8.14545	70.7965	2	7	2
102.982	1.41593	2	6	2
72.1455	59.469	2	6	2
233.891	67.2566	2	4	2
96.5818	111.858	2	10	2
249.018	19.115	2	3	2
237.382	21.2389	2	3	2
229.236	111.858	2	11	2
95.4182	18.4071	2	7	2
269.964	123.186	2	1	2
109.382	66.5487	2	1	2
246.691	55.2212	2	7	2
209.455	73.6283	2	11	2
109.382	31.1504	2	4	2
238.545	43.8938	2	4	2
211.782	98.4071	2	10	2
137.309	116.106	2	6	2
23.2727	92.0354	2	7	2
45.3818	58.0531	2	7	2
77.9636	79.292	2	7	2
258.909	87.7876	2	6	2
286.255	84.9558	3	7	2
10.4727	53.8053	3	8	2
36.0727	75.0442	3	1	2
84.9455	46.7257	3	7	2
73.8909	41.7699	3	4	2
50.0364	65.1327	3	7	2
222.255	2.83186	3	6	2
306.036	80.708	3	3	2
198.982	11.3274	3	8	2
264.145	19.823	3	7	2
294.4	93.4513	3	8	2
0	83.5398	3	7	2
299.055	75.0442	3	8	2
230.4	75.0442	3	12	2
20.9455	52.3894	3	7	2
61.6727	70.7965	3	3	2
75.6364	82.1239	3	7	2
304.873	123.186	3	7	2
239.709	45.3097	3	7	2
117.527	107.611	3	5	2
108.218	84.9558	3	4	2
273.455	126.018	3	7	2
256.582	108.319	3	5	2
311.273	99.115	3	7	2
107.055	53.8053	3	7	2
257.164	31.1504	3	7	2
266.473	101.947	3	7	2
194.327	92.0354	3	6	2
249.018	56.6372	3	1	2
42.4727	33.9823	3	1	2
289.745	133.097	3	6	2
278.109	41.0619	3	7	2
134.982	46.7257	3	11	2
83.2	15.5752	3	4	2
45.3818	104.779	3	8	2
226.909	42.4779	3	4	2
95.4182	18.4071	3	7	2
32.5818	110.442	3	7	2
259.491	46.7257	3	3	2
62.8364	99.115	3	7	2
8.14545	97.6991	3	7	2
210.618	4.24779	3	6	2
242.036	15.5752	3	1	2
202.473	110.442	3	11	2
274.618	109.027	3	7	2
195.491	28.3186	3	10	2
93.0909	111.858	3	10	2
186.182	103.363	3	7	2
41.8909	118.938	3	5	2
146.618	53.8053	3	10	2
197.818	62.3009	3	11	2
133.818	16.9912	3	8	2
73.3091	110.442	3	4	2
222.255	94.8673	3	10	2
104.727	116.106	3	11	2
256	77.8761	3	7	2
216.436	66.5487	3	4	2
144.291	77.8761	3	11	2
193.164	123.186	3	10	2
171.055	9.9115	3	12	2
185.018	66.5487	3	2	2
101.236	101.947	3	5	2
266.473	160	3	7	2
218.764	135.929	3	11	2
203.636	50.9735	3	10	2
84.9455	73.6283	3	7	2
179.2	75.0442	3	2	2
131.491	63.7168	3	3	2
239.709	151.504	3	5	2
151.273	11.3274	3	6	2
240.873	100.531	3	10	2
204.8	106.195	3	10	2
276.945	147.257	3	5	2
105.309	0	3	6	2
246.691	89.2035	3	5	2
228.073	110.442	3	11	2
173.382	26.9027	3	12	2
67.4909	56.6372	3	6	2
297.891	66.5487	3	8	2
269.964	60.885	3	7	2
186.182	90.6195	3	6	2
285.091	72.2124	3	7	2
36.0727	62.3009	3	4	2
282.764	99.115	3	7	2
276.945	116.106	3	7	2
52.3636	90.6195	3	7	2
272.291	90.6195	3	7	2
10.4727	110.442	3	7	2
12.8	87.7876	3	7	2
15.1273	50.9735	3	7	2
288.582	123.186	3	7	2
200.145	83.5398	3	6	2
122.182	94.8673	3	10	2
249.018	33.9823	3	7	2
21.5273	76.4602	3	7	2
218.764	80.708	3	10	2
233.891	67.9646	3	4	2
88.4364	26.9027	3	7	2
90.7636	41.7699	3	7	2
39.5636	96.2832	3	7	2
18.6182	109.027	3	7	2
144.873	4.24779	3	8	2
268.8	147.257	3	7	2
301.964	101.947	3	7	2
114.036	19.823	3	7	2
119.273	76.4602	3	10	2
62.8364	32.5664	3	7	2
94.2545	93.4513	3	5	2
144.291	26.9027	3	9	2
283.927	49.5575	3	7	2
158.255	32.5664	3	6	2
239.709	87.7876	3	5	2
27.9273	100.531	3	7	2
74.4727	94.8673	3	7	2
24.4364	43.8938	3	7	2
123.345	25.4867	3	7	2
62.8364	24.0708	3	7	2
87.8545	80.708	3	5	2
269.964	83.5398	3	7	2
140.8	66.5487	3	10	2
240.873	60.885	3	6	2
26.7636	67.9646	3	7	2
290.909	106.195	3	7	2
69.2364	76.4602	3	7	2
261.818	70.7965	3	7	2
87.2727	103.363	3	5	2
153.6	48.1416	3	12	2
90.7636	63.7168	3	7	2
31.4182	82.1239	4	9	2
14.5455	96.2832	4	2	2
32.5818	43.8938	4	1	2
240.873	60.885	4	6	2
102.4	11.3274	4	7	2
104.727	42.4779	4	6	2
293.236	60.885	4	1	2
82.6182	16.9912	4	3	2
0	80.708	4	9	2
290.909	107.611	4	7	2
309.527	107.611	4	8	2
254.836	60.177	4	7	2
295.564	73.6283	4	7	2
280.436	107.611	4	8	2
94.2545	19.823	4	9	2
304.873	133.097	4	7	2
46.5455	80.708	4	8	2
236.218	48.1416	4	7	2
276.945	123.186	4	8	2
115.2	31.1504	4	5	2
240.873	76.4602	4	7	2
89.6	53.8053	4	9	2
103.564	94.8673	4	5	2
130.327	9.9115	4	9	2
70.9818	66.5487	4	7	2
200.145	25.4867	4	10	2
128	97.6991	4	9	2
281.6	41.0619	4	7	2
90.7636	39.646	4	7	2
231.564	8.49558	4	9	2
180.364	76.4602	4	12	2
0	117.522	4	10	2
306.036	87.7876	4	9	2
266.473	43.1858	4	7	2
96.5818	135.929	4	10	2
211.782	126.018	4	5	2
221.091	4.24779	4	5	2
125.673	76.4602	4	11	2
72.1455	28.3186	4	7	2
39.5636	117.522	4	7	2
320	120.354	4	7	2
203.636	70.7965	4	4	2
224.582	80.708	4	5	2
269.964	114.69	4	7	2
253.673	18.4071	4	8	2
115.2	0	4	7	2
190.836	4.24779	4	8	2
114.036	94.8673	4	5	2
43.0545	50.9735	4	3	2
224.582	38.2301	4	3	2
61.6727	55.2212	4	7	2
90.7636	96.2832	4	5	2
175.709	124.602	4	6	2
183.855	42.4779	4	6	2
173.382	16.9912	4	4	2
2.32727	90.6195	4	8	2
185.018	66.5487	4	4	2
118.691	48.1416	4	10	2
51.7818	25.4867	4	7	2
181.527	104.779	4	12	2
128	23.3628	4	10	2
244.364	21.2389	4	3	2
216.436	43.8938	4	3	2
209.455	90.6195	4	5	2
165.236	2.83186	4	6	2
265.309	101.947	4	7	2
23.2727	58.0531	4	7	2
316.509	79.292	4	8	2
134.982	68.6726	4	5	2
167.564	87.7876	4	10	2
306.036	69.3805	4	7	2
98.9091	70.7965	4	5	2
124.509	126.018	4	4	2
221.091	111.858	4	5	2
197.818	99.115	4	10	2
82.6182	130.265	4	5	2
19.7818	126.018	4	5	2
240.873	111.858	4	5	2
109.382	56.6372	4	5	2
162.909	36.8142	4	12	2
133.818	51.6814	4	10	2
8.14545	86.3717	4	9	2
296.727	127.434	4	7	2
254.836	59.469	4	7	2
257.164	83.5398	4	8	2
299.055	138.761	4	7	2
20.9455	97.6991	4	9	2
311.855	97.6991	4	8	2
215.855	28.3186	4	3	2
249.018	72.2124	4	7	2
262.982	26.9027	4	7	2
98.9091	42.4779	4	5	2
83.7818	57.3451	4	8	2
101.236	29.7345	4	7	2
8.14545	56.6372	4	7	2
293.236	86.3717	4	7	2
283.927	70.7965	4	3	2
217.6	92.0354	4	5	2
276.945	97.6991	4	8	2
237.382	36.8142	4	7	2
301.382	109.027	4	7	2
252.509	31.1504	4	7	2
218.764	16.9912	4	7	2
74.4727	16.9912	4	7	2
269.964	77.8761	4	7	2
180.364	7.07965	4	12	2
101.236	80.708	4	5	2
34.9091	73.6283	4	8	2
93.0909	59.469	4	5	2
40.7273	62.3009	4	3	2
90.7636	25.4867	4	8	2
96.5818	8.49558	4	7	2
12.8	73.6283	4	8	2
251.345	130.265	4	7	2
282.764	130.265	4	7	2
200.145	56.6372	4	10	2
188.509	93.4513	4	6	2
57.0182	16.9912	4	7	2
129.164	87.7876	4	9	2
207.127	46.7257	4	5	2
258.327	113.274	4	5	2
233.891	130.265	4	5	2
273.455	29.7345	4	7	2
109.964	104.779	4	5	2
79.1273	94.8673	4	5	2
146.618	8.49558	4	6	2
139.636	58.0531	4	4	2
182.691	59.469	4	12	2
137.309	99.115	4	9	2
279.273	52.3894	4	7	2
109.382	45.3097	4	5	2
80.2909	66.5487	4	7	2
121.018	16.9912	4	7	2
210.618	14.1593	4	8	2
22.6909	83.5398	4	8	2
253.673	92.0354	4	7	2
246.691	84.9558	4	7	2
51.2	76.4602	4	8	2
188.509	82.1239	4	10	2
229.236	87.7876	5	6	2
79.1273	28.3186	5	6	2
282.764	92.0354	5	7	2
269.964	94.8673	5	9	2
264.145	28.3186	5	6	2
229.236	29.7345	5	6	2
43.0545	22.6549	5	9	2
294.4	113.274	5	7	2
233.891	9.9115	5	3	2
286.255	60.885	5	7	2
76.8	18.4071	5	8	2
161.745	63.7168	5	11	2
274.618	53.8053	5	3	2
65.1636	25.4867	5	8	2
0	60.885	5	4	2
194.327	94.8673	5	4	2
253.673	39.646	5	7	2
203.636	9.9115	5	3	2
274.618	133.097	5	2	2
261.818	65.1327	5	7	2
166.982	103.363	5	4	2
27.9273	41.0619	5	7	2
105.891	113.274	5	10	2
219.927	33.9823	5	3	2
174.545	43.8938	5	3	2
53.5273	50.9735	5	3	2
77.9636	80.708	5	3	2
276.945	42.4779	5	1	2
62.8364	59.469	5	5	2
264.145	103.363	5	8	2
87.2727	4.24779	5	8	2
125.091	65.1327	5	11	2
16.2909	96.2832	5	7	2
62.8364	0	5	8	2
134.982	21.2389	5	6	2
5.81818	72.2124	5	7	2
143.127	9.9115	5	10	2
98.9091	87.7876	5	5	2
25.6	58.0531	5	7	2
238.545	60.885	5	5	2
153.6	21.2389	5	4	2
118.691	8.49558	5	10	2
189.673	33.9823	5	10	2
108.218	31.1504	5	10	2
164.073	26.9027	5	12	2
67.4909	99.115	5	7	2
219.927	56.6372	5	5	2
161.745	83.5398	5	7	2
124.509	38.2301	5	4	2
89.0182	113.274	5	5	2
117.527	53.8053	5	10	2
84.9455	94.8673	5	7	2
290.909	75.0442	5	8	2
297.891	76.4602	5	8	2
93.0909	18.4071	5	8	2
16.2909	46.7257	5	8	2
274.618	107.611	5	9	2
43.0545	62.3009	5	7	2
274.618	87.7876	5	6	2
86.1091	45.3097	5	5	2
52.3636	77.8761	5	3	2
60.5091	36.8142	5	3	2
13.9636	77.8761	5	7	2
1.16364	87.7876	5	8	2
101.236	24.0708	5	5	2
203.636	100.531	5	7	2
208.291	58.0531	5	5	2
22.1091	69.3805	5	7	2
256	59.469	5	7	2
8.72727	58.0531	5	7	2
224.582	109.027	5	7	2
288.582	113.274	5	6	2
253.705	47.1028	1	9	3
99.4422	17.1963	1	11	3
52.2709	80	1	9	3
187.41	44.1121	1	11	3
263.904	57.5701	1	9	3
203.347	69.5327	1	12	3
0	97.1963	1	12	3
237.131	33.6449	1	12	3
36.9721	48.5981	1	2	3
172.112	108.411	1	9	3
85.4183	14.2056	1	12	3
29.3227	60.5607	1	9	3
66.2948	97.9439	1	10	3
131.315	82.9907	1	12	3
31.8725	99.4393	1	12	3
219.92	59.0654	1	12	3
239.681	59.0654	1	4	3
256.255	91.9626	1	5	3
75.2191	136.822	1	6	3
72.6693	85.9813	1	6	3
243.506	94.9533	1	10	3
265.179	77.757	1	12	3
161.912	57.5701	1	12	3
149.163	33.6449	1	12	3
36.9721	130.841	1	12	3
26.7729	81.4953	1	12	3
105.817	51.5888	1	12	3
147.888	68.0374	1	6	3
122.39	30.6542	1	12	3
75.2191	17.1963	1	12	3
7.6494	131.589	1	12	3
25.498	114.393	1	12	3
54.8207	62.0561	1	12	3
167.012	45.6075	1	6	3
70.1195	66.5421	1	12	3
173.386	68.0374	1	12	3
219.283	42.6168	1	4	3
105.817	120.374	1	12	3
170.837	29.1589	1	12	3
85.4183	38.1308	1	12	3
151.713	96.4486	1	4	3
216.733	66.5421	1	12	3
58.6454	105.421	1	6	3
262.629	41.1215	1	9	3
122.39	108.411	1	6	3
177.211	130.841	1	9	3
114.741	58.3178	1	12	3
21.6733	65.0467	1	12	3
26.7729	124.86	1	12	3
215.458	130.093	1	12	3
85.4183	103.925	1	4	3
130.04	68.0374	1	3	3
197.61	101.682	1	2	3
82.8685	119.626	1	2	3
186.135	60.5607	1	12	3
152.351	56.0748	1	9	3
85.4183	0	1	12	3
57.3705	34.3925	1	9	3
5.0996	84.486	1	12	3
191.235	69.5327	1	12	3
249.88	63.5514	1	9	3
42.0717	36.6355	1	2	3
66.2948	8.2243	1	12	3
224.382	103.925	1	6	3
175.936	76.2617	1	2	3
223.108	77.0093	1	9	3
75.2191	50.0935	1	12	3
276.653	63.5514	1	12	3
192.51	48.5981	1	12	3
10.1992	111.402	1	12	3
31.8725	54.5794	1	9	3
100.717	69.5327	1	12	3
216.733	77.0093	1	12	3
54.8207	91.9626	1	9	3
215.458	97.9439	1	6	3
77.7689	32.1495	1	12	3
31.8725	144.299	1	2	3
207.809	26.9159	2	9	3
220.558	49.3458	2	2	3
193.785	52.3364	2	2	3
177.211	31.4019	2	4	3
138.964	41.8692	2	10	3
165.737	11.9626	2	11	3
77.7689	55.3271	2	2	3
0	71.7757	2	8	3
220.558	32.8972	2	8	3
212.908	65.0467	2	2	3
193.785	8.97196	2	8	3
68.8446	35.8879	2	12	3
174.661	2.99065	2	1	3
133.865	25.4206	2	12	3
152.988	11.9626	2	5	3
84.1434	67.2897	2	2	3
24.2231	23.9252	2	2	3
75.2191	17.9439	2	6	3
223.108	112.15	2	12	3
211.633	86.729	2	10	3
184.223	65.7944	2	4	3
30.5976	64.2991	2	12	3
195.06	80.7477	2	4	3
131.315	56.8224	2	12	3
155.538	38.8785	2	12	3
47.1713	56.8224	2	9	3
109.641	40.3738	2	12	3
93.0677	56.8224	2	12	3
17.8486	76.2617	2	10	3
156.813	0	2	12	3
49.7211	74.7664	2	12	3
35.6972	32.8972	2	12	3
151.713	62.8037	2	9	3
38.247	50.8411	2	10	3
230.757	79.2523	2	9	3
43.3466	2.99065	2	12	3
186.135	25.4206	2	12	3
195.06	37.3832	2	9	3
205.259	53.8318	2	2	3
229.482	41.8692	2	2	3
175.936	24.6729	2	4	3
160.637	17.9439	2	9	3
179.761	44.8598	2	10	3
79.0438	44.8598	2	5	3
86.6932	17.9439	2	6	3
65.0199	61.3084	2	6	3
52.2709	85.2336	2	12	3
65.0199	19.4393	2	12	3
169.562	71.7757	2	2	3
237.131	85.2336	2	2	3
127.49	31.4019	2	12	3
105.817	17.9439	2	12	3
49.7211	23.9252	2	12	3
127.49	88.2243	2	6	3
12.749	14.9533	2	12	3
238.406	106.168	2	12	3
26.7729	68.785	2	10	3
110.916	29.9065	2	12	3
79.0438	29.9065	2	2	3
140.239	76.2617	2	10	3
123.665	71.7757	2	4	3
126.215	7.47664	2	12	3
216.733	55.3271	2	9	3
7.01195	37.3832	2	2	3
89.243	41.8692	2	4	3
50.996	92.7103	2	12	3
128.765	77.757	2	9	3
104.542	10.4673	2	12	3
133.865	89.7196	2	6	3
1.2749	37.3832	2	2	3
221.833	44.8598	3	11	3
189.96	3.73832	3	11	3
14.0239	58.3178	3	2	3
220.558	28.4112	3	1	3
36.9721	41.8692	3	9	3
258.805	58.3178	3	2	3
232.669	44.8598	3	8	3
75.2191	1.49533	3	12	3
68.8446	23.9252	3	12	3
61.1952	14.9533	3	9	3
276.653	65.7944	3	3	3
232.032	19.4393	3	11	3
29.3227	29.9065	3	9	3
253.705	26.9159	3	6	3
269.004	46.3551	3	2	3
247.331	52.3364	3	8	3
38.247	80.7477	3	5	3
30.5976	61.3084	3	2	3
254.98	76.2617	3	2	3
239.681	82.243	3	12	3
72.6693	83.7383	3	9	3
224.382	62.8037	3	8	3
93.0677	85.2336	3	5	3
207.809	34.3925	3	6	3
91.7928	52.3364	3	5	3
203.984	4.48598	3	6	3
183.586	77.757	3	12	3
0	62.8037	3	3	3
277.928	89.7196	3	3	3
189.96	17.9439	3	11	3
195.06	62.8037	3	10	3
89.243	28.4112	3	2	3
79.0438	59.8131	3	10	3
155.538	65.7944	3	5	3
67.5697	41.8692	3	10	3
198.884	88.2243	3	11	3
184.861	46.3551	3	5	3
116.016	56.8224	3	4	3
136.414	76.2617	3	9	3
19.1235	43.3645	3	9	3
100.717	29.9065	3	12	3
209.084	46.3551	3	4	3
170.837	74.7664	3	12	3
221.833	86.729	3	5	3
158.088	40.3738	3	2	3
114.741	25.4206	3	12	3
70.1195	107.664	3	12	3
116.016	89.7196	3	4	3
160.637	17.9439	3	12	3
85.4183	5.98131	3	12	3
168.287	36.6355	3	9	3
192.51	100.187	3	10	3
99.4422	68.785	3	3	3
262.629	98.6916	3	4	3
82.8685	94.2056	3	10	3
7.6494	102.43	3	6	3
248.606	65.7944	3	12	3
105.817	52.3364	3	12	3
257.53	35.8879	3	9	3
271.554	76.2617	3	8	3
55.4582	38.8785	3	2	3
240.956	26.9159	3	8	3
239.681	59.8131	3	7	3
254.98	47.8505	3	6	3
76.494	14.9533	3	12	3
47.1713	22.4299	3	12	3
76.494	70.2804	3	12	3
212.908	65.7944	3	9	3
28.6853	52.3364	3	9	3
232.032	67.2897	3	4	3
150.438	107.664	3	4	3
48.4462	71.7757	3	10	3
244.781	94.2056	3	12	3
223.108	55.3271	3	7	3
269.004	59.8131	3	3	3
113.466	71.7757	3	5	3
98.1673	40.3738	3	2	3
151.713	47.8505	3	10	3
204.622	73.271	3	10	3
6.3745	76.2617	3	2	3
66.2948	0	3	2	3
87.9681	73.271	3	2	3
30.5976	35.8879	3	9	3
62.4701	47.8505	3	10	3
160.637	89.7196	3	4	3
82.8685	45.6075	3	10	3
252.43	65.7944	3	2	3
40.1594	65.7944	3	8	3
216.733	49.3458	3	10	3
169.562	94.2056	3	10	3
54.8207	25.4206	3	12	3
95.6175	11.9626	3	12	3
66.2948	67.2897	3	10	3
284.303	68.785	4	2	3
242.231	43.3645	4	11	3
30.5976	62.8037	4	2	3
244.781	71.7757	4	6	3
306.614	67.2897	4	3	3
260.717	29.9065	4	4	3
271.554	65.7944	4	5	3
130.04	103.178	4	11	3
112.191	8.2243	4	9	3
96.8924	7.47664	4	11	3
172.112	77.0093	4	6	3
73.9442	64.2991	4	6	3
44.6215	62.8037	4	8	3
244.781	11.9626	4	8	3
72.6693	41.1215	4	6	3
63.745	13.4579	4	9	3
15.2988	68.785	4	3	3
265.179	46.3551	4	8	3
12.749	97.1963	4	4	3
76.494	19.4393	4	4	3
52.2709	74.7664	4	6	3
2.5498	68.785	4	4	3
141.514	83.7383	4	1	3
257.53	73.271	4	4	3
107.092	58.3178	4	6	3
188.685	80.7477	4	9	3
202.709	58.3178	4	9	3
188.685	16.4486	4	12	3
267.729	86.729	4	3	3
183.586	64.2991	4	5	3
203.984	20.9346	4	12	3
294.502	106.168	4	4	3
50.996	58.3178	4	8	3
110.916	29.9065	4	12	3
211.633	83.7383	4	5	3
229.482	58.3178	4	7	3
132.59	41.8692	4	12	3
267.729	118.131	4	4	3
94.3426	113.645	4	11	3
226.932	71.7757	4	9	3
30.5976	49.3458	4	2	3
137.689	57.5701	4	4	3
130.04	11.9626	4	2	3
52.2709	106.168	4	4	3
121.116	59.8131	4	10	3
73.9442	76.2617	4	6	3
179.761	32.8972	4	10	3
182.311	100.187	4	4	3
223.108	31.4019	4	6	3
249.88	83.7383	4	4	3
211.633	92.7103	4	9	3
151.713	109.159	4	12	3
30.5976	100.935	4	7	3
0	92.7103	4	9	3
94.3426	76.2617	4	11	3
163.187	70.2804	4	6	3
290.677	116.636	4	7	3
202.709	101.682	4	3	3
117.291	80.7477	4	9	3
237.131	113.645	4	4	3
205.259	44.8598	4	4	3
224.382	121.121	4	4	3
43.3466	37.3832	4	4	3
116.016	101.682	4	12	3
62.4701	97.9439	4	3	3
91.7928	43.3645	4	4	3
48.4462	26.9159	4	4	3
140.239	28.4112	4	12	3
93.0677	0	4	11	3
308.526	160	4	12	3
295.777	145.047	4	9	3
62.4701	28.4112	4	6	3
317.45	82.243	4	6	3
238.406	23.9252	4	8	3
303.426	116.636	4	4	3
309.801	98.6916	4	3	3
62.4701	41.8692	4	6	3
297.052	86.729	4	3	3
288.127	64.2991	4	1	3
252.43	58.3178	4	8	3
44.6215	97.1963	4	3	3
216.733	11.9626	4	12	3
62.4701	62.8037	4	6	3
179.761	52.3364	4	3	3
275.378	94.2056	4	7	3
284.303	124.112	4	10	3
87.9681	20.9346	4	6	3
233.307	51.5888	4	4	3
214.183	73.271	4	6	3
174.661	118.131	4	10	3
22.9482	76.2617	4	3	3
202.709	38.8785	4	6	3
118.566	13.4579	4	9	3
221.833	95.7009	4	5	3
172.112	98.6916	4	6	3
68.8446	52.3364	4	8	3
7.6494	88.2243	4	3	3
113.466	49.3458	4	6	3
133.865	77.757	4	8	3
127.49	29.9065	4	6	3
82.8685	29.9065	4	12	3
235.857	97.1963	4	10	3
218.008	38.8785	4	6	3
290.677	157.009	4	10	3
308.526	143.551	4	9	3
189.96	115.14	4	3	3
147.888	19.4393	4	12	3
148.526	47.8505	4	12	3
123.665	52.3364	4	11	3
87.9681	124.112	4	10	3
189.96	2.99065	4	12	3
235.857	68.785	4	4	3
247.331	31.4019	4	8	3
288.127	92.7103	4	7	3
21.6733	98.6916	4	7	3
1.2749	91.215	5	9	3
3.8247	67.2897	5	9	3
36.9721	26.9159	5	1	3
45.8964	41.8692	5	12	3
77.7689	35.8879	5	9	3
284.303	88.2243	5	8	3
313.625	67.2897	5	3	3
320	89.7196	5	2	3
299.602	68.0374	5	9	3
228.207	58.3178	5	9	3
21.6733	37.3832	5	8	3
14.0239	82.243	5	8	3
82.8685	61.3084	5	9	3
30.5976	94.2056	5	9	3
234.582	49.3458	5	9	3
86.6932	17.9439	5	6	3
274.104	50.8411	5	5	3
53.5458	22.4299	5	2	3
65.0199	40.3738	5	6	3
269.004	38.8785	5	2	3
247.331	47.8505	5	6	3
36.9721	43.3645	5	10	3
289.402	52.3364	5	3	3
93.0677	53.8318	5	9	3
249.88	26.9159	5	6	3
90.5179	32.8972	5	12	3
22.9482	77.757	5	7	3
198.247	40.3738	5	9	3
237.131	23.9252	5	6	3
286.853	77.757	5	2	3
191.235	8.97196	5	6	3
294.502	98.6916	5	3	3
286.853	37.3832	5	6	3
215.458	31.4019	5	9	3
107.092	15.7009	5	9	3
308.526	98.6916	5	2	3
91.7928	113.645	5	10	3
142.789	65.7944	5	8	3
219.283	17.9439	5	2	3
112.191	56.8224	5	6	3
266.454	98.6916	5	3	3
212.908	85.2336	5	7	3
173.386	70.2804	5	9	3
205.259	61.3084	5	9	3
176.574	55.3271	5	6	3
120.478	101.682	5	4	3
284.303	62.8037	5	4	3
33.1474	65.7944	5	5	3
43.3466	104.673	5	4	3
178.486	16.4486	5	11	3
42.0717	86.729	5	2	3
178.486	98.6916	5	11	3
96.8924	101.682	5	5	3
123.665	37.3832	5	11	3
72.6693	71.7757	5	5	3
130.04	76.2617	5	10	3
191.235	80.7477	5	9	3
103.267	70.2804	5	10	3
130.04	22.4299	5	12	3
21.6733	115.14	5	4	3
141.514	98.6916	5	11	3
105.817	91.215	5	6	3
77.7689	100.187	5	5	3
127.49	53.8318	5	10	3
12.749	73.271	5	9	3
0	103.178	5	8	3
232.032	34.3925	5	9	3
68.8446	59.8131	5	6	3
17.8486	60.5607	5	7	3
271.554	85.2336	5	5	3
216.733	41.8692	5	9	3
40.7968	49.3458	5	10	3
261.355	61.3084	5	8	3
274.104	65.7944	5	9	3
182.311	77.757	5	11	3
242.231	20.9346	5	6	3
104.542	32.8972	5	11	3
136.414	61.3084	5	9	3
107.092	49.3458	5	3	3
72.6693	107.664	5	8	3
117.291	16.4486	5	12	3
8.9243	115.14	5	9	3
167.012	77.757	5	11	3
197.61	17.9439	5	2	3
248.606	40.3738	5	2	3
133.865	0	5	12	3
147.888	53.8318	5	9	3
201.434	80.7477	5	5	3
225.657	89.7196	5	6	3
237.769	83.7383	5	5	3
178.486	85.2336	5	9	3
8.9243	50.8411	5	9	3
22.9482	49.3458	5	8	3
38.247	34.3925	5	1	3
65.0199	53.8318	5	6	3
114.741	34.3925	5	11	3
214.183	56.8224	5	5	3
158.088	79.2523	5	11	3
68.8446	34.3925	5	9	3
65.0199	112.897	5	5	3
192.51	55.3271	5	12	3
297.052	76.2617	5	2	3
105.817	83.7383	5	9	3
173.386	17.1963	5	11	3
184.861	7.47664	5	6	3
191.235	32.8972	5	10	3
249.243	81.4953	5	5	3
269.004	23.9252	5	2	3
42.0077	73.5632	1	2	4
279.228	64.3678	1	3	4
258.224	55.1724	1	9	4
42.0077	45.977	1	9	4
82.7799	102.989	1	2	4
111.197	91.954	1	9	4
53.1274	60.6897	1	9	4
261.931	38.6207	1	8	4
14.8263	69.8851	1	3	4
248.34	23.908	1	12	4
65.4826	33.1034	1	9	4
37.0656	97.4713	1	11	4
240.927	93.7931	1	11	4
76.6023	91.954	1	11	4
81.5444	77.2414	1	10	4
259.459	102.989	1	9	4
175.444	108.506	1	5	4
182.857	84.5977	1	6	4
198.919	95.6322	1	8	4
130.965	73.5632	1	3	4
92.0463	51.4943	1	4	4
208.803	22.069	1	6	4
96.3707	22.069	1	12	4
190.27	68.046	1	12	4
97.6062	97.4713	1	9	4
229.807	126.897	1	12	4
177.915	128.736	1	3	4
211.274	62.5287	1	6	4
19.7683	88.2759	1	8	4
124.788	99.3103	1	3	4
147.027	93.7931	1	8	4
0	93.7931	1	8	4
292.819	57.0115	1	3	4
46.9498	125.977	1	5	4
223.629	108.506	1	12	4
198.919	31.2644	1	12	4
169.266	86.4368	1	3	4
210.039	86.4368	1	12	4
193.977	132.414	1	3	4
214.363	134.253	1	12	4
140.849	115.862	1	4	4
128.494	62.5287	1	9	4
232.278	16.5517	1	4	4
235.985	68.046	1	5	4
14.8263	112.184	1	9	4
227.336	53.3333	1	4	4
165.56	125.057	1	3	4
218.687	0	1	6	4
35.8301	49.6552	1	9	4
50.6564	53.3333	1	9	4
32.1236	77.2414	1	3	4
51.8919	108.506	1	8	4
79.0734	22.069	1	12	4
116.139	86.4368	1	9	4
253.282	58.8506	1	8	4
42.0077	82.7586	1	6	4
59.305	97.4713	1	2	4
280.463	43.2184	1	8	4
22.2394	51.4943	1	8	4
58.0695	58.8506	1	9	4
97.6062	34.023	1	9	4
159.382	64.3678	1	12	4
107.49	53.3333	1	12	4
4.94208	82.7586	1	8	4
135.907	101.149	1	3	4
196.448	47.8161	1	2	4
70.4247	34.9425	1	2	4
176.68	40.4598	1	12	4
180.386	60.6897	1	12	4
101.313	70.8046	1	9	4
74.1313	112.184	1	2	4
231.66	99.3103	1	12	4
248.34	88.2759	1	12	4
182.857	97.4713	1	9	4
27.1815	73.5632	1	8	4
108.726	79.0805	1	9	4
33.9768	60.6897	1	9	4
254.517	68.046	1	8	4
21.0039	112.184	1	12	4
189.653	104.828	1	3	4
70.4247	88.2759	1	2	4
30.888	42.2989	1	9	4
28.417	91.954	1	8	4
195.212	112.184	2	11	4
200.154	25.7471	2	12	4
53.1274	57.0115	2	8	4
43.2432	90.1149	2	2	4
187.181	95.6322	2	1	4
74.1313	51.4943	2	1	4
119.846	33.1034	2	6	4
275.521	80.9195	2	3	4
54.9807	31.2644	2	9	4
261.931	71.7241	2	8	4
38.3012	49.6552	2	6	4
27.1815	64.3678	2	8	4
233.514	25.7471	2	6	4
256.988	55.1724	2	8	4
113.668	114.023	2	3	4
85.251	38.6207	2	6	4
91.4286	125.057	2	6	4
263.166	95.6322	2	1	4
261.931	38.6207	2	9	4
118.61	93.7931	2	9	4
223.629	86.4368	2	4	4
35.8301	126.897	2	11	4
177.915	105.747	2	3	4
134.672	104.828	2	8	4
0	97.4713	2	7	4
121.081	125.057	2	12	4
114.903	11.0345	2	9	4
242.78	84.5977	2	4	4
90.8108	62.5287	2	4	4
192.741	55.1724	2	12	4
16.0618	86.4368	2	3	4
81.5444	20.2299	2	4	4
112.432	79.0805	2	4	4
102.548	20.2299	2	12	4
102.548	86.4368	2	10	4
66.7181	93.7931	2	5	4
300.232	86.4368	2	3	4
91.4286	97.4713	2	10	4
231.042	68.046	2	4	4
192.741	73.5632	2	5	4
106.255	130.575	2	5	4
212.51	117.701	2	3	4
201.39	86.4368	2	11	4
12.3552	51.4943	2	7	4
74.1313	95.6322	2	1	4
240.927	9.1954	2	9	4
224.865	11.0345	2	6	4
311.351	108.506	2	2	4
177.915	80.9195	2	9	4
142.085	125.057	2	5	4
203.861	40.4598	2	6	4
144.556	97.4713	2	12	4
55.5985	123.218	2	5	4
133.436	45.977	2	9	4
98.8417	45.977	2	5	4
74.1313	14.7126	2	4	4
213.745	104.828	2	5	4
184.093	44.1379	2	6	4
208.803	75.4023	2	4	4
164.324	115.862	2	5	4
40.7722	36.7816	2	6	4
127.259	77.2414	2	5	4
38.3012	114.023	2	12	4
17.2973	71.7241	2	7	4
286.641	75.4023	2	3	4
126.023	95.6322	2	3	4
0.617761	106.667	2	3	4
249.575	73.5632	2	8	4
61.7761	64.3678	2	8	4
27.1815	51.4943	2	3	4
28.417	106.667	2	3	4
216.216	90.1149	2	1	4
245.869	49.6552	2	6	4
43.2432	79.0805	2	8	4
106.255	102.989	2	3	4
92.6641	27.5862	2	4	4
310.116	91.954	2	3	4
271.815	44.1379	2	8	4
86.4865	80.9195	2	4	4
63.0116	23.908	2	9	4
256.988	22.069	2	12	4
87.722	119.54	2	6	4
19.1506	119.54	2	8	4
39.5367	20.2299	2	9	4
231.042	49.6552	2	4	4
201.39	68.046	2	4	4
245.869	18.3908	2	6	4
219.923	34.9425	2	6	4
111.197	0	2	9	4
279.228	66.2069	2	7	4
116.139	62.5287	2	6	4
135.907	88.2759	2	3	4
310.116	117.701	2	6	4
205.097	93.7931	2	9	4
254.517	91.954	2	3	4
300.232	77.2414	2	3	4
296.525	93.7931	2	7	4
46.9498	101.149	2	2	4
276.757	66.2069	3	1	4
126.023	49.6552	3	9	4
255.753	49.6552	3	9	4
221.158	34.9425	3	11	4
12.3552	82.7586	3	3	4
96.9884	53.3333	3	8	4
289.112	55.1724	3	3	4
123.552	23.908	3	6	4
0	90.1149	3	8	4
9.88417	62.5287	3	8	4
112.432	68.046	3	11	4
240.927	55.1724	3	8	4
208.803	45.977	3	6	4
176.68	0	3	6	4
90.1931	31.2644	3	9	4
181.622	20.2299	3	9	4
74.1313	69.8851	3	4	4
192.741	125.057	3	12	4
119.846	130.575	3	3	4
181.622	62.5287	3	5	4
27.1815	55.1724	3	8	4
138.378	147.126	3	9	4
134.672	97.4713	3	11	4
244.633	44.1379	3	6	4
38.3012	29.4253	3	8	4
72.8958	38.6207	3	8	4
197.683	141.609	3	9	4
198.919	104.828	3	3	4
196.448	44.1379	3	6	4
177.915	126.897	3	3	4
120.463	103.908	3	5	4
53.1274	49.6552	3	7	4
103.784	114.023	3	10	4
289.112	97.4713	3	3	4
143.32	112.184	3	8	4
265.637	90.1149	3	1	4
177.915	152.644	3	9	4
153.205	148.966	3	3	4
65.4826	18.3908	3	8	4
216.216	90.1149	3	9	4
138.378	38.6207	3	8	4
107.49	91.954	3	11	4
232.278	114.023	3	5	4
219.923	130.575	3	10	4
134.672	71.7241	3	3	4
235.985	84.5977	3	3	4
119.846	0	3	9	4
124.788	150.805	3	10	4
207.568	68.046	3	3	4
72.8958	143.448	3	3	4
260.695	33.1034	3	6	4
91.4286	130.575	3	8	4
49.4208	84.5977	3	8	4
216.216	150.805	3	8	4
228.571	71.7241	3	3	4
108.726	145.287	3	3	4
93.8996	99.3103	3	5	4
227.336	1.83908	3	6	4
150.734	134.253	3	2	4
85.251	115.862	3	5	4
85.8687	68.9655	3	4	4
166.795	23.908	3	8	4
148.263	160	3	9	4
260.695	102.989	3	5	4
276.757	73.5632	3	1	4
29.6525	99.3103	3	2	4
25.9459	66.2069	3	3	4
287.876	90.1149	3	3	4
71.6602	58.8506	3	6	4
14.8263	86.4368	3	8	4
140.849	51.4943	3	6	4
237.22	45.977	3	6	4
203.861	95.6322	3	5	4
219.923	102.989	3	3	4
258.842	75.4023	3	8	4
190.27	82.7586	3	1	4
114.903	36.7816	3	6	4
302.703	93.7931	3	8	4
237.22	22.069	3	7	4
226.1	91.954	3	10	4
122.317	73.5632	3	5	4
128.494	137.931	3	3	4
216.216	79.0805	3	8	4
29.6525	106.667	3	8	4
233.514	58.8506	3	6	4
170.502	141.609	3	9	4
222.394	16.5517	3	5	4
252.046	18.3908	3	6	4
240.927	104.828	3	5	4
250.811	66.2069	3	8	4
298.996	66.2069	3	3	4
48.1853	22.069	3	8	4
180.386	99.3103	3	3	4
200.154	106.667	3	3	4
287.876	105.747	3	8	4
91.4286	9.1954	3	8	4
119.846	90.1149	3	8	4
320	86.4368	3	7	4
108.726	51.4943	3	5	4
129.73	34.9425	3	9	4
244.633	125.057	3	2	4
87.722	44.1379	3	9	4
137.143	127.816	3	3	4
100.077	136.092	3	9	4
182.857	49.6552	3	4	4
4.94208	110.345	3	8	4
66.7181	79.0805	3	7	4
111.197	84.5977	3	8	4
224.865	126.897	3	10	4
79.0734	126.897	3	5	4
200.154	29.4253	3	3	4
153.205	84.5977	3	6	4
148.263	14.7126	3	12	4
271.815	84.5977	3	8	4
56.834	5.51724	3	9	4
86.4865	101.149	3	5	4
42.0077	102.989	3	3	4
227.336	47.8161	3	5	4
200.154	73.5632	3	2	4
65.4826	73.5632	3	5	4
269.344	42.2989	3	8	4
201.39	11.0345	3	5	4
45.7143	93.7931	3	3	4
22.2394	112.184	3	8	4
48.1853	114.023	3	3	4
95.1351	38.6207	4	8	4
166.795	20.2299	4	9	4
205.097	38.6207	4	9	4
289.112	88.2759	4	2	4
107.49	33.1034	4	5	4
24.7104	45.0575	4	8	4
33.3591	101.149	4	9	4
228.571	58.8506	4	8	4
249.575	34.9425	4	3	4
223.629	31.2644	4	2	4
123.552	18.3908	4	9	4
4.94208	59.7701	4	9	4
76.6023	51.4943	4	3	4
221.158	97.4713	4	9	4
287.876	49.6552	4	3	4
264.402	60.6897	4	1	4
17.2973	95.6322	4	8	4
210.039	64.3678	4	8	4
300.232	108.506	4	8	4
203.861	97.4713	4	5	4
53.1274	31.2644	4	8	4
40.7722	47.8161	4	1	4
148.263	3.67816	4	9	4
193.977	42.2989	4	8	4
133.436	88.2759	4	1	4
195.212	1.83908	4	9	4
190.27	90.1149	4	2	4
172.973	123.218	4	12	4
107.49	114.023	4	9	4
277.992	75.4023	4	3	4
190.27	112.184	4	9	4
243.398	62.5287	4	5	4
165.56	95.6322	4	6	4
259.459	125.057	4	3	4
201.39	121.379	4	5	4
24.7104	75.4023	4	8	4
134.672	106.667	4	1	4
229.807	88.2759	4	3	4
60.5405	99.3103	4	5	4
305.174	79.0805	4	3	4
11.1197	42.2989	4	8	4
84.0154	12.8736	4	2	4
124.788	49.6552	4	9	4
172.973	80.9195	4	9	4
90.1931	112.184	4	5	4
66.7181	112.184	4	3	4
273.05	73.5632	4	8	4
112.432	91.954	4	5	4
65.4826	73.5632	4	3	4
154.44	114.023	4	9	4
232.278	121.379	4	11	4
259.459	31.2644	4	1	4
210.039	27.5862	4	9	4
0	99.3103	4	9	4
16.0618	57.0115	4	8	4
107.49	0	4	8	4
289.112	64.3678	4	8	4
174.208	102.989	4	11	4
51.8919	75.4023	4	1	4
297.761	84.5977	4	9	4
242.162	22.069	4	2	4
258.224	44.1379	4	1	4
27.1815	90.1149	4	8	4
32.1236	36.7816	4	3	4
150.734	97.4713	4	8	4
65.4826	25.7471	4	8	4
279.228	53.3333	4	3	4
239.691	66.2069	4	8	4
223.629	110.345	4	8	4
79.0734	106.667	4	5	4
168.031	69.8851	4	12	4
75.3668	36.7816	4	6	4
6.17761	77.2414	4	9	4
139.614	27.5862	4	9	4
224.865	14.7126	4	2	4
189.035	14.7126	4	8	4
76.6023	60.6897	4	7	4
118.61	45.977	4	9	4
49.4208	90.1149	4	3	4
126.023	11.0345	4	9	4
185.328	69.8851	4	5	4
24.7104	66.2069	4	8	4
184.093	125.057	4	5	4
85.8687	95.6322	4	5	4
298.996	99.3103	4	8	4
202.625	75.4023	4	5	4
156.911	18.3908	4	2	4
237.22	99.3103	4	5	4
284.17	106.667	4	6	4
88.9575	40.4598	4	5	4
297.761	75.4023	4	3	4
58.6873	52.4138	4	5	4
184.093	49.6552	4	6	4
172.973	9.1954	4	2	4
139.614	53.3333	4	9	4
44.4788	69.8851	4	1	4
1.23552	99.3103	5	8	4
91.4286	57.931	5	8	4
185.328	36.7816	5	9	4
32.1236	101.149	5	8	4
96.3707	25.7471	5	8	4
60.5405	66.2069	5	8	4
15.444	85.5172	5	2	4
84.0154	40.4598	5	8	4
80.3089	101.149	5	5	4
252.046	53.3333	5	3	4
114.903	102.989	5	1	4
50.6564	49.6552	5	8	4
34.5946	69.8851	5	8	4
82.7799	77.2414	5	5	4
169.266	49.6552	5	4	4
185.328	12.8736	5	9	4
261.931	95.6322	5	1	4
46.9498	90.1149	5	8	4
277.992	88.2759	5	3	4
191.506	57.0115	5	5	4
239.691	64.3678	5	3	4
102.548	75.4023	5	3	4
219.305	62.5287	5	7	4
187.799	0	5	9	4
161.853	99.3103	5	4	4
59.305	34.9425	5	8	4
112.432	84.5977	5	9	4
259.459	84.5977	5	3	4
294.054	80.9195	5	2	4
38.3012	45.977	5	3	4
75.3668	25.7471	5	2	4
168.031	20.2299	5	8	4
221.158	79.0805	5	5	4
262.548	45.977	5	1	4
282.934	73.5632	5	8	4
170.502	64.3678	5	10	4
234.749	40.4598	5	8	4
101.313	11.0345	5	8	4
231.042	91.954	5	8	4
273.05	97.4713	5	3	4
51.8919	99.3103	5	7	4
130.965	97.4713	5	12	4
300.232	91.954	5	9	4
113.668	55.1724	5	5	4
50.6564	12.8736	5	2	4
130.965	73.5632	5	12	4
28.417	49.6552	5	3	4
81.5444	55.1724	5	8	4
70.4247	53.3333	5	8	4
208.803	29.4253	5	3	4
217.452	48.7356	5	8	4
226.1	36.7816	5	3	4
106.255	25.7471	5	9	4
0	81.8391	5	9	4
90.1931	95.6322	5	5	4
153.205	44.1379	5	10	4
106.255	93.7931	5	1	4
67.9537	77.2414	5	8	4
14.8263	86.4368	5	3	4
185.328	20.2299	5	8	4
180.386	80.9195	5	4	4
69.1892	18.3908	5	2	4
82.7799	29.4253	5	9	4
198.919	99.3103	5	8	4
111.197	70.8046	5	5	4
138.378	51.4943	5	9	4
148.263	23.908	5	12	4
28.417	62.5287	5	3	4
233.514	71.7241	5	5	4
268.108	66.2069	5	3	4
307.645	84.5977	5	9	4
40.7722	23.908	5	2	4
218.687	22.069	5	1	4
58.0695	18.3908	5	2	4
168.031	91.954	5	10	4
90.8297	37.707	1	7	5
48.2096	102.93	1	1	5
43.3188	72.3567	1	3	5
36.3319	113.121	1	5	5
234.76	33.6306	1	2	5
293.45	72.3567	1	3	5
271.092	133.503	1	9	5
275.284	78.4713	1	7	5
156.507	58.0892	1	12	5
201.223	86.6242	1	12	5
30.7424	47.8981	1	2	5
97.8166	86.6242	1	4	5
20.9607	133.503	1	5	5
33.5371	153.885	1	6	5
71.2664	117.197	1	6	5
153.712	111.083	1	6	5
12.5764	98.8535	1	3	5
47.5109	49.9363	1	6	5
248.734	41.7834	1	6	5
280.873	61.1465	1	3	5
204.017	48.9172	1	9	5
243.144	70.3185	1	2	5
169.083	29.5541	1	12	5
261.31	60.1274	1	6	5
261.31	98.8535	1	12	5
218.69	21.4013	1	6	5
50.3057	160	1	12	5
226.376	58.0892	1	2	5
32.1397	86.6242	1	1	5
83.8428	54.0127	1	3	5
65.6769	96.8153	1	7	5
248.734	58.0892	1	6	5
188.646	41.7834	1	12	5
163.493	18.3439	1	12	5
297.642	94.7771	1	2	5
215.197	0	1	2	5
5.58952	109.045	1	6	5
217.991	82.5478	1	9	5
229.17	133.503	1	12	5
254.323	143.694	1	6	5
259.913	25.4777	1	6	5
269.694	13.2484	1	12	5
110.393	31.5924	1	9	5
259.913	3.05732	1	9	5
198.428	70.3185	1	6	5
238.952	90.7006	1	6	5
300.437	64.2038	1	3	5
180.262	68.2803	1	12	5
92.2271	62.1656	1	3	5
170.48	84.586	1	12	5
9.78166	60.1274	1	9	5
128.559	72.3567	1	2	5
0	94.7771	1	9	5
60.0873	70.3185	1	7	5
100.611	47.8981	1	8	5
240.349	39.7452	1	6	5
269.694	117.197	1	12	5
262.707	75.414	2	8	5
[truncated: 2,019 more rows]
