# Supplementary material for: Social isolation modulates appetite and avoidance behavior via a common oxytocinergic circuit in larval zebrafish
Source: Nat Commun. 2022 May 11;13:2573. doi: 10.1038/s41467-022-29765-9 (PMC9095721; doi:10.1038/s41467-022-29765-9)
Supplement: Supplementary file 7 — Source Data [file 41467_2022_29765_MOESM7_ESM.zip › Source Data/FigureS2_SourceData.xlsx]

## Sheet: S2a
Isolation Times	Water flow	Kin
90	-0.0107036	0.0347802
60	0.0120372	0.00897403
90	0.0694888	-0.0115476
150	0.1013	0.0144633
150	-0.0808047	-0.179335
120	0.0789318	-0.0160823
30	-0.00394383	-0.0771035
180	0.0810324	0.0473481
90	-0.0613332	-0.0161965
90	-0.00932856	-0.0737994
60	0.15346	0.162959
60	0.155113	0.0134162
240	0.172778	0.119771
90	0.0124063	0.0878587
120	0.14785	0.0408091
210	0.251252	0.0349692
150	-0.0132437	-0.0412686
120	-0.018199	-0.0265019
150	-0.0230959	-0.145615
210	-0.0275622	-0.0638363
150	-0.0586432	-0.0664341
180	-0.0117759	-0.0451515
90	-0.0453025	-0.0513503
45	-0.0581934	-0.13875
90	-0.044595	-0.0526242
120	-0.0199593	-0.0882547
180	0.0568438	0.00444458
120	-0.0256008	-0.0336241
180	0.0720921	0.0477622

## Sheet: S2b
Age	Water flow	Kin
9	-0.0107036	0.0347802
9	0.0120372	0.00897403
9	0.0694888	-0.0115476
9	0.1013	0.0144633
9	-0.0808047	-0.179335
10	0.0789318	-0.0160823
10	-0.00394383	-0.0771035
11	0.0810324	0.0473481
11	-0.0613332	-0.0161965
11	-0.00932856	-0.0737994
8	0.15346	0.162959
9	0.155113	0.0134162
9	0.172778	0.119771
9	0.0124063	0.0878587
9	0.14785	0.0408091
9	0.251252	0.0349692
10	-0.0132437	-0.0412686
10	-0.018199	-0.0265019
11	-0.0230959	-0.145615
11	-0.0275622	-0.0638363
11	-0.0586432	-0.0664341
8	-0.0117759	-0.0451515
8	-0.0453025	-0.0513503
8	-0.0581934	-0.13875
8	-0.044595	-0.0526242
9	-0.0199593	-0.0882547
9	0.0568438	0.00444458
9	-0.0256008	-0.0336241
9	0.0720921	0.0477622

## Sheet: S2c
	Kin				Non-kin				Adult
Thresholds	Suppressed	Activated	No Change		Suppressed	Activated	No Change		Suppressed	Activated	No Change
0	0.649564	0.350436	0		0.465306	0.534694	0		0.286096	0.713904	0
0.05	0.35334	0.110358	0.536302		0.183673	0.236735	0.137464		0.13369	0.430481	0.157793
0.1	0.205227	0.0503388	0.744434		0.0938776	0.146939	0.180058		0.0802139	0.278075	0.232333
0.15	0.124879	0.0261375	0.848984		0.0408163	0.0897959	0.206196		0.0668449	0.179144	0.272991
0.2	0.0774443	0.017425	0.905131		0.0204082	0.0530612	0.219748		0.0481283	0.13369	0.296225
0.25	0.0522749	0.00871249	0.939013		0.00816327	0.0285714	0.228461		0.040107	0.0882353	0.315586
0.3	0.0387222	0.00484027	0.956438		0.00816327	0.0244898	0.229429		0.0347594	0.0588235	0.32817
0.35	0.0300097	0.00387222	0.966118		0.00816327	0.0204082	0.230397		0.026738	0.0454545	0.335915
0.4	0.0251694	0.00290416	0.971926		0.00816327	0.00816327	0.233301		0.0240642	0.0347594	0.340755
0.45	0.0222652	0.00193611	0.975799		0.00816327	0.00408163	0.234269		0.0213904	0.026738	0.344627
0.5	0.017425	0.000968054	0.981607		0.00408163	0	0.236205		0.0187166	0.0160428	0.349468

## Sheet: S2d
Kin	Non-kin		Kin	Adult
-0.40557	-0.470989		-0.964462	-0.978418
-0.356101	0.338092		-0.944179	1.39328
-0.302153	-0.121001		-0.895291	-0.898251
-0.295324	0.190138		-0.7147	-0.706607
-0.253925	0.0148951		-0.528559	0.350389
-0.241467	-0.0535946		-0.482135	-0.339787
-0.232336	-0.173067		-0.468747	-0.452761
-0.2206	0.156083		-0.395913	0.484124
-0.217908	-0.148022		-0.353486	0.361413
-0.210643	0.0808813		-0.332574	0.42087
-0.195301	-0.135941		-0.330198	-0.562373
-0.192171	-0.132332		-0.317594	-0.52645
-0.190993	-0.0094511		-0.311265	0.424216
-0.190094	-0.0313643		-0.29868	0.106199
-0.180158	0.477048		-0.298673	-0.35154
-0.178765	-0.171103		-0.290962	-0.501942
-0.177715	0.0247954		-0.289566	-0.522957
-0.170222	-0.206206		-0.265369	-0.0269624
-0.155117	-0.153119		-0.247109	-0.232782
-0.149585	-0.0658279		-0.220301	-0.42911
-0.146157	-0.064658		-0.218393	0.289188
-0.144596	-0.115202		-0.213868	-0.0807794
-0.142469	0.23632		-0.20793	0.103761
-0.142302	-0.2286		-0.203992	0.24112
-0.127743	-0.00898749		-0.203867	0.00240383
-0.127306	0.211353		-0.201784	-0.185396
-0.127229	-0.0451664		-0.199962	-0.183854
-0.124485	-0.0919347		-0.198017	-0.337314
-0.122955	0.102878		-0.192962	0.0882115
-0.111329	-0.00488344		-0.191318	0.0386409
-0.111146	-0.137568		-0.190212	0.190382
-0.110413	0.0282829		-0.189721	-0.0384754
-0.105752	0.13067		-0.186054	-0.314284
-0.10201	0.0116048		-0.184397	-0.091254
-0.101946	-0.183318		-0.183219	0.0941708
-0.0973007	0.00779049		-0.181486	0.183544
-0.095362	-0.223049		-0.17714	0.0783226
-0.0916455	-0.0227151		-0.175656	0.0340916
-0.0912817	-0.018093		-0.17169	-0.0645423
-0.0892538	-0.126314		-0.170463	0.200638
-0.0872034	-0.0570727		-0.170132	0.109478
-0.0847318	-0.00458565		-0.165963	-0.0639606
-0.0816947	0.101024		-0.161414	-0.0696341
-0.0785025	-0.0620035		-0.151539	-0.116878
-0.0762439	0.0888648		-0.150086	-0.171143
-0.0760287	-0.0213203		-0.147798	0.254175
-0.0743567	-0.187145		-0.145853	0.0995195
-0.0690621	-0.0471182		-0.13891	0.189166
-0.068066	0.0398255		-0.138448	0.0547983
-0.0672868	0.0196451		-0.138102	-0.254302
-0.0668563	0.16395		-0.136262	-0.223875
-0.0653703	0.246028		-0.13605	-0.0577797
-0.0633339	-0.00765958		-0.134747	-0.0888606
-0.0630277	0.0307408		-0.131637	-0.212488
-0.0613301	0.0393014		-0.125629	0.0225377
-0.0611768	-0.064039		-0.124616	0.245017
-0.0592397	-0.0161088		-0.120717	0.0116627
-0.0588553	-0.129559		-0.118485	0.0919437
-0.0582589	-0.0338104		-0.115947	-0.0574842
-0.0573595	-0.0195339		-0.115445	0.00620977
-0.055441	0.0197187		-0.112132	-0.175873
-0.0518665	0.0749091		-0.11142	0.0774787
-0.0503525	-0.0592871		-0.110951	0.0203528
-0.0502922	-0.00612827		-0.109385	0.87049
-0.0496803	-0.0257527		-0.105288	-0.255983
-0.0496357	0.051261		-0.103449	0.04262
-0.0481038	-0.054626		-0.0988772	-0.0725051
-0.0473503	-0.0598349		-0.098712	-0.0089425
-0.0453403	-0.0262859		-0.0963511	0.0457923
-0.0435215	0.0678982		-0.0927232	0.0958001
-0.0421552	-0.00624915		-0.0901934	-0.193026
-0.0394363	0.016105		-0.0870906	0.0227508
-0.0371906	0.355208		-0.0863989	-0.015082
-0.0360276	-0.0828662		-0.0855193	0.0134197
-0.0355215	0.0383233		-0.0850462	0.0615769
-0.0339815	0.0627896		-0.0837915	-0.0477446
-0.0335655	0.0647778		-0.0831315	0.463998
-0.0333161	-0.0228847		-0.0809371	0.0376279
-0.0331936	-0.0813599		-0.0808953	0.0907515
-0.0331782	-0.00962678		-0.0805517	-0.183643
-0.0330226	0.060287		-0.0803477	0.176733
-0.0319213	0.157625		-0.0790992	0.242148
-0.0317779	0.013076		-0.0785733	0.0155157
-0.0298649	0.439641		-0.0776475	-0.129585
-0.0298082	0.0513871		-0.0770642	-0.0634962
-0.0285897	-0.0489431		-0.0763489	-0.0973978
-0.0281196	0.019036		-0.0762355	-0.133761
-0.0276672	-0.0319428		-0.0760135	0.181125
-0.0274018	0.00406386		-0.0746266	0.0679006
-0.0273582	-0.141747		-0.0736233	0.0276377
-0.0262973	-0.006381		-0.0730023	-0.151795
-0.0261853	-0.00546898		-0.0728288	0.0369698
-0.0259046	-0.0193358		-0.0721808	0.0905913
-0.0255524	0.015615		-0.0672092	0.0680488
-0.025056	-0.0157649		-0.0666508	-0.0725106
-0.0250143	0.000441816		-0.0637131	0.0442683
-0.0243326	0.0938373		-0.061473	0.0178858
-0.0233705	0.035298		-0.0596506	-0.0519043
-0.0212953	-0.00533744		-0.0586048	-0.0479276
-0.0209271	0.00432178		-0.0572258	0.108711
-0.0200861	0.040632		-0.0572169	0.0501234
-0.0199941	0.109131		-0.0569772	0.113992
-0.0197275	0.00571329		-0.0560186	-0.125819
-0.0196016	-0.0645763		-0.0550981	0.0356359
-0.0195282	-0.0533429		-0.05499	0.120444
-0.0192319	-0.0305736		-0.0547598	0.00317772
-0.0192266	-0.0994939		-0.0546989	-0.0288594
-0.0190926	-0.512205		-0.0543874	0.0353166
-0.0189248	0.148792		-0.0542614	0.00538261
-0.0188559	-0.0265111		-0.0541131	-0.0290913
-0.0183808	-0.104312		-0.0525288	0.214446
-0.018306	0.14583		-0.0515527	0.0706006
-0.0182328	-0.0214276		-0.0510911	-0.000159955
-0.0179255	-0.00752324		-0.050678	0.00177755
-0.016969	-0.0709774		-0.0496342	0.0602258
-0.0157924	-0.0537132		-0.0493511	-0.00144663
-0.0154457	-0.0420197		-0.0493321	0.110283
-0.0144923	-0.0458615		-0.0489547	0.0482024
-0.0143999	0.00538593		-0.0472629	-0.0341573
-0.0127816	-0.066636		-0.0449365	0.0213783
-0.0127541	0.0230735		-0.0425284	0.285249
-0.0123969	0.109197		-0.0420209	0.0126449
-0.0116624	0.369746		-0.0416217	0.0123269
-0.0113665	0.00770828		-0.0410829	0.0372156
-0.011199	-0.0158		-0.0387917	0.0368434
-0.0106816	0.014424		-0.0386493	0.0282029
-0.010665	-0.0624869		-0.0383093	0.0980985
-0.0106333	0.0174967		-0.0380636	0.086921
-0.0101268	-0.000362698		-0.0352914	0.00118573
-0.0100042	-0.0574772		-0.0348996	-0.0174494
-0.00938139	0.00197777		-0.0348654	0.0498266
-0.00800182	-0.02213		-0.0346995	0.216274
-0.00790297	0.211529		-0.0346849	-0.00709758
-0.00761246	-0.0348902		-0.0336242	-0.0713913
-0.00760797	-0.00994359		-0.0327157	-0.0253884
-0.00754201	0.0172868		-0.0319489	-0.0222852
-0.00745681	-0.0103611		-0.0316809	-0.0292892
-0.00735819	0.00406079		-0.0315158	-0.026005
-0.00720699	-0.0244538		-0.0303001	0.264945
-0.00719577	-0.000677722		-0.0302022	0.00447705
-0.00678029	-0.043388		-0.0296391	0.0282958
-0.00648881	-0.0103994		-0.0291873	0.0433458
-0.0059109	-0.000388168		-0.0286665	0.103623
-0.0056509	0.00541785		-0.0278613	0.0131941
-0.00441542	0.0178801		-0.0276549	0.0417817
-0.00412881	-0.0359038		-0.0270486	0.0148642
-0.00311587	0.0750719		-0.0268649	-0.00248699
-0.00308398	-0.0281797		-0.0265126	-0.0256538
-0.0030168	-0.0253894		-0.0263619	0.139385
-0.00259345	0.00433729		-0.0263371	0.061555
-0.00193886	0.0266906		-0.0260863	0.09017
-0.00190042	0.00334874		-0.025595	0.224384
-0.00167789	0.0325601		-0.0253446	0.0583949
-0.00160635	-0.0126334		-0.0228045	-0.0045286
-0.00136345	0.0515631		-0.0224922	0.00757352
-0.000876696	-0.144656		-0.0212348	-0.000451853
-7.06609e-05	0.0353523		-0.021091	0.079302
-8.87594e-06	0.0115767		-0.020497	0.334836
0.000543335	-0.0466683		-0.0204707	0.0169389
0.000857857	0.0447062		-0.0199069	0.0275247
0.00155556	-0.0203438		-0.0198905	0.0612186
0.00168757	-0.0744781		-0.0196014	0.234284
0.00215007	-0.0136775		-0.0195493	0.0551154
0.00237286	-0.0260899		-0.019549	0.0128768
0.00241375	0.0735227		-0.0195401	0.125857
0.00280526	0.0326889		-0.0194472	-0.0558648
0.00352355	0.00989567		-0.0192044	0.0565529
0.00369795	-0.00285886		-0.0190599	0.0334782
0.00447875	-0.00147336		-0.0189596	0.0883906
0.00513632	-0.00202795		-0.0189329	-0.0207448
0.00550857	-0.0248647		-0.0188077	0.0154894
0.00554962	-0.0106002		-0.0185093	0.0635479
0.00735274	0.0201356		-0.0182925	-0.00760729
0.00742521	0.0207886		-0.017787	-0.0221666
0.0077937	0.00487123		-0.0172494	-0.0383753
0.00835042	-0.0136805		-0.0172363	-0.00198735
0.00881842	0.00403186		-0.0171753	0.00840718
0.00932793	-0.0343294		-0.016354	0.07248
0.0096565	-0.0088639		-0.0157098	0.296131
0.00969045	0.0116075		-0.0156899	0.096629
0.00975743	0.00460637		-0.0154141	0.0532932
0.0108756	-0.0135378		-0.0153711	-0.0111398
0.011016	-0.00731595		-0.0153344	0.00654522
0.0115153	0.00775839		-0.0153252	0.0249665
0.0118274	0.173649		-0.0141295	0.0471861
0.0121485	0.000500513		-0.013117	0.0376977
0.0122655	-0.0505988		-0.0121909	-0.00809192
0.0125155	0.0311645		-0.0117513	-0.0128995
0.0128204	-0.00738028		-0.0116564	-0.00133117
0.0130607	0.0118633		-0.0115494	0.136446
0.0139072	0.0221921		-0.011203	-0.00492404
0.014886	0.0421742		-0.0104543	0.0421964
0.0150478	-0.111406		-0.0104538	0.0120991
0.0155325	0.00139702		-0.00970479	0.0704661
0.0161074	0.0152693		-0.00933728	0.10686
0.0163846	0.11567		-0.00892051	0.0612125
0.016522	0.0239341		-0.00890369	0.0144347
0.0165852	0.0422412		-0.00884007	0.0635665
0.0166767	0.0582414		-0.00855097	-0.0145934
0.0173535	0.00240843		-0.00840415	-0.0473648
0.0197249	0.0923548		-0.00832373	-0.0239369
0.0206504	-0.0787342		-0.0080629	-0.00314454
0.0210002	-0.0248466		-0.00732783	0.00806429
0.0212802	0.0643518		-0.00704168	0.0589168
0.0223064	0.0198722		-0.00674177	0.195893
0.022755	0.0228605		-0.0066226	-0.0206819
0.0227789	0.141558		-0.00644762	0.0223621
0.0235996	0.00375363		-0.00641227	0.123674
0.0241969	0.0234047		-0.00624723	0.162232
0.0264241	0.145005		-0.00601153	-0.0033545
0.0309888	-0.0080512		-0.00446703	0.0256188
0.0312746	0.0173695		-0.0043668	0.0475958
0.0314395	-0.0027646		-0.00434336	0.00884904
0.0322159	0.189846		-0.00431566	0.0442467
0.0358681	-0.0106915		-0.0042359	-0.0514214
0.0384827	0.0432205		-0.0041938	0.0140707
0.0388057	0.0205092		-0.00412862	0.0122012
0.0388369	0.070804		-0.00368683	-0.00139011
0.0392976	-0.020852		-0.00357272	0.0461562
0.0413355	0.0129169		-0.00310164	0.0705031
0.0436563	0.107118		-0.00288621	0.0223352
0.0449021	0.0125197		-0.00254432	0.0309859
0.0464378	0.00111218		-0.00228354	0.00144419
0.0514756	-0.0196504		-0.00228237	0.0733241
0.0535987	-0.0415887		-0.00167443	0.559579
0.0545656	0.0432233		-0.00161372	0.0198817
0.0603906	0.38767		-0.00137207	-0.0360039
0.0610851	0.0915525		-0.000484177	-0.00178694
0.0709852	0.101915		-0.000115558	-0.0254473
0.0783388	0.0729779		0.000415982	-0.0165146
0.0817749	0.00204341		0.0018768	0.0161678
0.0841115	-0.0598625		0.00346768	0.0163345
0.0850785	0.0529943		0.00371517	0.136376
0.0955262	0.195818		0.00455453	0.0270044
0.0971482	0.0672404		0.00614427	0.00420603
0.097649	-0.0175563		0.00630481	-0.077285
0.10078	0.204422		0.00654628	-0.00444879
0.102712	0.0948225		0.00668458	0.343491
0.103442	0.13816		0.00676542	0.0481939
0.105203	0.0966467		0.00684628	0.0309709
0.118088	0.17125		0.00686895	0.0858764
0.144384	0.208312		0.00689577	0.0409049
0.15555	0.185497		0.00715454	-0.0131081
0.172487	0.00998351		0.00745136	0.0119989
0.221504	0.29158		0.00766905	0.0127534
			0.00836545	-0.00263559
			0.00899158	0.02156
			0.00927341	0.132173
			0.00949399	0.00628206
			0.010559	0.0226084
			0.0110009	0.0355965
			0.0113388	-0.0143287
			0.0113707	0.317739
			0.0116444	0.00245715
			0.0119839	0.13715
			0.0119936	0.0683553
			0.0122788	-0.00726605
			0.0125482	0.0420776
			0.0126314	0.0142639
			0.0127706	0.0444933
			0.0129386	0.144144
			0.0131488	0.0301499
			0.0133259	0.00193111
			0.0136303	-0.0646714
			0.0148941	0.0998733
			0.0157458	-0.0147822
			0.015822	0.0837745
			0.0160415	0.0118234
			0.0161762	0.220442
			0.0165429	-0.0347616
			0.0165756	-0.013072
			0.016591	0.0289938
			0.0172603	0.0280546
			0.0178257	-0.0935009
			0.0190172	0.187756
			0.0192062	0.122074
			0.0192938	-0.0430796
			0.0194034	-0.000774336
			0.0200163	0.0618881
			0.0202536	0.0321556
			0.0202852	0.0186857
			0.0207163	0.0288447
			0.0212836	0.0229818
			0.021378	0.00695894
			0.0215377	0.0525372
			0.0223735	0.0632604
			0.0228676	0.012219
			0.0228963	0.103172
			0.0229381	0.0685341
			0.0231616	0.0737664
			0.023295	0.127977
			0.0236398	0.214288
			0.0236953	0.0285768
			0.0243611	0.0134534
			0.0248509	-0.101829
			0.0251225	0.0568688
			0.0256372	0.0623597
			0.02686	-0.0161667
			0.0270871	-0.000378992
			0.0274274	0.00759789
			0.027734	-0.00905053
			0.0293784	0.0230792
			0.0299156	-0.0364507
			0.0301477	0.086502
			0.0304304	-0.0309988
			0.0304503	0.22499
			0.0312138	0.0308358
			0.0313623	-0.0837329
			0.0320166	0.0975134
			0.0330719	0.0965523
			0.0338941	0.0489842
			0.0358766	0.0592799
			0.0367635	0.0474848
			0.0368521	0.410464
			0.0369958	0.155022
			0.037306	0.0481423
			0.0374984	0.101533
			0.0375361	0.119414
			0.0379052	0.196332
			0.0394636	0.107608
			0.0399509	0.106629
			0.0409441	0.131455
			0.0434327	0.1674
			0.0436747	0.0983055
			0.0442782	0.141096
			0.0445864	0.0182672
			0.0458014	0.101493
			0.046647	0.0142073
			0.0476618	0.0737366
			0.0482185	0.186268
			0.048746	0.454937
			0.0491104	0.0339206
			0.0494582	0.0184433
			0.0495439	0.136115
			0.0522911	0.0348416
			0.0567666	0.117452
			0.0575451	0.0772773
			0.0585044	0.0709699
			0.0623057	0.112428
			0.0645098	0.110215
			0.0676886	0.212513
			0.0692713	0.079215
			0.0696793	0.129142
			0.0711122	0.0422806
			0.0722577	0.146312
			0.0734988	0.21602
			0.076672	0.119482
			0.0795431	0.117752
			0.0810772	0.242977
			0.081412	0.863639
			0.0819328	0.468127
			0.0825423	0.253929
			0.0834208	0.0811373
			0.0914319	0.194198
			0.0950286	0.0980933
			0.095071	0.276913
			0.0963666	0.211232
			0.0981203	0.263349
			0.109402	0.541925
			0.111557	0.156964
			0.114115	0.233596
			0.117623	0.1756
			0.127291	0.318016
			0.136764	0.308256
			0.136962	0.169818
			0.142548	0.237779
			0.144821	0.0982269
			0.180402	0.272986
			0.184713	0.716783
			0.205522	0.387528
			0.209061	0.361809
			0.227605	0.274738
			0.262991	0.246966
			0.299896	0.289963

## Sheet: S2e
Water	Kin		Water	Kin	Non-kin		Water	Kin	Adult
1.35727	0.108551		0.362869	0.167567	0.226928		1.15054	0.186077	0.172122
1.3436	0.0891429		0.361788	0.191566	0.155581		1.00574	0.110453	0.107493
1.16695	0.354876		0.356344	0.102419	0.371239		0.740982	0.0262818	0.034375
1.15054	0.186077		0.334096	0.315003	-0.178109		0.611738	0.129603	0.271951
1.14464	0.0393951		0.296465	-0.109105	-0.174524		0.488766	0.0200187	0.036005
1.01572	0.523366		0.289972	-0.0121812	0.168971		0.328142	0.0294691	-0.0233979
1.00574	0.110453		0.278278	0.0368114	0.224684		0.293641	0.0936791	0.109787
0.981211	0.148729		0.236017	0.0450235	0.226566		0.282639	0.252437	0.287116
0.930096	0.0626562		0.202177	-0.0301594	0.0291098		0.25494	0.00783172	0.0221584
0.883191	0.101782		0.16582	0.0546737	0.0282514		0.24995	0.0798176	0.359428
0.861934	0.207556		0.142773	-0.0349417	0.167568		0.24992	0.0460538	0.252324
0.799293	0.309264		0.135889	0.0385879	0.143679		0.217228	0.0791259	-0.037074
0.740982	0.0262818		0.134567	-0.0100287	0.0193655		0.215668	0.013884	0.0302722
0.649666	0.0743496		0.12816	0.0327985	-0.0948884		0.214426	0.0231082	0.253067
0.649456	0.0826636		0.123755	0.13463	0.110217		0.203656	-0.087306	-0.298286
0.632834	0.341694		0.121999	0.0880173	0.184788		0.202093	-0.128106	-0.36028
0.631392	0.0709352		0.11727	0.00594073	0.112387		0.201502	0.0400883	0.131868
0.618765	0.13704		0.112153	-0.0150761	0.0669862		0.201114	0.0694769	-0.0113739
0.613788	0.0662119		0.110607	-0.0316952	-0.117994		0.197915	0.121679	0.0641535
0.611738	0.129603		0.108635	0.0173529	0.0905415		0.19284	-0.0725285	0.165878
0.580206	0.249593		0.10184	0.100964	-0.0428156		0.182878	0.0313388	0.0660003
0.578935	0.25703		0.0980567	-0.112586	0.178938		0.18229	0.047543	0.0934295
0.532159	0.467368		0.0956164	0.0520949	0.163515		0.18071	0.0306242	0.0095674
0.525901	0.00630006		0.092363	0.0180063	-0.0947822		0.171311	0.090759	-0.012332
0.517995	0.116876		0.083854	0.0505379	0.0609693		0.161068	-0.0249858	-0.153216
0.507384	0.222079		0.0832763	-0.0954883	-0.0878266		0.155034	-0.16256	-0.371416
0.488766	0.0200187		0.0828019	-0.0191437	-0.100516		0.151551	0.0739033	0.0219662
0.47741	0.230901		0.0785898	0.00256102	0.0572695		0.150187	-0.139379	-0.37277
0.460357	0.167454		0.0776566	-0.0774605	-0.0754626		0.138843	0.0652199	0.166481
0.443673	0.0643862		0.077204	0.0160272	0.013165		0.13178	-0.00448206	-0.0920952
0.44007	0.292619		0.0736285	0.0552477	-0.0306835		0.119457	0.0141693	-0.136526
0.421687	0.0666218		0.0731258	0.0457676	-0.0686214		0.117839	0.00239407	0.124049
0.416307	0.044128		0.072554	0.0393604	-0.00880593		0.115465	0.133291	0.0219639
0.404594	0.223765		0.0720422	-0.00965249	0.173066		0.108596	0.102149	0.130958
0.384383	-0.0496115		0.0715552	0.0132964	0.0377448		0.108359	0.145211	0.518823
0.375934	0.18946		0.0712561	-0.0783288	0.00542827		0.107675	0.0728096	0.157502
0.362869	0.167567		0.0704437	-0.0757134	0.0057857		0.107007	0.0142834	0.202807
0.361788	0.191566		0.0652875	-0.0219159	0.00821477		0.103023	-0.0129244	0.0455386
0.356344	0.102419		0.0628549	-0.0156476	0.000851376		0.101498	0.286211	0.81828
0.346952	0.0861167		0.0620315	0.0620226	0.0736081		0.0952137	-0.00366341	0.0227087
0.341378	0.228532		0.0549937	0.0643217	0.0206643		0.0944425	0.00939627	0.156019
0.339816	0.18284		0.0547016	-0.0697835	-0.0372331		0.0927267	-0.0732368	0.028766
0.334096	0.315003		0.0546031	-0.0346507	-0.0717113		0.0922336	0.0255828	0.0197229
0.3328	0.218714		0.0543773	0.00402483	-0.00490979		0.0905407	-0.12976	-0.338569
0.328634	0.110609		0.0525581	0.0732084	-0.0261761		0.0822072	-0.00158433	0.0344626
0.328142	0.0294691		0.0500398	0.0308132	-0.0494541		0.0801038	0.00303958	0.0166076
0.31798	0.0460966		-0.0508881	-0.069194	0.0949421		0.0750098	0.000383196	0.14291
0.317664	0.0585069		-0.0532149	-0.0563307	0.021857		0.0711993	-0.0251518	0.116992
0.312754	0.28169		-0.0575622	-0.0452967	-0.108161		0.0711737	0.0458291	0.129569
0.304239	0.0834581		-0.0580135	0.027065	-0.00501913		0.0701332	-0.127884	-0.267181
0.296465	-0.109105		-0.0592527	-0.120583	-0.0199513		0.0672527	-0.244012	0.491469
0.296303	0.304931		-0.0607692	-0.0384628	-0.040897		0.0667043	0.00705367	0.0147999
0.295818	0.102545		-0.0615498	-0.0418248	0.0308051		0.0665158	0.0154247	0.0663558
0.293641	0.0936791		-0.0643181	-0.0107194	-0.105907		0.066512	0.0345631	0.0442268
0.291792	0.228911		-0.0658177	-0.125057	-0.0819265		0.0664303	-0.0457013	-0.109442
0.29168	0.044912		-0.065869	-0.283777	-0.213891		0.0658564	0.0594441	0.18953
0.289972	-0.0121812		-0.0795936	-0.0568147	0.0619648		0.0657212	0.0589794	0.261614
0.28572	0.170724		-0.0818307	-0.0605504	-0.0174788		0.0639956	-0.0215238	0.0774152
0.282639	0.252437		-0.0852457	0.0199573	0.011401		0.0639612	0.00535638	0.0160336
0.278278	0.0368114		-0.0937014	-0.106098	0.0154959		0.0631992	0.0490697	0.110385
0.269453	0.267697		-0.0943501	-0.0630755	-0.0769807		0.0619551	-0.109735	-0.00258724
0.266249	0.066226		-0.100284	-0.228028	-0.109272		0.05977	0.0846209	-0.0420592
0.25494	0.00783172		-0.10043	-0.280588	0.376618		0.0590356	0.00427571	0.0622133
0.250317	0.13055		-0.101042	-0.0846572	0.0146282		0.0579793	-0.131742	0.0195039
0.24995	0.0798176		-0.101601	-0.047035	-0.0583773		0.0557791	0.00642795	0.0543324
0.24992	0.0460538		-0.105036	-0.120828	-0.158749		0.0553151	0.260837	0.442844
0.244083	0.0451734		-0.10578	-0.248249	0.13054		0.0551442	0.074438	0.0120647
0.236017	0.0450235		-0.106266	-0.0937506	-0.0751016		0.0544746	0.0781145	0.268763
0.23445	0.000584694		-0.106981	-0.125837	-0.133492		0.0535373	-0.13086	-0.0377167
0.225392	0.00211952		-0.1136	-0.147165	-0.0488221		0.0523927	-0.0285444	0.0900206
0.224517	0.10654		-0.114168	-0.0692656	-0.101648		0.050887	-0.0362037	0.0736377
0.223288	0.0318668		-0.119779	-0.0586936	-0.0282262		-0.0500608	0.0192105	0.0291542
0.223043	0.104834		-0.122311	-0.0958869	0.0226944		-0.0501031	-0.130998	0.0406483
0.22154	0.121056		-0.122367	-0.154288	0.0352577		-0.0508377	-0.103366	0.163608
0.220994	0.0932577		-0.126855	0.0456322	-0.116872		-0.050859	0.0114468	0.0615691
0.220111	0.0621179		-0.135755	-0.0381059	-0.153311		-0.0511911	-0.0808302	-0.0228953
0.217625	0.123628		-0.138506	-0.0357938	-0.0436837		-0.0513599	-0.124362	-0.203154
0.217228	0.0791259		-0.145978	-0.102321	-0.0388592		-0.0536958	-0.236915	0.040475
0.215668	0.013884		-0.147214	-0.114998	0.0426328		-0.0541452	-0.0546294	-0.0559322
0.214903	0.214733		-0.14863	-0.214	0.0973981		-0.0544005	0.00314466	0.0228768
0.214426	0.0231082		-0.14931	-0.137483	0.0243391		-0.0549307	-0.0400365	0.0449426
0.213143	0.088747		-0.14964	-0.186831	0.205567		-0.055814	-0.388388	0.365056
0.20599	0.106891		-0.149965	-0.0491842	0.0544579		-0.0561559	0.0205161	0.0633264
0.203656	-0.087306		-0.158102	-0.514203	0.17999		-0.0599022	-0.0788618	0.0284884
0.202177	-0.0301594		-0.167742	-0.0967564	-0.0658262		-0.0607888	-0.242275	0.122755
0.202093	-0.128106		-0.169079	-0.193411	-0.0752413		-0.0615948	-0.0999041	0.0365037
0.201502	0.0400883		-0.176941	-0.0734988	-0.0387816		-0.0620223	-0.0783764	0.0104576
0.201166	0.00206555		-0.180314	-0.128838	-0.199964		-0.0628273	-0.0253288	0.0387056
0.201114	0.0694769		-0.193143	-0.201046	0.0183867		-0.0656533	-0.0572879	-0.0682889
0.197915	0.121679		-0.198559	-0.138168	0.189111		-0.066219	-0.0923053	0.0239511
0.196197	-0.023095		-0.20461	-0.126271	-0.131632		-0.0662766	0.0287519	0.0318167
0.196122	-0.0424977		-0.213022	-0.117496	-0.017204		-0.0663095	-0.0304329	-0.00702961
0.19284	-0.0725285		-0.228865	-0.110777	-0.0576155		-0.0676236	-0.238087	0.133015
0.190621	0.0419665		-0.238126	-0.0825763	-0.0526293		-0.0691815	-0.148281	0.172966
0.190138	0.13159		-0.239955	-0.26982	0.199686		-0.069281	-0.124271	0.0511631
0.188852	0.024356		-0.241903	-0.369209	-0.0305499		-0.0696716	-0.0504655	0.052402
0.185359	-0.0145907		-0.273718	-0.129334	-0.065406		-0.0702866	-0.0257001	-0.0520194
0.18513	0.064617		-0.309131	-0.320794	0.060615		-0.0721191	-0.00443057	0.140394
0.183891	0.00314706		-0.335621	-0.114117	-0.0440408		-0.0724596	-0.18388	0.00501916
0.182878	0.0313388		0.0261594	0.107934	0.0282028		-0.0742608	-0.0835981	0.0325995
0.18229	0.047543		0.0223267	0.106438	-0.0375358		-0.0753099	-0.0715947	0.0610659
0.18071	0.0306242		0.0462565	0.0926943	0.0473687		-0.0762258	-0.102588	0.0631597
0.178973	0.342724		-0.0136404	0.0835078	0.0536001		-0.0770893	-0.0886387	0.0593567
0.178035	0.0564102		0.0141623	0.052968	0.0346715		-0.0783107	-0.0462941	0.0192027
0.175751	0.0611906		0.0493573	0.0509128	0.0290135		-0.0789068	-0.0655809	-0.0769757
0.171485	-0.0248889		0.0162281	-0.0510588	0.0358732		-0.080167	-0.0497168	0.144823
0.171311	0.090759		-0.0127609	-0.0521972	0.0033441		-0.0815276	-0.0816431	-0.106975
0.170867	0.0121544		-0.0279887	-0.0535412	-0.0123737		-0.0820639	-0.101124	-0.0485857
0.17033	0.103539		-0.0316381	-0.0550086	0.00365985		-0.0839058	-0.0402311	0.0143997
0.169464	0.224876		0.00756092	-0.055773	-9.86613e-05		-0.0839527	-0.276914	0.00425881
0.167912	-0.0925798		0.0199074	-0.0563364	0.108772		-0.0853784	-0.0622168	-0.011612
0.166651	0.0554639		-0.0440205	-0.0567746	-0.020947		-0.0894871	0.00194482	0.104711
0.16582	0.0546737		-0.000574942	-0.0594303	-0.130134		-0.0910507	-0.167064	0.0900741
0.161068	-0.0249858		0.0252909	-0.059441	0.0207052		-0.0950276	0.0165293	0.0619366
0.161019	-0.00887042		0.00694579	-0.0611203	0.0467713		-0.0951296	-0.448615	0.266283
0.16091	0.106839		-0.0011482	-0.0641759	0.0295926		-0.0954108	-0.144743	0.014872
0.155813	0.174273		-0.031437	-0.0674645	-0.114303		-0.0957704	0.0218523	0.0798295
0.155034	-0.16256		-0.0352885	-0.07081	0.00303477		-0.0962663	-0.286478	0.0941155
0.15169	0.208215		-0.0188799	-0.0743209	0.000838803		-0.0970875	-0.0640156	-0.000535182
0.151551	0.0739033		0.027261	-0.0784907	0.157931		-0.0980619	-0.24586	0.156114
0.150187	-0.139379		0.0124027	-0.0792427	-0.0103124		-0.0992306	-0.118832	0.135053
0.149545	0.166417		-0.0493576	-0.0823802	0.0109294		-0.0996699	-0.087686	0.0374801
0.14912	0.247783		-0.0478474	-0.0997139	0.0270617		-0.0997167	-0.0262179	0.116303
0.146612	0.0673569		-0.0377481	-0.104604	0.126202		-0.099896	-0.076958	-0.0313619
0.142773	-0.0349417		-0.0198309	-0.130244	0.00845203		-0.101169	0.198727	0.188794
0.141768	-0.00273153		-0.0452774	-0.147288	-0.0336726		-0.101893	-0.0762556	-0.0395331
0.139833	0.0294263		0.0381124	-0.151981	0.00674802		-0.107705	-0.150233	0.177544
0.139337	-0.0594864		-0.0298084	-0.152763	0.0730694		-0.108291	-0.0132199	0.168622
0.138843	0.0652199		-0.0261256	-0.218296	-0.158458		-0.108572	-0.124282	0.187559
0.138408	0.0871759		0.00110822	-0.219492	0.157191		-0.108868	-0.0789527	-0.145319
0.138254	0.0428173		0.0423594	-0.252965	0.232498		-0.109112	-0.0265702	0.144817
0.135889	0.0385879		-0.00180846	0.0366742	0.041412		-0.109453	-0.0965141	0.034691
0.134567	-0.0100287		-0.0101557	0.0311798	0.00276113		-0.111606	-0.315598	0.129514
0.13178	-0.00448206		0.0410053	0.0298063	0.0252053		-0.113287	-0.237903	0.13173
0.129872	0.0245775		0.00853807	0.0295383	-0.0163085		-0.116051	-0.067832	0.0702178
0.12816	0.0327985		0.023598	0.0257481	0.00992059		-0.118334	0.109271	0.156403
0.126523	-0.00220351		-0.0059016	0.0255379	-0.0086662		-0.118974	-0.102797	0.101469
0.124746	-0.0135383		0.0125036	0.025324	0.00512333		-0.119601	-0.0054868	0.113994
0.123755	0.13463		-0.000578669	0.023021	0.00317496		-0.12262	-0.0262534	0.0886118
0.121999	0.0880173		-0.00274615	0.0214507	0.0206585		-0.123885	-0.112515	0.193853
0.121423	0.07049		0.00442247	0.019955	0.00581949		-0.126725	-0.0832925	0.0406745
0.119457	0.0141693		0.00189034	0.0192438	0.00429876		-0.128999	-0.109982	0.0587568
0.118616	-0.00679398		0.0221775	0.0191607	-0.00321198		-0.129407	-0.0459863	-0.0482698
0.11794	0.00964859		0.0448729	0.0172057	0.0129301		-0.130533	-0.180167	-0.070307
0.117839	0.00239407		0.0118452	0.0169815	0.00981724		-0.148248	-0.231379	0.31575
0.11727	0.00594073		-0.0206993	0.0151688	-0.0313908		-0.149933	-0.0703898	-0.0321811
0.11711	0.0757684		0.0410409	0.0147436	0.0346599		-0.157222	-0.177719	0.177614
0.11672	0.0563185		0.00301467	0.0127721	0.00762104		-0.161021	-0.0887633	-0.0147085
0.11644	0.0986038		-4.6734e-05	0.0109693	-0.00736269		-0.171417	-0.133512	0.0249144
0.116394	0.0544709		-0.0216955	0.00929335	-0.0297467		-0.183348	-0.101416	0.284778
0.116365	0.0241989		-0.0302809	0.00901667	-0.0511328		-0.184579	-0.177895	0.158912
0.115946	0.0422666		0.0159815	0.00878571	0.0153038		-0.204741	-0.0679775	0.103515
0.115911	0.0791512		-0.0026195	0.00573091	-0.0163		-0.213832	-0.169554	-0.0727361
0.115465	0.133291		0.0150982	0.00509402	-0.042379		-0.224148	-0.252815	-0.120526
0.114993	0.0117056		0.0495555	0.00421516	0.0232696		-0.227643	-0.129523	0.035706
0.114877	0.14729		0.00700623	0.00392225	-0.0211735		-0.257407	-0.208661	0.197529
0.114809	-0.0505687		-0.00355622	0.00386899	0.0172324		-0.259496	-0.0790946	0.0134901
0.112153	-0.0150761		0.0139819	0.00385508	0.0136192		-0.327749	-0.329423	0.23183
0.1118	0.0174636		-0.00833398	0.00381451	-0.00783346		-0.331205	-0.0682143	-0.0842387
0.110887	-0.0689803		-0.00589757	0.00375893	-0.0147615		-0.386544	-0.277142	0.155381
0.110607	-0.0316952		0.00292276	0.0034661	-0.0437455		-0.439022	-0.548408	0.431468
0.110267	0.0122641		-0.00645669	0.00323376	0.00515084		-0.45965	-1.40383	0.933628
0.1101	-0.0177365		0.0171401	0.0027402	0.022526		-0.53721	-0.455798	0.326429
0.108635	0.0173529		0.0133236	0.00265852	-0.0491634		-0.0104627	0.198598	0.351346
0.108596	0.102149		0.0174618	0.00201609	-0.0245579		-0.00272185	0.139826	0.235057
0.108359	0.145211		0.00998839	0.000607001	0.0119662		-0.0129089	0.114382	0.305107
0.107675	0.0728096		-0.00878615	3.22651e-05	-0.0047543		-0.0243699	0.112592	0.145448
0.107262	0.200893		-0.00272144	-0.00030769	0.0708013		-0.0416176	0.103204	0.0566093
0.107007	0.0142834		-0.0396795	-0.000842641	0.0311246		-0.00245925	0.078618	0.240518
0.106835	-0.029839		0.00678573	-0.00121609	-0.0153443		0.0273091	0.0749709	0.101046
0.106248	0.029249		0.0232398	-0.00177446	0.0236816		0.0413362	0.0717666	0.0103374
0.105091	0.0068874		-0.0166753	-0.00178927	0.025499		0.0336278	0.0649901	-0.0501051
0.104899	0.110736		0.0124187	-0.00207356	-0.0334428		0.0233618	0.0608979	0.142776
0.10414	0.050705		-0.00166664	-0.00327299	-0.0143		0.0313057	0.0590397	0.0222552
0.103419	0.0313089		0.00355486	-0.00365213	-0.0208989		-0.01069	0.0589892	0.118452
0.103023	-0.0129244		-0.0102649	-0.00475629	-0.0351295		0.0174642	0.0584082	0.148919
0.102987	0.00393277		-0.0213605	-0.00525309	-0.00609122		-0.00303875	0.0537278	0.114413
0.10184	0.100964		0.000356769	-0.00529413	0.00577462		0.00287375	0.0519842	0.0367944
0.101498	0.286211		0.0443361	-0.00529962	0.0955971		-0.0270305	-0.0540791	-0.0121664
0.100952	0.0642735		-0.0203661	-0.00531831	-0.131772		-0.0360443	-0.0545536	0.0275036
0.0980567	-0.112586		0.000363793	-0.0069944	0.00442458		-0.0473346	-0.0562551	0.0138779
0.0974467	0.0222189		-0.0239294	-0.0073442	0.0183118		-0.0230489	-0.0577484	0.193225
0.096947	0.112074		-0.0216603	-0.00775315	0.000531737		0.0138679	-0.058313	0.104459
0.0964196	0.0270875		-0.00183064	-0.00861093	-0.0452187		-0.032516	-0.0588531	0.029039
0.0956164	0.0520949		0.0106846	-0.00891697	-0.0538917		0.019299	-0.0592743	0.0348147
0.0952137	-0.00366341		-0.00152029	-0.00912826	-0.0114639		-0.0399585	-0.0598489	0.0212601
0.0951487	0.330055		0.0194047	-0.00918492	-0.0295384		-0.0452881	-0.060978	0.0513409
0.0949484	-0.0463662		0.0120597	-0.00923559	0.00672231		-0.025852	-0.0611433	-0.0246663
0.0945854	0.0183289		-0.0128185	-0.00929491	-0.00292279		-0.0347243	-0.0650245	0.230221
0.0944425	0.00939627		-0.0214523	-0.0099369	-0.0136939		-0.0465008	-0.0664077	-0.0189761
0.0938819	0.0661905		0.000616482	-0.0100168	0.0181132		-0.0176682	-0.0666229	0.0305342
0.0937773	0.0402387		0.00125012	-0.0101164	0.0089584		-0.0143509	-0.0686123	-0.00896826
0.0927267	-0.0732368		-0.0235229	-0.0104622	-0.0116596		-0.0431044	-0.0686994	0.18128
0.092363	0.0180063		0.0161316	-0.0112702	0.0201955		0.012971	-0.0734279	-0.00211093
0.0923197	0.0347386		-0.0112784	-0.0113491	0.0240739		-0.0174885	-0.0747143	0.0912226
0.0922544	0.0566554		0.00103258	-0.011749	-0.0656034		-0.0204248	-0.0776417	0.0296986
0.0922336	0.0255828		0.0139585	-0.0119461	-0.00537729		-0.0189044	-0.0803774	-0.00101864
0.0910377	0.0578505		-0.0347533	-0.0119983	-0.0118928		0.0356789	-0.0850377	0.0473416
0.0906385	0.0576476		-0.00622475	-0.0121356	-0.00661292		-0.0314583	-0.0884354	0.0825333
0.0905407	-0.12976		0.00451688	-0.0124521	-0.0664605		-0.0389646	-0.0905174	0.031636
0.0881797	0.029926		-0.0154706	-0.0130977	-0.0415605		0.0340921	-0.0915372	0.0566298
0.0868607	0.142922		-0.0212826	-0.0134889	-0.0164114		-0.0287644	-0.0924774	0.0155039
0.0857689	-0.0154779		-0.0187415	-0.0142628	-0.0202149		0.00310132	-0.0956107	-0.00584118
0.083854	0.0505379		-0.0164135	-0.014726	-0.0908917		-0.0185764	-0.0989241	0.158157
0.0832763	-0.0954883		-0.0130814	-0.0150203	0.0136092		-0.00229395	-0.105743	0.0403261
0.0832177	0.132535		-0.00920058	-0.0156894	-0.0196		-0.0369692	-0.109798	5.84277e-07
0.0828019	-0.0191437		-0.0126652	-0.016794	-0.0485691		-0.0123414	-0.123293	0.00801142
0.0822094	-0.0177313		0.000746978	-0.0171785	-0.00677626		-0.00564701	-0.124132	0.0862967
0.0822072	-0.00158433		-0.0108146	-0.018427	-0.0457048		0.0425256	-0.13313	0.0766172
0.0801167	0.00605596		-0.0349894	-0.0184673	-0.0110553		0.00922706	-0.136626	0.108747
0.0801038	0.00303958		0.00126759	-0.0188186	0.0418996		-0.0049028	-0.140952	-0.0626825
0.0785898	0.00256102		0.0279906	-0.0193597	-0.0318443		-0.0317787	-0.170689	0.157387
0.0776566	-0.0774605		-0.00911328	-0.0197949	0.00531069		-0.0329229	-0.171371	0.0218754
0.077204	0.0160272		0.0011321	-0.019795	0.00545388		0.0295681	-0.1843	-0.0512112
0.0772001	-0.0112456		-0.0124378	-0.0199798	0.00484905		-0.0243582	-0.201498	0.0539644
0.0766475	-0.0148479		-0.0276527	-0.0202999	-0.0075171		-0.0169433	-0.224873	0.0868181
0.0758874	-0.00556994		0.00851728	-0.0212909	0.0599044		-0.0337819	-0.252175	0.255406
0.0750098	0.000383196		-0.0254586	-0.0217606	-0.0283174		0.0112526	-0.287428	0.117452
0.0736285	0.0552477		-0.0178169	-0.0222323	6.32303e-05		0.0334412	-0.362472	0.517565
0.0733392	0.146752		-0.0206942	-0.0225946	-0.0173454		0.0328563	-0.495703	0.383245
0.0731258	0.0457676		-0.028168	-0.0226184	-0.0387682		0.0196406	0.0467278	0.0192617
0.072554	0.0393604		-0.0247456	-0.0238877	0.0199606		-0.0050671	0.0444768	0.131048
0.0720422	-0.00965249		0.00900481	-0.0241734	-0.000621969		0.037263	0.0441587	0.0781678
0.0715552	0.0132964		-0.0170416	-0.0244984	-0.0274026		0.0479713	0.0436556	0.092218
0.0712561	-0.0783288		-0.0237773	-0.0251407	0.0277858		0.0292406	0.0423894	0.0593905
0.0711993	-0.0251518		-0.00591653	-0.0254447	-0.0592594		0.029318	0.0413116	0.0976734
0.0711737	0.0458291		-0.00759326	-0.025826	-0.0290208		0.013271	0.040131	-0.00289569
0.0711522	0.0396208		-0.00700536	-0.0267329	-0.00129207		0.0337873	0.0400921	-0.0434977
0.0704437	-0.0757134		0.0110191	-0.0311361	0.00476995		-0.0319104	0.0392018	0.0103702
0.0703671	0.00245763		-0.0487954	-0.0321187	0.00944594		-0.000450294	0.0368557	0.047692
0.0701332	-0.127884		0.0157979	-0.032306	-0.0388281		-0.022309	0.0361954	0.0486609
0.0686736	-0.0211534		-0.0134013	-0.0326332	-0.0439749		0.0438673	0.033413	0.0860637
0.0686654	-0.0353995		-0.0321295	-0.0347229	-0.0277922		0.0210648	0.0333436	0.0137987
0.0681024	-0.0310352		-0.0340871	-0.035765	-0.00152702		0.00829271	0.0315877	0.13627
0.0680443	-0.0284968		0.03312	-0.0359421	-0.0139982		0.0250152	0.0311594	0.0292212
0.0673018	-0.0214135		-0.0392963	-0.0364911	-0.00660746		0.0088885	0.0304262	0.0614257
0.0672527	-0.244012		-0.0103267	-0.036512	-0.0157957		-0.0343158	0.0301939	0.075899
0.0671012	0.0403553		0.0125356	-0.0371447	-0.0132171		-0.0120178	0.0279331	0.0946108
0.0667239	-0.121129		-0.0190734	-0.0379982	0.129718		-0.000313859	0.0271135	0.00728403
0.0667043	0.00705367		-0.0104139	-0.0421919	0.00266202		0.0291562	0.0247894	0.076752
0.0665158	0.0154247		-0.0222245	-0.0422186	0.0869068		0.0261297	0.0247577	-0.00987414
0.066512	0.0345631		0.0075441	-0.0427481	0.00141584		0.0237182	0.0241342	0.00720368
0.0664756	-0.108465		-0.0191762	-0.0442322	-0.0349411		0.0114643	0.0231087	0.0139215
0.0664303	-0.0457013		0.0118442	-0.0455153	-0.00768971		0.00530592	0.0218815	-0.00776613
0.0662596	0.00194798		-0.0215572	-0.0496769	-0.00252126		-0.0251321	0.0215149	-0.0109248
0.0660538	-0.0772453						-0.0292818	0.0201763	-0.0108385
0.0658564	0.0594441						-0.00292321	0.0199731	0.100249
0.0657212	0.0589794						-0.0330386	0.0192525	0.00180299
0.0652875	-0.0219159						-0.00131487	0.0189704	0.0173708
0.0643516	0.0114322						0.0209956	0.018712	0.0224398
0.0639956	-0.0215238						0.0260733	0.0176692	-0.0212915
0.0639612	0.00535638						0.0202662	0.01738	0.0426013
0.0639538	-0.0317793						-0.00385497	0.0168613	0.0249897
0.0631992	0.0490697						-0.00959374	0.0147674	0.00385962
0.0629864	0.0694307						-0.00717764	0.0142004	-0.0002187
0.0628549	-0.0156476						0.00329979	0.0138588	0.0259081
0.0620315	0.0620226						-0.005678	0.0137254	-0.00645233
0.0619551	-0.109735						0.00434696	0.0136204	0.13652
0.0599648	0.0117537						0.0318626	0.0123133	0.0869779
0.05977	0.0846209						0.000732804	0.0120716	-0.0135959
0.0597468	-0.0161464						0.0284238	0.0111744	-0.00995154
0.0597121	-0.0898164						-0.00272192	0.0109084	-0.0673933
0.0596002	0.134872						0.0291309	0.0108385	0.0215237
0.059471	0.00446545						-0.0131108	0.0105845	0.015466
0.0592453	0.0141458						-0.00270548	0.00992591	0.0115585
0.0590356	0.00427571						0.0377048	0.00984346	0.0508989
0.0585869	-0.00629079						-0.0123916	0.00889193	0.0105902
0.0585172	-0.0889632						0.0128274	0.00863359	0.0268981
0.0584805	0.0140653						0.0154538	0.00812602	0.0235181
0.0583599	0.00558779						-0.0251642	0.00604953	0.00567154
0.0579793	-0.131742						-0.00359607	0.00589792	0.00268599
0.0564486	0.0478531						-0.0052217	0.00577917	0.0303748
0.0558397	-0.000851531						0.0153879	0.00568312	0.085854
0.0557791	0.00642795						-0.0103021	0.00551988	0.0734724
0.0553492	0.0301681						-0.00397543	0.00501614	0.0175845
0.0553151	0.260837						-0.0207611	0.00436138	0.0361077
0.0551442	0.074438						-0.0303467	0.00354744	0.0186376
0.0551152	-0.146751						0.0298915	0.00337897	0.00423777
0.0549937	0.0643217						0.00671153	0.0030247	0.00532142
0.0547016	-0.0697835						-0.0035292	0.00301708	-0.00797799
0.0546031	-0.0346507						0.0258092	0.00300466	0.0212806
0.0545408	0.076796						0.0344084	0.0028926	0.00840333
0.0544746	0.0781145						-0.0139903	0.00205118	-0.00216692
0.0543773	0.00402483						0.0489065	0.00164356	0.0147492
0.0535809	0.0602307						-0.0212999	0.00156776	-0.00908089
0.0535406	0.0894952						-0.00683737	0.000317177	-0.0199454
0.0535373	-0.13086						-0.0156971	4.87783e-05	-0.0304792
0.0529581	0.00855915						0.0276725	1.76235e-05	0.0694542
0.0527535	0.0472966						0.00707964	-0.000983264	0.0039351
0.0525581	0.0732084						0.0140645	-0.00130663	0.00292468
0.0525474	-0.0134081						0.00838383	-0.00206998	0.0204829
0.0523927	-0.0285444						-0.0393778	-0.00238203	0.115644
0.0520496	-0.00329906						0.00416605	-0.00245654	-0.0165158
0.0517549	-0.0694848						0.003448	-0.00256353	9.35025e-05
0.050887	-0.0362037						-0.0484764	-0.00267504	0.0530169
0.05013	0.0450445						-0.00476497	-0.00288817	0.0114029
0.0500398	0.0308132						0.00930272	-0.00288821	0.00121079
-0.0500608	0.0192105						-0.0104826	-0.00303122	0.00151628
-0.0501031	-0.130998						0.0303474	-0.00327677	-0.0410439
-0.0504434	0.0568642						0.00106479	-0.00327858	0.00991383
-0.0508377	-0.103366						0.00828823	-0.00346306	-0.00461128
-0.050859	0.0114468						-0.0330764	-0.00369802	-0.00999723
-0.0508881	-0.069194						-0.020349	-0.00375806	0.00864473
-0.0511911	-0.0808302						-0.0434548	-0.00399124	0.064153
-0.0513599	-0.124362						0.000111763	-0.00401685	0.0123129
-0.0532149	-0.0563307						0.0039481	-0.00437564	-0.0199888
-0.0536958	-0.236915						-0.0230439	-0.00578359	0.00501075
-0.0541452	-0.0546294						-0.0428922	-0.00612872	0.00459255
-0.0544005	0.00314466						-0.0236305	-0.00708764	-0.058392
-0.0545661	-0.0149693						0.0241247	-0.00755617	-0.00516441
-0.0546517	0.360928						-0.00660307	-0.00821679	0.0132786
-0.0549307	-0.0400365						0.00844579	-0.00879053	0.00645844
-0.0553733	-0.186734						-0.0213722	-0.00882404	0.0207054
-0.0554877	0.0276978						-0.0320485	-0.00967497	0.0312119
-0.055814	-0.388388						0.00789806	-0.00988891	-0.0142685
-0.0561559	0.0205161						0.00876968	-0.0100381	0.0242591
-0.056654	-0.0392147						0.0049854	-0.010349	0.0115306
-0.0575622	-0.0452967						-0.00601334	-0.0104804	0.0196054
-0.0580135	0.027065						0.000884785	-0.0107716	-0.00044638
-0.0589786	-0.0103114						-0.0189907	-0.0113216	-0.00623732
-0.0592527	-0.120583						-0.00299821	-0.0115492	-0.0175917
-0.0599022	-0.0788618						0.00560007	-0.0115752	0.0140073
-0.0607692	-0.0384628						-0.00857095	-0.0116726	0.0619322
-0.0607888	-0.242275						0.0207182	-0.0119975	-0.0046702
-0.0615498	-0.0418248						0.00638236	-0.0130649	-0.0494825
-0.0615948	-0.0999041						0.0057962	-0.0131367	-0.0149486
-0.0620223	-0.0783764						-0.0434889	-0.0133413	0.0430131
-0.0628273	-0.0253288						-0.0202176	-0.0134522	0.0279763
-0.062944	-0.209985						-0.0173513	-0.0138836	-0.00101679
-0.0643181	-0.0107194						-0.0379537	-0.0179374	0.0239343
-0.0644166	0.0476297						0.0163093	-0.0183756	0.00921172
-0.0644417	-0.175505						-0.0387547	-0.018501	-0.00659905
-0.0656533	-0.0572879						0.00376798	-0.0187242	0.0113415
-0.0658177	-0.125057						0.0103004	-0.0188869	0.0536462
-0.065869	-0.283777						-0.00798314	-0.0191861	-0.0129072
-0.066219	-0.0923053						-0.0103786	-0.0192823	0.00405614
-0.0662766	0.0287519						-0.0261526	-0.0193063	0.00481828
-0.0663095	-0.0304329						0.00699454	-0.0198704	0.00450754
-0.0676236	-0.238087						-0.0168931	-0.0204658	0.0292632
-0.0688836	-0.00280749						0.0176673	-0.020982	0.0458702
-0.0691815	-0.148281						-0.0343746	-0.021604	0.0101187
-0.069281	-0.124271						-0.00160931	-0.0228441	-0.00206116
-0.0696716	-0.0504655						-0.0216547	-0.0239371	0.0516694
-0.0702866	-0.0257001						0.013384	-0.0254077	0.0502274
-0.0721191	-0.00443057						-0.00632989	-0.02587	0.119527
-0.0722575	-0.0959207						-0.012824	-0.0259411	0.0248737
-0.0722835	-0.0253643						-0.0305707	-0.0260162	-0.00356629
-0.0724596	-0.18388						0.0153146	-0.026307	0.0276415
-0.0731523	-0.0961654						-0.0202033	-0.0264506	0.142029
-0.0736011	-0.276208						0.0258512	-0.0292469	0.0614872
-0.0742608	-0.0835981						0.0467313	-0.0296176	-0.0506664
-0.0753099	-0.0715947						-0.0101018	-0.0296507	0.00277504
-0.0762258	-0.102588						0.0240372	-0.0300759	-0.0050541
-0.0770893	-0.0886387						-0.0276657	-0.03021	0.00332028
-0.0779232	0.12509						-0.0232494	-0.0302911	0.0356674
-0.0783107	-0.0462941						0.0367606	-0.0304487	0.104809
-0.0789068	-0.0655809						-0.0152583	-0.0305835	0.00970824
-0.0795936	-0.0568147						-0.0376911	-0.0308221	0.0481853
-0.080167	-0.0497168						0.0229605	-0.0317384	-0.00589888
-0.0807358	-0.174107						-0.0286445	-0.0328804	-0.0800659
-0.080858	-0.0918133						0.00900731	-0.0330136	0.0216522
-0.0815276	-0.0816431						0.00689903	-0.0341838	0.0441146
-0.0818307	-0.0605504						0.0201881	-0.0341993	0.0555047
-0.0820639	-0.101124						-0.0201477	-0.0355618	0.0331455
-0.0839058	-0.0402311						-0.0154002	-0.0358709	0.00153867
-0.0839527	-0.276914						0.0131897	-0.0374883	0.0149673
-0.0847968	-0.228685						0.00732384	-0.0376127	0.0287021
-0.0852457	0.0199573						0.000192792	-0.0378708	0.0871138
-0.0853784	-0.0622168						0.016889	-0.0391296	-0.10893
-0.0857601	-0.0150996						-0.0344269	-0.043267	0.0291397
-0.0879558	-0.163425						-0.0258525	-0.0450569	0.0307004
-0.0891583	-0.0716878						-0.011033	-0.0459326	-0.0284824
-0.0894871	0.00194482						0.0404426	-0.0497508	-0.152584
-0.0910507	-0.167064						-0.0288305	-0.0499215	0.0504715
-0.0912445	-0.0532686
-0.0937014	-0.106098
-0.0943501	-0.0630755
-0.0950276	0.0165293
-0.0951296	-0.448615
-0.0954108	-0.144743
-0.0957704	0.0218523
-0.0958242	-0.110928
-0.0962663	-0.286478
-0.0970875	-0.0640156
-0.0980619	-0.24586
-0.0992306	-0.118832
-0.0996699	-0.087686
-0.0997167	-0.0262179
-0.099896	-0.076958
-0.100206	-0.0812879
-0.100284	-0.228028
-0.10043	-0.280588
-0.101042	-0.0846572
-0.101169	0.198727
-0.101601	-0.047035
-0.101893	-0.0762556
-0.105036	-0.120828
-0.10578	-0.248249
-0.106266	-0.0937506
-0.106981	-0.125837
-0.107705	-0.150233
-0.107963	-0.0656597
-0.108291	-0.0132199
-0.108572	-0.124282
-0.108868	-0.0789527
-0.109112	-0.0265702
-0.109453	-0.0965141
-0.111606	-0.315598
-0.113287	-0.237903
-0.1136	-0.147165
-0.114168	-0.0692656
-0.116051	-0.067832
-0.118334	0.109271
-0.118974	-0.102797
-0.119601	-0.0054868
-0.119779	-0.0586936
-0.122311	-0.0958869
-0.122367	-0.154288
-0.12262	-0.0262534
-0.123885	-0.112515
-0.126725	-0.0832925
-0.126855	0.0456322
-0.128999	-0.109982
-0.129407	-0.0459863
-0.130533	-0.180167
-0.135755	-0.0381059
-0.137639	0.00660055
-0.138506	-0.0357938
-0.143651	-0.209218
-0.145978	-0.102321
-0.147214	-0.114998
-0.148248	-0.231379
-0.14863	-0.214
-0.14931	-0.137483
-0.14964	-0.186831
-0.149933	-0.0703898
-0.149965	-0.0491842
-0.157222	-0.177719
-0.158102	-0.514203
-0.161021	-0.0887633
-0.16727	-0.224079
-0.167742	-0.0967564
-0.169079	-0.193411
-0.16965	0.140972
-0.170529	0.0561251
-0.171417	-0.133512
-0.172727	-0.094642
-0.174704	-0.21662
-0.176941	-0.0734988
-0.180314	-0.128838
-0.183348	-0.101416
-0.184579	-0.177895
-0.189949	-0.181742
-0.193143	-0.201046
-0.193709	-0.322685
-0.198559	-0.138168
-0.200043	0.0745329
-0.200372	-0.0892587
-0.20461	-0.126271
-0.204741	-0.0679775
-0.213022	-0.117496
-0.213832	-0.169554
-0.224148	-0.252815
-0.227643	-0.129523
-0.228865	-0.110777
-0.232754	-0.290748
-0.238126	-0.0825763
-0.239955	-0.26982
-0.241903	-0.369209
-0.242048	-0.140398
-0.245506	-0.149367
-0.251744	-0.158336
-0.257407	-0.208661
-0.259496	-0.0790946
-0.265009	0.101582
-0.273718	-0.129334
-0.286762	-0.120995
-0.309131	-0.320794
-0.327749	-0.329423
-0.331205	-0.0682143
-0.335621	-0.114117
-0.386544	-0.277142
-0.439022	-0.548408
-0.458642	0.189325
-0.45965	-1.40383
-0.53721	-0.455798
0.0268087	0.48041
-0.00730824	0.250431
0.0373564	0.246282
-0.0104627	0.198598
-0.0299787	0.195951
0.0368889	0.178845
-0.000271709	0.175107
0.0459435	0.150355
-0.0147253	0.148509
-0.00272185	0.139826
-0.0380093	0.138017
0.0395458	0.125553
0.0230739	0.124099
-0.0205095	0.121531
0.0454597	0.118887
-0.0129089	0.114382
-0.0243699	0.112592
0.010515	0.108019
0.0261594	0.107934
0.0223267	0.106438
-0.0416176	0.103204
0.0110677	0.0987348
0.0462565	0.0926943
0.0120736	0.08877
-0.0339021	0.0881331
-0.0136404	0.0835078
-0.028706	0.0823701
-0.00245925	0.078618
0.0273091	0.0749709
0.0413362	0.0717666
0.0336278	0.0649901
0.0233618	0.0608979
0.0313057	0.0590397
-0.01069	0.0589892
0.0174642	0.0584082
0.0133975	0.0575698
-0.00303875	0.0537278
0.0141623	0.052968
0.0272911	0.0520464
0.00287375	0.0519842
-0.0315256	0.0516229
0.0493573	0.0509128
0.0162281	-0.0510588
-0.0127609	-0.0521972
-0.0279887	-0.0535412
0.0334539	-0.0539459
-0.0270305	-0.0540791
-0.0360443	-0.0545536
-0.0316381	-0.0550086
0.00756092	-0.055773
-0.0473346	-0.0562551
0.0199074	-0.0563364
-0.0440205	-0.0567746
-0.0230489	-0.0577484
0.0138679	-0.058313
-0.032516	-0.0588531
0.019299	-0.0592743
-0.000574942	-0.0594303
0.0252909	-0.059441
-0.0399585	-0.0598489
-0.0452881	-0.060978
0.00694579	-0.0611203
-0.025852	-0.0611433
-0.0011482	-0.0641759
-0.0347243	-0.0650245
-0.0465008	-0.0664077
-0.0176682	-0.0666229
-0.031437	-0.0674645
-0.0143509	-0.0686123
-0.0431044	-0.0686994
0.0436608	-0.0695873
-0.00192207	-0.0703738
-0.0352885	-0.07081
0.012971	-0.0734279
-0.0188799	-0.0743209
-0.0174885	-0.0747143
-0.0204248	-0.0776417
-0.0092549	-0.0781012
0.027261	-0.0784907
0.0124027	-0.0792427
-0.0188424	-0.0802852
-0.0189044	-0.0803774
-0.0493576	-0.0823802
-0.0402974	-0.0826484
-0.0106829	-0.0841916
0.0356789	-0.0850377
-0.00506342	-0.0851249
-0.0314583	-0.0884354
0.0191377	-0.0890324
-0.0389646	-0.0905174
0.0340921	-0.0915372
-0.0287644	-0.0924774
-0.0224375	-0.0927693
-0.0468672	-0.0934358
0.0233982	-0.0949171
0.00310132	-0.0956107
-0.0132862	-0.0966795
-0.0185764	-0.0989241
-0.0478474	-0.0997139
-0.018367	-0.101426
-0.0254344	-0.104166
-0.0377481	-0.104604
-0.00742298	-0.10534
-0.00229395	-0.105743
-0.0369692	-0.109798
0.0190423	-0.111169
0.00786109	-0.114228
-0.0123414	-0.123293
-0.0350906	-0.123537
-0.00564701	-0.124132
-0.0198309	-0.130244
0.0425256	-0.13313
0.00922706	-0.136626
0.0191989	-0.1406
-0.0049028	-0.140952
-0.0482328	-0.144181
-0.0452774	-0.147288
-0.038382	-0.151519
0.0381124	-0.151981
-0.0298084	-0.152763
-0.013876	-0.158328
-0.0257069	-0.168049
-0.0317787	-0.170689
-0.0329229	-0.171371
-0.0300669	-0.182919
0.0295681	-0.1843
0.0165437	-0.187078
-0.0243582	-0.201498
-0.00398755	-0.205318
-0.0261256	-0.218296
0.00110822	-0.219492
-0.0169433	-0.224873
-0.0472756	-0.225057
-0.0337819	-0.252175
0.0423594	-0.252965
0.0112526	-0.287428
0.0126412	-0.288113
0.0334412	-0.362472
0.0328563	-0.495703
0.0347776	0.0483637
0.016784	0.0482127
0.0196406	0.0467278
-0.0050671	0.0444768
0.037263	0.0441587
-0.0129259	0.0440988
0.0479713	0.0436556
0.0154877	0.0428783
0.0292406	0.0423894
0.0112564	0.0416397
0.029318	0.0413116
0.013271	0.040131
0.0337873	0.0400921
-0.0319104	0.0392018
-0.000450294	0.0368557
-0.00180846	0.0366742
0.0143087	0.036429
-0.022309	0.0361954
0.0197128	0.035919
0.0403015	0.0356108
0.0100935	0.0353707
0.0438673	0.033413
0.0210648	0.0333436
0.00829271	0.0315877
-0.0101557	0.0311798
0.0250152	0.0311594
0.0088885	0.0304262
-0.0343158	0.0301939
0.0410053	0.0298063
0.00853807	0.0295383
-0.00260522	0.0281812
-0.0120178	0.0279331
-0.00167563	0.0277675
-0.000313859	0.0271135
0.0294413	0.0265382
0.0394038	0.0264279
0.0439864	0.0261106
0.023598	0.0257481
-0.0059016	0.0255379
0.0125036	0.025324
0.044037	0.0249235
0.0291562	0.0247894
0.0261297	0.0247577
0.0222565	0.0244609
0.0315359	0.0243534
0.0237182	0.0241342
0.0114643	0.0231087
-0.000578669	0.023021
0.00530592	0.0218815
-0.0234787	0.021878
0.0137601	0.0216152
-0.0251321	0.0215149
0.0182487	0.0214842
-0.00274615	0.0214507
0.043939	0.0211466
-0.0292818	0.0201763
-0.00292321	0.0199731
0.00442247	0.019955
0.0369939	0.019725
0.000966204	0.0192571
-0.0330386	0.0192525
0.00189034	0.0192438
0.0221775	0.0191607
-0.0490972	0.0190933
-0.00483755	0.0190444
-0.00131487	0.0189704
0.028078	0.0188063
0.0209956	0.018712
-0.0455312	0.0187027
0.0360377	0.0184802
0.00434521	0.0181434
0.0260733	0.0176692
0.0202662	0.01738
0.0448729	0.0172057
0.0118452	0.0169815
-0.00385497	0.0168613
0.0221403	0.0156392
-0.0206993	0.0151688
0.0126718	0.0148459
-0.00959374	0.0147674
0.0410409	0.0147436
0.0421064	0.0144813
-0.00717764	0.0142004
0.00329979	0.0138588
-0.005678	0.0137254
0.00434696	0.0136204
0.00301467	0.0127721
0.0318626	0.0123133
-0.0453586	0.0121203
0.000732804	0.0120716
0.00588665	0.0115669
0.0284238	0.0111744
0.0345965	0.0111378
0.0147946	0.0110447
-4.6734e-05	0.0109693
-0.00272192	0.0109084
0.0291309	0.0108385
-0.0131108	0.0105845
0.00217163	0.0103565
0.0440668	0.010191
-0.00270548	0.00992591
0.0377048	0.00984346
0.0307893	0.00970335
-0.0216955	0.00929335
0.000359243	0.00909171
-0.0302809	0.00901667
0.0181332	0.0089517
-0.0123916	0.00889193
0.0285463	0.00880015
0.0159815	0.00878571
0.0393026	0.00868312
0.0128274	0.00863359
0.0144471	0.00859639
0.0147612	0.00851777
0.0179858	0.00835179
0.0139733	0.00817962
0.0154538	0.00812602
-0.00753728	0.00775726
0.0120809	0.00723083
-0.0283682	0.00687274
0.00760933	0.00682825
0.017193	0.00663046
0.0111729	0.00656598
0.0240836	0.0063865
-0.0251642	0.00604953
-0.0152	0.00596804
-0.00359607	0.00589792
-0.0179434	0.00587389
-0.0052217	0.00577917
-0.0026195	0.00573091
0.0153879	0.00568312
0.034623	0.00567577
0.0140482	0.00560938
-0.0103021	0.00551988
0.0150982	0.00509402
-0.00397543	0.00501614
0.0452845	0.00478964
0.01115	0.00474187
0.00469327	0.0045922
-0.0231156	0.00445791
-0.0207611	0.00436138
-0.0308275	0.00430769
0.0495555	0.00421516
-0.0234583	0.00395665
0.00700623	0.00392225
-0.00355622	0.00386899
0.0139819	0.00385508
-0.00833398	0.00381451
-0.00589757	0.00375893
-0.0303467	0.00354744
0.00292276	0.0034661
0.0298915	0.00337897
-0.00645669	0.00323376
0.00671153	0.0030247
0.0294787	0.00301745
-0.0035292	0.00301708
0.0258092	0.00300466
-0.0099129	0.00296454
0.0344084	0.0028926
0.000251099	0.00281123
0.0171401	0.0027402
-0.00672275	0.00267175
0.0133236	0.00265852
-0.00763551	0.00216336
-0.0139903	0.00205118
0.0174618	0.00201609
0.0184807	0.00188135
0.0489065	0.00164356
-0.0212999	0.00156776
-0.0346574	0.000754005
0.0283039	0.000681039
0.00998839	0.000607001
-0.00683737	0.000317177
-0.0156971	4.87783e-05
-0.00878615	3.22651e-05
0.0276725	1.76235e-05
-0.00272144	-0.00030769
-0.0396795	-0.000842641
0.00707964	-0.000983264
0.00678573	-0.00121609
0.0140645	-0.00130663
-0.0154217	-0.00156877
0.0232398	-0.00177446
0.00837631	-0.00177922
-0.0166753	-0.00178927
-0.0411332	-0.00192878
0.00838383	-0.00206998
0.0124187	-0.00207356
-0.0179231	-0.00229753
-0.0393778	-0.00238203
0.00847593	-0.0024478
0.00416605	-0.00245654
0.003448	-0.00256353
-0.0484764	-0.00267504
-0.00476497	-0.00288817
0.00930272	-0.00288821
-0.0104826	-0.00303122
0.0479144	-0.00322945
0.020635	-0.00324518
-0.00166664	-0.00327299
0.0303474	-0.00327677
0.00106479	-0.00327858
0.00268429	-0.00338916
0.00828823	-0.00346306
0.00355486	-0.00365213
-0.0330764	-0.00369802
-0.020349	-0.00375806
0.00101136	-0.00396497
-0.0434548	-0.00399124
0.000111763	-0.00401685
0.0039481	-0.00437564
0.024617	-0.0044648
-0.00430286	-0.00449803
0.0200001	-0.00449878
0.0305712	-0.00471884
0.0314392	-0.00475063
-0.0102649	-0.00475629
-0.00446477	-0.0047658
-0.0271277	-0.00502586
-0.0213605	-0.00525309
0.000356769	-0.00529413
0.0443361	-0.00529962
-0.0203661	-0.00531831
-0.0276351	-0.00542702
-0.0230439	-0.00578359
-0.00922007	-0.00578498
-0.0213024	-0.00607905
-0.0268706	-0.00611769
-0.0428922	-0.00612872
0.00394245	-0.00637262
0.000363793	-0.0069944
-0.0236305	-0.00708764
0.00737555	-0.0072207
-0.0239294	-0.0073442
0.0241247	-0.00755617
0.0119163	-0.00764531
-0.0216603	-0.00775315
-0.00660307	-0.00821679
-0.00183064	-0.00861093
0.00844579	-0.00879053
-0.0213722	-0.00882404
0.0106846	-0.00891697
-0.00152029	-0.00912826
0.0194047	-0.00918492
0.0120597	-0.00923559
-0.0128185	-0.00929491
-0.0199377	-0.00966916
-0.0320485	-0.00967497
0.00789806	-0.00988891
-0.0214523	-0.0099369
0.000616482	-0.0100168
0.00876968	-0.0100381
0.00125012	-0.0101164
0.00442538	-0.0101449
0.0049854	-0.010349
-0.0235229	-0.0104622
-0.00601334	-0.0104804
-0.0229329	-0.0107702
0.000884785	-0.0107716
-0.00830031	-0.0108888
0.0122973	-0.0109753
0.0161316	-0.0112702
-0.0189907	-0.0113216
-0.0112784	-0.0113491
0.00555458	-0.0113759
-0.00299821	-0.0115492
0.00560007	-0.0115752
-0.00857095	-0.0116726
0.00103258	-0.011749
0.0139585	-0.0119461
0.0207182	-0.0119975
-0.0347533	-0.0119983
0.00645674	-0.01212
-0.00622475	-0.0121356
0.0487889	-0.012294
-0.0403326	-0.0122984
0.0121421	-0.0123136
0.00451688	-0.0124521
0.00638236	-0.0130649
-0.0154706	-0.0130977
0.0057962	-0.0131367
0.00555798	-0.0132875
-0.0434889	-0.0133413
-0.0202176	-0.0134522
-0.0212826	-0.0134889
-0.0477016	-0.0135202
0.00336693	-0.0138637
-0.0173513	-0.0138836
-0.0276257	-0.0140233
-0.0187415	-0.0142628
-0.0114356	-0.0146595
-0.0164135	-0.014726
-0.0285122	-0.0147599
-0.0130814	-0.0150203
-0.0256872	-0.0150367
-0.00920058	-0.0156894
-0.0126652	-0.016794
0.000746978	-0.0171785
-0.0172868	-0.0176561
-0.0379537	-0.0179374
0.0163093	-0.0183756
-0.0108146	-0.018427
-0.0349894	-0.0184673
-0.0387547	-0.018501
0.00376798	-0.0187242
0.00126759	-0.0188186
0.0103004	-0.0188869
-0.00798314	-0.0191861
-0.0103786	-0.0192823
-0.0261526	-0.0193063
0.0279906	-0.0193597
-0.00121613	-0.0196987
-0.00911328	-0.0197949
0.0011321	-0.019795
0.00699454	-0.0198704
-0.0124378	-0.0199798
-0.0276527	-0.0202999
-0.0168931	-0.0204658
0.0176673	-0.020982
0.00851728	-0.0212909
-0.0343746	-0.021604
-0.0254586	-0.0217606
-0.015168	-0.0218687
-0.0178169	-0.0222323
0.0482333	-0.0223752
-0.0471324	-0.0224896
-0.0206942	-0.0225946
-0.028168	-0.0226184
-0.00160931	-0.0228441
-0.00535038	-0.0234963
-0.0247456	-0.0238877
-0.0216547	-0.0239371
0.00900481	-0.0241734
-0.0170416	-0.0244984
-0.0231604	-0.0246276
0.00283667	-0.0247046
-0.00596391	-0.0248902
-0.0237773	-0.0251407
0.013384	-0.0254077
-0.00591653	-0.0254447
-0.00759326	-0.025826
-0.00632989	-0.02587
-0.012824	-0.0259411
-0.0305707	-0.0260162
0.0153146	-0.026307
-0.0202033	-0.0264506
-0.00700536	-0.0267329
-0.0138519	-0.0272911
-0.0420295	-0.027302
-0.0115683	-0.0284282
0.0258512	-0.0292469
0.0467313	-0.0296176
-0.0101018	-0.0296507
0.0240372	-0.0300759
-0.0276657	-0.03021
-0.0232494	-0.0302911
0.0367606	-0.0304487
-0.0152583	-0.0305835
-0.0355456	-0.0306758
-0.0376911	-0.0308221
0.0110191	-0.0311361
-0.0201367	-0.0316684
0.0229605	-0.0317384
-0.0487954	-0.0321187
0.0157979	-0.032306
-0.0134013	-0.0326332
-0.0286445	-0.0328804
0.00900731	-0.0330136
-0.0358136	-0.0330545
-0.046966	-0.0330889
0.0197243	-0.0335594
0.0235328	-0.0336649
0.00689903	-0.0341838
0.0201881	-0.0341993
-0.0321295	-0.0347229
-0.0301576	-0.0353387
-0.0201477	-0.0355618
-0.0340871	-0.035765
-0.0154002	-0.0358709
0.03312	-0.0359421
-0.00309672	-0.0360243
-0.0392963	-0.0364911
-0.0103267	-0.036512
0.0267596	-0.0371019
0.0125356	-0.0371447
0.0205091	-0.0372641
0.0131897	-0.0374883
0.00732384	-0.0376127
0.000192792	-0.0378708
-0.0190734	-0.0379982
-0.0134	-0.0381685
0.016889	-0.0391296
-0.00391938	-0.0413043
-0.0104139	-0.0421919
-0.0222245	-0.0422186
0.049483	-0.0425789
0.0075441	-0.0427481
-0.0344269	-0.043267
-0.0191762	-0.0442322
-0.0258525	-0.0450569
0.0109032	-0.0454253
0.0118442	-0.0455153
-0.011033	-0.0459326
0.00302819	-0.0469422
-0.0215572	-0.0496769
0.0404426	-0.0497508
-0.0288305	-0.0499215
0.00373973	-0.0499933
