# Supplementary material for: Social isolation modulates appetite and avoidance behavior via a common oxytocinergic circuit in larval zebrafish
Source: Nat Commun. 2022 May 11;13:2573. doi: 10.1038/s41467-022-29765-9 (PMC9095721; doi:10.1038/s41467-022-29765-9)
Supplement: Supplementary file 7 — Source Data [file 41467_2022_29765_MOESM7_ESM.zip › Source Data/Figure1_SourceData.xlsx]

## Sheet: 1a
Preoptic Area (PO)									Posterior Tuberculum (PT)									Whole brain
Cocaine	Food	Optomotor	Dish Taps	Noxious Heat	Mustard Oil	Electrid Shock	Social Isolation		Cocaine	Food	Optomotor	Dish Taps	Noxious Heat	Mustard Oil	Electrid Shock	Social Isolation		Cocaine	Food	Optomotor	Dish Taps	Noxious Heat	Mustard Oil	Electrid Shock	Social Isolation
0.863601	1.10346	0.967801	1.34485	1.13856	1.24018	1.42705	1.29622		1.03475	1.1425	0.944945	1.14179	1.27195	1.1045	1.02469	1.26182		1.08293	1.30234	0.824922	1.01071	1.06759	1.12878	1.13208	1.20104
0.930041	1.04591	1.04177	0.796682	0.87534	0.89354	1.37027	0.501963		1.13324	1.14424	1.12122	0.895137	1.06723	0.979636	1.12712	0.368232		1.20606	1.04829	0.87177	1.00712	0.927228	1.00255	1.02824	1.52003
0.827104	0.925339	0.986308	1.13633	1.17971	1.32648	1.58555	1.30242		0.863988	1.26846	1.05924	1.19915	1.45959	1.18273	1.22964	1.1224		1.01306	1.25924	0.993897	1.08302	1.04871	1.17726	1.10456	1.16218
1.03916	1.11184	1.03726	1.61862	0.871421	1.20663	1.54645	1.3565		1.07798	1.1991	1.02665	1.21922	0.828928	1.16647	1.08802	1.14432		1.16602	1.2756	1.05647	1.30536	0.927301	1.18433	1.10251	1.54965
1.06906	1.07316	1.02337	0.756669	1.05768	1.52942	0.865919	1.02016		1.02686	1.27863	1.01972	0.902059	1.1562	1.1934	0.894693	1.06426		1.08851	1.23174	1.05614	0.976564	1.02787	1.19825	1.09233	0.77678
0.881308	1.17613	0.994399	1.06682	0.982058	1.31004	1.38942	1.15574		1.02741	1.28757	1.20663	1.09738	0.911618	0.971582	1.33446	1.2696		1.10264	1.20391	1.08095	1.06949	1.01156	1.09614	1.20314	0.653993
0.881144	1.22928	1.05371	0.660825	0.950908	1.20971	1.432	1.10372		0.90193	1.15464	1.14795	0.906163	1.07347	0.979112	1.12928	1.17028		1.08169	1.22813	1.08998	0.946972	0.932861	1.0528	1.06084	0.724313
1.08259	1.28573	1.24829	0.893516	1.21156	1.14843	1.39848	1.45622		0.864627	1.45401	1.28417	0.877634	1.21891	0.965363	1.22449	1.26217		1.09127	1.25423	1.18743	0.93643	1.04564	1.01052	1.10777	0.822599
0.876135	1.05627	0.938793	1.15439	0.928717	1.09381	1.39337	1.1871		0.947915	0.960428	0.893394	1.04789	1.03178	0.848888	1.19366	1.24893		1.08471	0.912578	1.03513	1.16699	0.970431	0.895253	1.09336	0.717696
0.840422	1.06151	1.01033	1.24834	1.1141	1.55156	1.81137	1.05323		1.0292	1.13945	0.947777	1.28262	1.21657	1.22315	1.32191	1.01713		1.09984	1.11784	1.0532	1.21409	1.07644	1.23372	1.28942	1.40095
1.0698	0.946588	1.01358	1.41037	1.06704	1.1266	1.11186	1.57508		1.13108	1.23991	1.03165	1.45075	1.03579	0.877323	1.01183	1.402		1.15802	1.12237	1.0313	1.26669	1.0774	1.06033	1.02757	1.51158
0.89097	0.800446	1.09016	0.925402	1.17948	1.12352	1.44319	1.48948		0.904486	0.836097	1.18477	0.85145	1.39989	0.948804	1.15841	1.33754		1.06491	1.08734	1.05499	0.85984	1.1084	0.979773	1.19857	1.34771
NaN	1.10762	1.00652	0.970025	1.18831	1.02229	1.52757	1.19186		NaN	1.00058	1.1063	0.811393	1.28106	0.850312	1.16558	1.05862		NaN	1.1321	1.06137	0.970648	1.0498	1.02166	1.24209	1.31368
NaN	0.981019	1.06655	NaN	1.10965	0.950155	1.69318	1.18403		NaN	0.920329	1.06204	NaN	1.18337	0.848551	1.21585	1.15567		NaN	1.0954	1.09948	NaN	1.08726	0.944841	1.21217	1.02371
NaN	0.766751	1.03089	NaN	1.0524	1.12638	1.39964	1.15022		NaN	0.925628	1.13125	NaN	1.14675	0.900326	1.05406	1.12956		NaN	0.999893	1.02198	NaN	1.0603	1.03233	1.1277	1.04693
NaN	1.29233	0.80972	NaN	1.34716	1.26509	1.27349	1.18719		NaN	0.960421	1.11563	NaN	1.49285	1.17321	1.05295	1.23973		NaN	1.2365	0.89211	NaN	1.10976	1.12068	1.05869	1.07748
NaN	1.04978	1.01264	NaN	1.51875	1.20049	1.64561	1.22322		NaN	0.932388	0.992297	NaN	1.58831	1.07404	1.27536	0.956162		NaN	1.18878	1.07885	NaN	1.19212	1.04265	1.18981	1.0783
NaN	0.657263	1.17604	NaN	1.284	1.20416	1.60966	0.919423		NaN	0.69145	1.06644	NaN	1.43979	0.986867	1.19803	0.823855		NaN	0.93337	1.07327	NaN	1.13604	1.11875	1.17653	0.935608
NaN	0.791872	1.08807	NaN	1.25472	1.21686	1.31649	1.2063		NaN	0.867427	1.01662	NaN	1.24021	1.01126	1.15295	1.0344		NaN	1.0515	1.02798	NaN	1.0455	1.10157	1.04446	1.05456
NaN	0.648452	0.936836	NaN	0.965248	1.47607	1.39715	1.14653		NaN	0.782552	1.03778	NaN	0.993349	NaN	1.20303	1.26315		NaN	0.955551	0.982112	NaN	1.01895	1.32536	1.1139	1.08809
NaN	0.848156	1.09897	NaN	1.0919	1.10627	1.31464	1.16515		NaN	0.888357	0.9828	NaN	0.939057	NaN	1.17863	1.11371		NaN	1.12631	0.975848	NaN	1.04354	0.891388	1.12455	1.10928
NaN	0.957953	0.908913	NaN	1.45683	0.902654	2.08362	0.974165		NaN	0.816449	0.902091	NaN	1.54842	NaN	1.70985	0.94197		NaN	1.09783	1.04467	NaN	1.13242	0.764904	1.2351	1.00313
NaN	NaN	0.819891	NaN	1.35604	1.01114	1.81652	1.02936		NaN	NaN	0.926983	NaN	1.39666	NaN	1.68777	1.0144		NaN	NaN	0.986031	NaN	1.16441	0.956026	1.23618	0.980817
NaN	NaN	NaN	NaN	1.21219	1.48423	1.79958	1.13094		NaN	NaN	NaN	NaN	1.12931	NaN	1.49118	1.02824		NaN	NaN	NaN	NaN	1.18226	1.09284	1.32431	0.959249
NaN	NaN	NaN	NaN	1.09436	0.528898	1.37127	1.22421		NaN	NaN	NaN	NaN	1.20813	NaN	1.14399	0.958389		NaN	NaN	NaN	NaN	1.03202	1.03749	0.892048	1.13813
NaN	NaN	NaN	NaN	1.06408	1.64988	1.65458	1.32642		NaN	NaN	NaN	NaN	1.0536	NaN	1.176	1.40108		NaN	NaN	NaN	NaN	1.05506	1.05303	1.14022	1.18357
NaN	NaN	NaN	NaN	1.14786	1.23348	1.34707	0.912704		NaN	NaN	NaN	NaN	1.02047	NaN	1.23632	0.815173		NaN	NaN	NaN	NaN	1.05783	0.962782	1.01522	0.878194
NaN	NaN	NaN	NaN	1.0721	1.32485	1.65804	1.1007		NaN	NaN	NaN	NaN	0.964199	NaN	1.51962	1.20124		NaN	NaN	NaN	NaN	0.916617	1.31185	1.11023	1.09317
NaN	NaN	NaN	NaN	1.10548	1.38538	1.3631	1.02812		NaN	NaN	NaN	NaN	1.00633	NaN	1.40196	1.0444		NaN	NaN	NaN	NaN	1.00384	1.18545	1.09609	1.04592
NaN	NaN	NaN	NaN	1.19885	1.28097	1.26859	1.20108		NaN	NaN	NaN	NaN	1.13566	NaN	1.30303	1.00659		NaN	NaN	NaN	NaN	0.881532	1.08626	1.0516	1.10171
NaN	NaN	NaN	NaN	1.05315	1.70897	1.66144	NaN		NaN	NaN	NaN	NaN	1.07115	NaN	1.66489	NaN		NaN	NaN	NaN	NaN	0.811875	1.22065	1.24691	NaN
NaN	NaN	NaN	NaN	1.07511	1.21012	1.49257	NaN		NaN	NaN	NaN	NaN	0.939065	NaN	1.75945	NaN		NaN	NaN	NaN	NaN	0.754785	1.11141	1.07281	NaN
NaN	NaN	NaN	NaN	1.07827	NaN	1.57796	NaN		NaN	NaN	NaN	NaN	0.938858	NaN	1.411	NaN		NaN	NaN	NaN	NaN	0.921374	NaN	1.30625	NaN
NaN	NaN	NaN	NaN	1.10457	NaN	1.49857	NaN		NaN	NaN	NaN	NaN	1.25719	NaN	1.39417	NaN		NaN	NaN	NaN	NaN	1.1222	NaN	1.20813	NaN
NaN	NaN	NaN	NaN	1.01919	NaN	1.72552	NaN		NaN	NaN	NaN	NaN	0.957407	NaN	1.71835	NaN		NaN	NaN	NaN	NaN	1.0967	NaN	1.40333	NaN
NaN	NaN	NaN	NaN	0.950291	NaN	1.55037	NaN		NaN	NaN	NaN	NaN	1.01543	NaN	1.40162	NaN		NaN	NaN	NaN	NaN	1.01351	NaN	1.13037	NaN
NaN	NaN	NaN	NaN	1.03149	NaN	1.30819	NaN		NaN	NaN	NaN	NaN	0.948925	NaN	1.40652	NaN		NaN	NaN	NaN	NaN	1.04926	NaN	1.18744	NaN
NaN	NaN	NaN	NaN	0.949455	NaN	1.61561	NaN		NaN	NaN	NaN	NaN	1.06687	NaN	1.50256	NaN		NaN	NaN	NaN	NaN	1.08024	NaN	1.23018	NaN
NaN	NaN	NaN	NaN	1.1803	NaN	1.39934	NaN		NaN	NaN	NaN	NaN	1.28098	NaN	1.40131	NaN		NaN	NaN	NaN	NaN	0.943715	NaN	0.969787	NaN
NaN	NaN	NaN	NaN	1.2262	NaN	NaN	NaN		NaN	NaN	NaN	NaN	1.26805	NaN	NaN	NaN		NaN	NaN	NaN	NaN	1.02494	NaN	NaN	NaN
NaN	NaN	NaN	NaN	1.2105	NaN	NaN	NaN		NaN	NaN	NaN	NaN	1.59682	NaN	NaN	NaN		NaN	NaN	NaN	NaN	1.03616	NaN	NaN	NaN
NaN	NaN	NaN	NaN	1.3749	NaN	NaN	NaN		NaN	NaN	NaN	NaN	1.42199	NaN	NaN	NaN		NaN	NaN	NaN	NaN	1.14521	NaN	NaN	NaN
NaN	NaN	NaN	NaN	1.28495	NaN	NaN	NaN		NaN	NaN	NaN	NaN	1.29504	NaN	NaN	NaN		NaN	NaN	NaN	NaN	1.10444	NaN	NaN	NaN
NaN	NaN	NaN	NaN	1.18277	NaN	NaN	NaN		NaN	NaN	NaN	NaN	1.25208	NaN	NaN	NaN		NaN	NaN	NaN	NaN	1.02385	NaN	NaN	NaN
NaN	NaN	NaN	NaN	0.778508	NaN	NaN	NaN		NaN	NaN	NaN	NaN	1.26642	NaN	NaN	NaN		NaN	NaN	NaN	NaN	1.08071	NaN	NaN	NaN
NaN	NaN	NaN	NaN	1.09833	NaN	NaN	NaN		NaN	NaN	NaN	NaN	1.18427	NaN	NaN	NaN		NaN	NaN	NaN	NaN	1.10767	NaN	NaN	NaN
NaN	NaN	NaN	NaN	1.24763	NaN	NaN	NaN		NaN	NaN	NaN	NaN	1.45372	NaN	NaN	NaN		NaN	NaN	NaN	NaN	1.21289	NaN	NaN	NaN
NaN	NaN	NaN	NaN	1.56436	NaN	NaN	NaN		NaN	NaN	NaN	NaN	1.60194	NaN	NaN	NaN		NaN	NaN	NaN	NaN	1.26374	NaN	NaN	NaN
NaN	NaN	NaN	NaN	1.38143	NaN	NaN	NaN		NaN	NaN	NaN	NaN	1.68855	NaN	NaN	NaN		NaN	NaN	NaN	NaN	1.26426	NaN	NaN	NaN
NaN	NaN	NaN	NaN	1.1969	NaN	NaN	NaN		NaN	NaN	NaN	NaN	1.20064	NaN	NaN	NaN		NaN	NaN	NaN	NaN	0.956247	NaN	NaN	NaN

## Sheet: 1c
Dataframe
Group	Celltype	pERK	Ypos
groupcontrol	oxt	0.864226	9.597
groupcontrol	oxt	1.07477	38.058
groupcontrol	oxt	1.47936	56.836
groupcontrol	oxt	0.713809	9.346
groupcontrol	oxt	0.993565	37.726
groupcontrol	oxt	1.19163	53.701
groupcontrol	oxt	1.14499	57.44
groupcontrol	oxt	0.640551	6.204
groupcontrol	oxt	0.62285	9.711
groupcontrol	oxt	0.962106	19.002
groupcontrol	oxt	0.89084	24.98
groupcontrol	oxt	0.772533	24.767
groupcontrol	oxt	0.903319	24.938
groupcontrol	oxt	0.996522	31.468
groupcontrol	oxt	0.936707	39.084
groupcontrol	oxt	1.07637	42.874
groupcontrol	oxt	0.963972	46.769
groupcontrol	oxt	1.25224	114.971
groupcontrol	oxt	1.60767	120.531
groupcontrol	oxt	1.19388	122.481
groupcontrol	oxt	0.626772	5.644
groupcontrol	oxt	0.653973	8.541
groupcontrol	oxt	0.637069	14.019
groupcontrol	oxt	0.786668	18.708
groupcontrol	oxt	0.797176	23.898
groupcontrol	oxt	0.629393	23.963
groupcontrol	oxt	0.810514	37.913
groupcontrol	oxt	1.11598	39.078
groupcontrol	oxt	0.9331	40.478
groupcontrol	oxt	0.927731	52.138
groupcontrol	oxt	1.0094	56.921
groupcontrol	oxt	1.20715	113.981
groupcontrol	oxt	1.30656	120.911
groupcontrol	oxt	1.24566	122.391
groupcontrol	oxt	0.730587	2.478
groupcontrol	oxt	0.702924	21.183
groupcontrol	oxt	0.590468	24.14
groupcontrol	oxt	0.856193	26.187
groupcontrol	oxt	0.62996	27.881
groupcontrol	oxt	0.75911	34.943
groupcontrol	oxt	0.858647	34.663
groupcontrol	oxt	0.799315	39.539
groupcontrol	oxt	0.7727	39.966
groupcontrol	oxt	0.817246	41.589
groupcontrol	oxt	0.82853	44.674
groupcontrol	oxt	0.824944	51.903
groupcontrol	oxt	0.863366	57.173
groupcontrol	oxt	1.28194	121.171
groupcontrol	oxt	0.618131	0
groupcontrol	oxt	0.569747	2.583
groupcontrol	oxt	0.708419	12.06
groupcontrol	oxt	0.545586	19.026
groupcontrol	oxt	0.579541	20.523
groupcontrol	oxt	0.602087	28.531
groupcontrol	oxt	1.06781	31.759
groupcontrol	oxt	0.70953	34.907
groupcontrol	oxt	0.571487	38.74
groupcontrol	oxt	1.09937	40.939
groupcontrol	oxt	0.606428	42.932
groupcontrol	oxt	1.28314	46.238
groupcontrol	oxt	1.09795	50.786
groupcontrol	oxt	1.32447	63.134
groupcontrol	oxt	0.553744	0.409
groupcontrol	oxt	0.768002	9.627
groupcontrol	oxt	0.818568	12.445
groupcontrol	oxt	1.02089	15.296
groupcontrol	oxt	0.925298	15.486
groupcontrol	oxt	1.22137	19
groupcontrol	oxt	0.514232	19.342
groupcontrol	oxt	0.888575	24.749
groupcontrol	oxt	1.14841	40.274
groupcontrol	oxt	1.23393	45.949
groupcontrol	oxt	1.26936	63.176
groupcontrol	oxt	0.567775	0.544
groupcontrol	oxt	0.814331	13.847
groupcontrol	oxt	0.809696	15.983
groupcontrol	oxt	1.03517	19.045
groupcontrol	oxt	0.716263	25.875
groupcontrol	oxt	1.40513	32.097
groupcontrol	oxt	1.33678	34.774
groupcontrol	oxt	1.17716	124.444
groupcontrol	oxt	1.05321	134.164
groupcontrol	oxt	0.829033	59.404
groupcontrol	oxt	0.899145	60.907
groupcontrol	oxt	1.00256	66.072
groupcontrol	oxt	1.19778	68.444
groupcontrol	oxt	0.955625	124.294
groupcontrol	oxt	1.1003	128.894
groupcontrol	oxt	1.09478	143.874
groupcontrol	oxt	1.07123	151.924
groupcontrol	oxt	0.911813	42.387
groupcontrol	oxt	0.889561	45.16
groupcontrol	oxt	0.814646	59.372
groupcontrol	oxt	0.762466	59.778
groupcontrol	oxt	1.07137	68.933
groupcontrol	oxt	0.808438	119.784
groupcontrol	oxt	1.1341	129.284
groupcontrol	oxt	0.688725	26.754
groupcontrol	oxt	0.699484	27.145
groupcontrol	oxt	0.725721	43.072
groupcontrol	oxt	0.8986	49.444
groupcontrol	oxt	0.643466	59.524
groupcontrol	oxt	0.908877	69.167
groupcontrol	oxt	0.67847	119.944
groupcontrol	oxt	0.535393	0.104
groupcontrol	oxt	0.476753	4.48
groupcontrol	oxt	0.643487	20.151
groupcontrol	oxt	0.734907	27.069
groupcontrol	oxt	0.773204	25.568
groupcontrol	oxt	0.810221	27.864
groupcontrol	oxt	0.70391	28.204
groupcontrol	oxt	0.72375	34.056
groupcontrol	oxt	0.800699	49.053
groupcontrol	oxt	0.624024	59.817
groupcontrol	oxt	0.595774	59.776
groupcontrol	oxt	0.777943	66.427
groupcontrol	oxt	0.832578	69.505
groupcontrol	oxt	0.768778	119.994
groupcontrol	oxt	0.590006	0
groupcontrol	oxt	0.734719	5.966
groupcontrol	oxt	1.29738	13.143
groupcontrol	oxt	0.779957	15.769
groupcontrol	oxt	0.61142	21.307
groupcontrol	oxt	0.669367	25.408
groupcontrol	oxt	0.663117	27.131
groupcontrol	oxt	0.705399	28.347
groupcontrol	oxt	0.568425	33.721
groupcontrol	oxt	0.62587	42.445
groupcontrol	oxt	0.612531	45.731
groupcontrol	oxt	0.619096	56.371
groupcontrol	oxt	0.512344	1.394
groupcontrol	oxt	0.694304	1.879
groupcontrol	oxt	0.623752	4.548
groupcontrol	oxt	1.20046	13.506
groupcontrol	oxt	0.511023	16.075
groupcontrol	oxt	0.517462	25.641
groupcontrol	oxt	0.674443	28.511
groupcontrol	oxt	0.575787	42.727
groupcontrol	oxt	0.55775	45.206
groupcontrol	oxt	0.776203	13.321
groupcontrol	oxt	0.739773	12.992
groupcontrol	oxt	0.559197	27.857
groupcontrol	oxt	0.605463	36.916
groupcontrol	oxt	2.39782	132.355
groupcontrol	oxt	1.79013	135.915
groupcontrol	oxt	1.37464	134.555
groupcontrol	oxt	1.42017	138.505
groupcontrol	oxt	1.47445	132.505
groupcontrol	oxt	1.3216	134.765
groupcontrol	oxt	1.58342	136.285
groupcontrol	oxt	1.25598	53.894
groupcontrol	oxt	1.43521	53.782
groupcontrol	oxt	1.35256	66.241
groupcontrol	oxt	1.40249	66.979
groupcontrol	oxt	1.41124	126.895
groupcontrol	oxt	1.44391	136.915
groupcontrol	oxt	0.686859	4.478
groupcontrol	oxt	1.07028	19.406
groupcontrol	oxt	1.11651	30.631
groupcontrol	oxt	1.05676	33.208
groupcontrol	oxt	0.910177	36.612
groupcontrol	oxt	0.89472	39.925
groupcontrol	oxt	0.877396	38.91
groupcontrol	oxt	1.01305	42.863
groupcontrol	oxt	1.16275	46.674
groupcontrol	oxt	1.0525	53.165
groupcontrol	oxt	1.16045	54.501
groupcontrol	oxt	0.971669	55.787
groupcontrol	oxt	1.22118	66.367
groupcontrol	oxt	1.16917	69.21
groupcontrol	oxt	1.08603	126.375
groupcontrol	oxt	1.33408	137.255
groupcontrol	oxt	0.730587	7.507
groupcontrol	oxt	0.927878	25.769
groupcontrol	oxt	0.931276	29.705
groupcontrol	oxt	1.15917	30.327
groupcontrol	oxt	0.846566	37.233
groupcontrol	oxt	0.958456	36.597
groupcontrol	oxt	0.912903	36.53
groupcontrol	oxt	0.942559	39.711
groupcontrol	oxt	0.791114	39.944
groupcontrol	oxt	0.985826	41.616
groupcontrol	oxt	0.913826	53.463
groupcontrol	oxt	1.05615	54.419
groupcontrol	oxt	0.950927	56.224
groupcontrol	oxt	0.900529	62.416
groupcontrol	oxt	1.07572	68.79
groupcontrol	oxt	1.00023	4.442
groupcontrol	oxt	0.947823	7.239
groupcontrol	oxt	1.26447	12.537
groupcontrol	oxt	0.684719	13.923
groupcontrol	oxt	1.22722	14.745
groupcontrol	oxt	0.652317	18.15
groupcontrol	oxt	1.64253	19.26
groupcontrol	oxt	0.986287	23.293
groupcontrol	oxt	0.497181	24.684
groupcontrol	oxt	0.815757	26.393
groupcontrol	oxt	0.901452	30.986
groupcontrol	oxt	1.12144	32.551
groupcontrol	oxt	0.810703	34.651
groupcontrol	oxt	0.757977	37.104
groupcontrol	oxt	0.890693	36.809
groupcontrol	oxt	0.592964	40.321
groupcontrol	oxt	0.910135	41.26
groupcontrol	oxt	0.799986	41.628
groupcontrol	oxt	0.759404	43.193
groupcontrol	oxt	0.665152	52.525
groupcontrol	oxt	0.980352	3.828
groupcontrol	oxt	1.34807	8.573
groupcontrol	oxt	0.727923	10.641
groupcontrol	oxt	0.807935	12.196
groupcontrol	oxt	0.747051	14.435
groupcontrol	oxt	0.791282	23.782
groupcontrol	oxt	0.746526	26.418
groupcontrol	oxt	0.677463	0.023
groupcontrol	oxt	0.958016	8.416
groupcontrol	oxt	0.971292	10.068
groupcontrol	oxt	0.606973	14.775
groupcontrol	oxt	0.655483	23.446
groupcontrol	oxt	0.697177	27.63
groupcontrol	oxt	0.686334	39.093
groupcontrol	oxt	1.00386	0
groupcontrol	oxt	0.654833	1.851
groupcontrol	oxt	0.746317	9.758
groupcontrol	oxt	1.49039	60.234
groupcontrol	oxt	1.56442	77.743
groupcontrol	oxt	0.998493	125.89
groupcontrol	oxt	2.0735	138.37
groupcontrol	oxt	1.50736	146.35
groupcontrol	oxt	1.10743	8.068
groupcontrol	oxt	1.21762	11.029
groupcontrol	oxt	1.23133	44.004
groupcontrol	oxt	1.27775	47.065
groupcontrol	oxt	1.53823	53.09
groupcontrol	oxt	1.36105	57.506
groupcontrol	oxt	1.33024	126.19
groupcontrol	oxt	1.33915	127.59
groupcontrol	oxt	1.47055	138.6
groupcontrol	oxt	1.51264	42.711
groupcontrol	oxt	1.34624	127.97
groupcontrol	oxt	0.88459	2.087
groupcontrol	oxt	0.756719	11.617
groupcontrol	oxt	1.18081	17.047
groupcontrol	oxt	1.2483	24.636
groupcontrol	oxt	1.14272	31.582
groupcontrol	oxt	1.15703	44.857
groupcontrol	oxt	1.31493	46.81
groupcontrol	oxt	1.44456	48.519
groupcontrol	oxt	0.870874	17.08
groupcontrol	oxt	1.10592	23.749
groupcontrol	oxt	0.993313	24.876
groupcontrol	oxt	0.948305	30.602
groupcontrol	oxt	0.89925	11.278
groupcontrol	oxt	0.862527	17.709
groupcontrol	oxt	0.948138	23.731
groupcontrol	oxt	0.817184	28.053
groupcontrol	oxt	0.906339	27.934
groupcontrol	oxt	0.893378	30.123
groupcontrol	oxt	1.0934	32.213
groupcontrol	oxt	0.906758	35.205
groupcontrol	oxt	0.899879	40.489
groupcontrol	oxt	1.05231	43.722
groupcontrol	oxt	0.975318	1.79
groupcontrol	oxt	1.43867	5.266
groupcontrol	oxt	0.742961	8.423
groupcontrol	oxt	0.874041	15.637
groupcontrol	oxt	0.795141	28.31
groupcontrol	oxt	0.907325	32.76
groupcontrol	oxt	0.888806	33.953
groupcontrol	oxt	0.902711	34.547
groupcontrol	oxt	1.20214	0.034
groupcontrol	oxt	0.935554	1.493
groupcontrol	oxt	0.974857	1.794
groupcontrol	oxt	0.82574	3.212
groupcontrol	oxt	0.99755	4.628
groupcontrol	oxt	0.668927	7.93
groupcontrol	oxt	0.694241	19.907
groupcontrol	oxt	0.80827	34.009
groupcontrol	oxt	0.916972	0
groupcontrol	oxt	0.838702	1.496
groupcontrol	oxt	0.665068	2.782
groupcontrol	oxt	0.759529	4.495
groupcontrol	oxt	1.17422	54.455
groupcontrol	oxt	1.11024	112.789
groupcontrol	oxt	2.52932	127.449
groupcontrol	oxt	1.24222	131.459
groupcontrol	oxt	2.47814	141.139
groupcontrol	oxt	0.868693	35.805
groupcontrol	oxt	1.09635	41.582
groupcontrol	oxt	0.961246	46.202
groupcontrol	oxt	0.970453	53.97
groupcontrol	oxt	1.05416	61.553
groupcontrol	oxt	1.065	100.819
groupcontrol	oxt	1.18142	113.379
groupcontrol	oxt	1.16451	113.699
groupcontrol	oxt	1.14977	120.299
groupcontrol	oxt	1.29446	123.409
groupcontrol	oxt	1.48198	127.889
groupcontrol	oxt	1.19897	131.589
groupcontrol	oxt	1.69009	141.789
groupcontrol	oxt	0.859087	12.796
groupcontrol	oxt	0.881885	46.776
groupcontrol	oxt	0.791261	49.314
groupcontrol	oxt	0.863701	49.671
groupcontrol	oxt	1.01479	101.489
groupcontrol	oxt	1.072	10.314
groupcontrol	oxt	0.571613	10.854
groupcontrol	oxt	0.70737	13.357
groupcontrol	oxt	0.804034	13.624
groupcontrol	oxt	0.609259	12.765
groupcontrol	oxt	0.666788	15.438
groupcontrol	oxt	0.795645	23.041
groupcontrol	oxt	0.699337	30.676
groupcontrol	oxt	0.851348	33.628
groupcontrol	oxt	0.729538	36.638
groupcontrol	oxt	0.765653	38.104
groupcontrol	oxt	0.804076	43.554
groupcontrol	oxt	0.745016	43.727
groupcontrol	oxt	0.756446	49.325
groupcontrol	oxt	0.610895	49.642
groupcontrol	oxt	0.975528	101.579
groupcontrol	oxt	0.786605	10.02
groupcontrol	oxt	0.646864	13.412
groupcontrol	oxt	0.601353	14.834
groupcontrol	oxt	0.695416	21.461
groupcontrol	oxt	0.655651	28.048
groupcontrol	oxt	0.615362	30.942
groupcontrol	oxt	0.671108	36.247
groupcontrol	oxt	0.702483	34.762
groupcontrol	oxt	0.649485	38.376
groupcontrol	oxt	0.611986	40.023
groupcontrol	oxt	0.750511	43.413
groupcontrol	oxt	0.61769	43.482
groupcontrol	oxt	0.530695	49.88
groupcontrol	oxt	0.750155	0.804
groupcontrol	oxt	0.68537	22.489
groupcontrol	oxt	0.580191	0
groupcontrol	oxt	0.698666	1.657
groupcontrol	oxt	0.47107	0.014
groupcontrol	oxt	1.0421	7.964
groupcontrol	oxt	1.1155	121.388
groupcontrol	oxt	1.2405	124.628
groupcontrol	oxt	1.54551	128.088
groupcontrol	oxt	2.74953	127.858
groupcontrol	oxt	1.44479	147.208
groupcontrol	oxt	1.21082	154.158
groupcontrol	oxt	1.15728	48.207
groupcontrol	oxt	1.37384	69.432
groupcontrol	oxt	0.845161	118.188
groupcontrol	oxt	0.862925	124.248
groupcontrol	oxt	1.38206	126.808
groupcontrol	oxt	1.14818	129.028
groupcontrol	oxt	0.692773	6.534
groupcontrol	oxt	0.83176	12.465
groupcontrol	oxt	1.00216	31.241
groupcontrol	oxt	0.906842	36.086
groupcontrol	oxt	1.05233	48.722
groupcontrol	oxt	1.04254	54.216
groupcontrol	oxt	1.11118	57.291
groupcontrol	oxt	1.23125	66.942
groupcontrol	oxt	1.06793	66.251
groupcontrol	oxt	1.3082	71.597
groupcontrol	oxt	0.986413	116.438
groupcontrol	oxt	1.19648	118.748
groupcontrol	oxt	0.883101	124.298
groupcontrol	oxt	1.23463	125.368
groupcontrol	oxt	0.779537	11.135
groupcontrol	oxt	0.786983	10.426
groupcontrol	oxt	1.07863	13.673
groupcontrol	oxt	1.10116	16.793
groupcontrol	oxt	0.850342	30.259
groupcontrol	oxt	0.813094	31.275
groupcontrol	oxt	0.785787	34.356
groupcontrol	oxt	0.920663	37.131
groupcontrol	oxt	0.9111	38.233
groupcontrol	oxt	0.777314	40.679
groupcontrol	oxt	0.920621	44.859
groupcontrol	oxt	0.884632	48.239
groupcontrol	oxt	1.00734	50.649
groupcontrol	oxt	0.907031	54.092
groupcontrol	oxt	1.15778	65.251
groupcontrol	oxt	1.12743	65.956
groupcontrol	oxt	1.19576	71.514
groupcontrol	oxt	0.783292	3.829
groupcontrol	oxt	0.664397	10.48
groupcontrol	oxt	0.680378	10.204
groupcontrol	oxt	0.575304	10.313
groupcontrol	oxt	0.726225	10.777
groupcontrol	oxt	0.8736	16.32
groupcontrol	oxt	0.939371	26.099
groupcontrol	oxt	0.743863	31.318
groupcontrol	oxt	0.756992	34.054
groupcontrol	oxt	0.753154	32.249
groupcontrol	oxt	0.879242	37.553
groupcontrol	oxt	0.699065	37.31
groupcontrol	oxt	0.767331	40.543
groupcontrol	oxt	0.851474	47.209
groupcontrol	oxt	1.01162	65.321
groupcontrol	oxt	0.984945	65.896
groupcontrol	oxt	1.07238	71.621
groupcontrol	oxt	1.03643	0
groupcontrol	oxt	0.666242	10.131
groupcontrol	oxt	0.631805	10.783
groupcontrol	oxt	0.533485	14.165
groupcontrol	oxt	1.11093	16.368
groupcontrol	oxt	0.613097	26.383
groupcontrol	oxt	0.698603	32.461
groupcontrol	oxt	0.630736	37.152
groupcontrol	oxt	0.676645	38.925
groupcontrol	oxt	0.834591	37.894
groupcontrol	oxt	0.744513	46.562
groupcontrol	oxt	0.631637	45.775
groupcontrol	oxt	0.853991	47.489
groupcontrol	oxt	0.598395	48.757
groupcontrol	oxt	0.728007	0.665
groupcontrol	oxt	0.570481	9.396
groupcontrol	oxt	0.78627	8.685
groupcontrol	oxt	0.562385	10.467
groupcontrol	oxt	0.619641	38.242
groupcontrol	oxt	0.660349	41.387
groupcontrol	oxt	0.68258	46.522
groupcontrol	oxt	0.577549	57.738
groupcontrol	oxt	0.621759	1.027
groupcontrol	oxt	0.651268	1.388
groupcontrol	oxt	0.632581	8.784
groupcontrol	oxt	0.507604	8.756
groupcontrol	oxt	0.701288	17.677
groupcontrol	oxt	0.50794	9.104
groupcontrol	oxt	0.504878	17.835
groupcontrol	oxt	0.959106	8.501
groupcontrol	oxt	2.03799	67.719
groupcontrol	oxt	1.58296	136.724
groupcontrol	oxt	0.944425	9.977
groupcontrol	oxt	1.1706	38.749
groupcontrol	oxt	1.50413	68.045
groupcontrol	oxt	1.54574	123.664
groupcontrol	oxt	1.3742	130.624
groupcontrol	oxt	1.12158	8.352
groupcontrol	oxt	1.23117	22.786
groupcontrol	oxt	1.04715	37.474
groupcontrol	oxt	1.0651	54.73
groupcontrol	oxt	1.23561	67.745
groupcontrol	oxt	1.532	114.114
groupcontrol	oxt	1.08882	114.074
groupcontrol	oxt	1.3759	124.104
groupcontrol	oxt	0.989349	7.223
groupcontrol	oxt	0.852271	8.954
groupcontrol	oxt	0.863345	7.695
groupcontrol	oxt	0.865652	14.238
groupcontrol	oxt	1.01217	14.662
groupcontrol	oxt	1.27561	15.944
groupcontrol	oxt	0.880375	22.378
groupcontrol	oxt	0.938679	25.096
groupcontrol	oxt	0.993753	39.029
groupcontrol	oxt	0.897992	54.739
groupcontrol	oxt	1.25537	103.684
groupcontrol	oxt	1.44842	114.454
groupcontrol	oxt	1.09449	118.764
groupcontrol	oxt	0.694199	0.23
groupcontrol	oxt	0.749483	3.39
groupcontrol	oxt	0.741115	7.783
groupcontrol	oxt	0.904619	7.673
groupcontrol	oxt	1.17297	16.203
groupcontrol	oxt	0.914141	25.541
groupcontrol	oxt	0.779307	38.374
groupcontrol	oxt	0.951095	39.334
groupcontrol	oxt	0.768778	43.396
groupcontrol	oxt	1.42617	43.475
groupcontrol	oxt	0.818379	55.03
groupcontrol	oxt	0.738221	2.896
groupcontrol	oxt	1.20661	10.388
groupcontrol	oxt	1.30723	15.014
groupcontrol	oxt	1.14534	15.517
groupcontrol	oxt	0.821881	28.41
groupcontrol	oxt	0.939098	31.688
groupcontrol	oxt	1.1284	34.051
groupcontrol	oxt	0.887715	34.562
groupcontrol	oxt	0.69982	38.393
groupcontrol	oxt	0.823916	45.986
groupcontrol	oxt	1.21325	48.105
groupcontrol	oxt	1.11149	49.985
groupcontrol	oxt	0.605505	0
groupcontrol	oxt	0.618152	1.257
groupcontrol	oxt	0.68365	4.767
groupcontrol	oxt	0.908667	10.091
groupcontrol	oxt	0.622955	15.31
groupcontrol	oxt	0.948075	15.598
groupcontrol	oxt	0.975633	18.535
groupcontrol	oxt	0.733502	18.735
groupcontrol	oxt	0.570565	23.709
groupcontrol	oxt	0.715906	23.678
groupcontrol	oxt	0.6692	28.727
groupcontrol	oxt	0.85743	34.038
groupcontrol	oxt	0.806362	34.435
groupcontrol	oxt	0.786207	35.283
groupcontrol	oxt	0.662006	1.322
groupcontrol	oxt	0.637531	2.192
groupcontrol	oxt	0.652505	6.524
groupcontrol	oxt	0.802356	7.589
groupcontrol	oxt	0.865924	10.205
groupcontrol	oxt	0.809591	16.163
groupcontrol	oxt	0.637845	33.993
groupcontrol	oxt	0.663264	34.933
groupcontrol	oxt	0.761459	39.268
groupcontrol	oxt	0.682412	45.271
groupcontrol	oxt	0.884108	2.788
groupcontrol	oxt	0.820141	3.773
groupcontrol	oxt	0.611902	7.303
groupcontrol	oxt	0.685495	12.444
groupcontrol	oxt	0.596571	19.622
groupcontrol	oxt	0.760662	0
groupcontrol	oxt	0.918105	41.122
groupcontrol	oxt	1.27546	152.25
groupcontrol	oxt	0.733523	1.343
groupcontrol	oxt	0.990398	41.394
groupcontrol	oxt	1.14386	69.187
groupcontrol	oxt	1.28922	72.102
groupcontrol	oxt	1.43494	71.669
groupcontrol	oxt	1.1246	75.307
groupcontrol	oxt	1.54498	77.567
groupcontrol	oxt	1.1396	118.47
groupcontrol	oxt	1.10411	121.13
groupcontrol	oxt	1.32416	124.84
groupcontrol	oxt	1.75412	131.01
groupcontrol	oxt	1.01294	135.12
groupcontrol	oxt	0.875068	2.914
groupcontrol	oxt	0.984777	41.169
groupcontrol	oxt	0.875299	59.371
groupcontrol	oxt	1.0836	117.32
groupcontrol	oxt	1.06412	121.38
groupcontrol	oxt	1.05183	122.28
groupcontrol	oxt	1.17634	124.73
groupcontrol	oxt	1.11833	130.86
groupcontrol	oxt	1.10164	135.4
groupcontrol	oxt	1.43747	154.06
groupcontrol	oxt	0.855878	36.604
groupcontrol	oxt	0.812444	40.145
groupcontrol	oxt	0.890148	51.198
groupcontrol	oxt	0.836311	55.021
groupcontrol	oxt	0.875677	60.17
groupcontrol	oxt	1.01426	76.501
groupcontrol	oxt	0.948893	121.69
groupcontrol	oxt	0.995473	122
groupcontrol	oxt	0.664271	13.032
groupcontrol	oxt	0.928276	17.161
groupcontrol	oxt	0.736375	17.477
groupcontrol	oxt	0.823937	20.37
groupcontrol	oxt	0.953926	26.891
groupcontrol	oxt	0.736082	34.553
groupcontrol	oxt	0.669997	36.575
groupcontrol	oxt	1.03434	35.974
groupcontrol	oxt	0.681951	36.885
groupcontrol	oxt	0.692542	40.377
groupcontrol	oxt	0.771652	46.495
groupcontrol	oxt	0.904095	47.032
groupcontrol	oxt	0.836982	48.45
groupcontrol	oxt	0.801496	51.303
groupcontrol	oxt	0.781006	55
groupcontrol	oxt	0.865505	55.408
groupcontrol	oxt	0.702525	54.761
groupcontrol	oxt	0.876264	59.835
groupcontrol	oxt	0.794155	67.484
groupcontrol	oxt	0.799273	114.83
groupcontrol	oxt	0.510394	1.913
groupcontrol	oxt	0.681007	3.444
groupcontrol	oxt	0.69766	7.167
groupcontrol	oxt	0.69443	11.987
groupcontrol	oxt	0.792478	12.352
groupcontrol	oxt	0.70479	15.567
groupcontrol	oxt	0.739396	19.272
groupcontrol	oxt	0.644242	17.982
groupcontrol	oxt	1.0767	20.771
groupcontrol	oxt	0.688599	27.452
groupcontrol	oxt	0.7563	31.029
groupcontrol	oxt	0.687907	34.152
groupcontrol	oxt	0.586462	35.868
groupcontrol	oxt	0.801915	35.931
groupcontrol	oxt	0.591789	36.593
groupcontrol	oxt	0.573836	38.699
groupcontrol	oxt	0.77247	41.521
groupcontrol	oxt	0.790045	47.064
groupcontrol	oxt	0.687404	46.485
groupcontrol	oxt	0.675219	48.701
groupcontrol	oxt	0.707349	47.36
groupcontrol	oxt	0.617984	50.918
groupcontrol	oxt	0.654456	51.908
groupcontrol	oxt	0.684719	55.858
groupcontrol	oxt	0.921628	114.9
groupcontrol	oxt	0.677798	2.609
groupcontrol	oxt	0.680252	11.458
groupcontrol	oxt	0.588182	12.008
groupcontrol	oxt	0.63105	15.415
groupcontrol	oxt	0.713893	17.192
groupcontrol	oxt	0.644871	18.994
groupcontrol	oxt	0.734299	24.432
groupcontrol	oxt	0.553661	33.553
groupcontrol	oxt	0.639439	33.852
groupcontrol	oxt	0.547998	35.951
groupcontrol	oxt	0.635371	35.92
groupcontrol	oxt	0.549718	38.595
groupcontrol	oxt	0.639376	41.509
groupcontrol	oxt	0.563035	42.879
groupcontrol	oxt	0.595963	42.543
groupcontrol	oxt	0.521048	44.045
groupcontrol	oxt	0.699317	46.843
groupcontrol	oxt	1.14771	0.285
groupcontrol	oxt	0.690487	2.257
groupcontrol	oxt	0.546026	4.669
groupcontrol	oxt	0.585246	11.165
groupcontrol	oxt	0.617481	10.069
groupcontrol	oxt	0.560603	11.565
groupcontrol	oxt	0.564608	14.562
groupcontrol	oxt	0.512134	15.098
groupcontrol	oxt	0.559827	15.675
groupcontrol	oxt	0.475705	19.453
groupcontrol	oxt	0.588727	24.052
groupcontrol	oxt	0.637782	26.33
groupcontrol	oxt	0.537008	30.78
groupcontrol	oxt	0.514483	33.442
groupcontrol	oxt	0.473272	35.978
groupcontrol	oxt	0.864645	0.205
groupcontrol	oxt	0.448943	12.599
groupcontrol	oxt	0.545439	18.254
groupcontrol	oxt	0.551333	19.604
groupcontrol	oxt	0.949333	0.665
groupcontrol	oxt	1.37181	12.537
groupcontrol	oxt	1.05961	0.74
groupcontrol	oxt	1.61581	10.621
groupcontrol	oxt	1.39136	11.919
groupcontrol	oxt	1.32705	12.481
groupcontrol	oxt	1.42932	13.031
groupcontrol	oxt	1.32315	15.308
groupcontrol	oxt	1.46111	54.912
groupcontrol	oxt	1.14612	70.048
groupcontrol	oxt	1.55996	69.369
groupcontrol	oxt	2.17739	70.254
groupcontrol	oxt	1.25646	145.144
groupcontrol	oxt	1.35797	147.264
groupcontrol	oxt	1.71895	148.794
groupcontrol	oxt	1.24325	15.642
groupcontrol	oxt	1.33915	19.926
groupcontrol	oxt	1.30593	29.999
groupcontrol	oxt	1.08633	41.989
groupcontrol	oxt	1.20122	41.205
groupcontrol	oxt	1.33974	55.048
groupcontrol	oxt	1.68963	62.792
groupcontrol	oxt	1.25585	68.72
groupcontrol	oxt	1.84596	69.331
groupcontrol	oxt	1.63988	116.904
groupcontrol	oxt	1.39446	122.684
groupcontrol	oxt	1.25707	136.694
groupcontrol	oxt	1.05573	139.454
groupcontrol	oxt	1.34593	146.654
groupcontrol	oxt	1.69791	145.424
groupcontrol	oxt	1.00921	11.905
groupcontrol	oxt	1.12309	16.797
groupcontrol	oxt	1.40149	19.976
groupcontrol	oxt	1.41331	21.236
groupcontrol	oxt	0.898411	21.288
groupcontrol	oxt	0.979282	22.592
groupcontrol	oxt	1.22571	30.279
groupcontrol	oxt	1.63483	60.991
groupcontrol	oxt	1.18928	59.542
groupcontrol	oxt	1.14803	70.043
groupcontrol	oxt	1.21921	136.894
groupcontrol	oxt	1.07725	137.224
groupcontrol	oxt	1.21126	140.074
groupcontrol	oxt	1.4044	146.954
groupcontrol	oxt	1.42607	2.591
groupcontrol	oxt	0.983938	4.396
groupcontrol	oxt	1.35992	7.185
groupcontrol	oxt	1.42567	8.32
groupcontrol	oxt	1.66169	21.251
groupcontrol	oxt	0.88847	23.027
groupcontrol	oxt	1.78803	25.36
groupcontrol	oxt	1.15443	30.615
groupcontrol	oxt	0.935093	36.593
groupcontrol	oxt	1.22427	39.464
groupcontrol	oxt	0.843169	45.673
groupcontrol	oxt	1.17016	59.433
groupcontrol	oxt	1.26688	60.997
groupcontrol	oxt	1.15306	63.25
groupcontrol	oxt	1.01385	63.526
groupcontrol	oxt	0.807977	71.864
groupcontrol	oxt	1.07978	122.264
groupcontrol	oxt	0.827251	0.056
groupcontrol	oxt	1.10814	2.443
groupcontrol	oxt	0.753846	2.511
groupcontrol	oxt	1.00676	4.941
groupcontrol	oxt	1.043	6.439
groupcontrol	oxt	1.06487	12.713
groupcontrol	oxt	0.75781	18.754
groupcontrol	oxt	1.18968	25.66
groupcontrol	oxt	1.10736	25.034
groupcontrol	oxt	1.04549	30.069
groupcontrol	oxt	0.856109	30.908
groupcontrol	oxt	0.803027	37.127
groupcontrol	oxt	0.72182	39.404
groupcontrol	oxt	0.983645	39.631
groupcontrol	oxt	0.856696	42.268
groupcontrol	oxt	0.891742	46.312
groupcontrol	oxt	0.71276	45.688
groupcontrol	oxt	0.910429	51.541
groupcontrol	oxt	0.9249	53.132
groupcontrol	oxt	0.914413	62.606
groupcontrol	oxt	0.699736	71.586
groupcontrol	oxt	0.80869	0
groupcontrol	oxt	1.39075	1.772
groupcontrol	oxt	0.825384	4.412
groupcontrol	oxt	0.755419	4.126
groupcontrol	oxt	0.82767	13.217
groupcontrol	oxt	0.680986	16.617
groupcontrol	oxt	0.640236	19.09
groupcontrol	oxt	0.82465	20.016
groupcontrol	oxt	0.992076	24.952
groupcontrol	oxt	0.805397	30.274
groupcontrol	oxt	0.84363	30.959
groupcontrol	oxt	0.834276	50.689
groupcontrol	oxt	0.736354	56.929
groupcontrol	oxt	0.893189	60.326
groupcontrol	oxt	0.768191	3.961
groupcontrol	oxt	0.68086	4.135
groupcontrol	oxt	0.720143	13.118
groupcontrol	oxt	0.79512	46.161
groupcontrol	oxt	0.544202	56.863
groupcontrol	oxt	0.659762	10.535
groupcontrol	oxt	0.673772	46.89
groupcontrol	oxt	1.20237	138.236
groupcontrol	oxt	1.35178	140.286
groupcontrol	oxt	0.637468	9.571
groupcontrol	oxt	0.898642	35.884
groupcontrol	oxt	1.0134	55.563
groupcontrol	oxt	1.32567	135.456
groupcontrol	oxt	1.32428	139.266
groupcontrol	oxt	1.20619	140.776
groupcontrol	oxt	1.44886	142.496
groupcontrol	oxt	0.644766	10.753
groupcontrol	oxt	1.03482	11.805
groupcontrol	oxt	0.725155	17.404
groupcontrol	oxt	1.00242	17.235
groupcontrol	oxt	0.792457	36.212
groupcontrol	oxt	0.90032	63.271
groupcontrol	oxt	1.05443	67.391
groupcontrol	oxt	1.00451	71.498
groupcontrol	oxt	1.00288	73.695
groupcontrol	oxt	0.925361	79.871
groupcontrol	oxt	1.31743	100.036
groupcontrol	oxt	1.34991	127.106
groupcontrol	oxt	1.17213	135.946
groupcontrol	oxt	1.37808	142.146
groupcontrol	oxt	1.36785	152.516
groupcontrol	oxt	0.627317	0.34
groupcontrol	oxt	0.923201	17.619
groupcontrol	oxt	0.919447	27.676
groupcontrol	oxt	0.730461	34.404
groupcontrol	oxt	0.969467	56.243
groupcontrol	oxt	0.84686	62.513
groupcontrol	oxt	1.04419	71.504
groupcontrol	oxt	1.00158	73.671
groupcontrol	oxt	1.27357	127.396
groupcontrol	oxt	1.03039	134.406
groupcontrol	oxt	0.5959	0.522
groupcontrol	oxt	0.538392	5.144
groupcontrol	oxt	0.684803	10.369
groupcontrol	oxt	0.639544	15.772
groupcontrol	oxt	0.77593	17.071
groupcontrol	oxt	0.691787	20.873
groupcontrol	oxt	0.72872	25.71
groupcontrol	oxt	0.87985	32.019
groupcontrol	oxt	0.89149	31.968
groupcontrol	oxt	1.19723	35.451
groupcontrol	oxt	0.611105	42.468
groupcontrol	oxt	0.749924	45.584
groupcontrol	oxt	0.688306	48.351
groupcontrol	oxt	0.836898	56.313
groupcontrol	oxt	1.02704	59.025
groupcontrol	oxt	0.744911	63.172
groupcontrol	oxt	0.939707	71.505
groupcontrol	oxt	1.00604	73.327
groupcontrol	oxt	1.13048	126.766
groupcontrol	oxt	1.1871	134.526
groupcontrol	oxt	0.591558	5.591
groupcontrol	oxt	0.853487	12.407
groupcontrol	oxt	0.73562	16.48
groupcontrol	oxt	0.730063	20.853
groupcontrol	oxt	0.845937	31.635
groupcontrol	oxt	0.571089	34.282
groupcontrol	oxt	0.734572	50.029
groupcontrol	oxt	1.00239	126.766
groupcontrol	oxt	0.529584	5.555
groupcontrol	oxt	0.763661	8.336
groupcontrol	oxt	0.482248	9.423
groupcontrol	oxt	0.555192	11.183
groupcontrol	oxt	0.507038	10.743
groupcontrol	oxt	0.801014	20.928
groupcontrol	oxt	0.540553	22.844
groupcontrol	oxt	0.465134	36.921
groupcontrol	oxt	0.533757	48.737
groupcontrol	oxt	0.561609	51.959
groupcontrol	oxt	0.522055	5.578
groupcontrol	oxt	0.478012	9.416
groupcontrol	oxt	0.539839	10.869
groupcontrol	oxt	0.478788	11.189
groupcontrol	oxt	0.636482	35.148
groupcontrol	oxt	0.462848	36.713
groupcontrol	oxt	0.449111	40.324
groupcontrol	oxt	0.708964	62.172
groupcontrol	oxt	0.610371	69.227
groupcontrol	oxt	0.671507	0
groupcontrol	oxt	0.598836	4.588
groupcontrol	oxt	0.740989	7.951
groupcontrol	oxt	0.490386	10.48
groupcontrol	oxt	0.730881	22.821
groupcontrol	oxt	0.570711	28.105
groupcontrol	oxt	0.381327	30.903
groupcontrol	oxt	0.518909	36.218
groupcontrol	oxt	0.646088	43.383
groupcontrol	oxt	0.572368	69.191
groupcontrol	oxt	1.21292	8.052
groupcontrol	oxt	1.34924	9.58
groupcontrol	oxt	1.95993	44.534
groupcontrol	oxt	1.97926	49.219
groupcontrol	oxt	2.10315	52.937
groupcontrol	oxt	2.15076	56.863
groupcontrol	oxt	2.31812	61.808
groupcontrol	oxt	2.56896	64.802
groupcontrol	oxt	2.25185	67.686
groupcontrol	oxt	2.04806	68.998
groupcontrol	oxt	2.52596	72.072
groupcontrol	oxt	2.5937	75.234
groupcontrol	oxt	2.44899	78.731
groupcontrol	oxt	2.74681	80.073
groupcontrol	oxt	2.41481	79.556
groupcontrol	oxt	2.59685	88.348
groupcontrol	oxt	2.60964	93.066
groupcontrol	oxt	2.7252	139.222
groupcontrol	oxt	2.98967	144.802
groupcontrol	oxt	0.835472	5.45
groupcontrol	oxt	1.6632	43.029
groupcontrol	oxt	2.03168	55.497
groupcontrol	oxt	2.26171	67.107
groupcontrol	oxt	1.5971	67.745
groupcontrol	oxt	1.94258	125.682
groupcontrol	oxt	1.63401	128.062
groupcontrol	oxt	2.27135	139.202
groupcontrol	oxt	1.99	145.012
groupcontrol	oxt	1.59144	37.665
groupcontrol	oxt	1.51059	38.168
groupcontrol	oxt	1.4027	41.096
groupcontrol	oxt	1.56715	44.04
groupcontrol	oxt	1.12628	52.09
groupcontrol	oxt	1.52617	61.928
groupcontrol	oxt	1.84219	65.781
groupcontrol	oxt	1.77503	81.779
groupcontrol	oxt	1.85284	123.932
groupcontrol	oxt	1.42776	127.862
groupcontrol	oxt	1.64206	132.632
groupcontrol	oxt	2.12874	139.182
groupcontrol	oxt	1.38223	142.742
groupcontrol	oxt	1.4428	144.332
groupcontrol	oxt	2.0283	145.152
groupcontrol	oxt	1.34603	152.372
groupcontrol	oxt	1.38477	154.182
groupcontrol	oxt	1.79982	168.002
groupcontrol	oxt	1.49723	171.542
groupcontrol	oxt	0.703343	3.709
groupcontrol	oxt	1.64303	13.549
groupcontrol	oxt	1.45264	15.24
groupcontrol	oxt	1.63999	17.111
groupcontrol	oxt	1.76352	20.673
groupcontrol	oxt	1.35786	27.405
groupcontrol	oxt	1.3776	30.841
groupcontrol	oxt	1.49886	35.471
groupcontrol	oxt	1.26399	38.151
groupcontrol	oxt	1.10357	41.297
groupcontrol	oxt	1.34528	43.043
groupcontrol	oxt	1.23712	45.79
groupcontrol	oxt	1.08538	51.227
groupcontrol	oxt	1.37269	52.032
groupcontrol	oxt	1.66463	62.312
groupcontrol	oxt	1.46759	67.739
groupcontrol	oxt	1.35973	68.457
groupcontrol	oxt	1.62956	125.742
groupcontrol	oxt	1.37068	127.492
groupcontrol	oxt	1.62944	133.202
groupcontrol	oxt	1.37475	144.402
groupcontrol	oxt	1.70616	152.542
groupcontrol	oxt	1.47703	154.082
groupcontrol	oxt	1.79024	167.792
groupcontrol	oxt	0.978674	3.707
groupcontrol	oxt	1.36136	5.46
groupcontrol	oxt	1.71547	19.015
groupcontrol	oxt	1.19048	19.232
groupcontrol	oxt	1.00036	23.459
groupcontrol	oxt	1.52504	25.331
groupcontrol	oxt	1.87123	25.819
groupcontrol	oxt	1.12613	32.775
groupcontrol	oxt	1.28458	30.723
groupcontrol	oxt	1.13033	34.259
groupcontrol	oxt	1.0413	37.497
groupcontrol	oxt	1.58712	36.723
groupcontrol	oxt	1.00965	46.721
groupcontrol	oxt	1.33473	51.003
groupcontrol	oxt	1.24027	54.494
groupcontrol	oxt	1.13924	58.564
groupcontrol	oxt	1.5376	82.136
groupcontrol	oxt	1.04394	7.732
groupcontrol	oxt	0.868944	12.006
groupcontrol	oxt	2.20277	12.434
groupcontrol	oxt	1.83373	14.156
groupcontrol	oxt	0.96695	15.561
groupcontrol	oxt	0.999647	19.352
groupcontrol	oxt	1.1737	19.314
groupcontrol	oxt	1.17798	25.304
groupcontrol	oxt	2.94059	26.084
groupcontrol	oxt	1.10438	31.089
groupcontrol	oxt	0.901201	37.006
groupcontrol	oxt	1.17567	44.73
groupcontrol	oxt	1.0223	49.556
groupcontrol	oxt	1.28771	51.282
groupcontrol	oxt	1.07972	58.046
groupcontrol	oxt	0.96435	3.08
groupcontrol	oxt	1.90966	9.705
groupcontrol	oxt	1.79579	13.701
groupcontrol	oxt	1.4362	25.286
groupcontrol	oxt	0.811689	0
groupcontrol	oxt	0.788724	6.295
groupcontrol	oxt	0.599423	5.51
groupcontrol	oxt	1.06919	9.892
groupcontrol	oxt	0.913344	16.519
groupcontrol	oxt	0.755796	0.21
groupcontrol	oxt	0.56012	5.159
groupcontrol	oxt	0.874209	4.056
groupcontrol	oxt	0.711879	6.233
groupcontrol	oxt	0.67568	9.376
groupcontrol	oxt	0.707706	3.023
groupcontrol	oxt	2.12559	128.773
groupcontrol	oxt	1.25203	129.053
groupcontrol	oxt	1.40098	140.403
groupcontrol	oxt	1.88814	141.863
groupcontrol	oxt	2.14845	148.533
groupcontrol	oxt	1.1781	129.043
groupcontrol	oxt	1.34543	131.833
groupcontrol	oxt	1.62508	137.263
groupcontrol	oxt	1.35748	141.483
groupcontrol	oxt	1.24652	129.333
groupcontrol	oxt	1.52552	136.903
groupcontrol	oxt	0.762403	138.223
groupcontrol	oxt	0.903906	39.978
groupcontrol	oxt	0.917559	45.327
groupcontrol	oxt	1.12821	62.826
groupcontrol	oxt	1.10063	104.083
groupcontrol	oxt	1.27676	132.223
groupcontrol	oxt	0.631512	3.487
groupcontrol	oxt	0.707496	8.066
groupcontrol	oxt	0.913323	13.016
groupcontrol	oxt	0.879787	17.19
groupcontrol	oxt	0.989328	19.273
groupcontrol	oxt	0.918063	21.44
groupcontrol	oxt	0.998095	28.482
groupcontrol	oxt	0.877585	29.321
groupcontrol	oxt	0.808669	28.973
groupcontrol	oxt	0.805418	30.276
groupcontrol	oxt	0.908268	32.753
groupcontrol	oxt	0.814478	44.973
groupcontrol	oxt	1.00533	47.258
groupcontrol	oxt	0.857724	51.952
groupcontrol	oxt	0.946103	68.442
groupcontrol	oxt	1.00743	104.473
groupcontrol	oxt	0.812884	10.611
groupcontrol	oxt	0.977898	15.513
groupcontrol	oxt	0.736208	17.22
groupcontrol	oxt	0.745603	17.184
groupcontrol	oxt	0.726728	29.011
groupcontrol	oxt	0.805565	28.787
groupcontrol	oxt	0.801748	32.053
groupcontrol	oxt	0.771253	44.072
groupcontrol	oxt	0.762738	47.22
groupcontrol	oxt	0.807263	47.414
groupcontrol	oxt	0.907388	52.491
groupcontrol	oxt	0.868567	68.092
groupcontrol	oxt	0.702945	11.263
groupcontrol	oxt	0.7507	15.247
groupcontrol	oxt	0.645773	21.499
groupcontrol	oxt	0.539588	0
groupcontrol	oxt	0.872279	3.089
groupcontrol	oxt	0.564713	15.612
groupcontrol	oxt	0.575409	19.966
groupcontrol	oxt	0.537302	21.23
groupcontrol	oxt	0.525662	22.127
groupcontrol	oxt	0.607288	24.683
groupcontrol	oxt	0.785074	1.923
groupcontrol	oxt	0.506052	16.51
kin	oxt	0.743758	2.515
kin	oxt	1.5226	45.491
kin	oxt	1.89376	73.624
kin	oxt	2.42299	126.224
kin	oxt	1.50119	126.604
kin	oxt	1.31629	129.394
kin	oxt	1.20795	138.804
kin	oxt	0.719681	0.909
kin	oxt	1.24656	3.382
kin	oxt	0.808878	15.349
kin	oxt	1.23744	19.683
kin	oxt	0.965419	27.612
kin	oxt	1.14195	35.559
kin	oxt	1.18467	45.72
kin	oxt	0.962944	42.543
kin	oxt	1.18387	78.235
kin	oxt	1.16934	116.404
kin	oxt	1.2065	130.374
kin	oxt	1.18454	131.274
kin	oxt	1.23813	133.504
kin	oxt	1.09308	3.087
kin	oxt	0.736606	12.759
kin	oxt	0.909464	14.412
kin	oxt	1.25585	15.645
kin	oxt	0.759991	21.019
kin	oxt	0.92297	28.072
kin	oxt	1.3204	40.261
kin	oxt	0.887652	46.206
kin	oxt	0.809759	49.062
kin	oxt	0.88998	53.969
kin	oxt	1.23677	79.637
kin	oxt	1.13154	116.184
kin	oxt	0.770205	125.114
kin	oxt	1.11365	130.434
kin	oxt	1.18874	133.484
kin	oxt	1.03566	123.414
kin	oxt	0.675429	0
kin	oxt	0.876851	23.525
kin	oxt	0.900068	25.969
kin	oxt	0.798832	27.792
kin	oxt	0.72375	34.023
kin	oxt	1.27628	36.541
kin	oxt	1.10319	37.586
kin	oxt	1.3432	43.125
kin	oxt	1.08855	46.802
kin	oxt	1.11116	49.536
kin	oxt	1.27112	49.358
kin	oxt	1.69005	61.985
kin	oxt	1.14579	123.444
kin	oxt	0.570418	0.563
kin	oxt	1.10621	9.41
kin	oxt	1.892	14.962
kin	oxt	1.35927	21.567
kin	oxt	0.938889	27.299
kin	oxt	1.14583	29.58
kin	oxt	1.01355	36.87
kin	oxt	1.13566	46.239
kin	oxt	1.18475	52.032
kin	oxt	0.728783	52.419
kin	oxt	1.37286	61.678
kin	oxt	1.16026	123.764
kin	oxt	1.31967	15.398
kin	oxt	1.45182	29.763
kin	oxt	1.43102	41.376
kin	oxt	1.02226	41.621
kin	oxt	1.27133	50.643
kin	oxt	1.57237	58.113
kin	oxt	0.942307	126.272
kin	oxt	0.981002	139.472
kin	oxt	0.854368	11.397
kin	oxt	1.06185	16.01
kin	oxt	1.00084	16.328
kin	oxt	1.39949	21.663
kin	oxt	1.47646	31.65
kin	oxt	1.38693	57.588
kin	oxt	1.2702	122.302
kin	oxt	0.79015	126.062
kin	oxt	1.42076	127.082
kin	oxt	1.36657	143.582
kin	oxt	1.19312	147.102
kin	oxt	1.04648	21.36
kin	oxt	1.15575	147.272
kin	oxt	0.929619	22.248
kin	oxt	1.15065	0
kin	oxt	0.755377	1.05
kin	oxt	0.77398	8.004
kin	oxt	0.578387	10.369
kin	oxt	0.71664	13.553
kin	oxt	0.822322	13.857
kin	oxt	0.777188	30.756
kin	oxt	0.842582	35.098
kin	oxt	0.712823	37.847
kin	oxt	0.728364	49.865
kin	oxt	0.744827	54.473
kin	oxt	0.951871	60.124
kin	oxt	0.81645	119.522
kin	oxt	0.714375	1.303
kin	oxt	0.808522	6.444
kin	oxt	0.463184	6.603
kin	oxt	0.712823	9.27
kin	oxt	0.557394	10.371
kin	oxt	0.49328	15.079
kin	oxt	0.540825	25.374
kin	oxt	0.589545	30.039
kin	oxt	0.653596	33.458
kin	oxt	0.645395	49.65
kin	oxt	0.714564	54.514
kin	oxt	0.85871	60.098
kin	oxt	0.613076	1.24
kin	oxt	0.602737	4.81
kin	oxt	0.566852	3.579
kin	oxt	0.634301	7.986
kin	oxt	0.498838	21.448
kin	oxt	0.500369	25.642
kin	oxt	0.650198	30.148
kin	oxt	0.598291	37.915
kin	oxt	0.368513	5.081
kin	oxt	0.502823	7.886
kin	oxt	0.855039	132.777
kin	oxt	0.912757	144.287
kin	oxt	0.962944	126.127
kin	oxt	0.900152	126.517
kin	oxt	0.865064	132.787
kin	oxt	0.918461	144.377
kin	oxt	1.01433	145.267
kin	oxt	0.968901	145.617
kin	oxt	1.01653	53.29
kin	oxt	1.35415	62.121
kin	oxt	0.978905	146.527
kin	oxt	0.718402	9.941
kin	oxt	0.612258	11.728
kin	oxt	0.718087	12.809
kin	oxt	0.604624	13.351
kin	oxt	0.868672	15.756
kin	oxt	0.879766	17.789
kin	oxt	1.24658	18.637
kin	oxt	0.70242	21.041
kin	oxt	0.756446	36.819
kin	oxt	0.940902	41.39
kin	oxt	0.90141	45.846
kin	oxt	0.751874	45.117
kin	oxt	0.848517	54.307
kin	oxt	1.17936	56.084
kin	oxt	1.12966	62.374
kin	oxt	0.78692	62.607
kin	oxt	0.927815	63.689
kin	oxt	0.867518	69.877
kin	oxt	0.677295	107.747
kin	oxt	0.887442	10.16
kin	oxt	0.570334	13.024
kin	oxt	0.519664	13.64
kin	oxt	0.837779	15.878
kin	oxt	0.658315	14.726
kin	oxt	0.928843	18.311
kin	oxt	0.654141	17.979
kin	oxt	0.670206	19.675
kin	oxt	0.947739	29.651
kin	oxt	0.930898	36.89
kin	oxt	0.637615	36.431
kin	oxt	0.850614	41.427
kin	oxt	0.845371	48.58
kin	oxt	0.744156	49.845
kin	oxt	0.636314	58.744
kin	oxt	0.746296	62.653
kin	oxt	0.767541	63.737
kin	oxt	0.825657	69.895
kin	oxt	0.522684	108.037
kin	oxt	0.839016	16.435
kin	oxt	0.588664	19.25
kin	oxt	0.68214	23.785
kin	oxt	0.72375	25.757
kin	oxt	0.801727	28.645
kin	oxt	0.72052	29.274
kin	oxt	0.764542	36.508
kin	oxt	0.649317	39.553
kin	oxt	0.547369	41.752
kin	oxt	0.59353	45.499
kin	oxt	0.608756	46.172
kin	oxt	0.543677	0.548
kin	oxt	0.627946	3.373
kin	oxt	0.534009	15.849
kin	oxt	0.780062	16.741
kin	oxt	0.672639	23.26
kin	oxt	0.666284	24.721
kin	oxt	0.639334	29.53
kin	oxt	0.703868	36.17
kin	oxt	0.557058	39.626
kin	oxt	0.511254	42.408
kin	oxt	0.478305	0
kin	oxt	0.591684	3.57
kin	oxt	0.503473	5.939
kin	oxt	1.14407	9.393
kin	oxt	0.596634	10.206
kin	oxt	0.979597	13.617
kin	oxt	0.783585	26.82
kin	oxt	0.560665	30.166
kin	oxt	0.631386	35.806
kin	oxt	0.483108	0.553
kin	oxt	0.42732	5.837
kin	oxt	0.686544	9.348
kin	oxt	0.426209	10.738
kin	oxt	0.598123	13.58
kin	oxt	1.18259	8.287
kin	oxt	1.65725	58.302
kin	oxt	1.51977	63.574
kin	oxt	1.70312	65.722
kin	oxt	1.33341	116.696
kin	oxt	1.29989	139.526
kin	oxt	1.19325	15.762
kin	oxt	1.43882	57.865
kin	oxt	1.56543	59.845
kin	oxt	1.654	75.233
kin	oxt	1.32988	117.006
kin	oxt	1.80242	122.706
kin	oxt	1.43695	131.426
kin	oxt	1.17676	139.836
kin	oxt	1.45895	49.576
kin	oxt	1.67745	49.703
kin	oxt	1.2208	56.035
kin	oxt	1.46543	66.39
kin	oxt	1.56759	74.448
kin	oxt	1.53236	117.596
kin	oxt	1.58793	123.596
kin	oxt	1.43513	131.966
kin	oxt	1.35025	12.549
kin	oxt	1.02867	14.906
kin	oxt	1.21606	18.581
kin	oxt	1.39561	20.446
kin	oxt	1.61134	22.993
kin	oxt	1.15294	34.759
kin	oxt	1.13106	39.262
kin	oxt	1.14916	50.472
kin	oxt	1.4825	59.822
kin	oxt	1.41711	61.003
kin	oxt	1.62977	66.459
kin	oxt	1.47128	74.617
kin	oxt	1.46031	124.506
kin	oxt	1.37516	12.712
kin	oxt	0.95401	12.702
kin	oxt	1.06452	14.526
kin	oxt	1.02414	16.885
kin	oxt	1.73697	21.262
kin	oxt	1.67134	22.872
kin	oxt	1.47713	24.229
kin	oxt	2.20005	26.351
kin	oxt	1.54001	30.112
kin	oxt	1.86117	34.825
kin	oxt	0.971774	36.971
kin	oxt	1.23639	38.537
kin	oxt	1.05753	40.101
kin	oxt	1.28699	38.943
kin	oxt	0.918377	40.117
kin	oxt	1.24985	44.576
kin	oxt	1.40843	48.641
kin	oxt	1.54376	53.641
kin	oxt	1.2504	56.213
kin	oxt	1.04933	60.41
kin	oxt	1.4557	66.148
kin	oxt	1.58441	11.308
kin	oxt	1.37821	20.705
kin	oxt	2.764	22.613
kin	oxt	1.37814	24.418
kin	oxt	0.963028	24.812
kin	oxt	2.08029	25.614
kin	oxt	1.17649	26.961
kin	oxt	1.10648	38.239
kin	oxt	0.919489	40.141
kin	oxt	0.874796	39.884
kin	oxt	0.827502	51.412
kin	oxt	1.22431	53.62
kin	oxt	1.04459	55.701
kin	oxt	1.13899	0
kin	oxt	0.791869	11.061
kin	oxt	1.23484	11.306
kin	oxt	0.794428	15.899
kin	oxt	0.987	20.055
kin	oxt	1.59286	24.207
kin	oxt	0.878592	24.781
kin	oxt	1.75892	24.223
kin	oxt	1.0124	27.685
kin	oxt	1.31193	27.561
kin	oxt	2.19942	32.546
kin	oxt	0.694744	34.119
kin	oxt	0.939895	41.074
kin	oxt	0.839666	44.774
kin	oxt	1.02433	53.581
kin	oxt	0.7783	54.216
kin	oxt	0.962777	0.397
kin	oxt	1.21248	28.037
kin	oxt	1.55798	32.259
kin	oxt	1.78357	142.816
kin	oxt	1.83304	23.771
kin	oxt	1.95863	30.397
kin	oxt	1.67333	41.113
kin	oxt	1.91456	56.409
kin	oxt	1.42678	143.596
kin	oxt	1.76209	152.496
kin	oxt	1.21401	22.714
kin	oxt	1.29593	27.897
kin	oxt	1.26065	30.407
kin	oxt	1.30644	41.005
kin	oxt	1.47535	50.604
kin	oxt	1.32389	129.986
kin	oxt	1.74062	130.726
kin	oxt	1.56027	152.856
kin	oxt	1.44251	14.739
kin	oxt	0.950214	21.289
kin	oxt	1.40901	23.361
kin	oxt	1.20516	31.114
kin	oxt	0.962231	39.042
kin	oxt	1.16248	50.368
kin	oxt	1.21873	53.194
kin	oxt	1.11063	53.97
kin	oxt	1.23735	63.461
kin	oxt	1.09035	119.566
kin	oxt	1.64244	125.726
kin	oxt	1.20371	130.046
kin	oxt	1.02752	132.526
kin	oxt	1.28125	151.176
kin	oxt	1.41031	157.456
kin	oxt	0.651624	0.821
kin	oxt	0.593152	4.28
kin	oxt	0.982952	13.039
kin	oxt	1.1095	15.02
kin	oxt	0.972844	19.529
kin	oxt	1.0723	20.268
kin	oxt	1.07725	24.89
kin	oxt	0.901368	24.122
kin	oxt	1.05004	28.995
kin	oxt	1.27091	28.516
kin	oxt	0.863429	30.288
kin	oxt	0.850446	32.962
kin	oxt	0.890483	34.533
kin	oxt	0.927941	39.763
kin	oxt	0.787885	39.212
kin	oxt	1.08266	41.759
kin	oxt	0.908814	44.32
kin	oxt	1.03197	53.689
kin	oxt	0.986203	55.724
kin	oxt	1.14757	63.806
kin	oxt	1.07074	108.136
kin	oxt	0.973221	119.676
kin	oxt	1.19417	126.986
kin	oxt	1.37089	130.956
kin	oxt	0.55364	0.219
kin	oxt	0.767583	12.14
kin	oxt	0.795833	13.032
kin	oxt	1.36216	18.915
kin	oxt	0.65089	27.277
kin	oxt	0.941405	29.645
kin	oxt	1.07874	31.365
kin	oxt	0.745415	32.136
kin	oxt	0.852649	31.462
kin	oxt	0.857263	33.774
kin	oxt	0.731531	39.927
kin	oxt	0.825992	40.841
kin	oxt	0.794134	55.767
kin	oxt	1.00573	109.186
kin	oxt	0.550494	0
kin	oxt	0.783627	1.101
kin	oxt	0.842351	5.046
kin	oxt	0.802566	5.391
kin	oxt	0.85871	4.031
kin	oxt	1.26671	7.925
kin	oxt	0.597682	8.543
kin	oxt	0.885219	18.565
kin	oxt	0.697471	19.572
kin	oxt	0.847594	25.23
kin	oxt	0.764101	29.148
kin	oxt	0.758544	34.585
kin	oxt	0.675324	39.261
kin	oxt	1.06405	111.626
kin	oxt	0.778447	1.636
kin	oxt	0.679162	3.673
kin	oxt	0.570481	8.523
kin	oxt	0.936812	17.855
kin	oxt	0.609071	25.115
kin	oxt	0.568048	27.635
kin	oxt	0.580694	31.24
kin	oxt	0.634301	34.901
kin	oxt	0.440743	33.839
kin	oxt	0.523439	1.486
kin	oxt	1.04973	1.666
kin	oxt	0.651561	3.656
kin	oxt	0.451104	8.85
kin	oxt	0.439673	22.454
kin	oxt	0.537113	35.214
kin	oxt	0.393575	33.826
kin	oxt	1.6859	71.161
kin	oxt	1.78296	87.796
kin	oxt	0.890651	1.732
kin	oxt	2.16859	28.44
kin	oxt	1.44672	46.841
kin	oxt	1.47281	28.386
kin	oxt	1.86828	84.642
kin	oxt	2.88376	161.781
kin	oxt	1.4169	0
kin	oxt	1.46283	10.552
kin	oxt	0.622535	13.141
kin	oxt	0.922656	15.238
kin	oxt	1.57566	15.018
kin	oxt	1.36174	16.617
kin	oxt	1.19329	17.63
kin	oxt	0.910932	41.959
kin	oxt	0.752692	45.085
kin	oxt	1.77251	57.552
kin	oxt	0.936707	58.273
kin	oxt	1.07632	59.999
kin	oxt	2.01272	84.008
kin	oxt	1.45243	131.261
kin	oxt	2.26967	145.011
kin	oxt	2.75142	160.261
kin	oxt	2.91312	165.241
kin	oxt	1.07655	0.493
kin	oxt	0.948263	4.871
kin	oxt	0.963699	9.447
kin	oxt	1.17741	7.878
kin	oxt	1.06049	37.402
kin	oxt	1.12876	38.183
kin	oxt	0.928843	38.856
kin	oxt	1.0289	40.233
kin	oxt	0.947697	44.819
kin	oxt	1.01154	54.502
kin	oxt	1.16535	60.688
kin	oxt	1.20772	68.069
kin	oxt	4.65743	160.531
kin	oxt	2.2659	164.921
kin	oxt	1.9826	168.031
kin	oxt	0.838765	13.144
kin	oxt	1.94168	146.141
kin	oxt	0.722554	1.455
kin	oxt	0.590384	1.442
kin	oxt	0.587091	12.809
kin	oxt	0.633126	21.89
kin	oxt	0.992684	22.563
kin	oxt	0.766073	23.345
kin	oxt	1.71243	145.381
kin	oxt	0.511631	21.893
kin	oxt	1.13192	22.619
kin	oxt	1.80886	78.561
kin	oxt	0.918461	19.377
kin	oxt	1.28483	47.25
kin	oxt	1.71604	144.49
kin	oxt	0.899649	19.473
kin	oxt	1.15082	45.989
kin	oxt	1.27145	54.46
kin	oxt	1.56384	62.335
kin	oxt	1.11674	63.556
kin	oxt	1.0413	63.547
kin	oxt	1.49905	64.744
kin	oxt	1.39299	69.394
kin	oxt	1.35123	131.32
kin	oxt	1.58644	144.46
kin	oxt	1.93256	147.29
kin	oxt	0.660748	12.217
kin	oxt	0.737361	16.906
kin	oxt	0.989894	19.479
kin	oxt	0.973766	22.217
kin	oxt	1.01938	27.022
kin	oxt	0.954094	44.785
kin	oxt	0.869448	51.965
kin	oxt	0.975696	52.42
kin	oxt	1.0754	54.462
kin	oxt	1.25927	62.94
kin	oxt	1.01609	63.543
kin	oxt	1.35853	64.181
kin	oxt	1.17131	68.026
kin	oxt	1.26327	76.022
kin	oxt	1.37277	131.72
kin	oxt	0.645395	0
kin	oxt	0.589587	6.358
kin	oxt	0.664607	12.217
kin	oxt	0.85699	24.44
kin	oxt	0.831865	28.007
kin	oxt	0.831235	33.839
kin	oxt	0.85311	34.102
kin	oxt	0.882031	40.34
kin	oxt	0.807956	45.082
kin	oxt	0.916741	46.283
kin	oxt	0.942811	47.216
kin	oxt	0.957743	51.933
kin	oxt	0.918084	52.005
kin	oxt	0.737802	52.194
kin	oxt	0.993691	63.151
kin	oxt	0.859003	63.335
kin	oxt	1.17462	75.719
kin	oxt	0.622011	0.338
kin	oxt	0.918189	2.673
kin	oxt	0.593236	6.356
kin	oxt	0.630861	11.683
kin	oxt	0.717395	16.337
kin	oxt	0.689313	19.045
kin	oxt	0.758921	24.085
kin	oxt	0.707035	29.977
kin	oxt	0.638391	29.736
kin	oxt	0.734152	35.004
kin	oxt	0.688557	35.026
kin	oxt	0.800238	35.713
kin	oxt	0.774022	38.524
kin	oxt	0.728825	41.335
kin	oxt	0.759173	44.637
kin	oxt	0.922572	55.736
kin	oxt	0.63988	23.823
kin	oxt	0.661754	9.733
kin	oxt	0.584134	8.515
kin	oxt	0.555087	19.435
kin	oxt	0.580023	23.483
kin	oxt	0.61014	0.02
kin	oxt	0.602821	2.496
kin	oxt	0.60712	9.479
kin	oxt	0.499089	8.197
kin	oxt	0.871545	5.776
kin	oxt	1.46222	13.068
kin	oxt	0.998745	48.489
kin	oxt	1.52065	58.096
kin	oxt	1.25187	61.42
kin	oxt	1.72304	133.36
kin	oxt	1.66228	142.77
kin	oxt	0.98182	11.352
kin	oxt	1.06789	13.067
kin	oxt	1.36262	41.842
kin	oxt	1.47965	47.823
kin	oxt	1.38827	47.751
kin	oxt	1.03996	57.383
kin	oxt	1.33028	72.708
kin	oxt	1.52204	123.48
kin	oxt	1.95768	129.1
kin	oxt	1.25784	133.89
kin	oxt	1.54731	138.48
kin	oxt	1.00665	148.86
kin	oxt	0.712823	10.713
kin	oxt	0.702798	11.305
kin	oxt	0.902186	10.032
kin	oxt	1.18102	33.832
kin	oxt	1.5605	41.513
kin	oxt	1.07469	46.767
kin	oxt	1.22699	47.412
kin	oxt	1.10585	47.77
kin	oxt	1.07597	52.678
kin	oxt	0.939539	56.922
kin	oxt	0.938637	58.947
kin	oxt	0.94992	64.9
kin	oxt	1.21174	72.736
kin	oxt	0.930961	134.73
kin	oxt	1.31982	138.79
kin	oxt	0.963154	142.93
kin	oxt	1.18637	148.86
kin	oxt	1.70557	152.34
kin	oxt	0.602485	5.02
kin	oxt	0.716703	12.643
kin	oxt	0.835598	34.242
kin	oxt	0.892623	34.195
kin	oxt	0.984819	48.118
kin	oxt	0.885366	52.306
kin	oxt	0.923683	58.589
kin	oxt	1.04369	134.53
kin	oxt	1.09048	142.91
kin	oxt	1.32819	151.97
kin	oxt	1.50935	162.5
kin	oxt	1.18607	165.87
kin	oxt	0.59439	0
kin	oxt	0.680881	13.706
kin	oxt	1.29559	13.768
kin	oxt	0.755167	17.923
kin	oxt	0.7632	19.036
kin	oxt	0.803174	22.415
kin	oxt	0.772721	25.491
kin	oxt	0.820204	26.946
kin	oxt	0.901851	33.539
kin	oxt	0.802607	33.982
kin	oxt	0.621382	33.851
kin	oxt	0.844805	40.291
kin	oxt	0.855417	43.504
kin	oxt	0.871734	45.642
kin	oxt	0.886394	48.476
kin	oxt	0.754328	50.199
kin	oxt	0.850572	61.802
kin	oxt	0.986455	66.635
kin	oxt	1.41726	166.26
kin	oxt	0.517357	0.199
kin	oxt	0.528892	4.288
kin	oxt	1.13146	13.028
kin	oxt	0.828823	20.283
kin	oxt	1.08306	26.213
kin	oxt	0.781236	31.823
kin	oxt	0.707349	32.093
kin	oxt	0.665613	33.809
kin	oxt	0.718108	39.489
kin	oxt	0.848118	61.351
kin	oxt	0.967265	115.45
kin	oxt	0.518741	0.62
kin	oxt	0.587322	1.789
kin	oxt	0.80072	3.363
kin	oxt	0.607519	3.581
kin	oxt	0.878718	14.294
kin	oxt	0.582813	22.368
kin	oxt	0.572767	29.437
kin	oxt	0.563748	3.016
kin	oxt	1.43966	3.523
kin	oxt	0.525096	3.358
kin	oxt	0.469979	29.617
kin	oxt	1.06129	6.904
kin	oxt	1.17724	135.843
kin	oxt	1.21221	136.023
kin	oxt	0.766618	137.913
kin	oxt	1.25788	22.299
kin	oxt	1.34719	34.772
kin	oxt	0.786647	35.409
kin	oxt	1.35063	40.306
kin	oxt	1.46591	60.018
kin	oxt	1.40172	65.435
kin	oxt	1.11015	72.83
kin	oxt	0.857116	132.973
kin	oxt	0.974312	137.493
kin	oxt	0.893923	137.363
kin	oxt	0.952668	22.536
kin	oxt	1.059	36.608
kin	oxt	1.26833	59.512
kin	oxt	0.916993	73.138
kin	oxt	0.947487	79.449
kin	oxt	0.751119	3.242
kin	oxt	0.748896	5.302
kin	oxt	0.895223	8.422
kin	oxt	0.588454	13.52
kin	oxt	1.303	20.948
kin	oxt	0.792457	22.629
kin	oxt	0.682748	28.068
kin	oxt	0.805879	28.883
kin	oxt	0.687614	28.176
kin	oxt	0.848454	36.962
kin	oxt	0.952689	37.262
kin	oxt	0.775322	38.202
kin	oxt	0.71383	43.003
kin	oxt	0.630148	45.432
kin	oxt	0.709467	48.615
kin	oxt	0.763451	50.903
kin	oxt	0.863764	50.145
kin	oxt	0.673814	51.92
kin	oxt	0.827355	54.549
kin	oxt	0.816345	58.033
kin	oxt	0.988552	59.707
kin	oxt	0.749148	61.338
kin	oxt	0.782977	67.264
kin	oxt	0.918944	68.833
kin	oxt	0.918839	79.77
kin	oxt	0.620941	0.109
kin	oxt	0.710684	0.614
kin	oxt	0.733733	3.507
kin	oxt	0.703763	8.183
kin	oxt	0.592985	14.2
kin	oxt	1.02163	13.873
kin	oxt	0.573585	16.648
kin	oxt	1.02593	27.216
kin	oxt	0.629205	28.198
kin	oxt	0.63342	35.663
kin	oxt	0.608798	37.946
kin	oxt	0.554437	46.647
kin	oxt	0.642795	50.824
kin	oxt	0.636042	54.276
kin	oxt	0.619012	57.891
kin	oxt	0.656196	61.629
kin	oxt	0.67373	76.719
kin	oxt	0.582603	0.366
kin	oxt	0.585917	0.739
kin	oxt	0.740025	13.277
kin	oxt	0.60949	14.516
kin	oxt	0.60431	17.552
kin	oxt	0.632288	1.053
kin	oxt	0.777419	2.554
kin	oxt	0.930122	1.881
kin	oxt	0.710768	6.028
kin	oxt	0.65498	12.908
kin	oxt	0.795728	0
kin	oxt	0.737193	1.698
kin	oxt	0.682685	1.377
kin	oxt	0.633819	5.667
kin	oxt	0.502319	7.247
kin	oxt	0.567964	12.584
kin	oxt	1.64655	7.447
kin	oxt	1.63804	41.701
kin	oxt	2.11154	124.509
kin	oxt	1.23651	137.789
kin	oxt	1.38739	148.099
kin	oxt	0.765066	9.63
kin	oxt	0.842666	10.846
kin	oxt	0.877732	15.614
kin	oxt	1.52864	31.787
kin	oxt	1.22248	43.723
kin	oxt	0.982554	130.029
kin	oxt	1.16065	138.079
kin	oxt	1.26812	148.689
kin	oxt	1.07387	10.9
kin	oxt	0.847867	15.584
kin	oxt	0.858584	21.614
kin	oxt	0.941993	43.022
kin	oxt	1.15239	43.931
kin	oxt	0.859653	49.902
kin	oxt	1.0063	52.777
kin	oxt	1.12915	60.598
kin	oxt	1.10501	64.979
kin	oxt	0.96911	67.791
kin	oxt	1.1719	125.019
kin	oxt	1.13058	126.809
kin	oxt	1.14878	128.019
kin	oxt	1.08215	138.719
kin	oxt	1.52271	152.029
kin	oxt	0.657937	6.161
kin	oxt	0.793526	9.356
kin	oxt	0.676666	15.894
kin	oxt	0.729958	19.377
kin	oxt	0.756153	20.011
kin	oxt	0.730524	24.388
kin	oxt	1.04822	35.619
kin	oxt	0.882807	38.983
kin	oxt	0.928486	40.466
kin	oxt	0.942999	40.551
kin	oxt	0.937148	41.211
kin	oxt	1.15751	42.461
kin	oxt	1.25296	47.132
kin	oxt	1.04025	65.025
kin	oxt	0.920118	111.259
kin	oxt	1.12393	115.579
kin	oxt	1.11036	127.829
kin	oxt	1.03075	127.459
kin	oxt	1.30329	138.359
kin	oxt	1.41329	13.675
kin	oxt	0.82293	14.306
kin	oxt	0.592062	15.668
kin	oxt	0.669577	19.563
kin	oxt	0.522411	19.186
kin	oxt	0.779055	26.709
kin	oxt	0.748938	28.159
kin	oxt	0.653386	32.263
kin	oxt	0.785808	35.215
kin	oxt	0.742667	39.313
kin	oxt	0.772134	40.847
kin	oxt	0.740675	48.21
kin	oxt	0.858395	111.579
kin	oxt	1.03532	115.609
kin	oxt	0.681574	12.792
kin	oxt	0.795707	17.98
kin	oxt	0.534345	31.858
kin	oxt	0.762508	35.861
kin	oxt	0.64376	38.429
kin	oxt	0.808417	43.474
kin	oxt	0.602296	43.255
kin	oxt	0.776308	56.652
kin	oxt	0.675429	55.645
kin	oxt	0.581282	55.959
kin	oxt	0.70349	57.03
kin	oxt	0.622913	2.361
kin	oxt	0.786102	9.959
kin	oxt	0.713956	16.143
kin	oxt	0.674988	17.14
kin	oxt	0.76083	43.43
kin	oxt	0.523397	55.877
kin	oxt	0.533191	0
kin	oxt	0.615803	3.646
kin	oxt	0.630211	9.377
kin	oxt	0.971669	22.355
kin	oxt	0.865442	0.883
kin	oxt	0.714396	4.658
kin	oxt	0.76708	6.566
kin	oxt	0.836248	1.863
kin	oxt	1.98522	114.631
kin	oxt	1.78441	130.931
kin	oxt	1.55765	135.921
kin	oxt	0.958435	146.971
kin	oxt	0.796756	9.365
kin	oxt	1.18542	54.557
kin	oxt	1.2983	72.149
kin	oxt	1.19692	121.541
kin	oxt	1.12246	140.481
kin	oxt	1.08499	146.051
kin	oxt	0.52109	1.154
kin	oxt	0.745834	7.529
kin	oxt	0.777776	10.303
kin	oxt	1.04096	15.794
kin	oxt	1.10898	20.933
kin	oxt	0.806781	29.858
kin	oxt	0.984714	38.616
kin	oxt	0.831927	37.334
kin	oxt	0.911519	45.921
kin	oxt	0.99304	53.409
kin	oxt	0.996815	54.709
kin	oxt	1.03283	59.114
kin	oxt	1.23494	59.774
kin	oxt	1.05629	69.692
kin	oxt	1.25298	72.28
kin	oxt	0.932597	118.471
kin	oxt	1.2163	141.291
kin	oxt	0.948851	145.921
kin	oxt	0.598794	0.409
kin	oxt	0.629079	2.229
kin	oxt	0.580988	5.531
kin	oxt	0.854263	15.24
kin	oxt	0.726288	16.204
kin	oxt	0.997591	23.41
kin	oxt	0.963196	27.152
kin	oxt	0.756509	29.063
kin	oxt	0.6662	30.832
kin	oxt	0.890987	52.873
kin	oxt	0.752587	54.812
kin	oxt	1.01708	59.084
kin	oxt	1.02903	69.531
kin	oxt	0.775574	120.871
kin	oxt	1.01783	138.081
kin	oxt	0.717689	0
kin	oxt	0.741723	3.817
kin	oxt	0.437345	7.771
kin	oxt	0.894531	14.84
kin	oxt	0.593089	16.545
kin	oxt	0.673898	18.431
kin	oxt	1.21483	18.765
kin	oxt	0.955814	20.47
kin	oxt	0.840505	21.61
kin	oxt	0.878256	20.916
kin	oxt	0.789877	23.437
kin	oxt	0.777	27.692
kin	oxt	0.636042	29.546
kin	oxt	0.647367	29.064
kin	oxt	0.587532	31.151
kin	oxt	0.645962	36.275
kin	oxt	0.776371	46.023
kin	oxt	0.75718	50.868
kin	oxt	0.766387	60.038
kin	oxt	0.831948	114.221
kin	oxt	0.576898	4.009
kin	oxt	0.651855	9.672
kin	oxt	0.819595	13.76
kin	oxt	0.854096	13.42
kin	oxt	0.652191	18.113
kin	oxt	0.576395	17.42
kin	oxt	0.555275	19.028
kin	oxt	0.640802	20.37
kin	oxt	0.587406	20.906
kin	oxt	0.602338	23.951
kin	oxt	0.542818	29.633
kin	oxt	0.763367	30.071
kin	oxt	0.632434	36.799
kin	oxt	0.679204	45.654
kin	oxt	0.63579	49.931
kin	oxt	0.778384	77.793
kin	oxt	0.518552	3.328
kin	oxt	0.534366	8.097
kin	oxt	0.54028	7.81
kin	oxt	0.956799	16.864
kin	oxt	0.628932	18.647
kin	oxt	0.536337	17.807
kin	oxt	0.658965	77.484
kin	oxt	0.501942	3.321
kin	oxt	0.351021	4.412
kin	oxt	0.489924	7.445
kin	oxt	0.467756	8.12
kin	oxt	0.59181	17.199
kin	oxt	0.440177	22.209
nonkin	oxt	1.90936	72.082
nonkin	oxt	1.45245	146.103
nonkin	oxt	1.64089	18.289
nonkin	oxt	1.62409	31.358
nonkin	oxt	1.65247	38.779
nonkin	oxt	1.38548	43.871
nonkin	oxt	1.40966	50.392
nonkin	oxt	1.73227	58.216
nonkin	oxt	2.07645	61.751
nonkin	oxt	1.98189	64.623
nonkin	oxt	2.03046	66.895
nonkin	oxt	1.49345	129.883
nonkin	oxt	1.35117	140.213
nonkin	oxt	1.41262	28.31
nonkin	oxt	1.30832	43.382
nonkin	oxt	1.08062	49.741
nonkin	oxt	1.05147	53.413
nonkin	oxt	1.58999	56.508
nonkin	oxt	1.73342	61.176
nonkin	oxt	1.71744	64.29
nonkin	oxt	1.93935	66.825
nonkin	oxt	2.00387	65.007
nonkin	oxt	1.9489	69.597
nonkin	oxt	1.13282	120.243
nonkin	oxt	1.48756	140.523
nonkin	oxt	1.28863	144.533
nonkin	oxt	0.988636	11.833
nonkin	oxt	1.4501	16.915
nonkin	oxt	1.8985	19.711
nonkin	oxt	1.63017	27.777
nonkin	oxt	1.53743	38.879
nonkin	oxt	1.13362	43.315
nonkin	oxt	1.10902	44.808
nonkin	oxt	1.36069	46.529
nonkin	oxt	0.904451	45.53
nonkin	oxt	1.04759	47.802
nonkin	oxt	1.05504	49.366
nonkin	oxt	1.707	56.178
nonkin	oxt	1.36243	64.189
nonkin	oxt	1.54962	66.859
nonkin	oxt	1.5583	66.843
nonkin	oxt	1.69714	69.269
nonkin	oxt	1.45553	116.883
nonkin	oxt	1.6816	119.283
nonkin	oxt	1.25277	135.253
nonkin	oxt	1.36413	144.943
nonkin	oxt	0.97385	151.323
nonkin	oxt	0.923117	150.043
nonkin	oxt	1.09379	150.173
nonkin	oxt	0.877354	0
nonkin	oxt	1.19734	7.356
nonkin	oxt	0.883374	8.665
nonkin	oxt	0.943188	12.175
nonkin	oxt	0.927291	17.105
nonkin	oxt	1.80395	24.922
nonkin	oxt	1.31552	27.091
nonkin	oxt	1.63907	36.446
nonkin	oxt	0.86454	39.923
nonkin	oxt	1.20612	39.769
nonkin	oxt	0.985952	44.277
nonkin	oxt	1.26273	46.775
nonkin	oxt	1.24169	56.145
nonkin	oxt	1.36457	67.092
nonkin	oxt	1.37418	154.253
nonkin	oxt	1.72224	15.859
nonkin	oxt	1.77514	16.524
nonkin	oxt	2.51149	22.053
nonkin	oxt	1.31866	24.26
nonkin	oxt	1.23721	25.013
nonkin	oxt	1.17047	26.003
nonkin	oxt	2.56623	10.419
nonkin	oxt	2.15013	8.827
nonkin	oxt	2.75687	10.473
nonkin	oxt	2.36321	14.426
nonkin	oxt	3.56663	15.708
nonkin	oxt	1.02439	24.73
nonkin	oxt	0.729203	23.311
nonkin	oxt	1.18037	25.495
nonkin	oxt	0.976157	30.148
nonkin	oxt	1.14216	30.194
nonkin	oxt	0.875404	33.293
nonkin	oxt	0.723687	52.266
nonkin	oxt	1.12594	4.894
nonkin	oxt	1.16112	8.978
nonkin	oxt	1.71841	10.228
nonkin	oxt	2.16565	13.249
nonkin	oxt	1.23041	24.552
nonkin	oxt	1.1005	5.211
nonkin	oxt	1.59263	9.8
nonkin	oxt	1.96647	13.204
nonkin	oxt	0.853131	10.77
nonkin	oxt	1.83428	79.741
nonkin	oxt	1.60599	80.094
nonkin	oxt	1.06747	85.049
nonkin	oxt	1.002	47.818
nonkin	oxt	1.19585	85.1
nonkin	oxt	1.26388	134.679
nonkin	oxt	1.12456	143.749
nonkin	oxt	0.893713	13.809
nonkin	oxt	1.16466	22.499
nonkin	oxt	0.955625	27.791
nonkin	oxt	0.937588	29.589
nonkin	oxt	0.89967	30.533
nonkin	oxt	0.853362	35.381
nonkin	oxt	0.848601	46.343
nonkin	oxt	1.01796	47.573
nonkin	oxt	0.95034	55.235
nonkin	oxt	1.1863	85.635
nonkin	oxt	0.933708	114.709
nonkin	oxt	0.722408	120.479
nonkin	oxt	1.07395	122.189
nonkin	oxt	1.26269	128.449
nonkin	oxt	0.847405	130.179
nonkin	oxt	1.07198	133.769
nonkin	oxt	1.23395	134.749
nonkin	oxt	0.95057	142.589
nonkin	oxt	1.12662	148.639
nonkin	oxt	0.884234	159.349
nonkin	oxt	0.892455	166.699
nonkin	oxt	0.728343	3.961
nonkin	oxt	0.952269	3.492
nonkin	oxt	0.871377	8.722
nonkin	oxt	0.694262	10.425
nonkin	oxt	1.17831	12.893
nonkin	oxt	0.823035	28.65
nonkin	oxt	0.800762	38.958
nonkin	oxt	0.796232	43.586
nonkin	oxt	0.737235	44.027
nonkin	oxt	0.785913	47.134
nonkin	oxt	0.921943	114.979
nonkin	oxt	1.00172	121.879
nonkin	oxt	1.09216	149.259
nonkin	oxt	0.689313	5.444
nonkin	oxt	0.764206	12.774
nonkin	oxt	0.653764	17.299
nonkin	oxt	0.650387	5.752
nonkin	oxt	0.747994	0
nonkin	oxt	0.465931	3.296
nonkin	oxt	0.88352	2.328
nonkin	oxt	0.921481	9.886
nonkin	oxt	1.41174	48.673
nonkin	oxt	1.53015	52.693
nonkin	oxt	1.28158	57.828
nonkin	oxt	1.29226	60.629
nonkin	oxt	1.22001	137.837
nonkin	oxt	1.18261	144.227
nonkin	oxt	0.857556	9.544
nonkin	oxt	1.33202	13.776
nonkin	oxt	1.27445	26.272
[truncated: 2,550 more rows]

## Sheet: 1e
Group	Isolated	Visual	Non-kin	Kin
25.36	153.296	56.947	81.256	152.029
132.355	79.129	159.348	15.859	84.008
145.152	142.587	62.226	66.825	152.34
148.533	68.712	79.062	140.698	28.44
131.01	148.828	72.225	56.178	124.509
77.567	164.639	14.151	155.951	28.386
69.331	149.553	54.099	56.191	87.796
136.285	60.962	35.791	42.205	47.823
56.836	117.337	71.903	79.741	126.224
127.858	19.869	64.155	52.854	145.011
141.863	24.337	58.869	132.234	130.726
72.072	50.154	19.732	22.003	138.48
139.182	154.269	28.044	54.772	164.921
68.045	52.404	35.401	31.195	165.241
154.082	53.334	17.569	39.137	144.49
145.424	56.085	54.65	12.901	57.552
127.449	57.136	140.609	8.827	14.962
44.534	48.145	52.787	36.446	66.459
114.114	57.182	9.742	13.927	25.614
62.792	145.243	64.719	139.184	59.845
17.111	34.048	59.608	143.161	161.781
127.889	113.975	80.583	125.958	125.726
138.37	18.207	79.24	80.094	144.46
82.136	127.089	19.007	49.506	31.65
67.745	8.343	33.362	69.269	145.381
67.686	118.099	35.952	78.752	168.031
38.168	142.39	22.823	66.843	73.624
136.724	17.273	62.176	63.805	23.771
60.234	113.785	151.718	129.883	160.261
125.742	113.88	11.62	16.524	15.018
77.743	6.358	16.098	61.176	146.141
146.35	9.059	17.774	52.693	74.448
148.794	122.73	61.961	17.979	84.642
53.09	124.987	20.79	64.29	142.816
128.773	1.817	21.18	80.593	152.496
88.348	49.126	7.491	24.922	71.161
19.26	38.83	13.258	62.897	24.223
55.497	57.26	10.392	31.358	160.531
139.222	127.467	12.877	64.623	41.513
61.928	47.793	71.768	132.578	22.993
10.621	0.066	30.096	43.977	126.604
62.312	135.867	15.665	8.716	45.491
167.792	140.465	29.546	55.71	130.931
56.863	15.677	53.136	27.777	61.985
52.937	45.062	27.264	66.895	22.872
36.723	31.923	59.74	8.2	58.096
141.139	67.722	18.686	14.426
44.04	115.465	71.289	61.751
20.673	53.778	49.82	60.061
137.263	24.026	67.75	22.17
42.711	166.002	126.024	56.99
123.664	116.622	150.608	65.103
128.088	158.483	39.669	65.007
132.505	123.775	64.59	10.228
	154.973	19.167
	128.156	11.167
	140.23	57.197
	61.588	59.67
	129.316	49.407
	62.024	18.344
	12.439	155.114
	125.039	22.56
	142.059	53.135
	1.063	38.841
	163.609	7.419
	117.095	27.97
	58.383	53.086
	143.877	55.738
	16.9	82.51
	137.106
	32.384
	55.288
	28.053
	48.259
	18.46
	24.695
	7.994
	155.803
	29.282
	43.572
	113.94
	6.146
	36.175
	47.359
	130.359
	81.741
	124.427
	47.975
	127.119
	50.411
	114.845
	18.579
	122.96
	140.785
	68.411
	57.299
	65.783
	46.996
	142.72
	73.719
	95.615
	69.997
