# Supplementary material for: Social isolation modulates appetite and avoidance behavior via a common oxytocinergic circuit in larval zebrafish
Source: Nat Commun. 2022 May 11;13:2573. doi: 10.1038/s41467-022-29765-9 (PMC9095721; doi:10.1038/s41467-022-29765-9)
Supplement: Supplementary file 7 — Source Data [file 41467_2022_29765_MOESM7_ESM.zip › Source Data/Figure6_SourceData.xlsx]

## Sheet: 6a
Epoch	Bout Type
Pre-cue	All Bouts	All Bouts	Large Bouts	Large Bouts	Small Bouts	Small Bouts
	Water	Kin	Water	Kin	Water	Kin
	0	0.0111111	0	0.0111111	0	0
	0	0	0	0	0	0
	0.0222222	0.0111111	0.0222222	0.0111111	0	0
	0.00555556	0.0166667	0	0.00555556	0.00555556	0.0111111
	0	0.0333333	0	0.0166667	0	0.0166667
	0.1	0.0944444	0.1	0.0777778	0	0.0166667
	0.0388889	0.0166667	0.0388889	0.0166667	0	0
	0.0277778	0.0111111	0.0166667	0.00555556	0.0111111	0.00555556
	0.0555556	0.0222222	0.05	0.0222222	0.00555556	0
	0.0666667	0.0444444	0.0611111	0.0444444	0.00555556	0
	0.0444444	0.0444444	0.0444444	0.0444444	0	0
	0.0277778	0.0333333	0.00555556	0.0333333	0.0222222	0
	0	0.0277778	0	0.0277778	0	0
	0.0166667	0.0111111	0.0166667	0.0111111	0	0
	0.0388889	0.0611111	0.0388889	0.0444444	0	0.0166667
	0.0444444	0.0777778	0.0444444	0.0722222	0	0.00555556
Post-cue	All Bouts	All Bouts	Large Bouts	Large Bouts	Small Bouts	Small Bouts
	Water	Kin	Water	Kin	Water	Kin
	0	0	0	0	0	0
	0	0	0	0	0	0
	0	0	0	0	0	0
	0.0166667	0	0.0166667	0	0	0
	0.0166667	0.0333333	0.0166667	0.0166667	0	0.0166667
	0	0.0166667	0	0.0166667	0	0
	0.05	0.0333333	0.05	0.0333333	0	0
	0.0333333	0.0166667	0.0333333	0	0	0.0166667
	0.1	0.05	0.0833333	0.05	0.0166667	0
	0.0666667	0.0333333	0.0666667	0.0333333	0	0
	0.116667	0.0833333	0.116667	0.0833333	0	0
	0.05	0	0.05	0	0	0
	0.0333333	0.0333333	0.0333333	0.0166667	0	0.0166667
	0	0.0166667	0	0.0166667	0	0
	0.1	0.0166667	0.1	0.0166667	0	0
	0.0333333	0	0.0333333	0	0	0
Post-TRPA1	All Bouts	All Bouts	Large Bouts	Large Bouts	Small Bouts	Small Bouts
	Water	Kin	Water	Kin	Water	Kin
	0.9	0.8	0.9	0.8	0	0
	0.8	0.7	0.1	0.1	0.7	0.6
	1.3	1.1	0.8	0.9	0.5	0.2
	1	1	0.9	0.7	0.1	0.3
	1.2	0.7	1	0.4	0.2	0.3
	0.8	0.5	0.6	0	0.2	0.5
	1	1.1	1	1.1	0	0
	1.1	1.1	0.7	0.7	0.4	0.4
	1.1	1.1	1.1	1.1	0	0
	0.9	1.2	0.9	0.7	0	0.5
	0.9	1	0.6	0.8	0.3	0.2
	1.1	1	0.9	0.4	0.2	0.6
	1.2	1	1.1	0.9	0.1	0.1
	1	1	0.6	0.5	0.4	0.5
	1.3	1.1	0.8	0.7	0.5	0.4
	1.2	1.1	0.7	0.6	0.5	0.5

## Sheet: 6b
Stim Triggered Averages	PO
	0.281308	0.127669	0.112979	0.0784414	0.19583	-0.0448034	0.195478	-0.00579665	0.144479	0.162704	0.0114887	0.107254	-0.00707186	0.0349796	-0.0570242	0.164406	0.114972	0.225052	0.0223039	0.093784	0.208551	-0.108231	0.0952263	0.119097	0.0401666	0.156176	-0.00924834	0.130302	0.238974	0.178066	-0.0314498	-0.0016375	0.190871	0.141998	0.135125	-0.153747	-0.0721664	-0.0695066	-0.121071	0.0281202	-0.0205431	0.0163465	0.0180951	-0.141536	-0.0510053	0.14989	-0.00579685	-0.203745	-0.0684553
	0.299145	0.0664126	0.0203985	0.117544	0.177451	0.0432737	0.0791341	0.17343	-0.0305245	0.0497681	-0.00038869	-0.00908773	0.0458268	0.07482	0.0178392	0.0338748	-0.0137977	0.00512528	0.0259309	0.010836	-0.0189903	-0.034172	0.0557201	-0.0259144	0.0340689	-0.00118582	-0.0355867	0.058069	-0.0307429	0.0923849	0.0504776	0.0387192	0.00908195	0.029217	0.0600589	0.0425227	-0.119356	-0.0433322	-0.123691	-0.069834	0.00371933	0.0860933	0.026615	0.0258896	0.0695337	0.0140344	0.0163862	-0.0504579	-0.0632276
	0.32459	0.0653366	0.029598	-0.00403346	0.0482053	0.00488625	0.0877812	-0.0114118	0.0841697	0.198994	0.0261752	0.0849305	0.0116435	0.0621433	-0.0729643	0.0649776	0.112589	0.0680902	0.107555	0.0121251	0.115881	0.0892734	0.024463	0.0457527	-0.010363	-0.0277567	-0.0498064	0.118735	0.0746364	0.0425045	0.0700165	-0.00300876	0.0634234	0.0300502	0.0609977	-0.0443174	-0.0276293	-0.0113062	-0.0641686	-0.0412551	-0.0320952	-0.0291783	0.0124909	-0.06299	0.00785524	0.0580427	-0.0688289	-0.0590401	-0.0305425
	0.201117	-0.0754021	0.0195913	0.0614314	0.0875413	0.115482	0.10057	0.00402504	0.0653533	0.0135393	0.0306909	0.0171746	-0.0191028	0.03677	-0.0723217	0.0589958	0.229865	-0.00208553	0.0477504	0.041325	0.00292271	0.0235987	-0.0055068	0.0259002	-0.004112	-0.0278122	-0.023812	-0.0187337	0.0182431	0.0161919	-0.0079933	0.0150586	0.0561145	0.0361015	-0.0186732	-0.0125069	-0.0735947	-0.0672783	-0.105915	0.0290918	0.0115745	-0.00193588	0.0408638	-0.0436207	0.0239014	0.0581708	0.0589427	-0.0701413	-0.078688
	0.278588	0.0886735	0.0788197	0.0328277	0.0499008	-0.0153258	0.0432844	-0.0178091	0.0651529	0.148282	0.0714172	0.0783974	0.0308699	0.0263197	0.0243405	0.0409811	0.0564939	0.0878355	0.0735988	0.0717269	0.0804061	0.0123284	0.0641697	0.0574588	0.104684	0.101229	0.0621779	0.127266	0.108304	0.128186	0.120824	0.0670296	0.0641408	0.0437327	0.0880379	-0.0995138	0.0174313	0.0314293	-0.0207919	-0.0182278	-0.00648588	-0.0306393	0.0746617	0.0279676	0.0199853	0.0517933	-0.0875846	-0.00604764	0.00161148
	0.294303	0.0777717	0.159659	0.0608332	0.0952907	-0.0335228	0.240444	-0.0368046	0.0850441	0.135207	0.11958	0.155549	-0.0208448	0.0251142	-0.256115	0.257443	0.10784	0.0898585	0.168992	-0.0354114	0.15493	0.102748	-0.117156	0.170064	0.00776794	0.0446437	0.0338592	-0.0310725	0.0556435	0.204447	0.116753	-0.019975	0.244403	0.0375866	0.133442	0.000981849	0.0748667	-0.0568976	-0.197082	0.0934124	-0.052475	0.202548	0.261942	0.103607	0.114012	0.181903	-0.110365	-0.171088	0.024381
	-0.115729	-0.437371	0.440264	0.210148	-0.549003	0.559375	-0.245223	0.195006	0.277528	-0.366382	0.00422168	-0.00741489	0.518422	0.574575	-0.66805	0.261627	0.346947	0.0917784	-0.0706595	0.37371	0.808375	0.416171	0.267689	0.714125	0.150736	0.0351879	0.0184256	0.392939	-0.114517	-0.329773	0.51498	0.713528	0.143068	-0.126402	-0.665209	0.00754307	-0.199705	-0.586408	0.186471	-0.19311	0.0278784	-0.701447	-0.196183	0.407204	0.193405	0.341133	0.206672	-0.423098	-0.135676
	0.198486	-0.423667	-0.252555	-0.081611	-0.373952	-0.13208	-0.133765	-0.0814751	0.00657301	-0.14979	0.218728	-0.0119357	0.234102	-0.116878	0.111327	0.421817	0.105533	0.200596	0.178855	-0.112757	0.0146698	0.144904	-0.159498	0.34406	-0.0923118	-0.0916246	-0.118297	-0.0653989	-0.212821	-0.299755	0.383824	0.213902	-0.000364792	0.239408	0.183951	-0.137351	0.201771	-0.228195	0.395665	0.594307	0.292356	-0.0627007	-0.116747	-0.00677302	-0.284552	-0.263502	0.132489	-0.283778	-0.0615108
	0.08393	0.164359	-0.120205	-0.185409	0.0585206	-0.183851	-0.154904	-0.0245762	-0.135402	-0.0195494	-0.26763	0.189815	-0.13056	-0.0342678	0.0693543	-0.071272	-0.0182062	0.0104357	0.0892064	0.0658847	0.0909156	0.0972208	0.216041	0.0832417	0.491874	0.0786528	0.216209	-0.0306369	-0.144303	-0.103883	0.49108	0.225836	-0.00566369	-0.0770228	-0.0034418	-0.0421469	-0.0478268	0.0247495	0.215346	-0.0984015	0.0854164	-0.0860291	0.0137837	0.267427	0.0325495	0.0306712	0.0296552	0.186499	-0.133814
	0.411936	0.235171	0.565538	-0.211563	-0.340061	0.0642297	0.147706	-0.0347734	0.378581	-0.00596752	-0.0423107	0.415081	-0.196264	-0.42024	-0.228444	-0.109794	0.180728	0.0441308	0.282409	0.326121	0.151246	0.349707	-0.187393	0.025385	0.604643	-0.462458	-0.034782	-0.346684	-0.187149	-0.193411	0.101089	-0.174585	0.147665	0.104963	-0.107747	0.0454615	-0.130101	-0.30312	0.351446	-0.077849	0.287004	0.324246	0.0705981	0.197484	-0.355168	-0.0498737	-0.0184025	-0.219222	-0.110623
	-0.070951	-0.00624428	-0.0150732	-0.180411	-0.0421601	0.0992824	0.0398919	-0.0936703	-0.0125469	0.161419	0.144823	-0.101555	-0.07226	0.0442173	-0.0475564	-0.138322	-0.147402	0.0538434	0.0240691	0.0920764	0.0924852	0.211986	0.00115767	-0.0366044	-0.220092	0.2051	-0.249856	-0.0302605	-0.142083	-0.0626089	0.0890941	0.0523531	0.149496	0.239215	-0.126265	0.0919784	0.00227552	-0.287847	0.127014	0.0531093	-0.0437127	0.0263317	-2.36816e-05	-0.0467398	0.0371813	-0.140183	-0.193334	-0.0410267	0.0199608
	-0.304022	-0.193489	-0.24276	-0.00967142	-0.191172	-0.171822	-0.223087	-0.0464776	-0.163793	0.310022	0.282541	0.123606	0.169213	0.0493938	-0.0915473	-0.297352	0.0229607	0.183067	0.37761	-0.309926	-0.175415	-0.255248	-0.581234	-0.174421	-0.421361	-0.276052	0.178241	-0.160216	-0.0810501	-0.0380287	0.0972004	0.00201965	-0.110348	0.196999	0.136428	-0.125401	0.0390045	-0.108077	0.402332	0.521311	0.634638	0.41269	0.363767	0.38833	-0.0340183	0.140294	0.389727	0.167131	0.664283
	0.631318	-0.18302	-0.305896	-0.0857411	0.403484	-0.112955	0.205431	0.236718	-0.0895804	-0.0623532	-0.0176505	-0.364405	-0.030435	0.125753	0.153647	0.164333	-0.623938	0.0665371	0.0684249	0.0413108	0.58632	0.0418894	0.0637762	0.545455	-0.0331793	-0.427357	0.780425	0.323693	-0.437091	0.162671	0.409796	-0.125597	0.145676	0.340089	-0.0587132	0.135461	-0.373699	-0.274265	0.0773357	0.65527	0.356014	-0.0430593	-0.0708317	-0.0760737	-0.211527	-0.322137	-0.0556235	-0.0539543	-0.0617969
	0.170293	0.330274	0.174044	-0.274026	-0.147937	-0.193078	0.0670582	-0.0248242	0.0333715	0.0720038	0.454523	-0.252407	0.384708	-0.00394374	0.188237	-0.0960434	0.498864	-0.231787	0.0747615	0.0950302	-0.156967	-0.0453037	-0.133182	0.29278	0.280206	0.0540581	-0.165197	-0.147953	-0.497281	0.302949	0.229125	0.0878071	0.0620962	-0.216284	-0.0141015	-0.166369	-0.112233	0.0598189	0.242671	-0.0352021	-0.022986	-0.0103894	-0.11552	-0.417519	0.213911	0.272573	-0.102519	-0.117127	0.151342
	0.160259	0.105957	0.045346	-0.0252505	0.151667	0.0252741	0.0783789	0.211495	0.0759604	0.161684	0.151336	-0.019992	-0.0603288	0.0733926	0.182383	0.21502	0.186654	0.141677	0.0904142	0.0305474	0.175767	0.153824	0.0903979	0.208621	0.253288	-0.0635535	0.0861621	0.0507493	-0.101044	0.0265378	0.00416205	-0.0933693	0.100842	0.0874798	-0.119532	0.0384284	-0.109651	-0.253879	-0.110321	-0.0865386	0.0233363	0.0648482	0.0646427	-0.196794	0.079457	0.193003	-0.173887	-0.103501	0.0755834
	0.285062	0.0874649	0.267965	0.146005	-0.0338199	-0.109915	0.216206	0.280256	0.0962837	-0.0320143	-0.139659	0.0108886	0.0625605	0.059097	0.147085	0.000768428	0.0470323	0.0748865	-0.164441	0.0653478	0.0730277	-0.025375	0.00946153	0.051359	-0.00223702	0.0471544	0.0426054	0.117217	-0.107506	0.0776385	0.111146	0.0924467	0.0481347	0.131212	0.107926	-0.0329597	0.0564988	-0.0982465	0.185764	0.0183305	-0.167418	-0.015383	0.0537879	0.0409018	0.0286666	-0.00630408	-0.032131	-0.127719	-0.0323868
	-0.190903	-0.241883	0.0467556	-0.156252	0.151831	0.318297	-0.024847	-0.443758	-0.171006	-0.0135361	0.126918	0.318443	-0.398414	-0.123686	-0.0884519	0.0312463	-0.241498	0.0953137	0.0111624	-0.485916	0.0112943	-0.0269297	0.0686405	0.11345	0.159203	0.0528626	0.107322	-0.0940197	0.304941	0.159423	-0.105697	-0.161572	0.0723634	-0.00152471	-0.159351	0.183159	0.0421043	-0.325223	0.117942	-0.265035	-0.277837	-0.144235	-0.481131	0.0665958	-0.0411214	-0.110448	-0.34508	-0.0906125	0.285335
	0.201157	-0.096008	0.074752	0.211168	0.180684	0.0765034	0.059892	0.0974297	0.113212	0.0696921	-0.0358319	0.239044	0.103691	0.084995	-0.276255	-0.0110376	0.075156	0.0182617	0.0706119	-0.0808435	-0.280793	0.107506	0.213472	0.010597	0.161818	0.0106049	0.290439	0.148099	0.0442013	0.218817	0.0270097	-0.0553587	0.284252	-0.0271301	0.129158	0.0536143	-0.133216	-0.09721	-0.0384562	-0.115509	-0.198958	-0.106581	0.0243286	0.178227	-0.0483763	0.0470775	0.1348	-0.106088	0.0267623
	0.0895692	-0.0400076	-0.0712677	-0.0793379	0.0486667	0.144276	-0.0396004	0.10895	0.0432317	0.279556	-0.0390205	0.101925	0.247435	-0.103024	0.0973554	0.0160654	0.0351522	0.055024	-0.204127	0.0477495	-0.128873	0.242474	0.0887139	0.271666	0.191476	0.0224693	-0.15957	-0.139248	0.00938541	0.109147	-0.170186	-0.201811	0.236653	0.0359687	-0.076402	-0.19126	0.0554627	-0.0910663	0.177068	-0.0222756	-0.150757	0.0723966	-0.180897	-0.207063	0.0923877	-0.220561	-0.00781364	0.178607	0.22577
	0.187951	-0.0198756	0.0257598	0.0742241	0.318253	0.149102	0.026174	0.11825	0.0957591	0.194462	0.0854149	0.00485012	0.0355327	0.280004	0.238946	0.254977	0.303518	0.50942	0.0624205	0.0442191	0.293733	0.335675	0.0538485	-0.0370261	-0.0237094	0.00822511	0.341321	0.591518	0.27106	0.324102	0.231694	0.064088	0.214017	0.102051	-0.210622	-0.176471	-0.0910549	-0.0517716	0.00750958	0.0449401	-0.0815612	-0.15219	0.0185541	-0.13122	-0.00650663	0.147507	-0.0671733	-0.177359	-0.108276
	0.192289	0.0490886	0.16775	0.139513	0.105904	0.124516	0.0976927	0.118268	0.0405496	-0.00212526	0.0154176	0.043509	-0.0305277	0.0239322	0.0291699	0.0440757	0.0887106	0.112251	0.0224803	0.0675821	0.0673259	0.0347859	0.0529729	-0.0365877	0.0195246	-0.0475795	0.092261	0.0866131	0.0245571	0.0514111	0.0667664	0.121947	0.121442	0.116688	-0.0210396	-0.0233839	-0.0472338	-0.0378325	0.0190297	0.0587461	0.0677856	0.15695	0.208822	0.0960456	0.10266	0.0268387	0.00209448	0.0240835	0.0807905
	0.0583691	-0.1778	-0.145659	-0.0310289	-0.222333	-0.105531	-0.188132	-0.228142	-0.0524937	-0.198916	-0.148906	-0.162764	-0.056002	0.0709185	-0.0713352	0.0929145	0.0639346	0.201805	-0.0657618	0.0411076	0.0697804	0.265942	0.220571	-0.00941699	0.147311	-0.0700354	0.178452	0.136692	0.160648	0.0842001	0.101858	0.119505	0.251682	-0.0825435	0.143286	0.10043	0.0891423	-0.0830693	0.375599	0.4353	0.233464	0.537443	0.576588	0.407001	0.512227	0.15856	0.361759	0.4154	0.486394
	0.138021	0.0076106	0.197278	0.141144	0.151984	-0.0640297	0.0222194	-0.0180297	-0.0503698	-0.167314	-0.0976683	-0.107922	-0.124168	0.0600139	0.0517696	0.115996	0.0802846	0.175807	0.0527553	0.125474	0.030704	0.0556553	0.0363819	0.106632	0.189781	-0.0826074	0.0680225	-0.0412644	0.0127224	0.0116924	-0.0350498	0.0736539	0.166744	0.19888	0.209904	0.10237	0.104728	0.0044474	0.141041	0.327277	0.203621	0.194266	0.48394	0.290351	0.44489	0.275439	0.215413	0.285501	0.167298
	0.0188574	0.123089	0.0693252	0.220413	0.217889	-0.0223078	-0.0434689	0.0472614	0.0345999	0.0634522	-0.128124	-0.1355	0.0557036	0.112028	0.00583128	0.210468	0.549235	0.459654	0.320182	0.329291	0.394049	0.385809	0.227349	0.257303	0.334559	0.180059	0.112313	0.495688	0.392138	0.330957	0.225186	0.125618	0.220896	0.148942	0.118959	0.116837	0.0207337	0.0204761	0.1889	0.224054	0.180905	0.30515	0.350627	0.279565	0.133177	0.00208274	0.21797	0.176951	0.07238
	-0.118895	-0.196526	0.0120483	-0.00899116	-0.106852	-0.0332207	-0.138592	-0.193721	-0.0914131	-0.29634	-0.224452	-0.233328	-0.103894	-0.117116	-0.165976	0.0562927	0.209517	0.191523	0.168669	0.182412	-0.0220501	-0.108484	0.0549652	0.0201251	0.0925918	-0.0566713	0.0396169	0.308585	0.160308	0.0546406	0.286635	0.0560803	0.223652	0.177235	0.211367	0.00227547	0.137659	0.000698297	0.273966	0.27378	0.365559	0.379202	0.450302	0.222024	0.168223	-0.0139895	-0.0611947	-0.0355314	-0.0310164
	0.0777681	-0.127965	-0.0981316	-0.227759	-0.0362172	-0.01259	-0.12848	-0.197282	-0.261931	-0.102617	0.0517999	-0.00775913	-0.039398	-0.0615928	-0.0691087	-0.104771	-0.103005	-0.029525	0.0726048	-0.0994214	-0.14322	-0.0238211	0.119085	0.0688165	0.0440189	-0.0259182	-0.186678	-0.137175	-0.0507893	-0.093189	-0.13303	0.116309	-0.0594311	0.0448381	0.13827	-0.0834976	-0.160321	0.0680153	0.080089	0.195132	0.055998	0.130832	0.131148	-0.131312	-0.0696862	0.125508	-0.0537801	0.0447286	0.11183
	0.120871	-0.000222959	0.0486141	-0.0127305	0.0537266	-0.0560586	-0.0490714	0.0728838	-0.0326503	-0.259705	0.0496941	0.0840897	-0.0224277	0.0232943	-0.0879277	0.0342577	-0.0259852	0.118949	0.00868435	0.0355269	0.11088	0.0611251	-0.275273	-0.0504455	-0.129401	-0.0929206	-0.0371423	-0.0335182	0.00122233	-0.0412894	-0.0565325	0.0540307	-0.0568552	0.0721717	0.0178451	-0.0876733	0.265742	0.112455	-0.0577238	0.147409	-0.00137197	0.0351524	0.0141609	0.127957	0.0647026	0.0247636	-0.0767238	-0.0570572	-0.234268
	0.130333	-0.0732514	-0.0092517	-0.0843516	0.00646312	0.0977277	0.0389552	0.0143478	0.0146044	0.0455059	-0.0739871	0.0166009	0.0515188	-0.0658642	0.0798402	0.0921047	0.00748773	-0.0615628	-0.0271676	0.215972	-0.0639994	0.0702723	0.0630471	-0.0348361	0.11833	0.112198	0.00661894	0.048016	-0.115577	0.0679134	0.0577278	0.0558578	-0.0558327	-0.161368	-0.0829539	-0.102021	-0.0283705	-0.0431514	0.0578195	0.0299186	-0.00613249	0.0432794	-0.0261627	0.00155302	-0.0629274	0.0808398	-0.0826818	-0.0881012	-0.209016
	0.126895	-0.103502	-0.0541317	-0.0808905	-0.00718617	-0.105799	0.067923	-0.0137614	-0.0676191	0.0110703	-0.0198958	0.0234055	0.0392844	-0.0308702	-0.113148	0.0211622	-0.0798596	0.051643	0.0404741	-0.101578	0.0212423	-0.0964768	-0.0400774	0.0414429	0.0603803	-0.0276217	-0.0588678	-0.0140056	0.0215982	-0.012648	-0.0476222	0.0187883	0.0594522	0.0554794	-0.0324599	0.0087143	-0.0198262	0.0379715	0.0700272	-0.0704588	-0.0542764	-0.0541158	0.00233191	-0.0236088	-0.0369297	0.0308163	0.000342699	0.0186103	-0.0610768
	0.029794	-0.0881032	-0.015336	-0.132894	-0.0355653	-0.000758433	-0.0553938	-0.128368	-0.165417	-0.113287	0.048512	-0.022643	0.00629014	-0.0282216	0.0208987	-0.0189192	-0.0230111	0.0172043	0.036044	-0.0273757	-0.0397221	0.024645	0.0537876	0.0476894	0.0318549	-0.0541021	-0.0367035	-0.0143709	-0.0419466	-0.043601	-0.0184377	0.0171567	-0.0376729	0.0137477	-0.0624216	-0.0540562	-0.0385714	0.0949994	0.169614	0.0547871	0.030888	0.0177742	-0.00834706	-0.0191096	0.012928	0.08261	-0.0167399	0.024957	0.0272435
	0.183646	-0.0942398	0.0305358	0.0272802	-0.111801	-0.0951956	-0.0301903	-0.174431	-0.0913368	-0.134533	0.00580351	0.0946917	0.0942315	0.105025	-0.00648647	0.119316	0.0489642	0.0905611	-0.121505	-0.179735	-0.0224838	-0.0619922	-0.00991443	0.0477585	0.0154999	0.0431209	0.153785	-0.0606677	0.0105505	-0.0142783	0.0057183	0.0156442	-0.0211651	-0.0997103	0.0246188	0.00319436	-0.129125	0.205415	0.146266	0.0584647	0.0833865	-0.0417147	-0.0198202	0.0859421	0.0688385	0.0683155	-0.00897791	-0.0288343	0.0248217
	0.114131	-0.12692	-0.0342488	-0.15473	-0.102667	-0.0776543	-0.122199	-0.0940289	-0.140663	-0.14212	-0.0550574	0.0563316	-0.00207525	-0.0253093	0.00736779	-0.039473	-0.125591	-0.0313031	-0.00634048	-0.0734428	-0.102676	-0.0764648	-0.0276834	0.109929	-0.0379364	-0.0271094	-0.0357617	-0.129081	-0.0542081	-0.00709805	-0.0178815	-0.00179435	0.0325301	0.0814118	0.0441996	0.0218565	0.075796	0.1051	0.245822	0.215242	0.0743061	0.031735	0.0241892	-0.0199888	0.0467985	0.0693207	0.000444079	0.10115	0.0874418
	0.0357158	-0.0156864	-0.147427	-0.407559	0.0943671	-0.124129	-0.133535	0.369696	-0.190901	0.301816	0.0630119	-0.266362	0.208852	-0.0672596	0.269834	-0.0586422	-0.488084	0.287773	0.0415474	-0.203811	-0.225692	0.387517	0.00140568	0.259045	0.0506783	0.00793367	-0.0470924	-0.0929417	0.00697133	-0.242909	0.108207	-0.0502268	-0.0987639	-0.0977786	-0.104894	-0.0630462	-0.215548	0.26254	0.0791087	0.222548	0.169165	0.18273	0.184354	-0.0237599	0.0133908	0.276629	-0.201397	-0.253347	-0.359045
	0.078871	0.11227	0.0898763	0.0243755	0.0548185	-0.141328	-0.201325	0.221785	0.0625966	0.0376279	-0.389395	-0.225393	0.0296073	0.335056	-0.0742164	-0.216292	-0.321275	0.0844902	0.0886244	0.186964	-0.291798	0.112965	-0.0611229	-0.24649	-0.198223	-0.344364	-0.0391528	0.131064	-0.156147	-0.0417695	-0.0865937	-0.270965	0.554827	-0.0954958	0.226952	0.370093	-0.214971	0.34704	0.0678657	-0.154243	0.017818	-0.1555	0.0535937	-0.103857	0.057021	-0.0469939	-0.196721	-0.0204952	-0.127588
	-0.147224	-0.0917692	-0.180098	-0.11729	-0.0424336	-0.010454	-0.611247	-0.151776	-0.134724	0.265249	-0.300591	0.174606	-0.230847	-0.31723	-0.130149	-0.387687	-0.25398	0.042646	-0.183552	0.638726	0.201948	-0.317179	-0.483751	0.146647	-0.0671226	0.146812	0.713491	-0.645949	-0.320631	0.346875	-0.247321	0.0515843	0.312611	-0.398351	0.231307	0.19142	-0.16108	0.165316	-0.178989	-0.016395	-0.0535652	0.384109	0.520807	0.276114	-0.104697	0.198327	0.484309	-0.170351	-0.149087
	0.29956	0.0697506	-0.0204828	0.452477	0.0418296	-0.262439	-0.106198	-0.0841451	-0.859326	-0.253962	-0.0469506	0.0753789	0.14772	-0.349657	0.13207	-0.666108	-0.198238	0.377723	-0.0675542	0.0986906	0.133916	0.131297	-0.656156	-0.0212952	-0.199742	0.136724	0.0918961	0.109846	-0.28335	-0.275229	-0.0523593	-0.890517	-0.0385748	-0.0843507	-0.206444	-0.100888	0.65547	-0.330579	0.22363	0.11662	0.359075	0.0467696	0.187524	-0.170844	0.0415994	0.247442	0.229493	0.128913	-0.344993
	0.246611	0.00179865	0.0484976	-0.376777	-0.200369	0.00387258	0.150192	-0.0907004	-0.1307	-0.0910474	0.000833967	-0.0880609	-0.309067	0.302221	0.130401	-0.107675	0.246475	0.0183754	0.282892	0.0510982	0.10413	-0.165275	0.0581276	-0.136166	0.0353516	0.0388029	-0.0319483	0.333737	0.216403	0.0659626	-0.180114	-0.226586	0.0995248	-0.0665477	0.26728	0.545097	0.0571777	0.285942	-0.030132	0.245806	-0.0443309	0.158608	0.348512	-0.558579	-0.203653	0.237624	-0.216934	-0.239628	0.0238448
	0.00656806	0.000905416	-0.206954	0.129886	0.0131266	0.256591	0.127899	0.255766	-0.172076	0.0868564	-0.1675	0.00836055	0.00192926	-0.0885234	0.199116	0.185438	-0.0740302	0.0988815	0.253246	0.0571529	-0.0505277	-0.0436744	-0.0395901	-0.165196	0.00291912	-0.0882077	-0.0388216	0.177875	-0.104505	-0.0604734	0.203331	-0.017246	0.0584284	-0.179761	0.295509	0.131855	-0.00153127	0.202588	-0.213026	0.170454	0.142972	0.0603858	-0.0710262	-0.210424	0.11186	0.365681	-0.0787179	-0.359656	0.390401
	0.222575	-0.0182742	-0.199231	-0.335703	-0.0775495	-0.0837198	-0.0738059	0.287349	-0.0215179	0.0846784	0.193543	-0.0968151	-0.117525	-0.211031	0.0554701	0.223687	-0.207719	0.195752	-0.329638	-0.353084	-0.24441	0.255223	0.0640962	-0.280327	0.0520817	0.0181351	0.108372	0.092843	0.286222	0.162771	-0.223265	-0.0558348	0.261337	-0.113998	-0.0019197	0.104667	-0.124147	0.175426	0.400755	-0.0101312	-0.119398	0.22537	-0.401428	-0.00171874	0.177444	0.273313	0.19053	-0.0934453	0.101648
	-0.0278694	0.217374	0.606873	-0.45345	-0.337391	-0.0214969	-0.307773	-0.151946	-0.207126	-0.190654	-0.0147525	-0.336911	0.0205149	-0.131697	0.00143459	0.16266	0.346587	0.0294495	-0.285532	0.271419	-0.0918273	-0.331155	0.172202	0.439848	-0.27438	-0.222978	0.390948	0.130845	-0.250486	0.10413	0.027268	0.128594	0.034759	-0.0657497	-0.310507	-0.0751502	0.627122	-0.123818	-0.438848	0.222416	-0.136874	0.172672	0.0321783	-0.264672	0.528797	-0.616509	-0.0583224	0.568745	0.236079
	0.103301	0.0619328	-0.0897707	-0.0967193	0.0502368	-0.0338485	-0.133672	-0.0520729	0.0648032	-0.0115438	-0.0943566	0.16579	0.205849	0.0124174	-0.0737872	-0.0987398	-0.0771966	0.0782482	0.00331589	-0.0620262	0.0819385	0.0305359	0.121281	0.0417904	0.0609563	0.0765165	-0.120938	-0.163141	-0.0153375	-0.121962	-0.0949326	-0.0860036	0.0492127	-0.0744511	-0.00237119	0.0572682	-0.0759973	0.0148121	-0.0755495	-0.0181627	-0.0480774	0.153799	0.011602	-0.0686434	-0.166629	0.0187166	0.0204086	-0.0240665	0.0470732
	0.161584	0.0562482	0.180519	0.0134637	-0.0122318	0.0200731	-0.0821031	0.0598813	0.097242	0.0617794	0.0434042	0.0302357	-0.0752827	-0.00726456	-0.0373185	-0.0097576	-0.018814	-0.0537425	-0.0178132	-0.0961762	-0.104002	0.0573793	-0.051046	-0.0263306	0.0611256	-0.135081	0.0262712	-0.124024	-0.0615527	-0.0123661	-0.103831	-0.021025	-0.0208809	0.219038	0.0231211	-0.0144192	-0.101469	0.1267	0.0693941	-0.118824	0.132429	0.0301969	-0.0987886	-0.025906	0.18649	0.275641	0.227408	-0.0494275	-0.125784
	0.217392	-0.151666	-0.0504467	0.00237208	-0.0117744	-0.0384326	-0.100766	-0.0607087	0.0566471	-0.0114727	0.147341	0.0315246	0.0594187	-0.143817	-0.190571	-0.0327281	-0.176346	-0.114944	-0.0404333	-0.126245	-0.0459287	0.216156	-0.0277936	0.191821	0.150136	0.169252	0.0220519	-0.112969	-0.117106	-0.0520907	-0.0933506	0.0235143	0.0412931	-0.0145258	0.0355922	-0.00391494	0.0683283	0.0130823	0.0121609	0.0765205	-0.0391649	-0.0684078	0.0780643	-0.0173087	-0.00918201	0.0146036	-0.0204878	0.0296661	-0.0379352
	0.0197928	-0.108364	0.0214617	-0.189501	0.0588002	0.0638063	-0.0178927	-0.120083	-0.069861	0.0539245	-0.291458	-0.099191	0.0313251	-0.166613	-0.0573894	-0.145065	0.0208113	-0.140153	0.0864192	0.107837	0.137869	0.0659896	-0.216508	-0.0939256	-0.0857801	-0.155859	-0.147296	-0.225675	-0.118128	-0.176901	-0.0823246	-0.14918	-0.140811	-0.145588	0.108906	0.132476	0.300511	0.313696	0.0953243	0.181164	0.107145	0.0476414	0.0423522	-0.184546	0.00799928	0.294053	0.126116	0.0726918	-0.0431774
	0.172888	-0.073461	-0.0720541	-0.228219	-0.144217	-0.0963399	0.0391453	-0.136525	-0.100975	-0.00814866	0.101809	0.0118039	0.0220848	-0.0312295	-0.0161071	-0.103866	-0.0367803	0.0504366	-0.0132999	-0.160803	0.0324583	-0.0910648	-0.115166	0.154847	-0.0678365	0.106101	-0.122166	0.0653739	-0.00795743	-0.0870319	0.0696507	0.0915948	0.0262285	-0.023899	0.0186477	-0.0448284	0.195167	-0.00189652	0.0474899	-0.0381356	-0.121175	-0.0264195	-0.0573268	0.21898	-0.0168289	0.103825	0.21828	0.0133002	-0.105856
	0.103643	0.00303104	-0.0361673	0.0966907	0.13988	-1.24085e-05	0.15255	0.0624227	-0.0604421	0.134209	-0.057394	0.0679029	-0.0030978	0.00157839	-0.112105	-0.0440927	0.0463343	0.272233	-0.0227306	0.11002	-0.0134229	0.0762005	0.0537512	-0.0195041	0.112165	-0.111726	0.00147667	0.0623574	-0.0322193	-0.111229	0.0756226	0.0407496	-0.0851483	-0.0817826	0.0621326	0.000371197	-0.0694861	0.076791	0.0700964	0.0262886	-0.0252789	-0.0589858	0.0196354	-0.0955523	-0.01691	0.0994519	0.0620536	-0.096395	0.0206503
	0.141023	0.116041	-0.0126398	-0.0195874	-0.155112	-0.125349	-0.157191	0.00266879	0.0570918	0.138708	0.0418482	-0.059053	0.107516	-0.046899	0.056094	-0.159993	-0.0699719	-0.162662	-0.111313	-0.180984	-0.13879	-0.120046	-0.0433083	-0.0611092	-0.0579928	0.0674925	0.0221708	0.00718421	-0.168757	-0.0869933	0.0113506	-0.214921	0.150209	0.196798	0.148892	0.0650466	-0.097353	-0.0948554	-0.0201899	0.0393539	0.124647	0.381259	0.0340969	-0.179266	-0.187946	0.134329	0.157815	-0.00357503	0.0875078
	0.164513	-0.157777	-0.105854	-0.0385962	-0.0537104	-0.106246	-0.0300927	-0.0423352	-0.119359	0.137904	-0.0163301	0.00719845	-0.0646436	0.0374022	-0.054801	-0.087675	0.0190569	0.00245857	0.0243531	0.00527045	-0.0969029	-0.162159	-0.116861	-0.0930286	-0.00115782	-0.0500167	-0.0307341	0.0340622	-0.143737	-0.0403363	-0.099686	0.0527732	0.0414913	-0.0777898	0.0052369	0.0959201	-0.0103651	-0.0320816	0.0130355	0.112357	0.162154	0.115186	0.116382	0.0180113	-0.0831962	-0.0579558	0.098594	0.04472	0.00534311
	-0.0123986	-0.0200458	-0.0404411	-0.0538941	-0.01449	0.0980572	0.013435	0.0295159	-0.0937431	0.052463	0.204325	0.0677402	0.0800418	0.00494671	0.108808	-0.240764	0.0165535	-0.0223822	0.0131071	0.249409	-0.0506806	-0.0746594	0.0374443	0.0775853	0.172442	0.108053	0.0992322	0.165807	0.100435	0.00745328	0.117002	-0.104198	0.0416616	0.0854466	0.139497	0.0619971	0.145668	-0.0827318	0.0330354	-0.00301202	0.0138994	0.050878	0.0345029	-0.100281	0.134697	-0.0577449	-0.100569	0.0333173	-0.0696405
	-0.281283	-0.390832	-0.461342	-0.494873	-0.400645	-0.603463	-0.0106686	-0.589813	-0.488747	-0.365368	-0.0129604	0.273575	0.00610775	-0.284261	-0.719749	0.077275	-0.143299	-0.0328601	-0.567197	-0.0343234	-0.00202005	-0.682251	-0.0757452	0.0616803	-0.122587	0.0584754	0.219543	-0.446306	-0.220811	0.0807809	-0.195652	0.104359	0.174217	-0.174718	-0.367257	-0.288723	-0.151302	0.131424	0.533265	-0.0456566	-0.359845	-0.233075	-0.207306	0.0409838	0.0689686	-0.0453613	-0.120676	0.0475127	-0.147403
	0.159721	0.00594538	0.0909094	0.0288803	0.0207729	-0.0470928	0.0361006	0.00293692	0.0327356	0.0571474	-0.0180089	-0.00584718	0.0495195	0.0320596	0.122315	-0.0189747	-0.106014	0.0944402	-0.0320627	-0.120071	0.0389008	0.115867	-0.0100642	0.0924844	0.103334	0.0946572	-0.087725	-0.0388157	-0.0203859	-0.0370094	0.112028	-0.0382296	-0.0578038	-0.044404	0.0948894	0.0463736	-0.211653	0.0724774	-0.0123291	-0.0756648	0.0480473	0.0919833	0.125219	0.0137094	-0.0332117	0.0454419	-0.0560382	-0.11172	-0.0361869
	0.122532	-0.219844	-0.301661	-0.0127536	-0.0505833	0.344457	-0.158251	-0.0758396	0.273098	0.00995778	-0.0817398	-0.0929596	-0.274127	-0.157938	-0.0967651	-0.0380261	0.0882812	0.125066	-0.231203	-0.221885	-0.138655	-0.335644	0.0774903	-0.142284	-0.0712107	-0.0667986	0.111852	-0.142707	-0.0143285	0.0905853	-0.339796	-0.19433	-0.135431	-0.071371	0.0664258	0.14151	-0.0894013	-0.00321546	0.205006	0.185789	-0.135002	-0.0652393	-0.0442649	-0.0252397	0.124711	0.233599	-0.0692015	-0.0290767	0.123786
	0.00826068	-0.0338936	-0.0655495	-0.0161121	0.0892878	-0.108681	-0.151529	0.0250225	0.0597498	0.036801	0.115311	0.150322	-0.0122173	0.0154697	-0.0893379	-0.0722626	-0.017135	-0.00489503	0.0460843	0.0666061	0.111343	0.215379	0.0343278	0.0100652	0.123849	-0.0696087	-0.112419	-0.188526	-0.0416899	-0.147697	-0.0748613	-0.0462729	-0.093319	0.173507	-0.0501449	-0.119539	-0.00744419	0.0383693	-0.0107733	-0.0741554	-0.0850297	0.0212942	0.183165	-0.0970964	0.142851	-0.0562587	-0.173732	-0.038632	-0.22626
	0.0951004	-0.0777868	-0.0383376	0.0341854	0.245739	0.0953806	-0.062504	0.0617335	0.0328808	0.0455714	0.0206501	-0.056607	0.0798207	0.0952646	0.000819201	-0.152016	-0.0714899	0.0669424	-0.0499384	0.0245571	0.115202	-0.0261639	-0.063281	-0.0078331	-0.0258835	0.0643027	-0.0375228	-0.122083	-0.1375	-0.0694414	0.0446251	0.0139431	-0.00625284	-0.123006	0.0233878	-0.086544	-0.0898874	-0.078174	-0.143462	-0.0121267	0.0547314	0.0186717	0.0744651	-0.044814	0.0585146	-0.0701924	-0.124329	0.039173	0.0377194
	0.289263	-0.0500925	0.0568442	-0.0135935	0.0632569	0.0276461	0.00596364	0.0233041	-0.0419247	-0.0196574	0.0178733	0.0470149	-0.000447775	-0.00572837	-0.0170517	-0.0283238	-0.00665358	-0.00385145	-0.00498495	0.0361661	0.00207083	-0.00976184	-0.0151151	-0.0188753	0.0141965	-0.00545858	-0.022302	0.0149483	0.0320534	-0.00272048	1.96298e-05	0.00437238	-0.0235871	-0.0345044	-0.0358625	0.0297665	-0.00616015	0.0382279	0.0259533	-0.0243104	0.0147697	0.0415805	0.00218028	-0.0269173	-0.0451532	-0.0295325	-0.0114665	-0.0254126	0.0279334
	-0.408857	-0.405255	-0.236144	1.4921	0.240916	-0.250368	1.25874	1.25296	-0.253705	0.929674	0.485396	-0.187909	0.504681	0.356275	0.0391976	-0.77991	0.596425	-1.05649	0.357613	-0.349913	-0.677681	0.187146	-0.395863	0.144138	-0.120483	0.683879	0.276235	-0.754591	0.90443	0.149576	-0.336336	0.244407	0.442827	0.634335	-0.178303	-0.358574	-0.588497	-0.116154	-0.497494	0.314592	0.355395	0.13382	-0.3134	0.0671632	0.034522	-0.677126	-0.550944	-0.0702777	-0.152353
	0.146807	-0.149183	-0.022893	-0.0992709	-0.086347	-0.00962364	-0.0193432	0.122494	0.0838936	0.148877	0.029155	0.0358805	-0.0482757	-0.0692178	0.0512362	0.0514102	0.0653383	0.144939	0.128935	0.10297	0.0416127	0.108358	0.156961	0.0358252	0.071668	0.140678	0.121581	0.0554027	0.0437572	0.084643	0.0417639	0.147782	-0.00155729	-0.0176781	0.0405494	-0.0454077	-0.0096044	0.110948	-0.00328177	0.0634322	0.0526484	0.037236	-0.0879202	-0.0727925	-0.0494186	-0.107303	-0.0309527	-0.0311273	-0.0789098
	0.0410913	-0.247124	-0.175756	-0.174092	-0.121077	-0.0412732	-0.0574739	0.00926098	0.0370226	0.0132927	-0.0182928	0.0585823	-0.0836488	-0.119452	0.00943633	0.094731	0.0332248	0.0762734	0.0855077	-0.00644784	-0.0346985	0.200509	0.134473	0.150753	0.187342	0.173077	0.185498	0.0902383	0.06726	0.0212187	0.0872548	0.101436	0.0143664	0.0980519	0.0305092	-0.0443127	-0.0202314	-0.0254048	0.0148628	0.0506306	0.038236	-0.101126	-0.0843769	0.00372651	-0.0370651	-0.106778	-0.13988	-0.0722093	-0.0855067
	-0.226916	-0.376509	-0.220044	-0.342645	-0.26567	-0.1663	-0.110227	-0.131261	-0.123338	-0.0550579	0.0529666	-0.213007	-0.304685	-0.208841	-0.0525195	-0.0287977	0.0502609	0.0564628	0.0795017	0.0045345	-0.0451352	0.0703068	0.104638	-0.00245528	-0.041061	0.234779	0.180311	0.136987	0.0459335	-0.013687	0.0613786	0.0453615	-0.0675065	-0.0940344	0.0416059	-0.0522954	0.0486382	0.0463436	0.0341004	0.0616765	0.0185099	-0.0719083	-0.178588	-0.180394	-0.148159	-0.147592	-0.187528	-0.15931	-0.0923842
	-0.37451	-0.503592	-0.553999	-0.535967	-0.498446	-0.791867	-0.322812	-0.381113	-0.569198	-0.358796	-0.0375715	-0.330463	-0.11504	-0.278893	-0.553073	-0.533591	-0.562285	-0.106089	0.0603958	-0.0691096	0.00257459	-0.254001	-0.208923	0.108221	0.262472	-0.0547976	0.103679	0.0298431	0.109612	-0.0263782	-0.133235	0.00849825	0.0357754	-0.407753	-0.221978	-0.214332	-0.32256	-0.104135	-0.191402	-0.0532417	-0.030535	-0.260853	-0.0733141	-0.354879	-0.256679	-0.439857	-0.38812	-0.41622	-0.247315
	-0.00129072	-0.348094	-0.285179	-0.263367	-0.163261	-0.154567	-0.117289	-0.122923	-0.136571	-0.0580994	0.00973414	-0.100294	-0.0368643	-0.196072	-0.10916	-0.060125	0.0421486	0.344216	0.0480611	0.209464	0.261336	0.138044	0.349025	0.0297888	0.0912487	0.306708	0.171955	0.0451735	0.166125	-0.0142376	-0.0269344	0.0543769	-0.09854	-0.102536	0.0787089	-0.0791532	-0.0901579	-0.0298272	-0.106026	-0.066403	-0.0587589	-0.0087361	-0.151654	-0.187786	-0.167395	-0.223407	-0.187131	-0.20858	-0.113191
	-0.509261	-0.776825	-0.555967	-0.507498	-0.406396	-0.472945	-0.579317	-0.934649	-0.457322	-0.103717	-0.525548	-0.687971	-0.431325	-0.159135	-0.190207	-0.748542	-0.0523039	-0.101321	-0.0780339	-0.313303	-0.442919	-0.52225	-0.28438	0.111944	0.0771508	-0.343021	-0.0991289	-0.114131	-0.0769673	-0.186694	-0.0476181	-0.41563	0.308687	-0.270638	-0.436705	-0.270026	-0.26269	-0.130224	-0.288059	-0.434383	-0.165505	-0.517047	-0.381963	-0.565347	-0.520651	-0.2215	-0.306162	-0.496302	-0.124581
	0.312237	-0.0328685	0.100513	-0.0101813	-0.00743335	0.000151949	0.0322619	0.00570002	0.0180909	0.0813153	-0.00671563	0.0215144	0.00585661	0.0381801	0.0110353	0.0544678	0.0141901	-0.0162994	-0.0146875	0.0034321	-0.0549813	-0.00749281	-0.0117612	-0.0493583	-0.0368206	0.0267635	0.0148054	-0.00864668	-0.0254186	-0.0106333	-0.0454735	0.0122952	-0.0157346	-0.0436438	-0.020456	-0.00223946	0.0374061	-0.0142855	-0.0161244	-0.0450776	0.0198115	0.00881681	0.0179989	-0.0504338	-0.0399863	-0.00404635	-0.0330374	-0.0205419	0.0122364
	0.302353	-0.0609301	0.0611935	-0.0139207	0.0594926	-0.0135797	-0.0134133	-0.0199178	-0.00595643	-0.0216578	-0.0086543	0.0112808	-0.0406141	0.0114739	-0.0370544	-0.0328877	-0.00176268	-0.0278273	0.0906034	-0.0206179	-0.0319619	0.00869136	-0.00162196	-0.0919026	-0.0274175	-0.0373204	-0.0233649	-0.0880646	-0.00868795	-0.0105361	-0.0290321	0.0383861	0.0512387	-0.0158543	0.0374141	0.0214746	-0.0110719	-0.0117692	-0.0459211	-0.0248721	-0.0132226	0.00448019	0.0157943	0.0474348	0.0101829	0.0391796	0.00454022	0.0184696	0.0616961
	0.244779	-0.0863227	0.0271892	-0.0359606	0.0377162	0.003049	0.00178246	-0.0257509	-0.0249806	0.017246	-0.00635572	-0.0148405	-0.0019671	0.00946168	-0.00223348	0.0230958	0.00837614	0.000731646	0.0106839	0.00096462	0.00743225	0.00482336	-0.0196856	0.00394351	-0.0189105	-0.00135873	0.0175839	-0.0189745	-0.0199165	-0.00178091	0.00844005	-0.00289017	-0.000424478	-0.00303642	0.0194309	-0.00542333	-0.0242801	-0.0054191	-0.0138065	0.00440485	-0.00492075	-0.00762838	-0.0175014	-0.0272487	-0.0013637	0.007555	-0.032098	0.0165095	0.0355669
	0.237613	-0.0573191	-0.019922	0.124095	0.10771	0.164647	0.0270368	-0.0854011	0.0101813	0.0281741	-0.0605135	0.0470554	0.0562306	-0.0649207	-0.121425	0.130049	-0.06531	0.000575911	0.281423	-0.320209	0.294265	-0.181368	-0.170371	0.160371	0.0280606	0.264109	-0.138162	0.000602541	0.275752	0.014855	0.429495	0.0644826	-0.0274055	-0.0907349	-0.208492	-0.000976526	-0.0865538	0.0784358	0.287809	0.2043	0.212168	-0.0495712	-0.0444595	-0.1381	0.108933	-0.152526	0.0265897	0.0805496	0.168923
	0.097147	-0.0241717	-0.129752	-0.172329	0.0234037	-0.069723	0.0234392	-0.0644286	-0.00208449	-0.0460155	-0.147446	0.225543	-0.054923	0.15456	-0.0169831	0.100722	-0.112318	-0.0456641	0.137898	0.112745	-0.0767462	-0.0167028	-0.00178914	-0.0967504	-0.186285	0.172924	-0.0580787	-0.0548818	0.0222866	-0.0438148	0.0799215	-0.0624955	0.123281	0.082734	-0.0944626	0.0060622	-0.0415416	-0.0594406	0.129467	-0.150174	0.0530935	0.158069	-0.139074	0.0292297	-0.0206149	0.059136	0.0662019	0.25082	-0.0882329
	0.219317	-0.0960606	0.0431857	0.0652783	0.047204	0.0599294	-0.0829813	0.0333681	0.232824	-0.0568031	-0.0284827	-0.0838895	-0.0483649	0.0378996	-0.0882131	0.0873223	0.0719926	-0.0830683	0.169397	0.0547803	-0.0801018	-0.13733	-0.12306	0.0548335	0.0749543	0.019627	0.125086	-0.0725391	0.154229	0.199299	-0.0564335	0.0602902	-0.0716106	-0.0635876	-0.141138	-0.067906	-0.0994671	0.151527	0.00529633	0.0182205	0.145435	0.0231981	0.0709491	-0.112452	-0.0184632	-0.0338316	-0.00607375	-0.040505	-0.00659981
	0.140714	0.0828488	0.132545	-0.0128053	0.191553	-0.00436865	-0.278286	-0.278359	-0.20481	-0.198384	-0.191831	-0.00638983	-0.224502	-0.000731929	-0.187324	-0.331835	-0.273006	0.0447563	0.0123242	-0.303159	-0.52483	-0.330526	-0.367684	-0.197724	-0.109989	-0.174992	-0.199742	-0.189649	-0.165342	-0.0273142	-0.172462	0.132916	0.0165777	0.0625018	0.213746	-0.0593834	0.259729	-0.139494	0.141145	0.0514368	0.221591	0.187639	0.500163	0.493814	0.494037	0.435615	0.154446	0.50095	0.233206
	-0.0483763	-0.283591	-0.268947	-0.258764	-0.186933	-0.174288	-0.0915763	-0.138251	-0.0832914	-0.0545506	-0.241046	-0.187133	-0.308968	-0.204773	-0.20153	-0.102426	-0.0144975	-0.0954565	0.00051603	-0.0620556	-0.0845877	-0.0470372	0.0263642	0.0428986	0.0910657	0.271222	0.244227	-0.161106	-0.186881	-0.134328	-0.133488	0.0870503	-0.00299755	-0.0183759	-0.0535139	-0.039493	0.0868054	0.162442	-0.0463876	-0.177297	0.0446025	0.0187488	0.0430758	-0.158211	-0.0507856	-0.176698	-0.191076	-0.0378115	-0.0170986
	0.443803	-0.237318	-0.0872435	0.201667	0.312839	-0.538565	0.165573	0.23151	-0.279555	-0.455699	0.0895556	0.386724	-0.0830904	0.363296	0.0495247	0.0288239	0.166773	0.36087	-0.176794	-0.190057	-0.297196	0.193913	-0.0756509	0.108081	0.1687	0.348672	0.115821	-0.0833735	0.468052	-0.429331	0.126417	-0.462263	0.0588428	-0.116537	0.449065	-0.155606	0.44696	-0.470089	-0.265547	0.482292	0.541927	-0.380681	-0.0613232	0.198433	0.0169927	0.0530472	-0.278216	-0.0439917	0.0801325
	-1.02156	-1.11946	-0.108907	-0.575582	-0.149675	-0.343586	-0.0950224	0.137531	-0.159642	-0.191566	0.0432872	0.15591	-0.0106787	-0.196893	-0.588199	-0.141132	-0.292396	-0.296306	-0.61173	-0.561393	-0.128896	-0.634968	-0.670782	-0.175778	0.282852	-0.141822	-0.111111	-0.449498	-0.239424	-0.743795	-0.538166	-0.178729	-0.0114024	0.519174	-0.471639	0.0264237	-0.110261	-0.615975	0.546188	0.478326	0.0640184	0.63651	-0.143043	-0.371474	0.45735	-0.304209	-0.188884	-0.301935	0.500133
	0.167955	-0.174061	0.0495871	-0.0599428	0.0199973	0.175785	-0.0726016	-0.078917	-0.066395	-0.0310816	0.0333746	0.106788	0.209544	-0.0207167	0.105369	0.0583648	0.0853154	-0.0136249	0.0876017	0.0142394	0.0325414	0.0193093	0.0863586	0.0884106	-0.0442421	-0.0888878	-0.0808284	0.263911	0.192098	0.0867416	0.0801328	-0.0934713	0.11965	-0.00346579	-0.0474571	-0.185926	0.0317804	-0.133447	0.0833102	0.229855	-0.051644	-0.116504	-0.111726	0.00210618	0.0365161	-0.133889	-0.0572223	-0.165865	-0.0166356
	0.181796	-0.108093	-0.192773	-0.176113	-0.219673	-0.271445	0.00141949	-0.102479	-0.046102	0.0465351	-0.111801	-0.0411696	-0.131536	-0.235835	-0.070885	-0.0698481	0.13064	0.179168	0.0734202	-0.0458465	-0.102373	0.0188338	0.00927081	0.213707	0.0611515	0.0310533	0.218449	-0.0382747	0.131842	0.140649	0.277998	0.0733022	-0.0113867	-0.0238363	0.0229842	-0.0201468	-0.095234	-0.0975613	-0.0423483	-0.205549	-0.0902744	-0.145314	-0.164425	-0.071201	-0.115929	-0.163823	-0.0743224	-0.02966	0.0905918
	-1.20328	-1.16789	-1.13906	-1.30436	-0.894919	-0.952792	-1.70844	-1.32361	-0.852578	-0.39775	-0.594192	-0.302366	-0.421396	-1.0499	-0.697216	-0.321089	-0.0955663	0.448546	0.256699	-0.383003	0.00931216	0.271789	-0.105795	0.0903376	0.636644	0.886643	0.353103	1.04166	0.145544	-0.227475	-0.390392	0.341174	-0.213256	-0.131958	-0.615623	-0.646591	0.339532	-0.838122	0.144623	0.710562	-0.291947	-0.430024	-0.602077	-0.469964	-0.557096	-0.407593	-0.590685	-1.09959	-0.446153
	-0.0273864	-0.198436	-0.160329	-0.167376	-0.161623	-0.0183054	0.0186989	-0.00917857	0.0403915	0.10423	-0.0127167	-0.0472211	-0.110915	-0.144448	-0.101695	0.0679854	0.105096	0.121271	0.115485	-0.00735005	-0.0338317	0.0282486	0.162787	0.0465065	0.0762837	0.0917336	0.209151	-0.103815	-0.102619	0.0906033	0.0364382	-0.00940335	-0.0598966	0.0822669	-0.026615	0.0646526	0.0305896	0.17803	0.126292	0.0528924	0.156927	0.0529102	-0.0326955	-0.192367	-0.0250981	-0.224751	-0.109795	-0.0711422	-0.0805133
	-0.187351	-0.337649	-0.291801	-0.412742	-0.341612	-0.0185386	-0.289794	-0.214591	-0.156846	-0.035246	-0.0147698	-0.011991	-0.000983521	-0.275504	-0.0773236	-0.0822998	0.107907	0.0723214	0.00379825	-0.154181	-0.0627848	0.0261251	0.0834271	0.0376408	0.166661	0.192217	0.111599	0.0652047	0.0034138	-0.0906017	-0.153363	0.145571	-0.0721638	0.142685	-0.0746523	-0.11525	0.183365	0.0291485	0.0748234	0.117038	0.0189762	0.00397375	-0.0875337	-0.205213	-0.0973827	-0.232991	-0.189191	-0.251213	-0.0881984
	-0.570245	-0.782628	-0.581597	-1.01928	-0.700213	-0.609169	-0.925144	-0.83668	-0.704935	-0.28256	-0.691147	-0.47982	-0.535034	-0.747004	-0.789638	-0.321024	-0.319592	-0.167573	-0.184238	-0.713205	0.0512304	-0.0955557	-0.143832	0.144655	0.31138	0.428349	-0.0981151	0.0766063	-0.0980808	-0.25955	-0.36957	0.282005	-0.389596	-0.0529064	-0.575196	-0.46625	0.258928	-0.531366	-0.0643363	0.167785	-0.352768	-0.183036	-0.556191	-0.329553	-0.195615	-0.437889	-0.0522293	-0.817532	-0.374311
	-0.228314	-0.411069	-0.32254	-0.63668	-0.272071	-0.373764	-0.281479	-0.289692	-0.440761	-0.0667724	-0.112734	-0.295032	-0.331678	-0.369387	-0.359723	0.0749441	0.269436	0.165348	0.268131	-0.208902	-0.0522794	0.258563	0.298473	0.0850447	0.159538	0.268692	0.0494546	0.0518141	-0.217886	-0.0609864	-0.452199	0.244458	-0.193658	-0.253657	-0.0801804	0.0291725	0.361649	0.0517803	0.233273	-0.0348115	0.121462	-0.222813	-0.280503	-0.0517122	-0.0287834	-0.532305	-0.347456	-0.324336	-0.299753
	0.0546245	-0.290974	-0.110596	0.0372624	-0.0409747	-0.147163	-0.0959962	-0.0214119	-0.0376471	-0.220149	-0.0512742	-0.00673072	-0.0164695	-0.0579275	-0.183507	0.000981693	-0.074297	0.0798369	-0.00613946	-0.079024	-0.0448617	-0.0534443	0.1537	-0.0387328	-0.0411113	0.0390311	-0.0960188	-0.0263325	-0.263488	-0.107105	-0.0223909	-0.00382775	0.255749	0.154144	0.135216	0.060902	-0.0462697	0.0532858	0.168087	0.0764871	0.20679	0.0785348	0.133248	0.05752	-0.0590761	-0.00650616	0.213918	0.0378501	-0.00165487
	0.326081	0.283492	0.0114568	0.210778	0.0103254	0.239852	0.0477766	0.00945979	0.0668279	-0.0295821	0.317626	-0.0681038	-0.010313	-0.137816	-0.298823	0.159914	-0.145404	0.176732	-0.0946951	-0.0875987	-0.182645	-0.00632106	-0.0369784	-0.00979165	-0.200107	0.0117105	-0.223718	-0.00353678	0.0885583	-0.0487971	-0.249855	-0.123486	0.0680549	-0.185411	-0.0841661	-0.0930235	0.0420286	0.194983	-0.0686482	0.122465	-0.16024	-0.146839	-0.00492865	-0.182284	0.160223	-0.0300034	0.0543936	-0.0823106	0.135362
	0.0681361	0.0337637	0.00241859	0.10645	-0.0948877	-0.0251755	0.0976305	0.0854221	0.0561277	-0.0382808	0.0357235	-0.0258558	0.00289488	0.220965	0.0551524	0.134826	0.0873788	-0.0612439	0.0078435	0.00188713	0.0345858	0.37232	0.0777677	0.0812152	-0.138544	-0.0511156	-0.148139	-0.157144	-0.00242613	-0.088232	-0.0952791	-0.290381	0.0824016	0.0588441	-0.145261	-0.0617085	-0.136556	-0.0193737	-0.0904864	-0.0420587	-0.115187	0.0382086	0.153253	-0.0159733	0.0730056	0.0236863	0.225967	-0.00688126	-0.0195441
	0.322372	-0.00348508	0.236544	0.206263	-0.00153061	0.0147103	0.0834691	0.100503	0.122435	0.0870856	0.275398	-0.0592064	-0.341774	-0.27041	0.192196	-0.0540368	0.124914	0.0737931	0.0417005	-0.0812631	0.0063916	0.0406173	-0.23379	0.0523577	-0.183267	0.0329447	-0.232494	-0.146392	-0.0597293	-0.0663633	-0.251304	-0.0526234	0.0669779	0.157373	-0.0180313	-0.0957872	-0.197289	-0.316541	-0.115991	-0.0679896	-0.163767	-0.129466	-0.0839368	0.0144457	-0.147545	0.0296448	0.0513712	-0.279684	-0.155055
	-0.142764	-0.171458	-0.0167798	-0.122651	-0.0733007	0.160567	0.0826311	-0.0529056	-0.0349776	-0.108435	-0.0404568	-0.0784402	0.00130068	0.0739411	-0.0682518	-0.0525521	-0.0851489	-0.193171	0.0405507	0.161054	-0.0880219	-0.013999	0.0247258	0.0328964	-0.0332107	-0.206275	-0.114318	0.0248085	-0.517075	-0.0971732	0.0633638	-0.200446	0.0451087	-0.0427999	-0.0906438	-0.00531603	0.1285	0.209931	0.136699	-0.0540189	0.129446	0.0473707	-0.195704	-0.0198751	-0.175573	-0.0928777	0.0553404	-0.0340663	-0.0730346
	0.0183087	-0.00350356	0.192223	0.0401694	-0.146737	0.289935	-0.022998	0.0413776	0.155691	0.00243386	0.0530061	0.0391295	-0.101707	-0.0867116	-0.0336834	-0.0921021	0.0099798	-0.0765513	-0.0979175	0.067974	-0.173378	-0.00718286	-0.160611	-0.153453	-0.0500375	0.0875676	-0.224435	0.0566712	-0.169019	-0.123209	-0.0104426	-0.147045	-0.0421609	0.0425872	-0.0586913	-0.0710751	-0.045958	0.0727801	-0.20913	0.234447	0.0138506	-0.0332611	-0.0986116	-0.121893	-0.0814377	0.015269	0.0535983	-0.0109184	-0.198552
	-0.00229616	-0.080938	0.116512	-0.089468	-0.00521079	-0.00859511	0.151897	0.0417747	-0.0315407	-0.0626924	-0.0159233	-0.0215612	-0.201617	-0.0805872	-0.106632	-0.0518764	-0.0266016	-0.133373	-0.0931335	0.0399173	-0.132702	-0.0158735	0.00980426	-0.0821426	-0.0713915	-0.00831973	-0.116827	0.0572758	-0.0416992	-0.132671	-0.0768577	-0.153826	-0.151359	-5.14681e-05	0.0158999	-0.0503929	0.0701219	-0.0110851	0.0325002	0.00615336	0.166207	0.193042	0.147973	0.10818	0.139803	0.0841638	-0.0953945	0.114556	-0.0586656
	-0.10882	-0.075108	0.0406349	-0.269317	-0.170724	-0.308166	-0.209685	-0.245822	-0.305101	-0.2204	-0.21678	-0.0936421	-0.339875	-0.233522	-0.297441	-0.0615969	-0.006429	-0.0528001	0.0310485	0.0684817	-0.0747436	-0.0977447	-0.141788	0.252939	-0.0189591	-0.0593045	-0.104399	-0.0241968	-0.128089	-0.0114193	-0.024842	-0.219123	-0.0818919	0.120234	-0.0652664	0.154887	0.207868	0.00220188	0.167575	0.107679	0.234637	-0.0233061	0.155125	0.104557	0.147496	0.0269644	0.169142	0.222848	0.0970531
	-0.124442	0.0933242	-0.116436	0.145229	-0.0313741	-0.0977885	0.102682	-0.223486	0.134712	0.0508233	-0.247805	-0.116627	-0.306948	0.172631	-0.135876	0.213355	-0.225984	0.427689	0.0306962	0.0237029	-0.351447	0.147835	0.137123	-0.118814	-0.124303	0.267479	0.32566	0.243979	-0.088444	-0.381894	-0.0257	-0.319243	-0.069527	-0.202992	-0.260272	-0.183943	-0.190635	-0.169069	-0.282359	0.0186086	-0.150967	-0.0472844	0.139541	-0.17529	-0.18467	0.170986	-0.0825225	0.0225168	-0.264915
	0.0507918	0.0370623	0.240281	0.20228	-0.0719488	-0.0260628	0.0180288	-0.127649	0.0283376	0.566141	-0.209294	0.0200663	0.183096	-0.227472	-0.173078	-0.0359883	-0.230111	0.253983	0.093991	0.0528259	-0.00197211	0.0202546	0.176131	-0.165352	0.203982	0.311162	0.146712	0.471247	0.110009	-0.104221	0.137786	0.222138	0.134893	-0.22393	-0.233372	-0.312569	-0.0938015	0.00387634	-0.0189078	-0.026837	-0.262379	-0.285513	-0.0496347	0.360157	0.197296	0.0132592	0.112167	-0.160285	-0.207284
	0.160856	-0.290757	0.0110585	0.0140137	0.0515613	-0.107641	-0.219568	-0.143066	-0.153901	0.0616342	-0.380291	-0.0246892	-0.19142	-0.477378	0.189249	0.465943	0.00436965	-0.193152	0.430138	0.0819221	-0.0423717	0.0661289	-0.0630575	0.0829348	0.0767258	0.162061	0.235168	-0.278089	-0.25632	0.0782003	0.316639	0.217014	-0.0895104	0.242408	-0.0608617	0.0413558	0.12874	-0.326686	0.407074	0.0536832	0.172472	0.424644	-0.104826	-0.311168	-0.507404	0.105049	0.0833176	0.321431	-0.309907
	0.0260487	0.10675	0.0684634	0.087288	-0.0232508	0.00149821	0.0452243	0.185174	0.248057	0.00972457	0.0681275	0.041828	-0.0883976	-0.270263	-0.167264	-0.0152397	-0.147109	-0.0192263	-0.0125991	-0.227751	-0.112076	0.165278	-0.065985	0.114052	0.190124	-0.0138402	-0.118508	0.0800432	0.0193494	-0.230195	-0.336481	-0.149195	0.0920989	-0.200955	-0.29849	-0.060666	0.00253372	-0.210126	-0.118525	-0.0166055	0.420397	0.0814541	-0.125871	-0.0960274	-0.096609	0.00322352	0.121225	0.0512646	0.337715
	0.00737978	0.0493868	-0.0687275	0.0656967	-0.283334	0.123254	-0.0765236	-0.0351201	0.387707	-0.0459288	-0.212598	-0.312549	-0.01504	-0.13956	0.235675	0.0493781	-0.0665667	0.204373	0.562763	0.192963	0.135254	0.208232	-0.0695662	0.180447	0.172839	0.0763467	0.0403368	0.0520324	-0.234715	0.0446673	0.101017	0.0874106	0.369182	0.215693	-0.0252689	0.00904639	0.126361	0.0684658	0.0435083	0.228904	0.354467	0.0471474	0.0432022	0.234166	0.136499	0.0699806	-0.146039	-0.243307	-0.0304269
	0.0932132	-0.0814448	-0.1108	-0.464693	0.116237	0.482083	-0.15382	-0.589178	0.103628	0.00987459	-0.0538156	-0.229708	-0.211187	0.307628	-0.155722	-0.119153	-0.0816988	-0.120975	-0.0294257	-0.100091	-0.350301	-0.0509582	0.108781	0.543884	-0.052526	-0.225251	0.193305	0.101501	-0.106568	0.0145518	0.0967661	0.0130672	-0.043715	-0.23681	0.0125616	-0.31363	-0.232289	-0.0903936	0.136949	0.0753244	-0.0158395	-0.240809	0.105362	0.169776	-0.0295969	-0.165868	-0.377146	-0.18492	-0.27516
	0.0799173	0.167745	-0.0315903	-0.0191113	0.0534348	-0.0682279	0.0643025	-0.0753632	0.104708	-0.103941	0.00263507	0.0748734	0.0348977	-0.0693053	0.00800405	0.0245305	0.0543521	0.167562	0.190936	0.0768269	0.19816	0.0603949	-0.0650888	0.0138237	0.0780262	0.172228	-0.116213	0.126264	0.0320542	0.0160919	0.0352115	0.0286428	-0.0749189	-0.00593466	-0.109431	0.0569809	-0.104308	-0.0612534	-0.0613428	0.0681151	0.220134	-0.0608788	-0.00373019	0.193332	0.106589	-0.159291	0.307697	0.0363995	0.144029
	0.0829479	0.013233	0.0955035	0.0610715	0.0280611	0.194365	-0.0433502	-0.0839781	0.0403057	-0.0307964	-0.121619	-0.0985872	0.058841	-0.177505	-0.0141184	0.0766982	-0.199623	-0.0439842	-0.10806	0.0228155	-0.0892776	-0.0900486	0.0170181	0.14456	-0.0759309	-0.0472968	0.0331218	0.0911691	-0.0427343	-0.0987138	0.05665	0.109506	-0.0355938	0.088699	0.0996604	0.0752506	-0.0789696	-0.101883	-0.137745	0.0483211	0.00714383	-0.240586	-0.0195768	0.00258006	-0.05406	-0.0157142	-0.00253258	-0.0697217	-0.0433203
	0.0834906	-0.042095	0.169551	0.141476	0.0854101	0.401121	0.155115	0.0771321	0.0226673	0.0711128	-0.194088	-0.112559	0.0594495	-0.162239	-0.0869154	-0.247183	-0.146274	-0.209365	-0.274863	-0.102446	-0.127093	-0.0572225	0.00108303	-0.0283233	0.0334982	-0.0949629	-0.056607	0.164427	-0.065847	-0.0122499	0.116648	-0.0172183	0.117406	-0.0746273	-0.184012	-0.178182	-0.231987	0.0502475	0.0803758	-0.16478	-0.0396128	-0.2569	-0.242059	-0.129852	-0.0717246	-0.108586	-0.173562	0.0915371	-0.231758
	0.340958	0.197208	0.208297	0.145745	-0.317316	0.171355	-0.118409	0.0789332	-0.201409	0.592265	-0.0203137	-0.0381032	-0.10152	-0.354121	0.0846624	-0.201401	-0.318037	-0.40129	-0.229007	-0.00586657	-0.177711	0.576647	0.08646	0.30988	0.0659136	-0.109701	-0.0912429	0.18349	-0.0470012	-0.180828	-0.0856506	-0.281445	0.115426	-0.00826954	0.211242	0.161538	0.00537263	0.208999	0.0779492	0.403808	0.0683632	-0.221212	0.222747	-0.483136	0.0684422	0.259885	0.0355982	-0.0801336	0.177764
	-0.184905	-0.0122688	0.305216	0.0449695	-0.114259	0.447998	0.0511312	0.147439	-0.211672	0.0722652	0.349288	-0.332813	-0.108644	-0.198362	-0.163262	-0.143182	-0.0830821	-0.171652	-0.228178	0.0262325	-0.0285097	-0.0546222	-0.085502	0.284221	0.359899	-0.0294837	0.258993	0.440972	-0.0415469	0.0547716	0.0880917	0.0295049	-0.152643	-0.204904	0.220063	-0.187018	0.357057	0.104138	-0.161802	0.0871902	0.0277763	-0.138769	-0.112262	0.350921	-0.282359	-0.141759	-0.359072	0.0198586	0.121496
	0.262437	-0.0704184	-3.86424e-05	-0.0646387	-0.0555393	-0.0288111	-0.052825	0.00502138	-0.0445949	-0.0385692	-0.0725529	-0.0727465	-0.0136899	-0.0317377	-0.0243615	0.00241483	0.0147045	-0.00127479	0.0267541	0.0039501	0.00934039	0.0100084	-0.0182956	0.0517126	0.0258104	0.0170489	0.0502446	0.0175292	0.0666684	-0.00667479	-0.0794015	-0.00568734	0.0475396	-0.0184754	-0.0110142	0.0102643	-0.00266166	-0.0496701	0.00879688	0.0948055	0.0337944	-0.0497119	0.0163037	-0.000638216	-0.0416632	0.0454739	0.00111112	-0.0766657	0.00115468
	0.205719	0.0269713	0.102014	0.177273	-0.0182521	0.323933	0.122904	0.0754437	0.533179	0.0342821	0.309707	0.0263349	0.0829481	0.143909	-7.9915e-05	-0.0523117	0.334712	0.071804	-0.0602068	-0.153715	-0.025075	0.178406	-0.114703	-0.0838734	-0.00411621	0.0148259	-0.0320857	-0.0404836	0.22818	0.145363	0.231281	-0.204322	-0.0768199	-0.0627865	-0.0518382	-0.116048	-0.0244285	0.0307972	0.0269119	0.0245201	-0.0398915	0.0457507	0.138398	0.0524565	-0.135687	0.160523	-0.0997828	-0.0816992	0.0281414
	0.251279	-0.0156688	0.0560459	0.0890867	0.131078	-0.0178548	0.0437085	-0.00383168	0.0663554	-0.039062	0.0188219	0.0958938	0.0299912	0.110427	0.0824224	0.0408675	-0.0392835	0.0828284	-0.0725653	0.0497695	0.117881	0.0235468	0.115496	0.0338073	0.0444539	0.00608262	0.0422556	0.0733467	0.0305109	0.0408759	0.044666	-0.0831432	-0.068854	0.007573	0.0649775	0.0703831	0.0278089	-0.0148221	0.0374365	-0.0775381	0.107924	0.0666972	0.00367323	0.0506968	-0.0101981	0.0436867	0.0425706	0.032139	-0.0723809
	0.195383	0.0649498	0.117055	0.101429	-0.042455	0.0177738	-0.0131563	-0.0130992	-0.031323	0.0432788	0.126676	0.0992732	0.0683072	-0.0386961	0.0921466	0.0194349	0.0732766	-0.0271857	-0.0951151	0.00865601	-0.064471	-0.0300854	-0.0695199	-0.0204511	0.0949173	0.0513913	-0.0773096	-0.0419326	-0.0408185	-0.024855	-0.0522354	-0.080327	-0.081088	-0.0521614	-0.0724096	-0.0553721	0.0268646	-0.0189584	-0.017795	0.0915571	0.0340226	0.0633361	0.0122037	-0.00448833	0.0857928	0.073093	-0.0416495	-0.0273454	-0.0859147
	0.259248	-0.0835076	0.0610928	0.0665951	-0.0597371	-0.00653649	0.0873728	0.0604454	-0.00588093	0.15652	-0.0309189	-0.0160064	-0.00277511	-0.0770553	0.107177	-0.0924961	-0.0517607	0.119698	0.0981047	-0.00488977	-0.0115631	-0.0659214	-0.0785999	0.0190795	0.0276966	-0.0250227	-0.0552531	-0.0530094	0.0131132	-0.0376096	0.0347609	-0.0272111	0.0870943	-0.0327487	-0.0701348	-0.112696	-0.0479269	-0.13348	0.066417	0.140324	0.0767084	0.0976825	0.111795	0.0611701	-0.029653	-0.03086	0.0314721	-0.0408005	0.00397551
	0.234154	0.0847547	0.106206	0.18513	0.0588869	0.138149	0.102243	0.0532638	0.0581814	0.000131083	0.0277239	0.0762254	0.0247698	-0.0180067	0.136952	0.0363318	-0.0319148	-0.0053138	-0.0262132	-0.00569537	-0.0560537	-0.0392855	-0.0289398	-0.0147795	-0.0480192	-0.0312649	0.00444826	0.0532199	0.0662331	-0.0207869	-0.0471159	-0.0935141	-0.0979086	-0.139176	-0.110473	-0.0796459	-0.0399815	-0.0860034	0.0150044	-0.025701	-0.0458705	-0.0304852	-0.0307117	-0.0446242	-0.0555187	-0.0934438	-0.02469	-0.00455619	-0.0891074
	0.149533	0.0162288	-0.0568067	0.130827	0.072179	-0.0117416	0.040032	0.0389416	0.011273	-0.155153	0.0654292	0.0418678	0.00769991	0.0805733	-0.0526669	0.0256734	0.00363959	-0.0844556	-0.143733	-0.0917939	-0.0629351	-0.116063	-0.0719798	-0.172552	-0.17831	-0.0512991	-0.141407	-0.123968	-0.151741	-0.0666852	-0.0482033	-0.147628	-0.0857657	-0.169564	-0.0902156	-0.0897386	0.0108649	-0.0433074	-0.0582532	0.0730006	0.0541139	0.0391764	-0.0118681	-0.0308822	-0.0526707	-0.0493841	0.0586181	-0.0308773	-0.083757
	0.243268	0.0768741	0.101837	0.0747738	0.0248347	-0.0188063	0.0155583	0.0351575	0.0497019	-0.0406603	0.0498454	0.0558148	0.0415958	0.0177517	0.0559767	0.0445211	0.0785756	0.0705129	0.0894286	0.0380796	0.0326476	-0.0319537	0.0913797	-0.00206298	0.0433155	0.116251	0.0712342	0.109067	0.121846	0.0391596	-0.0473455	0.0215098	0.00442497	-0.0336569	-0.0621213	-0.0124896	-0.0167775	-0.032083	-0.0289406	0.00427076	-0.00073469	-0.0589102	-0.0310912	0.00475716	-0.0284257	-0.0251606	0.0266245	-0.0513798	-0.0282095
	0.156194	-0.136347	-0.0485769	0.0201365	0.019425	-0.031887	-0.0656785	-0.0600887	-0.0773851	-0.116367	-0.0264784	0.00858644	-0.0175805	-0.0667391	-0.0621025	-0.0321048	-0.0360353	-0.0857806	-0.0272915	-0.0473219	-0.0620727	-0.0856216	-0.130154	-0.090941	-0.0717727	-0.058235	-0.110137	-0.0612288	0.0102192	-0.0594157	-0.0283371	-0.041823	-0.0516476	-0.0742712	-0.0513702	-0.0131555	-0.0324023	-0.0127106	-0.0174838	0.00596628	0.0934522	0.0680758	0.0526373	-0.0257293	0.0262183	-0.00916567	0.00699286	0.019026	-0.0109118
	0.230113	0.267771	0.0625265	0.0880468	0.000147845	0.0777204	0.0307166	0.0184859	-0.0705452	-0.0899323	0.000319216	0.0318401	0.0439818	0.018728	-0.0165347	0.0296285	-0.0635334	0.0403398	-0.0312564	-0.100582	-0.116428	-0.156628	-0.0251386	-0.055846	-0.0641288	-0.0902053	-0.00136538	-0.107051	-0.0676691	-0.02677	-0.158292	-0.167197	-0.074509	-0.214054	-0.134105	-0.185708	-0.102932	-0.0792407	0.0807466	-0.0425248	-0.0453955	0.0996889	-0.0996976	-0.0308515	-0.0490592	-0.0859583	0.00988367	-0.111555	-0.0577898
	-0.252181	-0.309731	0.0930722	-0.598308	-0.129806	0.213492	-0.177954	0.116416	-0.0073022	0.293035	0.193984	-0.359528	0.0670696	0.159835	0.211788	-0.312282	-0.317434	0.0277366	-0.0577168	0.139361	0.316823	0.265581	-0.534489	-0.196576	0.372401	-0.274988	-0.138542	-0.0593609	0.474116	-0.64748	0.0223519	0.11873	-0.24996	0.42866	-0.6383	0.0802963	-0.117373	0.430404	-0.14235	0.0224801	0.0405243	0.18933	0.304102	-0.290873	0.193479	-0.135712	-0.0645788	-0.110802	0.081036
	-0.278214	-0.0767694	0.0528701	0.101645	0.304325	0.166804	-0.0294148	0.0244082	-0.431199	-0.137568	0.0670367	0.15119	0.156566	0.210432	-0.267258	0.017651	0.231842	0.0430596	-0.318766	-0.118392	-0.0386982	-0.250891	-0.130815	-0.490292	0.0931616	0.049601	-0.637193	0.0492358	0.168285	0.2415	0.0595725	-0.0500113	0.102487	0.21122	0.496529	0.210496	-0.208932	-0.151947	-0.0999377	0.105648	-0.0946007	-0.0648334	-0.100559	-0.15606	-0.0615955	0.21019	-0.124776	0.263421	0.50935
	-0.0435237	-0.270138	-0.5563	0.0372019	0.132441	-0.0346796	0.0557145	-0.1324	0.0547777	0.290388	0.0612248	-0.131804	-0.134103	0.0246533	-0.246461	0.181001	-0.391992	0.0645734	-0.0440297	0.285814	-0.177504	-0.323371	-0.213171	0.0770963	0.0811704	0.037658	-0.0670056	-0.0123789	-0.199112	-0.122575	-0.127812	0.121442	-0.0350421	0.0751606	-0.0116575	0.158075	0.100992	0.0912003	0.0947599	0.135904	0.127671	-0.142088	0.100918	0.132067	-0.0950377	0.00682376	0.0375634	0.378723	0.682774
	0.361325	0.19837	0.12496	-0.130716	-0.000922511	0.00429054	0.144196	-0.306132	-0.294927	-0.232565	-0.283562	0.292429	-0.0656937	0.246084	0.23683	0.0437835	-0.235574	-0.0210392	0.128719	-0.289718	0.430876	0.403081	-0.0243496	0.204901	-0.224978	-0.132465	-0.0202796	-0.183603	-0.369114	-0.00313975	-0.0115198	0.186948	0.0972226	-0.251774	0.0827295	-0.279858	0.0452794	0.396171	0.0924019	-0.320794	-0.172549	0.209899	0.162939	0.0162175	-0.146517	0.223729	0.0219878	-0.153732	-0.0659572
	-0.447476	-0.131937	0.146807	-0.0450867	-0.0180541	0.152499	-0.233257	0.0995489	-0.453473	-0.432706	0.0246241	0.0275251	-0.251476	-0.159791	-0.170347	0.0223624	0.294628	-0.250007	-0.392514	-0.151945	-0.241779	-0.196455	0.034264	-0.296317	0.00220364	-0.12837	0.229455	-0.211894	-0.0162929	-0.0616952	-0.38067	0.379667	0.502917	0.415578	-0.144061	-0.0226758	-0.304599	-0.177756	0.258027	0.295705	-0.0318903	0.0107596	-0.0707403	-0.164807	-0.371769	0.0137433	-0.15483	-0.036226	0.211516
	0.205561	-0.104305	-0.173683	0.234871	0.0182088	0.336919	-0.0780266	0.0141592	-0.0163853	-0.170938	0.00960442	0.144384	0.0239931	0.06818	-0.0407036	0.182781	0.00858532	-0.189483	-0.108443	-0.014073	0.218148	-0.118587	-0.0348152	-0.0406684	-0.0390686	-0.104278	-0.17499	-0.0462288	0.167807	0.0199623	-0.139389	-0.0890247	-0.0264768	-0.175049	0.0755627	-0.0848863	-0.0676585	-0.0648341	0.0767651	-0.0829257	-0.0307902	0.0278994	-0.082942	0.00753487	0.143902	-0.109668	0.0715267	0.104508	0.0374274
	0.291057	0.168527	0.256296	0.527981	-0.0121723	-0.223907	0.0706908	-0.474122	0.233808	-0.00427439	-0.066766	-0.0558446	0.142999	-0.226738	-0.334056	-0.0608457	0.151842	0.0522912	-0.00165234	-0.291588	0.192643	-0.0679983	0.0811129	0.188875	-0.04242	0.124752	0.0744213	0.0853382	0.137571	0.516575	0.159836	0.149184	0.108481	0.0523032	0.110464	-0.173291	-0.120467	-0.32311	-0.335115	-0.0802526	-0.0685327	0.18284	-0.249118	-0.311161	0.0804298	-0.0708658	0.139338	0.0553459	-0.0886082
	0.193813	0.0470739	-0.125994	0.0890237	0.231646	0.0221151	0.0279329	-0.0500305	-0.0778711	0.0751342	0.00923819	0.0116308	-0.0781354	-0.0422937	0.0974021	0.02661	-0.0697152	0.024167	-0.164185	0.211698	0.11215	-0.0132209	0.0958566	-0.0435032	-0.150768	-0.0692368	0.175854	0.0962737	-0.00617905	-0.149421	-0.0553533	0.110665	0.150879	0.0823683	-0.0672261	-0.216021	-0.134842	-0.169709	0.0881692	-0.0223608	0.0025343	0.00211434	0.0355238	0.0695837	0.0904551	0.0491031	0.0136592	-0.0254238	0.0792382
	-0.0663323	0.426152	0.0161171	0.0881439	0.0869213	0.000608727	-0.106794	-0.0811535	0.103981	-0.223194	-0.0225163	0.309197	0.0600142	0.07314	-0.000425733	-0.074883	0.250968	0.222457	-0.0991493	0.17998	0.197213	-0.00675813	0.112304	-0.14557	0.0416389	0.243696	-0.0992709	-0.170729	-0.0772675	0.192679	0.0239134	-0.107114	0.162176	-0.0634099	0.000430664	-0.0425024	0.281298	0.0442501	-0.0994212	-0.0762417	-0.11218	0.0164074	-0.150343	-0.171071	-0.302734	-0.186934	-0.0982566	-0.0727678	0.0225273
	0.175197	0.0764591	0.180714	0.100632	0.159057	0.205058	-0.119297	0.277082	-0.0781185	-0.186123	-0.0791499	-0.0423075	8.78988e-05	-0.0226939	0.0163852	-0.123135	0.0959107	-0.00734871	0.0208145	0.325221	-0.0850358	0.0472841	-0.20214	0.0422774	0.428089	0.0330709	0.064762	-0.211768	0.0311539	0.13437	-0.329573	-0.0318423	-0.28306	0.0311102	0.0854448	0.107376	0.219098	-0.262915	-0.203887	0.0102794	0.11554	-0.0951843	0.100465	-0.197452	0.00756519	-0.36849	0.100287	0.0669854	0.479508
	0.24829	0.00642561	-0.0182333	0.220221	-0.0355664	-0.102285	-0.124903	-0.0175577	-0.0840779	-0.00298512	0.267413	0.226682	-0.0286645	0.0821952	0.0333757	0.148409	0.0162872	0.266295	0.0256945	-0.0430104	0.0744798	-0.0478152	-0.0319926	0.254323	-0.117848	-0.21848	-0.0588249	-0.0745422	0.0867481	0.000171562	0.148896	-0.035039	0.0155174	0.00172678	-0.247439	0.0397957	-0.167727	-0.0690733	-0.0902135	0.0418837	-0.152898	-0.159061	0.0635623	-0.202633	-0.00771208	-0.0844795	0.00856597	0.083644	-0.0428466
	-0.031068	-0.22587	0.0431842	-0.0383621	-0.167851	0.218798	-0.254042	-0.17392	-0.454103	-0.171068	0.21868	0.0115357	-0.0975381	0.318117	-0.143522	-0.0467509	-0.115428	-0.179794	-0.249946	-0.109045	-0.106291	-0.703729	-0.0785112	-0.311428	-0.133723	-0.281217	-0.0114705	0.130842	-0.175061	-0.063253	-0.155239	-0.160528	-0.137788	0.055628	0.0224156	-0.107808	0.141386	-0.268017	0.0520214	0.0493211	0.498165	0.1668	0.241018	0.459145	0.277543	0.183331	-0.0824554	-0.0798917	0.00573609
	-0.0574643	0.381175	-0.267187	0.318982	0.132486	-0.109011	0.0586565	0.0578659	0.0593322	-0.192969	0.162736	0.177015	0.140187	0.0357202	-0.015348	-0.0406574	0.193387	-0.00730943	0.186836	0.155483	-0.0340289	-0.212616	-0.169124	-0.116768	0.0601686	0.213432	0.227355	-0.411426	0.284366	-0.136403	-0.0476008	-0.0753233	-0.0461604	0.0364629	-0.292999	-0.0379852	-0.143809	0.100434	0.0755919	-0.180445	-0.158935	0.0739126	0.0445849	-0.165651	-0.175704	0.0418499	-0.100314	0.0981512	0.100865
	0.201878	-0.0106913	0.0800998	0.124244	0.143239	0.121358	0.014345	-0.0237367	0.0790301	0.0872778	0.140769	0.022353	-0.0399469	0.0296732	0.098944	0.0535909	-0.0230849	-0.0643941	0.0183862	0.236011	-0.0563861	0.0652331	-0.048799	0.107964	0.0913063	0.0703088	-0.045692	-0.0992391	-0.0411179	0.0726096	0.0222005	-0.0380886	-0.0292043	-0.0138599	-0.063079	-0.144554	0.132018	0.209868	0.0625112	-0.0912805	0.0384575	-0.0258737	0.00370016	0.0960415	0.0572985	-0.161724	-0.132338	-0.0457428	0.0874199
	0.15801	0.00423093	-0.190562	0.257627	0.0684448	0.22652	0.312973	0.0539229	-0.0809458	-0.0976112	0.0683738	-0.0124833	0.158202	-0.0353486	-0.0062098	-0.164384	-0.200532	0.123775	-0.0620553	-0.137644	0.197385	-0.0905251	-0.409985	0.0691129	0.0308057	-0.189828	-0.248851	-0.0255603	-0.148354	-0.106434	-0.170921	-0.0109443	-0.313864	-0.28549	-0.224561	-0.111717	-0.0782521	0.247653	0.042103	0.352381	0.503199	-0.183606	0.253903	-0.231283	-0.230993	-0.0122441	-0.348963	0.227272	-0.0125348
	0.196423	0.0376481	0.0537445	0.0105343	0.139207	-0.0187865	-0.0580151	-0.00282681	-0.0968651	-0.0767211	0.0645266	-0.0719901	-0.0236874	-0.0409131	-0.00696925	-0.0636616	-0.161583	-0.174174	-0.23641	-0.221622	-0.117421	-0.155399	-0.108784	-0.00806086	-0.0955227	-0.190461	-0.201882	-0.152574	-0.0126797	-0.0861247	-0.0134444	-0.131818	-0.0470836	0.0104195	-0.163643	0.00100864	-0.121691	-0.0528701	0.0209144	0.0121338	0.0443136	-0.00146972	-0.0552179	-0.0736983	-0.047255	-0.059347	0.0139224	-0.0102858	-0.0791394
	0.208785	0.0128312	0.0779279	-0.0560188	0.0137556	0.0290797	-0.0563021	-0.0431103	0.0630986	0.095128	0.102741	-0.0140212	0.0366738	0.182995	-0.192774	0.0262174	-0.154225	-0.0794405	0.0489634	-0.115762	-0.0394534	0.0488623	-0.0109986	-0.0101535	-0.0449743	-0.0232849	0.0262248	0.0380429	0.128974	-0.0627009	-0.0350396	-0.00843637	-0.172048	-0.0644089	0.0105629	-0.0369142	-0.0923935	-0.0607274	0.162426	0.109832	0.0195229	0.0372679	0.127966	-0.0618795	-0.16807	-0.052267	0.0705564	-0.0275188	-0.0950792
	0.16052	0.362926	0.0734744	0.848293	0.204155	0.108122	0.38516	-0.387184	0.348207	-0.0259382	0.176709	0.00370525	0.307836	-0.108861	0.314532	0.00919095	-0.0307152	0.0719852	-0.170154	0.280645	0.166097	-0.534066	-0.187995	-0.607455	0.0490593	0.274963	0.305566	0.560096	0.0433396	-0.303413	0.159154	-0.205148	-0.0737445	0.0463497	-0.423807	-0.265042	0.0352194	-0.0541104	0.0756461	0.142896	0.118305	0.394348	-0.25684	-0.392907	0.0876643	-0.452294	-0.167473	0.0926282	-0.215732
	-0.188197	0.0353402	-0.203747	-0.203718	-0.138208	0.379887	0.00899761	0.518152	0.0151766	-0.195033	-0.218356	0.217593	0.0721796	0.00184133	-0.176643	-0.209122	-0.221551	-0.177272	-0.052827	-0.339522	-0.158343	0.101335	0.0999779	-0.253288	-0.196865	-0.0814452	-0.00339304	-0.0768021	0.210294	-0.0652917	0.158859	-0.104478	-0.32808	0.0179444	0.107198	-0.152733	-0.163314	0.0787196	-0.170281	-0.117823	0.182151	0.257921	0.110004	0.0190179	-0.173026	-0.166329	-0.225999	0.207328	0.132802
	-0.0499231	-0.0212567	0.115811	0.0879163	-0.0329866	0.0277664	-0.0885416	0.0854437	-0.133524	-0.00456609	0.111386	0.220073	0.104367	0.0808434	-0.026877	-0.0010735	-0.0639687	-0.102631	0.121601	-0.0649489	0.0909514	0.0153542	-0.000310344	0.043576	-0.0155822	0.0683596	-0.106502	-0.230752	0.0451257	-0.101425	-0.00406014	-0.0615883	-0.113052	-0.0669409	-0.0588798	0.0851918	-0.0507094	0.0671754	-0.188145	-0.0370289	-0.0574026	0.0834621	0.0858246	0.105508	-0.0709247	0.108884	-0.0456045	0.0340377	-0.0422205
	0.0856958	0.265247	0.0755217	0.2124	0.136714	-0.0454317	0.098516	0.160951	-0.216938	-0.00456094	0.279249	0.26024	0.270351	-0.314089	0.119387	0.279228	0.144045	0.0130271	-0.0837848	-0.145028	0.0100966	-0.247224	-0.0340061	-0.147196	-0.199369	-0.152142	0.161805	-0.393664	-0.0746623	-0.35959	-0.165419	-0.0276164	-0.401306	-0.159443	-0.233044	-0.371413	0.126877	0.217314	-0.145405	0.132515	-0.392184	-0.165333	-0.18314	-0.147833	-0.0803	0.0248636	-0.272857	-0.0437745	0.164949
	-0.196341	0.192975	-0.0582847	-0.114612	-0.0767608	0.0479188	0.167057	-0.465501	-0.310227	-0.467351	0.705299	0.847818	0.830754	0.672458	0.354559	0.245991	-0.103522	0.0540382	0.114481	0.131222	0.087659	-0.0803361	-0.112761	-0.0967623	0.215159	0.0369486	0.119043	-0.146933	0.137754	-0.0905792	-0.0409268	-0.26321	-0.0892571	0.0144458	-0.0628166	0.361711	-0.149575	0.132525	-0.294852	-0.19107	-0.0801954	0.091678	0.0344049	-0.370041	-0.0324287	-0.134934	-0.119568	0.162959	0.0664868
	0.149239	0.0861862	0.400056	0.508137	-0.0604536	-0.211355	1.0123	0.180734	-0.715316	-0.281901	-0.940176	-0.15346	0.149414	0.208615	-0.0435375	-0.160885	0.164949	-0.368304	-0.11486	-0.670925	-0.269565	0.050822	-0.692074	0.447906	0.25829	-0.390302	-0.304583	-0.432311	0.283733	0.0249096	-0.0259349	0.724261	0.0822642	0.087959	0.171482	0.0137026	-0.141136	0.412818	-0.106195	-0.273053	0.0108852	-0.235048	0.613628	-0.082607	-0.351204	0.0596535	-0.234411	0.357134	0.403709
	0.0355415	-0.372908	-0.278857	0.0868819	-0.200132	-0.0740514	-0.0664879	-0.103691	-0.198841	-0.106259	0.259713	0.0174806	0.0251884	-0.308773	0.0663263	-0.0219056	0.103836	0.396226	0.370459	0.10187	-0.175417	0.280656	0.0168472	0.0409053	0.337292	-0.243851	-0.149691	-0.0227445	-0.208593	-0.374423	0.0320663	-0.381687	0.034917	0.145146	0.136641	-0.139588	0.168628	0.0262655	0.0390837	-0.027369	-0.0877239	0.0399315	-0.189564	-0.281815	-0.00015504	0.038684	0.328767	0.313758	-0.268391
	0.178786	0.0550958	0.0756878	0.0769838	0.129352	0.0232137	0.0408713	0.0750215	-0.0211082	-0.0233364	0.0789866	0.0448375	0.016717	0.0347495	-0.0186407	-0.020881	-0.0331338	0.0553209	0.102443	0.0831997	0.0352383	0.00384459	0.00982711	0.024191	0.0733083	-0.00184767	-0.0037314	0.0102819	0.037938	-0.0187683	0.0509358	-0.0815213	-0.0803152	-0.0917939	-0.0870448	0.0234478	-0.0640661	-0.010296	-0.0626193	-0.00484024	0.0519811	0.0617726	0.0151085	0.0664043	-0.027751	0.00868184	-0.020987	0.0346654	0.0014409
	0.243127	0.0951593	-0.0971778	-0.162129	-0.00907396	0.0963105	0.108999	-0.223466	0.115235	-0.227569	-0.00465553	0.223109	0.088023	-0.0340699	-0.280957	0.0249884	0.0225862	-0.153867	-0.0383821	-0.0677968	0.175279	0.195065	0.167049	-0.0728217	0.0628767	-0.0687326	0.133958	-0.0344123	-0.259402	0.118583	-0.203423	-0.26869	0.148062	-0.15522	-0.181799	0.146235	-0.0455768	-0.106327	-0.0233702	0.14151	0.254047	-0.14529	0.00257454	-0.0650029	-0.0594951	0.025657	0.217413	-0.0865088	-0.0167973
	0.242306	0.0522228	0.0966057	0.268414	-0.181301	0.101378	-0.0096718	-0.0375499	-0.0766817	0.0594956	0.105773	0.174653	-0.0289615	-0.0619226	0.0491712	-0.19241	-0.0412865	-0.00991159	-0.171364	-0.0785497	-0.0836469	0.0274992	-0.138447	-0.0868055	-0.0516131	-0.0584789	-0.0514136	-0.125679	0.00731628	-0.112469	-0.30498	-0.249265	-0.114176	-0.132823	-0.1114	-0.040203	-0.125978	0.0777609	0.00879701	-0.0562979	0.273992	0.0316195	0.074885	0.0303192	0.00190053	-0.0382689	0.0683194	0.0219564	-0.166601
	0.0857741	-0.088219	-0.00982055	0.0773772	0.0152455	-0.201986	-0.150195	-0.180692	-0.026388	-0.193138	0.0902353	-0.212051	-0.249083	-0.253631	0.0101029	-0.0892072	-0.182425	-0.00208727	-0.0187827	-0.215025	-0.0473656	0.0733803	-0.187377	-0.241924	-0.253813	-0.137464	-0.179145	-0.181698	-0.00625934	0.00303388	-0.120547	-0.220335	-0.124319	-0.141314	0.0191936	-0.0395446	-0.011489	0.0244267	0.141818	0.0409716	0.183327	0.165706	0.0712161	0.00538814	0.150423	0.135153	-0.00964357	0.0600907	0.0521511
	0.0615315	-0.00149021	0.12676	0.369214	0.124727	0.275469	0.0553215	0.352134	0.0413732	0.252571	0.493591	0.432111	0.342352	0.13336	0.0864936	0.00603571	-0.0206541	0.00459256	0.0855905	-0.0211108	-0.0520195	-0.016666	-0.170277	-0.0907674	-0.10659	-0.0275329	0.0151467	-0.193463	-0.0631944	-0.100962	-0.0921365	-0.27795	-0.198942	-0.140487	-0.257026	-0.183615	-0.169107	-0.224206	-0.116179	-0.296158	-0.157252	-0.0854032	-0.271065	-0.0811252	-0.122568	0.0295969	0.0162256	0.113513	-0.224579
	0.196094	0.0532279	-0.0474898	0.369331	0.0942066	-0.0319835	-0.0290416	0.0282069	-0.0724236	-0.17935	0.391495	0.472823	0.16445	0.165223	0.275112	-0.0676741	-0.214466	-0.0241172	0.0416355	-0.197382	-0.0566576	-0.0849617	-0.199054	0.0118622	0.0899093	-0.207365	-0.115136	-0.134352	-0.184883	-0.279312	0.0829905	-0.0891399	-0.209989	-0.204038	-0.135395	0.0836889	0.0739959	-0.0620768	0.0121738	-0.0689527	-0.0449943	0.0472317	-0.0211358	-0.194445	-0.133895	0.070077	-0.148031	-0.227197	-0.348859
	0.0517688	-0.117969	-0.0690396	0.127989	0.104935	0.00748926	0.0850917	-0.0540758	-0.01288	0.0661958	0.616007	0.540924	0.345862	0.282614	0.315835	0.187061	0.164586	-0.0101741	-0.242877	0.0323198	-0.201383	-0.159406	-0.199467	-0.155586	-0.0722587	-0.169454	-0.216041	-0.211918	-0.213697	-0.202273	-0.155396	-0.19272	-0.321132	-0.166923	-0.336003	-0.218151	-0.164966	-0.0339509	0.0594858	-0.0327715	0.00475854	-0.0949932	-0.0967758	-0.204939	-0.0186543	-0.0688754	-0.11923	0.0371003	-0.139319
	0.319532	0.314909	0.107723	0.116187	0.147611	0.17355	0.0787244	0.0866396	-0.119047	0.0883828	-0.131582	-0.013856	-0.00514784	-0.0662471	0.185521	-0.0139551	0.0248102	0.0525117	-0.167467	-0.0391227	0.118134	-0.0610758	0.0237145	-0.0157993	-0.0559968	-0.266853	-0.144493	-0.15561	-0.05072	-0.0511597	0.204188	0.131143	-0.161211	-0.12343	-0.196978	-0.134949	-0.139212	-0.0415286	-0.0860347	-0.165756	-0.169029	-0.173583	-0.340971	-0.195113	-0.293776	-0.307757	-0.260143	-0.15461	-0.276161
	0.255375	0.218243	0.269806	0.060113	0.199255	-0.0294132	0.0167649	0.186532	0.0523351	0.228413	0.176343	0.0983522	0.247199	0.209032	0.261684	0.0284496	0.256814	0.0197899	0.132398	0.118127	0.056042	0.0156365	-0.016227	-0.197757	0.0118894	-0.00792639	-0.0849858	0.0546194	-0.0759208	-0.116268	0.00987066	0.036061	-0.235499	-0.255394	-0.243576	-0.123895	-0.258241	-0.16731	-0.280372	-0.309636	-0.250854	-0.24427	-0.278875	-0.337538	-0.203303	-0.212488	-0.215592	-0.153148	-0.1982
	0.133101	0.255434	0.0728985	-0.00166049	0.331594	0.299526	0.0689907	0.299638	0.326004	0.144112	0.106556	0.126923	0.0223587	0.234142	0.218002	0.0188179	0.153368	-0.0220187	0.0594972	0.0164371	0.068877	0.101833	0.0151399	0.165929	0.231802	0.222157	0.109701	0.27721	0.311488	0.100741	0.189543	-0.137911	-0.0565661	-0.0217201	-0.0153713	-0.01643	0.0280394	-0.0841831	-0.146276	-0.112332	-0.303851	-0.0692733	-0.234162	-0.158483	-0.19947	-0.327711	-0.188149	-0.144369	-0.26332
	0.153192	0.261874	0.151411	0.210052	0.257719	0.241635	0.149557	0.0953687	0.225177	0.194022	0.326914	0.350592	-0.0194532	0.234989	0.0464381	0.0404856	0.235491	-0.016605	-0.0628639	0.259569	0.234385	0.0525822	0.0968632	-0.157145	0.089764	0.139407	0.0352849	0.00251298	0.250196	-0.131389	0.0727897	0.049207	-0.0201455	-0.137924	-0.00605577	0.0146333	-0.22973	-0.0819451	-0.1336	-0.117027	-0.236358	-0.201925	-0.209661	-0.253827	-0.327185	-0.454361	-0.152272	-0.216634	-0.320208
	0.186189	0.40838	0.539469	0.516093	0.279532	0.733687	0.157723	0.321938	0.398023	0.505414	0.827316	0.42719	0.329708	0.671803	0.50092	0.376851	0.504584	0.177689	0.416398	0.460821	0.367979	0.44579	0.29994	-0.0731492	0.255814	0.0882415	-0.249825	-0.0592432	0.521218	0.314469	0.1622	-0.164087	-0.196505	-0.0335565	0.107243	-0.199877	0.128281	-0.0173894	-0.223966	-0.066481	-0.0973553	-0.179607	-0.504042	-0.409413	-0.251764	-0.186462	-0.313253	-0.319968	-0.256652
	0.320082	0.389207	0.262418	0.190124	0.366863	0.254826	0.228123	0.388157	0.171958	0.316416	0.161912	0.0796841	0.0327329	0.115617	0.137095	0.265347	0.140119	-0.0467494	-0.0387615	-0.00296297	0.190359	-0.04037	-0.276918	-0.0667627	-0.0513665	-0.115062	-0.192311	-0.147973	0.12241	-0.07098	-0.107608	-0.00284432	-0.0390364	-0.00191503	-0.303559	-0.0822023	-0.101227	-0.0398235	-0.05268	-0.141198	-0.180904	-0.326794	-0.362855	-0.477746	-0.455547	-0.298938	-0.272447	-0.436911	-0.287116
	0.30042	0.373978	0.0484622	0.20065	0.0930696	0.429714	0.318738	0.19226	0.0771621	0.270549	0.271901	0.102296	0.0814889	0.0825342	0.374506	0.2887	0.138624	0.250762	0.13809	0.0324226	0.261714	0.174553	0.00701807	0.0799267	0.135466	-0.0563731	-0.0907329	-0.00234329	0.191315	0.0827447	0.0286075	0.0493888	-0.0643267	-0.105902	0.0055191	-0.200768	0.160862	0.21762	0.157061	-0.20944	-0.0934838	-0.207896	-0.184987	0.127634	-0.148469	-0.196291	-0.0559265	0.0390374	-0.149676
	0.329978	0.369308	0.32224	0.305359	0.236144	0.248961	0.337661	0.277138	0.211738	0.327201	0.137875	0.413461	0.287361	0.121813	0.37503	0.129257	0.117287	0.244886	0.145672	0.127259	0.119435	0.108735	0.326787	0.0405107	0.151043	0.114064	-0.134767	0.218787	0.227166	0.291607	0.300192	0.0602992	0.00205647	0.0193614	-0.0764327	0.0338987	0.150751	0.0123924	-0.0931833	-0.142862	-0.228602	-0.0152078	-0.22771	-0.168942	-0.115089	-0.110967	-0.15949	-0.148655	-0.188692
	0.224427	0.187205	0.372792	0.272843	0.3157	0.191318	0.144704	0.19252	0.142847	0.138587	0.170131	0.246136	0.18688	0.0980542	0.0938952	0.049743	0.106671	0.0186701	-0.0240196	0.0347944	-0.122794	-0.0926079	-0.163168	-0.144482	-0.134767	-0.139602	-0.167978	-0.120257	-0.0609625	-0.176895	-0.159477	-0.147245	-0.135224	-0.19111	-0.157845	-0.218172	-0.15534	-0.179334	-0.0870077	-0.138015	-0.200873	-0.19608	-0.242118	-0.304867	-0.217368	-0.209288	-0.268312	-0.281144	-0.197982
	0.0884308	0.276022	0.385785	0.30663	0.179572	0.0945967	0.0283505	0.077588	0.0552509	0.0499225	0.104521	0.110253	0.279423	0.10785	0.182665	-0.015816	-0.0642492	0.175481	-0.0964775	0.0826015	0.118915	0.0333524	0.122186	0.216005	0.271586	0.209004	0.00955552	0.0573018	0.0269718	-0.039951	0.149818	0.135289	0.0592397	-0.147085	-0.1191	0.0354317	0.0117247	0.00557131	-0.268519	-0.0161476	-0.0378541	-0.0687454	-0.136698	-0.169678	-0.296801	-0.233198	-0.118869	-0.301734	-0.133501
	0.21359	0.165886	0.120737	0.365587	0.163231	0.22649	0.338393	0.319852	0.428833	0.0879251	0.23438	0.146519	0.200976	0.185358	0.270423	0.207202	0.0212675	0.14729	-0.0550388	-0.00760399	-0.0326213	0.0018412	0.13187	0.179916	0.0814466	0.0154629	-0.040236	0.112746	0.140918	0.0312383	0.164958	-0.028457	0.0817677	-0.0123495	0.0176423	-0.0261049	-0.00445927	-0.0345881	-0.0795494	-0.0150095	-0.0662663	-0.0164964	-0.0939395	-0.136131	-0.17867	-0.0923107	-0.203004	-0.223846	-0.118288
	0.0760082	-0.0425715	-0.144274	0.0317514	0.0688553	-0.0610629	0.0906166	0.0836993	0.000438156	-0.0481775	-0.117397	0.121256	-0.0538358	-0.223308	-0.20827	0.213941	0.00947755	0.17364	0.0804295	-0.191278	0.0125262	-0.0308567	-0.292668	-0.147412	0.052895	0.0668079	-0.230755	-0.339171	-0.156713	-0.0185321	-0.103022	-0.253385	0.139903	-0.0491464	-0.2336	-0.320568	0.0457991	0.0561776	0.0584768	-0.165369	0.0602114	-0.0390901	0.0888126	-0.00603362	0.0502164	-0.141066	-0.190746	0.122956	0.158868
	0.0594037	-0.0195584	0.175342	0.164489	-0.267708	-0.230213	-0.0346737	-0.371153	0.368814	-0.160107	-0.0916399	0.0229968	0.0720023	0.555597	-0.0137647	-0.162066	-0.184637	-0.201278	-0.2365	0.213298	0.261838	0.41601	-0.209237	0.0380986	0.522854	0.00717361	-0.0504627	0.703979	0.0169754	-0.00110221	-0.100646	0.0477398	-0.103554	-0.0975502	-0.0412961	0.177365	0.150423	-0.155365	0.0823934	-0.283216	-0.0576054	-0.175261	-0.229934	-0.103495	-0.191516	0.17534	0.210689	0.182308	0.224934
	0.121301	0.363918	0.00273085	-0.197403	0.154238	-0.127502	0.109957	0.0704679	-0.169674	0.0354999	-0.0139136	0.102792	0.0712578	0.132475	0.0668248	0.182131	0.0866354	0.216302	0.0448181	0.0185714	-0.0407685	-0.192159	-0.221009	0.0794328	0.0671376	0.168635	0.239996	0.0103137	-0.0341414	0.281767	-0.0148614	-0.0437	-0.0149846	0.125597	-0.140106	-0.0749867	0.0275588	0.0992562	0.0849345	0.0989873	-0.0410885	-0.173814	0.149543	-0.0155154	-0.215997	-0.0686476	-0.100456	0.0942875	0.253585
	-0.0154288	-0.31876	0.133024	-0.170712	0.183194	-0.038071	-0.238799	-0.232155	-0.330066	0.503137	0.228341	0.27646	0.335559	0.173764	0.020553	0.239239	-0.0923052	-0.00147133	-0.59	-0.394093	-0.54602	0.02184	-0.0897216	-0.298318	0.300263	0.410528	0.276475	-0.486753	-0.224048	0.326161	-0.451147	-0.0369782	-0.516802	-0.153788	0.208239	-0.251359	-0.129883	-0.195746	-0.468078	-0.25171	-0.262656	-0.329529	-0.266431	-0.125209	-0.126603	-0.157275	-0.440806	-0.704353	-0.245134
	0.0682573	0.0759953	0.157573	-0.182987	-0.0574366	0.084162	0.110866	-0.138656	-0.0473588	-0.166162	-0.0260857	-0.012916	0.0650608	0.154049	0.0185545	0.0237487	0.180078	0.148279	-0.0619078	-0.00405604	0.16037	-0.0599995	0.0790281	-0.129814	-0.0613736	0.0415843	-0.112338	-0.121668	0.0879222	0.142547	0.0352621	-0.142767	0.00253814	-0.0695493	0.18584	-0.161831	-0.0709538	0.1557	0.19851	-0.22967	-0.245926	-0.124535	0.0358855	-0.129624	-0.15422	-0.100392	-0.249698	-0.0035963	-0.0295728
	-0.0726728	-0.00660347	0.15639	-0.0766617	0.212165	-0.134323	0.207134	0.179158	-0.331499	0.186725	-0.00730196	-0.0509849	0.032265	0.0190904	-0.347847	0.277579	-0.0495745	-0.13058	-0.337448	0.295924	-0.241912	0.0943792	-0.152011	0.100026	0.584812	0.172704	-0.0462969	-0.250327	-0.235385	-0.111565	0.0220835	-0.154145	0.170733	-0.243013	-0.0971868	-0.145801	-0.219662	-0.232871	0.00790329	0.00298911	-0.0122265	-0.144141	-0.245935	0.106034	-0.18662	-0.49561	0.284319	-0.311552	0.276024
	0.0918376	0.109684	0.0275125	-0.160007	0.125753	0.00201263	-0.0377518	0.24623	0.215078	-0.0233971	0.0649977	-0.159683	0.00329166	0.177979	0.112526	0.291987	0.128904	-0.0561009	-0.157857	-0.164327	0.0503054	0.027546	-0.239879	0.160423	-0.239428	-0.13028	-0.0666213	-0.240855	0.114875	-0.0282432	-0.244783	-0.218788	0.0276724	-0.211726	-0.380037	-0.151396	-0.139101	0.136823	-0.125948	-0.223323	-0.221136	-0.215442	-0.134433	-0.265108	-0.247296	-0.342117	-0.41424	-0.1397	-0.217232
	0.185461	0.186394	0.308297	0.293917	0.188302	0.0549958	0.394309	0.360819	0.341805	0.388263	0.352171	0.232635	0.315503	0.41429	0.136802	0.350179	0.337274	0.0735348	0.0272565	0.254293	0.0672529	-0.185396	0.262353	0.248145	0.0967236	0.0623006	0.0999402	0.103142	0.0825629	0.318336	0.0263674	-0.0633177	-0.095621	-0.00713908	0.0254903	-0.178134	-0.308345	0.0190038	-0.127768	-0.194572	0.0509305	-0.0725014	-0.171084	-0.165028	-0.108592	-0.0259195	0.0484152	-0.12928	-0.0178242
	0.0973431	-0.00590098	-0.029112	-0.0776028	0.579344	0.207264	0.323363	-0.022445	0.0368121	-0.0723281	0.00726138	-0.0843392	0.243897	-0.161618	-0.272006	0.196306	-0.0242025	0.237433	-0.129557	-0.35441	-0.0864675	-0.189256	0.0255073	0.258588	0.0268783	-0.094706	-0.239	-0.0603587	0.0319188	0.134562	0.226302	0.265341	-0.221441	-0.150334	-0.269863	0.0584741	-0.0698877	-0.038369	-0.25774	-0.128132	-0.172137	-0.383572	-0.126672	0.012282	-0.181565	-0.197689	-0.183388	-0.158088	-0.0526754
	0.0142114	-0.359411	-0.238896	-0.182955	-0.342705	-0.278757	-0.279904	-0.30655	-0.184239	-0.297397	-0.242205	-0.254144	-0.182177	-0.213402	-0.376249	-0.244238	-0.371426	-0.360666	-0.439118	-0.269157	-0.313002	-0.245005	-0.241301	-0.393981	-0.147571	-0.24559	-0.28994	-0.330179	-0.383618	-0.18721	-0.330275	-0.117628	-0.342918	-0.342152	-0.3073	-0.340198	-0.125561	-0.285261	-0.156852	-0.317449	-0.23304	-0.189952	-0.196848	-0.223337	-0.318947	-0.142373	-0.203842	-0.248566	-0.212183
	0.133784	0.169025	0.0860286	0.0483494	0.0965729	-0.0487829	0.0616131	0.0745578	0.131628	0.128875	0.0906097	0.133569	0.082013	0.221873	0.11422	0.0311852	0.10667	0.239285	0.0797855	0.0301961	0.0216028	-0.0319156	0.00114612	-0.0695758	-0.132754	-0.0161421	0.0653871	-0.0582509	-0.0207858	-0.00412497	0.116089	0.039132	0.0343244	0.0788296	-0.0174313	0.0267334	-0.0408606	0.0240395	-0.0798135	0.0239221	0.0492323	-0.0261593	-0.16174	-0.0935773	-0.0509288	-0.0812822	-0.0461141	-0.0603543	-0.154144
	-0.191531	0.166705	0.292981	0.289869	0.0358357	0.528919	0.10264	0.549647	0.0230344	-0.0439894	-0.308029	0.645704	0.824345	-0.293	-0.423611	-0.220604	0.171891	0.315202	-0.0946469	-0.317296	-0.33218	0.667667	-0.391252	-0.704686	-0.182087	-0.0129858	0.126723	-0.035482	0.220301	0.0023784	0.312538	-0.365263	0.0929986	-0.268148	0.242702	0.303583	-0.550303	-0.215475	0.125387	-0.171594	-0.0912157	-0.304392	-0.128282	-0.0616086	-0.158247	0.45915	-0.498864	-0.656708	-0.678942
	0.250319	0.0625694	-0.0324743	-0.0233702	0.288337	-0.0179634	-0.0848405	-0.0741147	0.0356832	0.0305644	0.138793	0.0892656	-0.0472655	0.143938	0.0614025	0.18384	0.0127422	0.0151772	-0.119745	-0.124259	0.0575323	-0.125642	-0.242221	-0.313617	-0.116489	-0.0908689	-0.301634	-0.197774	-0.0947101	-0.291784	-0.117016	-0.195357	-0.27014	-0.205458	-0.319473	-0.284749	-0.318224	-0.118853	-0.116462	-0.225099	-0.214296	-0.292861	-0.318034	-0.398343	-0.327495	-0.241108	-0.289512	-0.235209	-0.216259
	-0.129466	-0.153529	0.0957382	0.290065	0.115584	0.0893194	-0.0436093	0.0318562	-0.0232912	-0.168071	0.127397	-0.141577	0.131594	0.150114	0.0365476	0.0128256	-0.140824	-0.178288	-0.0863365	-0.146442	-0.0641857	-0.221478	-0.163518	-0.0749114	-0.241084	-0.100082	0.0363145	-0.144917	-0.190947	-0.169479	0.0212356	-0.124879	-0.140327	-0.267979	-0.155285	-0.149321	0.130674	-0.151878	-0.12404	-0.320907	-0.354714	-0.24604	-0.32283	0.174626	-0.209309	-0.089733	-0.0463701	-0.0293222	-0.0360002
	0.0608799	0.129115	0.118823	-0.0141822	0.0712904	-0.0602846	0.0671248	0.237129	0.132918	0.0686819	0.370922	0.27583	-0.0314799	0.131633	0.24785	0.100547	0.0658981	-0.135313	-0.233018	0.118267	0.22853	0.0330553	0.0852065	-0.271276	0.00220362	-0.148803	-0.0885842	0.10443	-0.28093	-0.143112	-0.0358448	0.233847	-0.0402326	-0.109028	-0.0859055	0.0374423	-0.0608691	-0.219633	-0.127173	-0.190414	-0.312617	-0.297463	-0.151715	-0.212517	-0.296123	-0.186854	-0.406015	-0.315472	-0.00644426
	-0.183867	-0.0988097	-0.0138016	0.085291	0.0839525	-0.0186818	-0.0225983	0.0939588	-0.0456556	-0.13672	-0.177317	-0.168643	-0.113003	-0.0619563	-0.159064	0.190478	-0.0451925	-0.0357816	-0.22283	-0.383076	-0.282114	-0.203265	-0.475423	-0.343066	-0.175971	-0.51364	-0.388439	-0.345213	-0.157842	-0.374193	-0.320241	-0.0957224	-0.304007	-0.203112	-0.211226	0.043589	-0.119406	0.000875767	-0.0191501	-0.353844	-0.216214	-0.0889038	-0.0981144	-0.314316	-0.376495	-0.143777	-0.109827	0.0515654	-0.206236
	-0.0646191	0.0800557	0.123668	0.0662179	0.242907	0.329277	0.144904	0.270635	0.11029	-0.0236665	0.00352961	-0.0391573	0.0590436	-0.137134	-0.0343217	-0.0112335	-0.0538667	0.0581851	-0.114599	-0.309108	-0.10759	-0.329461	-0.240373	-0.280623	-0.122817	-0.263708	-0.138163	-0.185649	-0.151475	-0.412202	-0.157271	-0.274795	-0.309595	-0.390739	-0.326956	-0.28573	-0.315504	-0.173611	-0.0510903	-0.351415	-0.315641	-0.182052	-0.464296	-0.564423	-0.333369	-0.436887	-0.265215	-0.171295	-0.194818
	0.414974	0.311339	0.23059	0.512073	0.487238	0.193072	0.321547	0.331447	0.311731	0.403418	0.42312	0.392	0.258749	0.239996	0.271801	0.261626	0.288299	0.264725	0.0324786	-0.0406536	-0.123003	-0.172707	-0.148586	-0.221774	-0.378232	-0.101785	-0.41895	-0.330172	-0.143869	-0.235248	-0.181117	-0.234907	-0.312119	-0.392457	-0.274572	-0.277372	-0.164106	-0.17601	-0.214734	-0.376167	-0.229514	-0.349904	-0.321527	-0.347796	-0.257871	-0.212583	-0.185234	-0.379726	-0.386281
	-0.0710436	-0.178681	-0.128143	0.0795923	-0.151283	-0.133155	-0.127443	-0.064057	-0.087677	-0.113287	-0.12074	-0.0681758	0.00658743	-0.0122741	-0.11686	-0.0226702	-0.0782685	-0.0421192	-0.364221	-0.085806	0.087043	0.0777679	0.0717945	-0.0692657	0.187386	0.0394232	-0.088386	0.0808762	0.0741024	-0.0997233	0.118502	0.0107569	-0.110054	-0.189196	-0.194097	-0.128952	-0.0191398	0.0200753	-0.101931	-0.13318	-0.204968	-0.278021	-0.287828	-0.268135	-0.209991	-0.319832	-0.23225	-0.230982	-0.154615
	0.32381	0.265677	0.135272	0.169556	0.217948	0.148836	0.0702893	0.12231	0.0705231	0.0937621	0.388204	0.0929304	0.0569648	0.146594	0.291308	0.088247	-0.0716106	0.00095704	-0.158362	-0.102997	-0.106263	-0.170304	-0.0144279	-0.241944	-0.148013	-0.221039	-0.312519	-0.121245	-0.202964	-0.203381	-0.0793033	-0.134832	-0.0665878	-0.0697898	-0.172954	0.0217393	-0.0546302	-0.0757904	-0.108347	-0.100179	-0.112923	-0.187581	-0.112122	-0.291436	-0.106295	-0.0963477	-0.131938	-0.0771062	0.0685888
	0.0793021	0.194806	-0.00466044	-0.0210525	0.011699	-0.046905	0.0729505	0.0689154	0.0948638	0.0241772	0.145223	0.113105	0.0597822	0.148634	0.0621883	0.11623	-0.062359	-0.0891956	-0.233269	-0.198196	-0.0680013	-0.138538	-0.233009	-0.120524	-0.0815728	-0.165724	-0.145374	-0.0751517	-0.0447155	-0.218845	-0.156108	-0.289092	-0.31157	-0.158846	-0.301025	-0.201914	-0.242022	-0.15256	-0.0855428	-0.291337	-0.261846	-0.273632	-0.286778	-0.363062	-0.252773	-0.20506	-0.256858	-0.26278	-0.152875
	0.217393	0.340601	-0.0277574	0.226017	0.162671	0.150797	0.264215	0.0850106	0.129427	0.286694	0.271691	0.160466	0.244364	0.379963	0.364843	0.0778238	0.108728	0.156131	-0.164604	-0.123927	0.126876	-0.0735868	-0.131928	-0.178514	0.0103922	0.0385713	-0.291788	-0.062879	-0.201618	-0.272252	-0.0336724	-0.159251	-0.347844	-0.333495	-0.118667	-0.321999	-0.348666	-0.150399	-0.276239	-0.172317	-0.25147	-0.39603	-0.331254	-0.256286	-0.387923	-0.430584	-0.363321	-0.351397	-0.338945
	0.113513	0.0441326	0.186615	0.310407	0.174595	0.239782	0.0310308	0.133897	0.0546262	0.0207418	0.140411	-0.0344236	-0.0253027	0.164829	0.112649	0.0885091	0.0167993	0.202932	0.0786142	-0.0554357	-0.00193594	0.0444365	0.0332537	-0.0947158	0.112652	-0.0104814	-0.0771062	0.0837805	-0.0765007	0.0109776	0.0921456	0.0224258	0.0119	0.000211569	-0.0217725	-0.0349538	0.114926	-0.00909862	-0.0876467	0.187971	0.0871259	-0.0475747	0.0373003	-0.0762824	0.0942462	0.135133	0.107467	0.0313137	-0.158559
	0.120472	-0.0283267	0.0177126	-0.261888	-0.173229	-0.307873	0.111054	-0.396772	0.00989975	0.460974	0.226611	0.0163482	-0.521378	0.0377469	0.434007	-0.299178	0.0736267	-0.0163237	0.501434	-0.0606294	-0.0688864	-0.124016	0.243632	-0.201638	0.187491	0.268863	-0.142931	0.229437	0.273065	-0.15628	0.14335	0.138323	-0.0448045	0.038124	-0.106236	0.0514913	0.411361	-0.166565	-0.219154	0.177695	-0.138966	0.244652	-0.0277358	0.0618631	0.151779	0.217039	-0.0343219	0.190565	0.137722
	0.143777	0.123486	0.334517	0.321361	0.285589	0.247392	0.054463	0.100675	0.00949072	-0.0425483	-0.0726268	0.149355	0.0678905	0.185443	0.262227	-0.0920164	0.162186	0.0136567	0.116844	0.097834	-0.00599567	0.0915931	0.212996	0.0482444	0.00765289	0.136772	-0.0714348	0.153854	0.110179	-0.2303	-0.0156461	0.112063	-0.0732238	-0.171712	-0.165446	0.127182	-0.113083	-0.102571	-0.0552225	0.0239446	0.0828576	-0.0210833	-0.174937	0.035955	-0.0786075	-0.103008	0.0761232	0.109139	-0.149036
	0.089854	0.124803	0.182056	0.145117	0.0561338	0.136209	0.0280874	0.0663242	0.00743805	0.0620121	0.119723	0.169474	0.177257	0.167811	0.107715	0.174627	0.045163	0.146136	0.192164	-0.0796341	-0.0362887	0.0496748	0.213615	0.15257	0.111994	-0.00876749	-0.0417909	0.085384	0.0580561	0.0096184	-0.0573665	-0.163558	-0.0872783	-0.131533	-0.00105117	0.081216	-0.0549636	-0.0786076	-0.0435598	-0.052208	-0.080022	-0.12961	-0.00735046	-0.0559778	-0.037616	0.0355419	-0.071938	0.107788	-0.0559715
	0.0833109	0.0504298	0.177775	-0.0269205	0.177518	0.243425	0.205784	0.222973	0.124501	0.241354	0.168634	0.134645	0.354355	0.187109	0.230541	0.206095	0.16436	0.214359	0.170895	0.196914	0.0404427	-0.0329558	0.0136614	0.192532	-0.0524494	0.0325961	-0.0480657	0.0521608	-0.142919	-0.192682	-0.0287393	-0.0681796	0.0574982	0.0183146	0.0126534	0.169488	-0.0489849	-0.209855	-0.0849574	-0.113692	0.0271338	-0.0461362	-0.030751	-0.058485	-0.0662888	0.0526164	0.00915193	0.0637327	0.0625596
	0.301438	0.31114	0.13044	0.104159	0.122732	0.0629956	0.120798	0.259958	0.274848	0.138837	0.120726	0.120415	0.147291	0.028352	0.220053	0.118616	0.0132558	0.157668	0.077593	-0.0918088	0.0543586	-0.0288151	-0.0909471	0.127967	0.34342	0.180465	-0.0356818	0.178214	-0.12863	-0.256909	-0.0753309	-0.130965	-0.182356	-0.151012	-0.0705425	-0.018933	-0.139002	-0.0258384	-0.211929	0.130686	0.0606862	-0.133415	-0.0372202	0.0786689	0.144817	0.0606521	-0.123031	0.00270556	0.0412019
	0.315418	0.34182	0.348263	0.201471	0.338705	0.327176	0.231569	0.15891	0.293812	0.341438	0.590367	0.28095	0.260575	0.260498	0.36036	0.196033	0.237119	0.258974	0.190001	0.155199	0.160293	0.174766	0.27334	0.239676	0.0504402	0.18423	0.0776834	0.00330535	-0.0685412	0.00866778	0.00582898	-0.168321	-0.134039	-0.19361	-0.0490137	-0.0797973	-0.0936414	-0.0801117	-0.00163358	0.0270468	0.0338125	0.0733641	-0.104783	0.0934162	0.128266	0.0608981	-0.00355108	0.0102253	0.114305
	0.0268292	0.25044	0.163616	0.09501	0.157707	-0.273885	-0.149308	0.0476621	-0.12878	-0.0951792	0.137269	0.194594	-0.225055	-0.0354429	0.442061	0.16482	-0.15719	-0.400449	0.225635	-0.172307	-0.436544	-0.129859	-0.0882879	0.103191	0.0812154	-0.0816197	-0.0823552	-0.0505114	-0.268988	-0.0122446	-0.162563	0.320728	-0.149496	-0.057919	0.0791342	0.494547	0.0519808	0.34968	0.0848303	0.187349	0.0403314	0.269795	-0.136989	-0.348252	0.202701	0.271599	-0.227819	-0.0334101	0.174793
	0.0548674	0.144853	0.300326	0.236444	0.212301	0.100797	0.132384	0.00990831	-0.00227275	-0.0349466	0.0737972	0.00288434	-0.0232094	0.104756	-0.0340196	-0.0069201	0.0855696	-0.0286357	0.00290318	0.0278368	0.050924	0.0379358	-0.0110335	-0.0479663	0.019999	0.00739548	0.0134897	0.163063	0.123019	-0.0484845	0.0279235	-0.0386607	-0.0626563	0.00268411	-0.0860838	-0.033404	-0.0702306	-0.155221	-0.0413181	-0.0233749	-0.0128545	-0.0368082	-0.0466499	-0.0758677	-0.0348294	-0.0105237	-0.0781966	0.142433	0.0103879
	0.0722541	0.152215	0.270887	0.0861824	0.224331	0.29165	-0.0972107	0.0783638	0.0496346	0.229356	0.194277	0.114163	0.270062	0.13441	0.201225	-0.0514664	0.15042	0.127649	0.358018	0.096361	-0.0740872	-0.102029	-0.0481008	0.0314117	-0.0675715	-0.0974002	-0.120042	0.0935544	0.00493456	-0.0914833	0.0424669	-0.252517	-0.133384	-0.280002	-0.32642	-0.153028	-0.287565	-0.223885	-0.144659	-0.0892193	0.0341589	-0.0984421	-0.152078	-0.0409748	-0.0336454	-0.0549129	-0.143087	-0.0983718	-0.0211741
	-0.041717	0.241296	0.670125	-0.542106	-0.236382	0.446927	-0.199814	-0.390687	0.101869	0.650128	-0.627413	-0.087259	0.0100981	0.197685	0.166438	-0.23015	-0.0968241	0.156175	0.16868	-0.151992	-0.0561789	0.0946067	0.354069	-0.318737	0.113235	-0.138778	-0.208433	0.158277	-0.114318	-0.246299	0.405905	0.112531	-0.145632	0.139885	-0.25904	0.741625	0.0397135	-0.176056	-0.113706	0.0611889	0.0065227	-0.373971	0.258461	0.0819918	0.178839	0.0361333	-0.271467	0.0128359	0.342272
	-0.269876	-0.00417969	0.400666	0.00160947	-0.0347785	0.00602934	0.0364077	0.275232	0.151654	0.123048	-0.0371827	-0.0343905	-0.187636	0.0500711	0.109034	-0.024011	-0.045213	0.0116204	-0.0470208	-0.0484481	-0.0668513	0.0967528	0.00468698	-0.0425935	0.0566407	-0.152948	0.0164913	-0.00100603	-0.0270721	-0.017326	0.0585593	-0.18184	-0.00415321	0.0481293	0.127559	0.209851	-0.0864507	-0.0237265	0.0680703	-0.0198976	-0.0568238	0.273773	-0.0663793	0.243052	0.0222605	0.0956348	0.142887	0.0472122	0.15713
	-0.00626238	0.139982	0.0635515	-0.0278628	0.181813	-0.0257005	-0.148902	0.0885581	0.13935	-0.105314	0.0337757	0.0651246	0.197944	-0.0495256	0.207593	-0.0867179	0.272014	0.0679937	0.279227	0.163646	0.118452	0.0979628	-0.223477	0.107658	0.0312445	-0.0396868	-0.0881911	-0.040207	-0.205451	-0.222269	-0.106939	-0.214218	0.251819	0.0653856	-0.206284	0.246635	-0.138062	-0.0169432	-0.00541715	-0.199757	0.0325769	0.29144	0.0508105	-0.0832861	0.0399426	0.255223	-0.104234	0.0300114	-0.11616
	0.255785	0.0420518	0.211274	-0.242367	0.258473	0.121976	-0.104077	0.309983	0.0638477	-0.160715	0.162936	0.16085	0.183288	0.215909	0.251734	-0.00826308	-0.0418481	0.100758	0.186694	-0.108993	-0.0188614	0.0330884	-0.0567343	0.286313	0.18598	-0.145571	0.265574	-0.0843617	0.164542	0.0804473	-0.279035	0.0458605	0.0702725	0.0714827	-0.00946259	0.179238	0.0592821	-0.0116349	0.102819	-0.013008	0.0809019	0.0144352	0.0426676	0.104044	0.0369254	-0.124099	0.228368	-0.0524109	-0.108535
	0.0866774	-0.0341183	0.122148	0.0603102	0.133275	-0.216432	-0.143256	-0.0673847	-0.0580187	0.248314	-0.0539947	0.0143544	-0.186528	0.0159263	0.0731758	0.0410091	0.11881	-0.0783223	0.00255509	-0.00853942	-0.118042	0.0894102	0.0207473	0.0695191	-0.0531992	0.00203361	-0.125671	-0.123597	-0.0877387	-0.0413152	-0.022344	0.0989937	0.018496	-0.244187	-0.0294482	0.141031	0.198378	0.0538095	-0.109879	-0.160414	-0.0726352	0.0939811	0.182577	0.12642	-0.103206	-0.191851	0.0412076	0.251457	0.115764
	0.00753494	0.0750884	0.0728848	0.0596033	0.151461	0.0979904	0.00307706	-0.0173769	0.219981	-0.0428168	0.058068	0.0738594	0.178766	0.231012	0.243022	0.0480662	-0.150995	0.0419816	-0.0655623	0.123044	-0.120304	0.00823438	-0.0621618	0.0319785	0.0285083	0.0697719	0.00149387	-0.105105	0.298335	0.128919	-0.161937	-0.228715	-0.0159751	0.19298	0.13526	-0.000952572	-0.0511645	0.0209836	0.0429496	0.0750346	-0.0808636	0.165595	0.102265	-0.109565	0.0613281	0.0545093	0.0959555	0.173187	0.0527388
	0.115895	0.31158	-0.0858636	-0.100471	0.0793993	-0.0484905	-0.0992173	0.21265	-0.0408644	0.104842	0.0773643	0.0989119	-0.0762275	0.10855	0.232234	0.137118	-0.0211584	-0.0689732	-0.0476007	-0.0600349	-0.0641567	-0.208303	0.0231399	0.0237929	0.0417199	-0.0990198	0.0773869	-0.0753121	0.0406247	-0.0429969	-0.010914	0.172144	-0.0589525	0.219505	0.114008	0.0465326	0.048904	0.0621147	0.00926978	-0.190866	0.0663415	-0.0275312	-0.0312891	0.00646435	0.0560769	0.025151	0.0041003	0.1421	-0.0527072
	0.161259	0.0737705	0.0202641	0.0572159	0.45939	0.0226495	-0.0493435	-0.480849	-0.0795714	-0.0342513	0.029232	-0.113678	0.050598	-0.141683	0.137431	0.335721	-0.58249	0.00886038	-0.257279	-0.0182674	0.353522	-0.252007	-0.0064517	-0.19836	0.281963	0.0322815	-0.115589	-0.279585	0.0418339	-0.00563059	-0.119512	-0.185179	-0.0937725	0.0594074	0.184571	-0.217645	-0.0671753	-0.15765	-0.0677239	0.365041	0.127048	0.216274	0.0198545	0.0515252	0.0179558	0.129457	0.0699565	-0.160603	0.0181192
	0.888365	1.13159	0.784371	0.596681	0.303837	0.684429	0.100605	0.0244202	0.0592766	0.342887	1.03261	-0.00632246	0.84151	0.171278	-0.31504	0.331277	0.455818	0.198518	0.819002	-0.170488	0.193184	0.223746	0.0961829	0.866797	0.0604862	-0.043066	0.166644	0.0478575	-0.263561	0.1156	-0.092202	-0.146283	-0.212239	-0.325392	-0.446621	0.00971335	-0.527887	-0.195665	-0.272229	0.243584	0.110297	-0.574543	-0.332115	0.300312	-0.0878981	-0.460837	0.0490027	0.15819	0.313167
	-0.116172	0.0686188	0.221665	0.711129	0.573808	0.360186	0.602357	-0.131464	0.33193	0.171155	-0.092558	0.265212	-0.0293986	-0.105045	0.049383	-0.360162	0.39333	0.164269	-0.0557806	0.346548	-0.287023	0.316184	-0.0674561	0.251862	-0.0122558	-0.22562	-0.127533	-0.285351	0.234061	0.24456	-0.298422	-0.388464	-0.000349814	-0.0994158	0.139377	0.352205	-0.575107	0.098902	-0.529549	-0.186179	-0.0304122	0.134975	-0.0904292	-0.244157	0.228109	-0.244841	-0.0931103	0.260265	0.442132
	0.3749	0.920081	1.07227	0.709637	0.908225	1.15643	1.27806	0.594084	0.909931	0.308385	0.551335	0.878461	0.268	0.906221	0.632921	0.735359	0.650765	0.544545	0.183247	0.618085	0.541582	0.315101	0.459493	0.156548	0.554789	0.640053	-0.0176075	-0.0415635	0.04807	-0.165992	-0.0091719	-0.0325617	-0.445089	-0.201706	-0.200981	0.0779212	-0.221207	-0.411802	-0.366149	-0.243473	-0.192948	-0.320249	-0.404001	-0.166752	-0.355986	-0.482494	-0.413455	-0.107643	-0.132795
	0.0270494	0.0296163	-0.0281943	0.23673	0.045191	-0.104427	0.050123	-0.0657295	0.0926192	0.061319	-0.0299648	-0.0164662	0.109679	-0.0752922	0.227726	0.0199505	0.157031	0.032574	-0.0864242	0.104156	0.0929851	0.134975	-0.161635	-0.0429873	0.209916	0.0637775	0.0939595	0.065697	-0.155869	0.100893	0.0378571	-0.0058764	-0.0837479	-0.140903	-0.0313103	-0.100393	-0.173613	-0.00113149	-0.0314962	0.140705	0.0879681	-0.0248457	0.171773	-0.109037	-0.116971	-0.00667603	-0.0370484	0.0375739	0.0257111
	0.0200141	-0.0346366	0.0633148	0.017332	0.196	0.190686	0.319336	0.355033	0.166767	0.0040045	0.181921	0.105692	0.0144695	0.0830318	0.0262222	0.0122889	0.0983479	0.356958	0.0514794	0.157819	0.151466	-0.0336582	0.300686	-0.112106	-0.00437716	-0.0131656	-0.0864006	0.0063201	-0.16738	-0.0866242	-0.21264	-0.0387526	-0.223902	-0.292306	-0.229929	-0.0256417	-0.20015	-0.115897	0.0426395	-0.0193266	0.00910662	-0.170329	-0.0737637	-0.0619226	0.0349417	-0.0766783	-0.126105	0.110606	-0.0913764
	0.00490429	-0.0135986	0.131875	-0.00835807	0.105606	0.0406187	-0.00383713	0.0411226	0.0519941	0.182289	0.0859941	0.020049	-0.148378	0.0442152	0.00970594	0.0314477	-0.0719214	0.202004	0.164632	0.00574005	-0.0386738	0.0319802	-0.02316	0.0774705	0.0709393	0.057926	-0.0194508	0.077717	-0.0406217	0.121809	0.0570953	-0.140923	-0.289121	-0.193149	-0.144481	0.00383072	-0.124477	-0.106314	-0.149456	-0.119001	-0.10911	-0.187878	-0.050935	0.0118336	0.101101	0.110164	0.0849216	0.16154	0.0892803
	0.0944115	0.100383	0.0972098	0.0692049	0.0579558	-0.00844128	0.0251621	-0.0139004	-0.0487271	0.100689	0.0497502	0.0499684	0.0285859	0.0506513	0.0645774	-0.0354646	0.00860895	0.0944916	0.0666563	-0.0129603	-0.0283271	0.0254048	0.0867721	-0.113874	0.00736862	0.0103573	-0.0839834	-0.0287172	0.0201043	0.00771226	0.0632732	-0.0640154	0.0227295	0.103394	0.0422725	-0.00790833	0.0634019	0.0748935	0.0109719	0.042112	0.0671628	0.070568	0.0942479	0.0118231	0.0676732	-0.00466511	0.0418138	0.11031	0.0264216
	0.178765	0.34549	0.186874	0.307472	0.096536	-0.0470372	0.098617	-0.0312071	0.107705	-0.0553385	-0.0969732	0.0991429	-0.0874304	0.0547214	0.0557722	-0.016683	0.150929	-0.176095	0.00786358	0.199661	0.378752	0.287241	0.0358141	0.162641	0.0598909	-0.0129893	-0.023688	-0.0319368	-0.153655	-0.116046	0.0239241	-0.0875941	-0.0533631	-0.119439	-0.106036	-0.120501	-0.0325568	-0.0603297	-0.012942	-0.0338152	0.102109	-0.210228	-0.173442	-0.156975	-0.102245	0.0320729	0.0735364	0.170913	0.0434222
	0.0897451	0.0229639	0.0759095	0.0405787	0.086198	-0.0263582	0.0240324	-0.0486058	0.0126168	-0.00543685	0.0426343	0.0635695	-0.00168122	0.029394	0.0388215	0.0138471	8.53741e-05	0.0589377	0.0450815	0.0448282	-0.00796886	-0.0410858	0.0876398	-0.00503147	0.0378364	-0.00221449	-0.0388896	-0.0466337	-0.066682	-0.101517	-0.0852118	-0.0300925	-0.0359195	-0.0411017	0.0275027	-0.00748175	0.0186311	0.0246916	-0.0490771	0.0221202	0.0737421	0.0577395	-0.021309	0.0186959	0.101067	0.0263328	0.0638394	0.0768565	0.0469266
	-0.0656577	-0.127493	-0.158425	-0.100385	-0.101255	-0.101782	-0.098428	-0.189591	0.00129699	-0.0722856	-0.0446181	-0.0866745	-0.0320865	-0.0324589	-0.0230276	0.0182421	-0.0317414	0.00387711	0.0801513	0.13194	-0.100488	-0.0447275	0.129098	-0.0531642	0.0941137	0.102962	-0.16695	-0.0904952	0.0260842	-0.0604767	-0.12134	0.0887224	-0.0191978	0.0279285	0.025928	0.188636	0.120394	-0.0388568	0.0154855	0.120384	0.0816722	-0.0453271	-0.110376	0.0779122	0.0567199	-0.0214527	0.0819173	0.0576098	0.101337
	0.0701901	0.0569866	-0.320353	0.0134479	0.0541155	-0.104056	0.0358803	-0.224369	-0.231307	0.0514489	0.0430633	-0.200081	-0.0416208	-0.260663	0.0750919	0.318976	0.396951	0.27631	0.164582	-0.0619179	-0.125749	-0.14649	0.250544	0.287175	-0.202581	0.0174054	-0.139386	-0.0431472	-0.144644	-0.107661	0.000692999	-0.00479838	-0.048838	-0.173572	-0.133772	0.116288	0.0352505	0.394666	-0.00346048	-0.108319	0.0802626	-0.128037	-0.128231	-0.14543	0.14318	0.0309667	-0.166135	0.180734	0.0365814
	0.243931	0.27391	0.358901	0.303299	0.202741	0.194234	0.10851	-0.0843698	0.128545	0.186045	0.0193709	0.0629269	0.156582	0.358028	0.0915035	0.22224	-0.0484174	-0.269356	0.0249339	-0.0667588	-0.033325	0.202806	0.237485	0.145183	-0.244735	0.153207	0.221578	-0.0479912	0.163889	-0.108048	-0.0499837	-0.114538	-0.28397	-0.157602	0.0578552	0.0746112	-0.129368	-0.213744	-0.198732	-0.0614839	-0.0416943	-0.0368193	-0.212116	0.0680305	0.124552	0.0835801	-0.2311	-0.203441	0.0982853
	0.014248	0.00643917	-0.0822513	-0.0400052	0.0133092	-0.0930216	-0.052984	-0.053383	-0.141157	-0.138496	-0.0162538	-0.0267256	0.0393419	0.104456	0.0762207	0.0919833	0.0036892	0.117349	0.130174	0.0659055	0.138405	-0.104889	0.0538635	0.0368557	-0.0207605	0.0481822	-0.0679365	0.0392481	-0.0901977	-0.103228	-0.0483006	-0.0338251	-0.118804	-0.111889	-0.04033	-0.019825	0.0216244	0.0521385	0.103632	0.0166577	0.104719	0.148109	0.146187	-0.0314562	0.14374	0.0640275	0.132273	0.184884	0.0418025
	-0.274221	-0.292075	-0.20518	-0.312869	-0.233864	-0.348311	-0.188555	-0.228613	-0.186347	-0.288656	-0.171485	-0.22634	-0.137282	-0.140344	-0.318159	-0.095435	-0.00721724	0.0370785	-0.110837	-0.285039	-0.159823	-0.183379	-0.31326	-0.27778	-0.259899	-0.14008	-0.301982	0.0596996	-0.0732781	-0.148348	-0.0359638	-0.183294	-0.0874791	-0.114725	0.263985	-0.0754053	0.22496	0.241511	0.210238	0.196322	0.109841	0.276894	0.208997	0.190877	-0.0805411	0.131878	-0.0887219	-0.0234329	0.175405
	0.0127278	0.231813	0.249427	0.0745063	0.22922	0.0664041	0.00775551	0.0628362	0.0489364	0.0272316	-0.0211198	-0.0182441	0.000887379	0.130219	0.0983125	-0.0456182	0.0393978	0.10573	0.033625	0.0436798	0.292404	0.0734493	0.0851361	0.0314414	0.0573072	0.0122522	-0.0807016	0.0983005	-0.104183	-0.149639	-0.069215	-0.226371	-0.204058	-0.240287	-0.116929	-0.0914675	-0.136378	0.04036	-0.0221384	0.107313	-0.00563405	-0.00283855	-0.0766981	-0.119077	0.0183997	0.00343515	0.0123322	0.0164037	-0.198608
	-0.133004	0.030126	0.0435464	-0.163265	0.034186	0.205159	-0.140328	0.113123	-0.00430761	0.211413	0.106259	0.122701	0.114797	0.0880259	0.253038	0.165627	0.104859	0.233849	0.203904	0.0222589	0.175906	-0.0655489	0.198481	0.191854	-0.0446073	-0.0117359	-0.0958417	-0.0600142	-0.116555	-0.226624	-0.249232	-0.103922	-0.221959	-0.18212	0.0517863	-0.115308	-0.0187369	-0.0929521	-0.105665	0.0460077	-0.054537	-0.0925319	-0.218151	-0.157138	-0.0956554	-0.030765	0.0876343	0.176278	0.347536
	-0.0272657	0.10059	0.103656	-0.0178478	-0.0455799	-0.0277756	-0.0112112	-0.11208	-0.0785589	-0.0475384	0.0156582	0.0630368	-0.0339897	-0.00155776	0.0195572	-0.00419273	0.0489183	0.0969503	-0.00331781	-0.00939341	-0.0483957	-0.154807	-0.0496096	-0.0553321	-0.0785893	-0.00705567	-0.188577	-0.0424911	-0.129774	-0.151573	-0.142489	-0.152427	-0.169112	-0.219872	-0.0924529	-0.0630647	-0.0585956	-0.0258048	-0.0342886	0.0226443	-0.0779319	-0.0277969	0.0653652	0.0658428	0.00992065	-0.0451223	0.0645159	0.127897	0.253842
	0.13254	-0.144559	0.270109	0.175162	-0.660277	0.47814	0.0707946	0.102084	0.155021	-0.504356	-0.536829	-0.149304	-0.295802	-0.0129305	0.0464495	0.381301	-0.230417	0.0867591	0.0306378	-0.277303	0.275848	-0.297641	-0.0408925	-0.240458	-0.113796	-0.202556	-0.574563	0.0752007	0.191908	-0.192366	0.26332	-0.140697	0.230122	-0.0558763	0.33495	-0.0432132	0.191351	-0.0256195	-0.22216	0.336043	0.416477	-0.02433	0.0599647	-0.314105	0.15108	-0.0318765	0.0942111	-0.20834	-0.41642
	-0.0562563	0.224647	-0.120044	0.169355	-0.165215	0.154162	0.458678	0.363509	0.51376	0.276428	0.524252	0.348115	0.192042	0.252504	0.456021	-0.112718	0.276574	-0.0473138	-0.114655	0.137576	-0.0393108	0.0175269	0.494307	-0.151611	-0.138235	0.0220697	0.212845	0.0559564	-0.610685	0.262277	0.260533	-0.192702	0.353386	0.17511	0.0578902	-0.182508	0.155769	-0.185357	-0.107409	0.111129	0.219482	0.184114	-0.338711	0.0339672	-0.30212	-0.13541	-0.0360479	0.0827284	-0.138158
	-0.0694469	-0.139547	0.021444	-0.201342	-0.0304599	0.176128	-0.134219	-0.0532743	-0.0670875	-0.116274	-0.061092	0.0785697	-0.0900089	-0.0466118	-0.111219	0.0165226	0.0311981	0.0282925	-0.134264	-0.205585	0.00723364	0.0243162	-0.0165339	0.0950888	-0.13428	-0.0142513	-0.0707106	0.096144	-0.0115407	-0.160792	-0.0022937	0.112176	0.0474448	-0.149578	-0.0619881	0.0212373	0.0780802	0.000791597	-0.0491079	0.0416531	-0.0382442	-0.0290896	0.0283186	-0.0336206	-0.122753	-0.0211675	-0.0857786	-0.0881574	-0.115639
	0.135434	0.553593	-0.00363285	0.304228	0.117418	-0.125278	0.0764294	0.127094	0.132606	0.052222	-0.0230927	0.248795	0.0992986	0.254405	0.193512	-0.368055	-0.0387865	0.121012	-0.0363026	-0.0558502	-0.189536	0.00789016	0.0595972	-0.16767	0.199947	-0.0704934	-0.176472	0.0362667	-0.323518	-0.173033	0.0917438	-0.025416	0.115252	0.0109099	0.0142669	-0.172006	0.296697	0.139485	0.000723143	-0.0315829	-0.124469	0.039201	-0.0477717	-0.0590987	0.0786508	-0.111314	0.0176261	-0.201917	0.031381
	-0.0428026	-0.0611456	-0.00625373	-0.105928	-0.138359	-0.196587	-0.137473	-0.0711228	-0.175153	-0.146444	-0.0593324	-0.144651	-0.110124	0.00233317	-0.0828056	0.00020617	0.0820641	0.00629226	-0.116726	-0.099391	-0.0747092	-0.0821117	-0.248626	-0.193159	-0.0255974	-0.00422806	-0.119622	-0.115776	0.0765232	-0.251158	-0.0694452	-0.0152057	0.182519	0.280504	-0.152741	0.00991614	-0.0625438	0.0841671	0.0211975	0.216508	0.298892	0.091697	0.206534	0.250836	0.0454947	0.216237	0.063704	0.0537587	0.039328
	-0.0509456	0.0808797	0.0311732	0.225989	0.154222	0.229898	0.418806	0.402499	0.270466	0.308677	0.252107	0.196497	0.179977	0.120731	0.0398618	0.0683421	0.0618317	0.0428615	-0.0362496	-0.0608928	0.133845	0.191407	0.182083	0.120266	-0.0203248	0.0510531	0.0902942	-0.0413634	-0.143931	-0.122027	0.0164533	-0.00949553	-0.0241566	0.00313401	-0.127516	-0.0638187	0.0191175	-0.0420895	0.152709	0.080991	-0.210878	-0.0769385	-0.0211249	-0.057203	-0.0296988	0.0258804	0.0962026	-0.00493709	0.0225546
	-0.0139703	0.191868	0.159086	-0.0592164	0.0891338	0.0761658	0.150139	0.0592579	-0.0555257	-0.046503	-0.0237633	-0.0182076	-0.00319387	0.0236566	0.031614	0.0427988	0.144059	0.286344	0.0868168	-0.00915073	0.0496795	0.00711245	-0.0173392	0.0739359	0.0444342	-0.0536465	0.032284	0.0392289	-0.00913552	-0.0783564	-0.0203677	-0.0947142	0.00315392	0.158973	-0.0720918	0.12622	0.0502822	-0.0188083	-0.0119313	0.0119849	-0.0134695	-0.0984575	-0.0476727	0.0675526	0.12389	-0.0979747	-0.0635458	0.109064	0.0509724
	0.126126	0.0367429	0.0197851	0.421425	0.594672	0.553867	0.432048	0.411215	0.4913	0.486994	0.342483	0.264835	0.26271	-0.0765439	-0.023215	0.041947	-0.0407832	-0.153898	-0.214238	-0.226461	-0.209585	-0.237789	-0.192409	-0.298283	-0.238992	-0.189916	-0.162045	-0.0711288	-0.227191	-0.206504	-0.222714	-0.176532	-0.254748	-0.179077	-0.146376	-0.056025	-0.0284055	-0.203212	0.0356566	-0.0374748	0.0868315	0.141531	0.0372207	0.0650798	0.112781	0.204113	0.133826	0.240127	0.0428013
	-0.0573794	-0.0718134	-0.127145	-0.0337465	0.165685	0.0821346	-0.0386986	-0.0697092	-0.00981651	-0.177265	-0.0768205	-0.0238062	-0.121175	-0.0733629	-0.085527	0.0256941	0.00308002	-0.0863856	-0.0680712	0.0015669	-0.117777	0.0225965	0.0903612	-0.038402	-0.136954	-0.00611002	-0.0226666	-0.227882	-0.221664	-0.190679	-0.105292	-0.0783435	0.00528343	-0.00853961	-0.0143941	0.0279357	0.0105119	-0.158372	-0.137895	0.147087	-0.0407701	-0.144309	0.0177952	-0.0360522	-0.0922017	0.0749775	0.0169375	-0.0629606	-0.159538
	0.133535	-0.0477642	0.00604242	-0.0054233	0.0398443	0.000248422	-0.0618194	-0.147751	-0.100756	-0.0290842	-0.147707	0.0634696	-0.0426098	0.0100973	-0.0934495	-0.130677	0.0369633	0.00850125	0.0399789	-0.00151809	-0.163729	-0.0949355	-0.186071	-0.157141	-0.0947737	-0.107385	-0.208602	-0.0868983	0.041128	0.0463329	0.0583795	-0.0907055	0.115353	0.0196682	0.0438423	-0.104749	0.0323919	-0.140163	0.0187969	0.0900819	-0.0314085	-0.0594629	0.021955	0.0741748	-0.154922	-0.00194761	0.0927431	0.0470231	0.0100181
	-0.0846299	-0.178395	-0.265916	0.117154	0.484636	0.0829034	0.0160098	-0.127152	-0.05156	-0.00890598	0.0209858	-0.0252504	-0.154751	-0.030304	-0.00484983	-0.0189531	0.112003	0.0763535	0.0145299	0.145314	0.201127	0.160083	0.0188864	-0.181962	-0.10683	-0.242415	-0.194864	-0.184672	-0.366479	-0.386186	-0.246029	-0.17845	-0.0600052	0.0281935	-0.196193	-0.0669175	-0.193142	0.0859756	-0.215894	-0.0447019	0.446957	0.0663216	0.422828	0.361453	0.234939	0.355242	0.412202	0.407455	0.363868
	-0.0167244	-0.23997	-0.0661746	0.0916797	0.27136	0.135362	0.187111	-0.115901	-0.123112	-0.233704	-0.109007	-0.124092	-0.0477714	0.131677	0.0546867	-0.0395404	0.01788	-0.0578665	-0.063433	0.143344	0.13771	-0.162093	-0.120533	-0.104785	-0.0255032	-0.0841636	-0.0224348	0.00853633	-0.0661981	0.161842	0.0365867	0.0153086	0.147358	-0.0724389	-0.00119908	-0.052984	-0.00207884	0.0197388	-0.116835	0.056121	0.0819986	-0.207686	0.0055868	0.0799717	0.175986	0.277575	0.0836755	0.0192061	0.140273
	-0.0186807	-0.30081	-0.248826	0.0611613	0.0656534	-0.0431334	-0.228519	-0.378268	-0.094607	-0.327968	-0.131674	-0.0213513	-0.15539	-0.143936	-0.236308	-0.137624	-0.00234479	-0.129731	-0.100541	-0.0750532	-0.0272178	0.0689791	-0.0640112	-0.149406	-0.0543649	-0.0425007	-0.070639	0.0108512	0.0261957	-0.186122	-0.0409806	-0.126907	-0.148953	-0.224327	-0.124465	-0.0228785	-0.0992659	-0.231784	-0.145945	-0.120917	-0.0824152	-0.218441	-0.172199	-0.0297547	-0.217483	-0.0613173	-0.135639	-0.0523356	-0.124575
	-0.202895	-0.265801	-0.350709	0.0319201	0.25907	-0.0107182	-0.181561	-0.134162	-0.282542	-0.279083	-0.342789	-0.187866	-0.129243	0.0956748	-0.0533712	-0.295469	-0.119465	-0.174406	-0.0907039	-0.122114	0.18488	0.0668269	0.168529	0.0501299	0.0541274	-0.0906343	-0.107847	0.0735905	0.0126966	0.087054	-0.17992	0.0273839	-0.0231313	-0.0638069	-0.0768902	0.0194084	-0.0914036	-0.115974	-0.132429	-0.224952	-0.198708	-0.183413	0.0529598	-0.045919	-0.304718	0.0100419	0.0409033	0.208082	0.197285
	-0.0160242	-0.106168	-0.111021	0.0849398	0.0824645	-0.0583543	-0.0291235	-0.174397	-0.179853	-0.234256	-0.230817	-0.0163442	-0.0161654	0.0425733	0.0619245	0.0615547	0.0438823	-0.101978	-0.058589	0.0845701	0.0110625	-0.0188821	-0.0611203	0.0067438	-0.130991	-0.0813868	-0.0633053	-0.0895606	0.0335083	-0.0162892	-0.0761491	-0.026736	0.0410007	0.0455234	0.0178363	0.00724461	0.0973924	0.013176	0.0498601	0.00953339	0.1453	-0.0583297	-0.0190317	-0.00514868	0.174606	0.156277	0.213763	0.152333	0.252353
	-0.127878	-0.238374	-0.196752	0.0283634	0.106461	0.00714273	0.00243491	-0.215349	-0.115285	-0.129226	-0.0927285	0.0190456	-0.021698	-0.171794	-0.146509	-0.0480681	-0.00690536	-0.117968	-0.142101	-0.182949	-0.110987	-0.101292	-0.130044	-0.146591	-0.0499391	-0.0809826	-0.116712	-0.092672	-0.122533	-0.217252	-0.133547	0.00426915	-0.212375	-0.171761	-0.173919	-0.098927	-0.0792945	-0.218948	-0.330288	-0.29964	-0.192942	-0.10352	-0.113643	-0.125091	-0.22428	-0.0138252	-0.0789202	-0.112731	-0.190413
	-0.0805518	-0.0704722	-0.205838	0.371586	0.718674	0.800121	0.510125	0.344589	0.292513	0.251814	0.21654	0.480567	0.294088	0.164124	0.251103	0.184858	0.101477	0.0985292	0.288554	0.155593	-0.0880384	-0.0879016	-0.152999	-0.156901	-0.07639	-0.0745479	-0.140859	-0.138729	-0.256326	-0.314258	-0.245899	-0.307052	-0.266569	-0.277714	-0.131073	-0.207109	-0.345977	-0.239732	-0.262029	-0.0627529	-0.142292	-0.263418	0.0166558	-0.12427	-0.129748	-0.0629759	0.252492	0.261812	0.202622
	-0.146546	-0.340466	-0.210488	0.0582029	0.122065	-0.0502812	-0.0957257	-0.205746	-0.0543967	-0.109968	-0.164379	-0.0164456	-0.0835522	-0.123177	-0.100064	-0.0139467	-0.0790922	-0.125647	-0.111009	-0.152702	-0.0311753	-0.0385871	-0.0942319	-0.0331723	-0.0406927	-0.0635956	-0.00701817	-0.00668982	-0.0438849	-0.106914	-0.0920165	-0.122793	-0.0862249	-0.132942	-0.104267	-0.149932	-0.200181	-0.293006	-0.322006	-0.294471	-0.230337	-0.140829	-0.151918	-0.176814	-0.213326	-0.0448837	-0.118909	-0.179476	-0.181406
	-0.0221962	-0.0608141	-0.0890113	-0.0651657	0.210491	0.0626445	-0.0165147	-0.079954	-0.112663	-0.139356	-0.235038	-0.187992	-0.214939	-0.0977624	-0.074657	-0.00716694	0.0293055	-0.00544514	-0.0398721	0.0603724	-0.114824	-0.102872	-0.0966272	-0.121565	-0.0744172	-0.116411	-0.1116	-0.00897845	0.0778615	0.00832856	-0.03161	0.0531891	-0.0460787	-0.105888	0.0195652	-0.0278621	-0.124036	-0.0235445	-0.132016	0.0291253	-0.0707287	-0.125481	-0.0203566	-0.0803919	-0.109897	0.199909	0.0935288	0.162523	0.151272
	0.000810325	-0.0762291	-0.0694394	0.109611	0.300812	0.200144	0.0320121	-0.0586212	0.0750891	0.0881021	-0.00579304	-0.0569119	0.143894	0.0136887	0.0793138	0.00747259	-0.00720495	-0.0971029	0.0472268	-0.0349358	-0.0162081	0.0548051	-0.081883	0.0948926	-0.101532	-0.0745796	-0.0202199	0.00363301	-0.040071	-0.242296	-0.0868429	-0.149502	0.0573493	-0.0449588	-0.119936	-0.0601943	-0.0406275	0.0597117	-0.0908588	-0.0382845	0.0642483	-0.144824	0.108766	-0.0550904	0.00442166	-0.09603	-0.0280006	-0.0520382	0.137084
	-0.000414396	-0.119945	-0.066701	-0.0628869	-0.137972	-0.066853	-0.132142	-0.0961385	-0.144392	-0.254197	-0.0438166	-0.042262	-0.109507	-0.26207	-0.105731	-0.0218241	0.0790313	0.111666	-0.135716	-0.018678	-0.00101659	0.0489083	-0.160189	0.0775224	0.174758	-0.00223783	-0.331149	-0.164324	-0.113797	-0.143206	-0.0484785	-0.0940024	-0.13134	-0.202108	-0.183614	-0.329197	-0.279334	-0.227759	-0.428597	-0.258782	-0.29791	-0.464509	-0.23961	-0.194944	-0.156071	-0.0671216	-0.36052	-0.181169	-0.130346
	0.011829	-0.0273649	-0.12489	0.241952	0.392986	0.24279	0.109839	0.00763941	0.0214428	-0.0173244	0.0758022	0.0388914	0.0548658	-0.0461043	-0.0712876	-0.0202114	0.0893781	0.00464615	0.0617662	0.0441709	-0.0170736	0.086286	0.0474058	-0.0989322	-0.103733	-0.080364	0.170972	0.0257226	-0.0149382	-0.0734438	-0.0890346	-0.0185661	0.0351484	-0.0155559	-0.00782428	0.0165708	-0.167312	0.0309014	-0.139123	0.0166054	0.00819504	-0.0534448	-0.00517736	-0.0595553	0.00263138	0.0955464	0.166662	0.144141	0.0915914
	-0.158446	-0.368171	-0.239985	-0.0620834	-0.0914883	-0.289317	-0.293074	-0.373663	-0.274463	-0.264657	-0.207059	-0.170657	-0.115175	-0.11594	-0.143501	-0.0579103	-0.134745	-0.112293	-0.0634548	-0.165579	-0.0756881	-0.10168	-0.127056	-0.167822	-0.0985513	-0.179534	-0.155446	-0.0828218	-0.100814	-0.0985053	-0.140219	-0.0699888	-0.0616322	-0.0654296	-0.0913667	-0.109662	-0.161256	-0.17152	-0.154885	-0.102259	-0.172179	-0.0722814	0.0877586	0.0230735	0.0186303	0.280744	0.266066	0.159424	0.0845886
	-0.03839	-0.154402	-0.0452725	0.11163	0.69893	0.589037	0.513189	0.0649809	-0.00519367	0.17712	-0.0361397	-0.04307	-0.14957	-0.265052	-0.106001	0.128132	0.0008397	-0.196165	-0.0240128	-0.0157649	-0.0215169	-0.105957	0.0341815	-0.123071	-0.245224	-0.34641	-0.209402	-0.281596	-0.241258	-0.343083	-0.385819	-0.278556	-0.530014	-0.34094	-0.235553	-0.181302	-0.390376	-0.283112	-0.234139	-0.192332	-0.0680793	-0.123443	0.0279734	-0.0869915	0.0446851	0.201633	0.0813844	0.133854	0.125453
	-0.0725153	-0.140822	-0.21901	0.124463	0.22287	0.123205	0.025331	-0.0502123	-0.0650577	-0.135458	-0.162205	-0.129594	-0.104703	-0.0404106	0.093816	0.037372	0.0370917	0.0829807	0.281246	0.161589	0.221998	0.153455	-0.0456653	-0.00209965	0.121337	0.0202671	0.00891633	-0.0902869	-0.0801039	-0.0286417	-0.0969816	-0.126292	0.015639	-0.0537953	-0.142319	-0.074839	-0.0443492	-0.110701	-0.181563	-0.0821927	-0.108758	-0.077383	-0.0344748	0.0667626	0.0578354	0.0315773	0.0393204	0.0429055	0.118389
	-0.00189065	-0.171458	-0.0805639	0.216546	0.0371033	0.0496162	-0.0478273	-0.054136	-0.0249407	-0.126569	-0.133524	-0.0839814	-0.00984464	-0.040387	0.127695	0.091665	-0.0353014	-0.0125107	0.0761779	0.0316891	-0.0191804	0.00968073	-0.0826102	-0.0939258	0.00530058	-0.146493	-0.121482	-0.197554	-0.0467573	-0.0671672	-0.0503924	-0.0963416	-0.0136813	-0.0911177	-0.0799157	-0.0539048	-0.0482517	-0.0417497	0.00573359	-0.016754	-0.0325732	0.0658771	-0.0223327	0.0831795	0.0142853	0.101014	0.175601	0.122649	0.0223277
	-0.344952	-0.550846	-0.354657	-0.381258	0.0121727	0.128297	0.0641491	0.535823	0.373711	-0.391757	0.10171	0.192017	0.0599192	-0.129718	0.445445	0.558379	-0.115615	0.0249787	0.445122	-0.406891	-0.470334	-0.235023	0.29025	0.152562	0.453495	-0.0210395	0.542943	0.362634	-0.363768	-0.49749	0.586874	-0.216848	-0.435056	0.290589	-1.00313	-0.311004	-0.102953	-0.217472	0.784791	-0.230193	-0.40355	-0.361964	-0.477951	-0.181421	-0.236223	0.627798	0.0916557	-0.0289987	-0.253823
	-0.0902582	0.072995	0.0503569	0.100631	0.040113	0.293731	0.0420423	0.0463067	0.0448905	0.257524	0.128828	0.00918486	-0.00942304	0.133164	0.0824192	0.197819	0.116293	-0.150296	0.0654096	-0.0194663	-0.135825	0.280449	0.0385399	-0.0884512	-0.0815094	0.108814	0.163122	-0.135959	-0.0565079	0.198941	-0.0326404	0.343348	0.125861	-0.157232	0.00428604	0.102185	-0.298989	0.0728645	0.105149	0.137561	-0.0266295	-0.0907925	-0.179956	-0.0633801	0.0287156	-0.201096	-0.311007	-0.11703	-0.179381
	-0.0202546	0.100985	0.134737	0.00675499	0.233571	0.312162	0.119935	0.0959054	-0.00572245	0.203499	0.15452	0.110951	0.20177	0.162002	0.324534	-0.116824	-0.046845	0.0624575	0.0203376	-0.103946	0.0233015	0.0606588	0.0435897	-0.0201809	-0.112377	-0.0766773	-0.18045	0.0524712	0.124565	0.142551	-0.168278	-0.126763	0.0444882	0.176834	-0.130283	-0.130402	-0.220443	-0.142107	-0.25849	0.0939828	0.0105748	0.0100806	-0.162106	-0.0349158	-0.249112	0.101218	0.0153185	0.0385309	-0.0824295
	-0.0120506	-0.227639	0.195823	0.00755086	-0.103119	-0.187383	0.0575581	-0.00496846	-0.0100933	-0.0935954	-0.0229805	-0.0422208	-0.0577374	0.0727399	0.172062	0.0862315	0.0267726	-0.320955	-0.0847251	0.110478	-0.0095848	0.0468516	0.0283766	-0.0171685	0.141763	0.0869262	0.0392832	-0.0232653	0.021931	0.00646664	0.0656227	-0.0171178	0.219846	0.154874	0.16145	-0.0830932	0.130352	0.135832	-0.0886742	0.421422	0.211987	-0.111718	-0.184345	0.0288635	-0.0893547	-0.0565763	0.0333695	-0.148144	-0.280057
	0.0965068	0.0676828	-0.00546535	0.0975817	0.205362	-0.0516055	0.0208363	-0.0517897	-0.446078	-0.299544	-0.00957974	0.0642356	-0.187928	0.0378163	0.397862	-0.0349304	0.197302	0.146232	0.0448092	0.0849	0.376502	0.25484	0.0578262	-0.0851563	0.0685565	0.101115	0.0779298	0.130946	-0.209325	0.0307543	0.090012	0.0226935	0.0180477	0.0787594	-0.000300169	-0.271636	0.115071	0.166313	0.23595	0.356729	0.206122	0.208281	-0.259647	0.0290432	-0.0686585	-0.0101648	-0.0295076	-0.124049	0.385446
	0.124919	0.0748346	-0.0303628	0.131441	-0.0306779	-0.0505568	0.0043568	0.00290842	-0.0745764	0.0969484	0.184252	0.00304945	0.00504373	0.0437449	-0.0462645	0.0393658	0.103173	0.185229	0.105238	-0.0385218	0.048829	0.0358976	0.03988	0.0678186	0.0817643	0.0730249	0.0328361	-0.0247437	0.0638949	0.0947934	0.122928	-0.0163894	-0.034361	-0.013034	-0.0656169	0.0910501	0.044132	-0.113481	0.037264	-0.0705648	0.0373655	-0.0817519	0.108359	0.140077	0.0373656	-0.00496091	0.0382804	-0.0257999	-0.0253951
	0.139542	0.0952246	0.0458593	0.165908	0.0855808	0.120581	0.0223224	0.0186835	-0.00505488	0.128301	0.0985129	0.0172679	-0.0335688	0.0623144	-0.0539028	0.0172507	0.023958	-0.0784549	-0.0197207	0.118459	0.102519	0.00927922	0.0356266	0.00164827	-0.0300805	0.161247	-0.0149408	-0.0288124	-0.0734305	0.0738913	0.095015	0.0882302	0.150077	0.122629	0.00672141	-0.0497754	0.0363072	-0.0678166	0.0727592	-0.172201	0.0225544	0.0235272	-0.114175	-0.0114982	-0.177078	-0.0719375	0.0701243	-0.0316989	-0.0551631
	0.24328	0.205494	0.120409	0.0423598	0.0764159	0.122748	0.0577212	0.107635	0.0992801	0.117868	0.0468263	0.11687	0.0279497	-0.127039	-0.0324864	-0.0610291	-0.253779	-0.116699	-0.0723356	-0.219696	-0.183702	-0.117712	-0.103472	-0.182421	-0.0555939	-0.128218	-0.171253	0.0482679	0.00290127	0.0079233	-0.0192096	0.0422603	0.122494	0.0178818	0.0411335	0.180461	0.0196007	0.135289	-0.00872877	0.0657408	0.0195446	-0.0349963	0.00109426	0.00352346	-0.044076	-0.089814	-0.041402	-0.161894	-0.207016
	0.231393	0.0708641	0.107847	-0.141187	-0.0381195	-0.0408363	0.0141495	-0.0571224	-0.0423175	-0.0390704	-0.139966	-0.15302	-0.0641676	0.143809	0.196604	0.0851327	-0.0222247	0.0301375	0.144034	0.165858	-0.13929	-0.176075	0.077904	0.0818269	-0.0077888	0.1294	-0.000627201	0.157072	-0.0141228	0.0501077	0.0816265	-0.0758583	-0.026237	-0.0568251	-0.140431	-0.094531	-0.0547602	-0.0618608	-0.167397	-0.110578	-0.071141	0.0123328	0.15766	0.107582	0.0748091	0.195872	0.0793972	-0.1309	0.00555012
	0.185688	0.190614	-0.000329339	-0.0717104	0.0714072	0.0181827	0.135354	-0.0498782	0.00223969	0.0894201	0.0295974	0.125216	-0.0808229	0.0234518	0.0689689	0.088186	0.045933	-0.0226733	0.00430096	0.116703	-0.0190243	0.0622545	0.0218884	-0.0708952	0.126782	0.185643	0.00374231	-0.117953	0.19342	-0.100687	-0.0188839	0.0358008	-0.012497	-0.0354746	-0.184414	0.066874	0.0128203	-0.114614	0.182836	0.0209708	-0.0712757	-0.0936742	0.00301437	-0.0645619	0.067232	-0.00910218	0.0158323	-0.0223352	-0.0611344
	0.0785475	0.0383497	0.136249	0.235927	0.192578	0.112445	0.141002	0.125392	-0.0049841	0.0739365	-0.0493957	-0.0183716	0.0898794	-0.0826161	-0.0531264	-0.008169	-0.0248399	0.0602792	-0.093835	-0.111827	-0.0799545	-0.110938	-0.159998	-0.0600132	0.151037	-0.00266237	-0.0993043	0.107779	0.0221385	0.0452196	0.1065	0.090832	0.0414554	0.0326041	0.0669874	-0.119547	-0.0611975	0.0480661	-0.00921763	0.0372234	0.0107361	-0.0183017	-0.0684378	-0.0475823	-0.00551535	0.00710366	0.0321967	-0.086052	-0.0226395
	0.167743	0.0521897	0.130136	0.0320316	0.0412131	-0.0010141	0.105528	0.0268423	-0.0138033	0.177117	-0.0669596	0.0522009	0.0895348	-0.0595814	0.0746889	0.132337	0.0693	0.0425081	-0.0187983	-0.0593325	-0.0543366	-0.0713013	0.102166	-0.0339741	0.0875845	0.0833834	0.0147951	0.0477594	0.0464197	0.0241352	0.106966	-0.0549336	0.153731	-0.0525057	-0.0990315	0.0317416	0.081627	-0.0899491	0.00406255	0.06426	0.0225126	0.0600038	0.00946596	0.0258772	-0.0157989	-0.124737	0.0668564	0.0425778	-0.0354818
	-0.00824677	0.0257904	0.140927	0.0680421	0.0851105	0.00150336	0.00675623	0.0358299	0.000554483	-0.0831219	-0.0187801	-0.00135718	0.0457535	0.0109414	0.0305431	-0.0632082	0.052335	0.0863988	0.139007	0.116729	-0.0106533	0.0320998	-0.00568145	0.0365018	0.00618843	-0.0451755	-0.0437121	0.118853	0.135983	0.0103022	-0.0280982	0.0732171	0.0621816	0.0784318	-0.0277152	0.042574	0.0293198	0.0524329	0.0229316	-0.00107354	-0.045989	-0.0404465	-0.0480761	-0.04243	0.00916951	-0.0167635	0.0598799	-0.0523288	-0.0362256
	0.00898759	-0.0990611	0.262988	-0.114997	-0.0444289	-0.0857632	0.0239364	-0.00844687	-0.136995	0.114895	0.277612	0.0635984	-0.242797	-0.150972	-0.106675	0.169025	0.141933	-0.0308604	-0.262649	-0.117977	0.0298184	-0.235973	-0.150159	-0.0974768	-0.0253305	-0.00695545	-0.216142	-0.106645	0.0630765	0.0980804	-0.15932	0.0414861	-0.076438	-0.0131976	-0.195466	0.0166315	-0.155974	0.0965415	0.0304176	-0.0612209	-0.1242	0.211739	-0.108561	-0.0473805	0.0810792	0.00264145	-0.0681087	-0.0157234	-0.195329
	0.144934	0.100427	0.0437882	-0.0265923	-0.0347218	0.0817178	-0.0841958	-0.0692981	-0.0306725	0.0609757	0.00457584	0.0970277	0.13176	0.0186767	0.0533521	-0.0577184	0.0712903	0.00701612	0.157012	0.0127185	0.127452	0.0975218	-0.0730497	0.116666	0.0127456	0.117024	-0.0472025	-0.107989	-0.095849	-0.107407	0.065744	-0.0383889	0.0168638	-0.00833753	0.0511622	-0.233336	0.137331	0.0370817	-0.0249651	0.0545997	-0.0482901	-0.0296105	0.0335825	-0.030034	-0.0274406	0.0211822	-0.0564082	-0.0176435	0.146981
	0.141185	-0.060518	-0.0817801	-0.301716	-0.170629	-0.0626148	-0.0494682	-0.124488	0.0293387	0.0529544	-0.113398	-0.037809	-0.0318955	-0.0218275	-0.0920961	-0.0832391	-0.134103	-0.0622465	-0.0913516	-0.166253	-0.000731456	-0.0207588	-0.0760671	-0.155955	-0.17137	-0.162621	-0.211826	-0.0635076	-0.157953	-0.0402326	-0.167437	-0.0542581	0.00931098	0.043676	-0.0157375	-0.0540224	-0.0621544	-0.107006	-0.0407269	0.0972771	0.0386761	0.0365465	-0.0857287	-0.0147732	-0.0709646	-0.066482	-0.0901353	-0.125107	-0.144368
	0.0448758	-0.0355026	-0.0187284	-0.166748	-0.135318	-0.0767543	-0.0287003	-0.119588	-0.100414	-0.124428	0.0203979	-0.0257433	0.0326468	0.0250896	-0.0402698	-0.0430099	-0.155088	-0.270422	-0.115374	-0.157433	-0.186903	0.122758	0.0382227	-0.0900745	-0.0657651	-0.107985	0.00441994	-0.152832	-0.239304	-0.00696735	0.0563918	-0.098936	-0.0949599	-0.155573	-0.0359693	-0.0864294	-0.085023	-0.0513752	-0.0751918	-0.14191	-0.0525823	-0.140075	0.0499553	-0.0108758	-0.120328	0.0124861	-0.0950586	-0.115945	-0.038634
	0.0871693	-0.00509034	-0.0177929	-0.0966639	-0.0128258	-0.0160946	-0.0949993	-0.0519635	-0.164697	-0.0293855	-0.0760416	-0.14065	-0.175969	-0.0520627	-0.138231	-0.159408	-0.184553	-0.11804	-0.0938997	-0.0633271	-0.00441936	0.16656	0.137207	0.0801187	0.151704	0.0164593	0.0339493	0.0032311	-0.123088	0.101733	0.1411	0.06458	0.125574	0.0249898	0.0645825	-0.037095	-0.134624	-0.00467096	-0.138761	-0.0401588	0.00763561	0.0279636	-0.0215791	-0.0635699	-0.0331654	-0.0234357	0.0266823	-0.0567701	-0.148521
	0.139839	0.0818421	0.0474831	-0.0683948	-0.0981803	-0.00516027	-0.0101458	-0.0875383	-0.0501389	-0.12957	0.0132229	0.0417773	0.0717529	0.079449	-0.0107978	-0.00506103	0.0571888	-0.07273	0.029018	0.0615867	-0.0542997	0.0057683	-0.0173622	-0.0146739	-0.0582244	-0.158829	-0.0895195	-0.167819	-0.175296	-0.0120425	0.0307848	0.0287784	-0.0640225	-0.103002	-0.117505	-0.0486273	-0.114286	-0.075937	-0.00995806	-0.020294	-0.112183	0.0454008	0.00650796	0.0318023	-0.0626726	-0.0324622	-0.0168872	0.00453752	-0.0421672
	0.0734116	-0.0918536	-0.051243	-0.0765168	-0.103681	-0.0981021	-0.0798991	-0.140295	-0.113634	-0.14082	-0.0961602	-0.0523112	-0.0899646	-0.0925245	-0.0980406	-0.0606987	-0.0710944	-0.0563375	-0.0342679	-0.0557799	0.0362524	0.0586652	0.0148359	-0.0302535	-0.0163246	-0.126257	-0.112206	-0.031142	-0.0238382	0.0103676	0.0087329	0.0408767	0.0336014	0.0924488	0.0280413	-0.0103113	-0.0714607	-0.0719879	-0.0295844	0.0338004	0.00421454	0.0306974	-0.0271123	-0.0440281	-0.0245087	0.00613223	-0.0589758	-0.105631	-0.160654
	0.204244	0.179171	0.119797	0.0315435	0.0438017	0.0255692	-0.00284607	-0.0102289	0.00504531	-0.060966	0.000506632	-0.0207571	0.0525464	0.0396841	0.155008	-0.0557214	0.0389039	0.00947036	-0.0240346	-0.0683428	-0.0158795	-0.0200302	0.0254056	0.0424809	-0.0635071	-0.039704	-0.0381874	-0.149592	-0.0607397	-0.0796706	0.0144327	0.0328591	-0.0707873	-0.0956158	-0.0192086	-0.0797235	-0.0638962	-0.111038	0.0401545	-0.0409923	-5.70906e-05	0.0274759	0.123583	-0.0140337	-0.0783864	0.0622764	-0.0333313	-0.0237948	-0.0751296
	0.0125556	-0.194678	0.207054	-0.188781	-0.0631821	-0.0094019	-0.307155	-0.0554196	-0.073631	-0.347282	-0.272711	0.0263924	-0.0682068	0.149535	0.13924	-0.0741942	0.144095	-0.220526	0.0196777	-0.256938	0.124545	0.173063	0.152318	0.0832361	-0.652786	-0.0798008	0.0475086	0.0235411	-0.418218	0.530755	0.490331	0.0425143	-0.0385162	0.016187	0.387663	0.0512601	0.0091854	0.238324	-0.269399	0.547232	0.120506	0.0641954	0.129045	-0.149001	-0.321022	0.0928132	0.0010018	-0.473773	-0.284351
	0.035304	-0.15966	-0.190485	-0.128904	-0.13201	-0.156674	-0.149477	-0.244353	-0.159207	-0.088903	-0.146495	-0.152491	-0.0769458	-0.112816	-0.0970141	-0.0641196	-0.0132206	-0.112744	-0.0875093	-0.127728	-0.0217435	0.030616	-0.0819125	-0.0180668	-0.0183504	-0.048051	-0.120044	-0.0487663	-0.103658	-0.111342	-0.136131	-0.146563	-0.132824	-0.174528	-0.111596	-0.16952	-0.230632	-0.179681	-0.179212	-0.072538	-0.0673802	-0.160324	-0.0804713	0.0390273	-0.153192	-0.0964702	-0.0240952	-0.00493757	0.0558532
	0.102124	0.00879731	-0.00639589	-0.0302129	-0.0048087	-0.0738237	-0.149527	-0.0790123	-0.0235995	-0.1458	-0.144805	-0.143528	-0.122669	-0.116066	-0.0429223	0.0135128	-0.0645378	-0.00616826	-0.00327756	-0.019666	-0.0458578	0.00590833	0.0371241	0.0115791	0.0141948	-0.0901646	-0.0440677	-0.0485291	-0.0931587	-0.0654544	-0.00739104	-0.054406	-0.0830553	-0.166523	-0.0601116	-0.0525483	-0.0854314	-0.100262	-0.102981	-0.0638293	-0.00692159	0.0813165	0.0838551	0.0634546	0.0695334	0.0755895	0.12355	-0.00858146	-0.0312834
	-0.0484349	-0.118566	-0.0781359	-0.236665	-0.198521	-0.182286	-0.0633105	0.0776579	0.0634012	-0.0994739	0.0405033	-0.0949702	-0.14237	0.00161615	-0.0730784	-0.043397	-0.113864	-0.111842	0.0237458	-0.0914347	0.0935728	0.110028	0.139951	0.129039	-0.104393	-0.142096	-0.0453058	-0.0185892	-0.154992	0.0295192	0.0821775	-0.102074	-0.017579	-0.0359006	0.0774048	-0.00741846	-0.00595914	0.153708	0.134801	0.34697	0.108184	0.0917835	0.114517	0.0991569	-0.00155604	0.104463	0.103888	0.00673524	0.131052
	0.00601811	-0.256644	-0.170259	-0.19694	-0.305207	-0.244543	-0.181382	-0.136947	-0.123008	-0.0943277	-0.138362	-0.0215001	0.00900337	-0.19271	-0.117873	-0.0620146	-0.172739	-0.129914	-0.124269	-0.14496	-0.101741	-0.0192117	-0.0393305	-0.140943	-0.134916	-0.161984	-0.225685	-0.0966826	-0.0837487	-0.00748987	-0.113101	0.00027686	-0.110022	0.0214287	0.120988	-0.0288921	-0.0681066	-0.00951991	0.0054253	0.0625869	0.0300098	0.0636927	0.0197097	-0.00136397	-0.000163662	0.0804528	0.060659	0.0311718	0.0188984
	0.0275495	-0.102001	-0.131157	-0.199271	-0.153932	-0.171349	-0.141438	-0.134635	-0.0964598	-0.0616045	0.0103818	0.00634464	0.0252979	-0.0739634	-0.0670167	-0.0436409	-0.101393	-0.0489712	0.0361804	-0.023225	-0.0619411	0.0566159	0.0586697	-0.00692591	-0.0810521	-0.0796785	-0.119296	-0.160071	-0.12769	-0.0877311	-0.0909782	-0.141737	-0.140551	-0.123034	-0.114788	-0.0742043	-0.0615445	-0.0136054	-0.0397833	0.0167138	0.0583164	0.0147239	0.0182835	-0.00997961	-0.0273029	0.0274227	0.0657827	-0.0325962	0.0157017
	-0.202276	-0.0634538	0.00952587	-0.0926293	-0.0482053	0.248802	0.160939	0.0211819	0.176119	0.176791	0.19033	0.157584	0.10786	0.184669	0.118095	-0.0783878	-0.0617344	-0.0699662	0.0359993	0.232794	0.0270228	0.0575957	0.0967955	0.0685009	0.0643503	0.0899953	0.18017	-0.0424957	0.240943	-0.130706	0.240458	0.197118	0.0022886	-0.301206	-0.189079	0.0488134	-0.318367	-0.0964809	-0.359341	-0.264935	-0.0289072	-0.0820818	0.131542	0.36659	-0.00746678	-0.102053	0.118993	0.14637	0.173246
	0.169999	-0.0992065	-0.112682	-0.100922	0.0223416	0.0162647	-0.0445727	-0.0765175	-0.0196798	-0.0538585	-0.111001	-0.0712699	0.0282238	-0.0893932	-0.0858863	-0.0918743	-0.088083	-0.0489612	-0.0504747	-0.0178576	-0.0946119	-0.0960518	-0.0763577	-0.0329266	-0.00197696	-0.00588559	-0.0536681	0.0714644	0.161095	0.0385493	-0.02568	0.0266738	0.0812236	0.150383	0.119076	0.0655477	0.149053	0.137131	0.11207	0.160702	0.0879776	0.0186811	0.115796	0.0729312	0.159376	0.0340484	0.0118701	0.0312809	0.0490463
	0.249714	0.0848094	0.11953	0.139062	0.184972	0.09032	0.198506	0.136068	0.0811537	0.0726155	0.177037	0.161625	0.0815077	0.0916884	0.0554441	0.171166	-0.00628926	-0.0343896	0.063283	-0.0958098	-0.0154819	0.0249725	0.00978345	-0.0726072	-0.0111176	-0.125807	-0.0233711	-0.0276085	0.097422	-0.0108416	0.0979004	-0.0318013	-0.11619	-0.0309921	-0.0187769	-0.0542984	0.0928647	0.0677265	-0.00641432	0.0547822	-0.0937485	-0.062245	-0.0692566	-0.0821031	-0.109987	0.0395899	0.0099745	0.0312906	0.113856
	0.10667	-0.00812236	-0.0359036	-0.127648	0.121653	0.0926842	0.0025898	0.145021	-0.00419859	0.0109746	0.120844	0.0135309	0.0540388	0.0525914	0.0334974	-0.245282	-0.173634	-0.254049	-0.140438	-0.0619887	-0.152086	-0.0659998	-0.157013	-0.00515249	-0.0500182	-0.0939038	0.0549816	-0.112758	-0.0539007	0.0048446	-0.020539	-0.00148305	0.0615547	0.0255712	-0.0935024	-0.0308592	-0.031862	0.0539147	0.138019	0.0181202	0.0497969	0.0507288	-0.0821427	0.0084297	0.105432	-0.0450866	-0.0622666	-0.146042	0.0988051
	0.102885	-0.0664965	0.0498162	-0.0690221	0.0103264	0.0365374	-0.0470182	-0.106505	-0.0632508	-0.160863	-0.113546	-0.0549797	-0.102907	-0.0550171	-0.18573	-0.170165	-0.236723	-0.145171	-0.07959	-0.190499	-0.220703	-0.185309	-0.240265	-0.192856	-0.20053	-0.254622	-0.134618	-0.156085	-0.0248009	0.0789268	-0.0867259	-0.068335	-0.0642087	0.0668705	-0.0640047	-0.0823168	-0.0345166	0.0418082	0.118295	0.0624322	0.0414477	-0.00921322	0.0801313	0.0653575	-0.0238002	0.083547	-0.0405151	0.098663	-0.00366564
	0.109324	0.0343188	0.0714213	0.0718174	-0.0370506	-0.0984247	-0.0294395	0.0625029	-0.112054	-0.111174	-0.0111939	-0.135651	0.0272524	0.120549	0.031579	0.05293	0.0558954	0.00152749	0.014776	-0.144441	-0.183474	-0.117216	-0.105066	-0.123353	-0.225598	-0.124053	-0.104373	-0.122626	-0.000333509	-0.0139873	-0.0246409	-0.152964	-0.066569	0.0300992	-0.0659045	0.0484583	0.0155743	-0.00809067	0.0241703	0.0170169	-0.120707	-0.140333	-0.0335175	-0.0343651	-0.0610511	0.0801898	0.250288	0.010629	0.143666
	0.205135	-0.0271698	0.000766908	-0.0218732	0.0706626	-0.0207339	-0.0436636	-0.0121964	-0.0494536	-0.11083	-0.0505139	-0.0495931	-0.0378826	-0.0563888	-0.108639	-0.112479	-0.153664	-0.157921	-0.144309	-0.1788	-0.192104	-0.180068	-0.20075	-0.195194	-0.195822	-0.18715	-0.152653	-0.128437	-0.0843514	-0.0181362	-0.0854175	-0.093283	-0.0402637	0.103701	-0.0219228	-0.0259689	0.0720804	0.0837455	0.130404	0.0846311	-0.0449554	0.0107133	0.0398814	0.00785905	0.0494192	0.0447174	0.0130227	0.0212056	0.0440323
	0.105853	-0.282613	-0.152345	-0.203328	-0.261295	-0.228343	-0.163548	-0.135787	-0.186517	-0.169621	-0.133051	-0.080187	-0.130419	-0.130218	-0.102595	-0.0725318	0.00370173	0.0628069	-0.0416379	-0.10254	-0.065005	-0.0409063	-0.0511099	-0.0439972	-0.177064	-0.138656	-0.0697939	-0.0819562	-0.0692852	0.0102567	0.0362172	-0.0729014	0.0401996	0.150308	0.218403	0.189791	0.109902	0.0741876	0.0857672	0.0122714	-0.0193795	-0.0166962	0.0226588	0.130599	0.0685122	0.14715	0.238335	0.0814574	0.114924
	-0.436185	0.34335	0.186594	-0.384465	0.655863	-0.0989299	-0.108426	-0.16917	-0.0125958	-0.229005	-0.304249	0.0684459	-0.0117749	-0.502054	-0.136978	0.548634	-0.0833849	0.196564	0.288036	-0.0541637	-0.115854	-0.111015	-0.299467	-0.33153	-0.151555	-0.120301	0.475971	0.211262	-0.202236	-0.494439	-0.169451	-0.0655238	0.274212	0.212219	0.322155	0.118876	-0.0883056	-0.0787516	0.0290061	-0.283533	-0.0515412	0.347127	0.151753	-0.546841	-0.0722167	-0.123819	-0.109097	-0.0605517	0.245479
	0.00533674	0.133161	0.0399433	-0.094927	0.257777	0.153787	0.100957	0.190216	-0.146193	-0.330166	-0.0370452	0.0989664	-0.0279826	0.0991895	0.120652	0.213973	0.204921	-0.0137288	0.104113	0.0808499	-0.0570587	-0.0822161	-0.0544561	-0.0547866	0.0531287	-0.120768	0.142519	-0.220169	-0.119958	0.203964	0.14172	0.267964	-0.0517815	0.100055	-0.0438572	0.0190814	0.167077	0.0160756	-0.0123493	0.0214754	-0.124911	-0.0682524	-0.16015	-0.31589	-0.206297	-0.184236	-0.0929109	0.0775572	-0.013943
	-0.127373	-0.138363	-0.115386	0.257135	0.279296	-0.0593531	0.0469694	-0.0215994	-0.256093	-0.185432	-0.27826	-0.0736411	-0.0609529	-0.082953	0.0466595	-0.0223269	0.385997	-0.247694	-0.150409	-0.0405617	-0.142379	0.0843651	-0.253662	-0.132659	-0.184844	-0.091876	-0.0311903	-0.155633	-0.169705	0.18404	0.210035	0.318648	0.265832	0.055626	0.358433	0.119118	0.0726064	0.0314929	0.0579126	-0.00626123	-0.0908088	0.0078532	-0.0526198	0.0691716	-0.127905	0.0440824	0.0781438	-0.18212	0.17635
	0.155072	0.0108155	0.149826	0.0602378	0.212646	0.156236	0.0680106	-0.0859459	0.111765	-0.0491004	0.0920335	0.174306	0.0533751	-0.129809	-0.0379248	-0.083286	-0.0824178	-0.00111799	0.16008	0.142311	0.101093	-0.0254859	-0.0777567	-0.126191	0.0218157	0.0517585	0.0573153	0.195236	-0.0265986	0.0108991	-0.00802224	-0.0136804	0.108562	-0.154835	-0.0277439	0.0484065	0.0517782	0.0416519	-0.000482451	-0.165045	0.0412455	-0.000286702	-0.0849896	0.0439788	0.0803446	0.0490666	0.20456	0.0600394	-0.0455537
	-0.0986957	-0.146073	0.0217366	-0.234055	-0.0275917	0.0420941	-0.0795457	-0.0468996	0.062966	-0.0452297	-0.0157803	0.135903	0.113848	0.0672069	0.138948	-0.0866733	-0.254191	-0.199309	-0.16231	0.127327	0.0726069	0.122955	0.259401	0.0940138	0.169288	0.0948396	0.0984936	-0.0590251	-0.0333965	-0.108161	0.174259	0.0318456	0.0198645	0.018749	-0.0570268	0.178439	0.0189747	-0.0871659	-0.0971609	-0.106022	-0.247072	0.191104	0.0789937	0.0542196	0.0720154	0.0113333	0.00167932	-0.024979	0.0243304
	-0.139368	-0.185563	0.391389	-0.243802	-0.0248983	0.00550493	-0.104648	-0.00216679	-0.0264447	0.190411	0.0790234	-0.144017	0.118296	0.156404	-0.0342389	0.121903	0.253623	0.213726	-0.255218	-0.064562	0.116754	0.380222	-0.061356	0.221813	-0.143984	-0.0347176	0.218102	0.0560033	0.246254	-0.0958206	-0.062515	-0.0948177	-0.0819682	0.242891	0.265837	-0.325438	0.0655646	-0.0912312	-0.0759979	0.0750427	-0.012583	0.0858733	-0.0136881	-0.145458	0.149034	0.0726521	0.179492	-0.325263	0.530805
	-0.242255	-0.40004	0.19767	-0.283376	-0.591679	-0.191141	-0.0225353	-0.116099	-0.120073	-0.230117	0.0119841	-0.132901	-0.063172	-0.125418	0.0502915	-0.514961	-0.348461	0.215143	0.271196	-0.180052	-0.285904	0.50853	-0.0986417	0.180049	0.171637	-0.347723	0.301914	0.162056	-0.340125	-0.227787	0.0775625	0.114718	-0.0492894	-0.0387996	0.293476	0.20749	0.645569	-0.0781649	0.359184	-0.0735332	-0.452478	0.0371439	0.00398837	0.266692	-0.588006	-0.158142	0.0388936	-0.596302	0.0801294
	0.0797466	0.127779	0.0530999	0.25848	-0.075432	0.257742	0.358892	0.137664	0.0804717	0.0717107	-0.0300237	0.146449	-0.00219345	0.193579	0.0905277	0.0615423	0.0170279	0.0494484	-0.0471211	0.0377006	0.268405	0.085506	-0.136986	0.167558	-0.176793	0.0309388	-0.068352	0.0796885	-0.377902	-0.33615	0.0541554	-0.17496	-0.19264	-0.0557541	0.0512825	0.10083	-0.056064	-0.0389806	-0.0890823	0.147814	-0.0241514	0.14384	-0.0535949	-0.0334615	-0.0449848	-0.0945957	0.0243855	0.0329669	0.0321145
	0.0978504	-0.124286	0.0349508	-0.0890626	-0.181021	0.0561181	0.016162	0.0761389	-0.112607	-0.0389537	-0.0165676	-0.0889338	-0.163694	-0.118827	-0.0776278	-0.0811347	-0.0717483	-0.0617701	-0.0522865	-0.0770162	-0.0353926	0.138711	-0.0986194	0.110097	-0.139519	0.0188731	-0.0972337	-0.103403	0.230123	0.0780872	-0.00117704	-0.0273796	-0.095344	-0.0402738	-0.14736	-0.0443341	-0.221414	-0.124753	-0.187666	-0.262746	-0.00913206	-0.132825	-0.00945294	-0.14212	-0.00943015	0.122764	0.156618	0.135731	0.226445
	-0.00922014	0.115493	0.0284986	-0.101179	0.0424548	-0.0400426	0.0504363	0.0160508	0.112489	0.0843059	0.150962	0.221039	0.107751	0.319898	0.00523388	-0.0804307	-0.0463101	-0.0490712	0.192379	-0.106931	-0.108411	-0.0902607	0.131775	0.117803	-0.0757328	-0.0285333	0.116935	-0.153576	0.131909	-0.00518877	-0.0334726	-0.0165675	-0.175325	0.107865	0.205118	0.143801	0.224098	-0.130706	0.00444664	-0.0247878	0.100423	0.177594	-0.161014	0.0497273	-0.0012542	-0.0521504	0.107854	0.0206452	0.11661
	-0.134236	0.0341819	0.130473	-0.00955295	-0.0282623	-0.201346	-0.111435	-0.0643707	0.214132	0.0595651	0.109178	0.0653061	0.157312	0.0344013	0.0257946	-0.0203034	-0.0221463	-0.0737365	0.277942	0.254717	0.0157645	0.0690909	-0.0310057	0.290549	0.052144	0.112642	-0.00267046	-0.0369395	-0.139575	-0.225031	-0.0811898	-0.0787821	-0.108894	-0.000374243	0.192554	-0.0819513	-0.0975526	-0.0584088	-0.133687	-0.0813844	0.0379402	-0.0987575	-0.00344236	-0.0729407	0.0551272	0.108944	-0.0342596	-0.0329835	-0.135185
	0.0215768	0.161137	-0.127501	0.0205738	0.167761	-0.13895	0.221757	0.406872	0.097999	-0.137739	0.282959	0.280086	0.169347	-0.000546909	0.0977724	-0.0076666	-0.0705459	-0.00703515	0.0265626	-0.0737306	-0.138421	-0.0657628	0.00592441	0.200153	0.4025	-0.0811973	-0.039765	0.289987	0.240602	0.0265243	0.0984933	0.0409854	-0.0404433	-0.187166	0.20115	0.0897375	-0.206122	-0.0965967	-0.193977	-0.185988	-0.0208419	-0.179528	-0.243848	-0.218727	-0.0325037	0.100095	0.0478606	-0.136358	0.289416
	0.141946	0.162285	-0.0135295	0.00175912	0.206478	0.235292	0.0532669	-0.0215519	0.0322434	-0.186771	0.018407	0.13183	-0.127296	0.0605383	0.152741	-0.00891918	0.0907984	0.0713453	0.131406	-0.0831951	-0.109709	-0.0293303	-0.0246058	0.1633	-0.0625863	-0.0861716	-0.0793961	-0.0625852	-0.0537126	-0.0189841	0.0102775	-0.123368	-0.304724	-0.242182	-0.0180915	-0.0371082	-0.0326101	-0.0592619	-0.110582	-0.0791043	-0.0836206	0.0358731	0.0975543	-0.0166904	0.151386	0.0995772	0.119907	-0.120904	0.140089
	-0.00094369	0.349177	0.446693	0.233501	-0.0931156	0.0383855	-0.125512	-0.243054	-0.398167	0.268999	0.248287	-0.105459	0.474098	0.375847	-0.423367	0.112938	0.132226	0.0438016	-0.0301165	0.0974074	0.272376	0.341834	0.237259	-0.339023	0.386107	0.238935	0.214957	-0.143182	0.209515	-0.182778	0.0925991	-0.144582	0.452648	0.330005	0.0539541	0.158998	0.0405294	-0.26333	-0.206556	0.326376	-0.0832068	-0.162732	0.260248	-0.440628	-0.037985	-0.138751	-0.226503	-0.455404	0.389873
	0.105296	-0.0320755	0.0149411	-0.0382535	0.0170055	0.019529	0.0276008	-0.0578595	-0.0241953	0.0278896	-0.032312	-0.00660465	-0.078962	-0.19054	-0.103	-0.126215	-0.0991832	-0.00431815	-0.0779118	0.00137675	-0.021492	0.033458	0.0758059	0.0528343	-0.00113242	-0.0813815	-0.0272815	0.0134744	0.000315713	0.144347	0.110379	-0.094066	0.00838323	-0.0186651	-0.0152015	-0.105438	-0.128267	-0.0188468	-0.123654	0.0167344	-0.122115	-0.0429914	-0.0349166	-0.0437847	0.0555956	0.0110206	-0.0493328	-0.114765	0.0829799
	0.132835	0.0218439	0.0838623	0.0139734	-0.0486273	-0.0600998	-0.252808	-0.247855	-0.186552	-0.18458	-0.274743	-0.0762071	-0.0834235	-0.207054	-0.257726	-0.204984	-0.296923	-0.297385	-0.284436	-0.287179	-0.134226	-0.0767878	-0.0339591	-0.0225039	-0.163568	-0.14296	-0.204194	-0.0874825	-0.0955025	-0.0883412	0.0340585	-0.0094374	-0.129255	-0.0385825	0.052019	-0.126851	0.00676986	-0.0582664	-0.0712565	0.0215552	-0.110143	0.163012	-0.0750993	0.0637205	-0.0175393	-0.00561332	0.0550592	0.119803	0.132224
	-0.104419	-0.127475	-0.103049	-0.0931322	-0.110971	-0.211024	-0.14352	-0.0668166	-0.0769066	-0.127151	-0.0244381	-0.00975297	-0.0601105	0.0375783	-0.226875	-0.15455	-0.144239	-0.176702	-0.178367	-0.181473	-0.0902657	-0.0542222	-0.0446216	-0.202302	-0.133218	0.0244261	-0.177525	-0.11981	0.0236859	-0.0376336	0.0288891	-0.0369439	-0.0794247	-0.102713	0.0680862	-0.0678317	-0.147011	-0.0405083	0.0151472	-0.150906	-0.100325	0.0153979	0.0709649	-0.0142318	0.129054	-0.0400749	0.00548829	0.0240652	-0.00703651
	-0.0563881	-0.101733	-0.098092	-0.105029	-0.0910183	-0.0652566	-0.000725634	-0.0583669	-0.0646931	-0.0213763	-0.0552595	0.00407225	0.0742961	-0.0630588	-0.0296733	-0.0132088	-0.0004978	0.0117791	0.0388677	0.0882019	-0.0372804	0.1224	0.0804909	0.0177937	0.142721	0.032397	0.018089	0.0671004	0.144519	0.290435	0.174078	-0.00474715	0.0308224	-0.00257838	0.00715844	-0.0708679	-0.0483662	-0.151894	-0.140264	-0.0877214	-0.112993	-0.0588175	0.0554813	0.000304317	-0.0352871	0.0315689	0.0181434	-0.0500563	0.0631705
	-0.145762	-0.121256	-0.0117608	0.0253839	-0.0872682	0.0991479	0.0294407	-0.00163904	0.0420928	0.0572077	0.0311734	0.031626	-0.0705046	0.00826235	0.0685152	-0.0377792	-0.0771145	-0.106657	-0.074695	0.0141077	0.0921729	0.0693918	0.0196439	0.0417942	0.0812505	0.118709	-0.0819305	-0.0544437	0.0559032	0.14733	0.109917	0.0294085	-0.0258318	-0.0831505	0.0612075	-0.011318	-0.0327785	-0.0749269	-0.136408	-0.0950691	-0.0258221	-0.0485393	-0.0139214	0.049026	0.00364702	-0.019439	-0.0962454	-0.0381907	-0.0438412
	-0.0692796	-0.0840011	-0.275193	0.0566633	-0.101306	0.129774	0.111628	-0.105179	0.191613	0.0488253	0.0412344	0.0025447	-0.105815	-0.183161	-0.127389	-0.078078	-0.256911	-0.053007	-0.31702	-0.183435	-0.083959	-0.230622	-0.196663	-0.0903148	0.0421816	0.0918997	-0.286116	0.0783406	0.173488	-0.00126992	0.262	0.189087	-0.283525	0.027324	0.11944	-0.107326	-0.164162	-0.324279	-0.207699	-0.340671	-0.1936	-0.134953	-0.0526038	-0.0954102	0.0861832	-0.155204	-0.205466	-0.321977	-0.334147
	-0.0452694	0.00475356	-0.0497723	-0.119736	-0.0871568	-0.130848	-0.167949	-0.123891	-0.101665	-0.0896341	0.00941061	0.0345845	0.0232122	-0.05113	-0.0744257	-0.0248999	-0.0508886	0.000810779	0.0315021	-0.152842	-0.0954381	-0.105517	0.0403166	-0.0767152	-0.00083505	-0.103963	-0.193099	-0.163341	-0.0165018	0.134264	0.0219508	-0.0597795	-0.139117	-0.101166	-0.0798916	-0.0630975	-0.140612	-0.24195	-0.247375	-0.163812	-0.0669111	-0.0022345	0.0520965	0.108911	0.0334089	0.0849607	-0.04616	-0.0528927	0.0564661
	-0.350053	-0.392714	-0.193528	-0.181525	-0.524065	-0.164106	0.128846	-0.0716386	0.0435344	-0.208799	-0.137293	0.0654666	0.036077	-0.306589	-0.0439165	-0.0806478	-0.310711	0.0203696	-0.0818321	-0.170836	-0.109352	0.11436	0.12954	-0.246266	-0.116786	-0.200786	-0.458653	-0.279326	-0.0536289	0.0582142	0.0354454	-0.11046	-0.00977407	-0.165847	-0.057318	0.0926162	-0.0218284	-0.274678	-0.328096	-0.198688	-0.0491508	-0.175859	0.0885447	0.15627	0.199807	0.416523	-0.0121947	-0.124989	-0.112117
	0.103866	0.106098	-0.354372	-0.0198677	-0.00672987	-0.078194	0.325253	0.0460967	0.0698835	-0.23065	-0.124213	0.393618	-0.102278	0.165995	-0.220111	0.0081757	0.108369	-0.382701	-0.0616697	0.0508109	-0.340407	-0.00816644	0.247878	-0.0244628	0.164835	-0.196936	-0.0836091	0.0558868	0.125193	-0.314576	-0.344889	0.306102	-0.0667034	0.301951	0.46891	-0.0322996	-0.085305	-0.102083	-0.319251	0.20851	-0.0284861	0.402883	-0.0376916	0.257441	-0.212489	-0.0508396	0.255227	0.746998	0.163489
	-0.123627	-0.0655933	-0.361525	0.0732412	-0.0927056	-0.543454	0.156565	0.337587	0.28689	0.119607	0.542633	0.568099	0.402661	0.514283	0.484105	0.0324717	0.0497106	-0.0573666	0.277032	0.183293	0.3054	0.22002	0.65896	0.367722	0.550726	0.318481	0.529568	0.692383	0.0566985	0.443089	0.340261	0.189814	0.0427669	0.42797	0.563509	-0.271416	0.02264	-0.240926	-0.471514	-0.0713234	-0.261138	-0.141291	-0.0970374	-0.23126	-0.267764	-0.0838697	0.210032	-0.141343	-0.0794754
	-0.119454	0.000808648	-0.0939542	-0.0303008	-0.108698	-0.167767	-0.228374	0.0868173	0.196742	0.0687254	0.245492	0.00721626	-0.0902345	-0.062979	0.100162	0.0105053	0.0588772	-0.11899	0.0105262	-0.126034	0.219032	-0.105032	0.137836	0.0622733	-0.220597	-0.0375984	-0.0622954	0.0281819	-0.134902	0.258252	0.0820037	0.330929	0.144048	0.0979292	0.203032	0.259071	-0.0324648	-0.0251552	0.253658	-0.03271	0.0888172	-0.0862164	0.163826	0.052426	0.242201	-0.0166225	0.000697264	0.224067	-0.00311414
	-0.0349528	-0.199871	-0.310878	0.189086	-0.395946	-0.17109	0.00573189	-0.239573	-0.142592	-0.0685961	0.228043	0.136393	0.347256	0.324013	0.307843	0.00447993	0.0974778	-0.123954	-0.067849	0.28191	0.207246	0.019598	0.365193	-0.0692004	0.0727734	0.494029	0.165201	0.172901	0.24143	0.39901	-0.355581	-0.200861	0.26973	-0.0164475	0.102937	0.186998	-0.068813	-0.23751	-0.225518	-0.125136	0.0951533	-0.0635932	-0.138823	0.17119	-0.0605959	0.202607	0.299298	0.441247	-0.115958
	-0.106253	-0.257078	-0.272783	-0.0643954	-0.0442257	0.0239875	0.0425109	-0.0778556	-0.000855961	0.0263869	0.110298	0.132839	0.225566	0.103049	0.151426	0.0485326	0.221484	0.118675	-0.0365636	0.214011	-0.0107235	-0.0428997	0.281983	0.0493752	0.0547592	0.107263	-0.1086	-0.113314	0.0105857	-0.0734973	-0.0176012	0.210115	0.236952	0.291448	0.170367	0.0568525	0.152778	-0.0351292	-0.147086	-0.111569	0.110235	0.027111	-0.0468688	0.0635269	0.0250194	0.165207	0.262458	0.0842635	-0.0333201
	0.0607422	0.135404	0.0166909	-0.00171074	-0.128582	-0.171253	0.106091	0.106657	-0.0277926	0.0343929	0.212558	0.252333	0.0498513	0.276098	0.121125	0.215156	0.0382526	-0.111368	-0.0464543	0.0658897	0.128627	0.179476	0.255981	-0.0255243	0.061638	0.0668795	0.100944	0.0684885	-0.107832	-0.0689174	0.0293832	-0.0537595	0.088548	0.15101	0.201828	0.159989	-0.0461466	-0.20584	-0.200088	-0.14079	0.0838702	-0.120781	-0.0227175	-0.0988488	0.00586697	0.0233844	0.0964777	-0.0161676	-0.121281
	-0.0889132	0.0226436	0.147046	-0.0973879	0.0697801	0.296382	0.151141	0.233386	-0.00243077	-0.0709425	0.0258057	-0.0689717	0.0623781	-0.234102	-0.0475252	0.0156121	-0.0142422	0.28383	-0.143522	0.166916	-0.157415	-0.454805	-0.322939	-0.0735461	-0.0687725	-0.200455	0.111991	0.165052	-0.0232225	-0.214916	-0.00240479	0.200275	0.334833	0.000916668	0.0708549	0.117923	0.37839	-0.00137863	-0.380242	-0.0279015	-0.0291611	-0.00621008	0.174912	-0.050196	0.163601	0.0992034	0.032884	-0.184499	0.0203392
	-0.11997	-0.0714379	0.00276092	0.0884256	0.224096	0.328798	0.16812	0.042725	0.0793274	0.0501079	-0.0799658	0.0322209	0.100612	0.253496	0.0208136	0.164234	0.0716979	-0.118661	0.0720544	0.0583197	-0.00761676	0.109939	0.0179625	-0.0966804	0.132331	-0.0403507	-0.0477651	-0.150076	0.309751	0.173897	0.00703921	0.0371192	0.0675143	-0.0380013	-0.191408	-0.0665133	-0.134389	0.0584518	-0.111873	-0.110928	0.0311957	-0.0942559	0.230447	-0.0491141	-0.0430958	0.172174	0.0835543	0.0176905	-0.00525319
	-0.0303982	0.00100239	-0.211315	-0.0282188	0.022028	0.06495	0.117078	-0.0581939	-0.173951	-0.05703	-0.224802	-0.0522663	-0.151632	-0.0298656	0.0372729	-0.0215115	0.151468	-0.0655705	-0.0266788	0.0382075	0.0761798	-0.107327	-0.2809	-0.119697	0.0733716	-0.225029	-0.0545228	-0.1697	-0.11819	-0.0987476	0.0111304	0.179254	-0.107789	0.0252092	0.167402	0.0162533	-0.0259199	0.0257715	-0.142806	0.147458	-0.187671	0.177058	0.135972	-0.00779749	-0.0897822	0.013363	0.273981	-0.0368853	0.0551493
	-0.0381849	-0.0615452	0.149903	0.302471	-0.0570604	0.0810099	0.139969	0.120317	0.0797825	-0.108017	0.0198776	-0.112316	-0.0367235	-0.133287	-0.0586442	0.248158	0.228062	0.0712888	0.14399	-0.102184	0.143512	0.17583	0.0366058	0.179834	0.0436785	-0.0589814	-0.257281	-0.0977205	-0.198066	-0.0808165	-0.135068	-0.0274091	-0.148653	-0.0553271	0.0629616	0.11426	-0.107536	0.175886	0.166111	0.0249451	0.120287	-0.0683409	0.326355	0.171476	-0.0193521	0.136072	-0.0073057	-0.137335	-0.0756586
	-0.00833783	-0.122149	0.206536	0.0582682	-0.158247	-0.0570009	0.172578	0.622494	-0.42576	0.222185	-0.484004	0.305695	0.133887	-0.632792	0.755138	-0.0801833	-0.0656828	0.0161961	0.168975	-0.0443247	-0.0821411	0.083134	-0.232223	-0.148207	0.293401	0.16216	-0.133193	-0.158871	-0.716075	-0.268794	0.0310415	0.206133	-0.585057	-0.34028	0.342163	0.643922	-0.257516	-0.209552	0.0424281	0.254629	0.40123	0.284462	0.00270297	0.503931	-0.139209	0.0744137	-0.0488596	-0.424263	-0.232941
	0.102364	-0.115166	0.184873	0.0683763	0.144025	0.0354968	-0.223871	0.0261299	-0.290971	-0.0994083	-0.108939	-0.210327	0.215058	-0.0833956	-0.031286	-0.0683989	-0.190777	-0.107688	-0.0177039	-0.0553428	-0.183676	0.0202245	0.0175341	0.170327	0.231002	0.0270819	0.203329	0.0231537	-0.0747263	-0.118793	0.129849	0.143143	0.0703522	-0.0138027	0.0669839	0.192108	0.108111	0.247084	0.281393	0.0649298	-0.00449254	-0.193569	-0.082984	-0.0903273	-0.161743	-0.174859	-0.170886	0.0947885	0.111573
	-0.150011	-0.182578	-0.197536	-0.272214	-0.0500965	0.0280657	0.015398	-0.0927452	-0.114724	-0.078978	-0.151461	-0.186139	-0.196533	-0.0992241	-0.165472	-0.177203	-0.0587583	-0.0208252	-0.147266	-0.101012	-0.21021	-0.154747	-0.13076	-0.142875	-0.11181	-0.248121	-0.122497	-0.0369803	-0.201125	-0.12058	0.0970942	0.0163926	0.141375	0.0887404	0.139161	0.014449	-0.00714335	-0.0592618	-0.0649241	0.0314609	0.00575327	-0.0558768	-0.042893	-0.0811632	0.0564442	-0.106638	-0.153404	0.125718	-0.00263372
	-0.105089	-0.205759	-0.0570047	-0.188058	-0.13882	-0.134223	0.0618296	-0.0512599	0.06406	-0.0740085	0.0549619	0.0177389	-0.00270955	-0.0697042	-0.0909261	-0.108649	-0.0432319	-0.135288	-0.113681	0.0203877	-0.0225184	-0.000811086	-0.0233812	-0.116768	0.0544992	-0.142939	0.00648495	0.0562106	-0.0424859	0.0283191	0.112089	0.105356	0.169499	-0.0380447	-0.0813238	0.0232587	0.0268901	0.0023808	-0.0353008	-0.102393	-0.0135268	-0.0761693	-0.11489	0.0794887	-0.0894942	-0.104603	-0.108177	-0.00121264	0.0357903
	-0.0416484	-0.216741	0.0832318	0.182688	-0.0254164	0.190727	-0.14385	0.337459	0.238726	-0.330667	0.250823	-0.16138	0.00949297	0.591525	0.252999	-0.217132	-0.177402	0.00484666	0.0506863	-0.352502	-0.591412	-0.0470913	0.294301	-0.111233	-0.00552857	0.282381	-0.248247	0.0338487	0.0394652	-0.505599	0.457827	-0.134995	-0.304708	-0.021112	0.00689675	-0.426593	0.0185425	-0.0568843	0.0415697	0.220958	-0.108024	-0.40357	0.330594	0.218082	-0.360204	0.0634612	-0.227854	-0.134313	0.16493
	0.0130229	-0.0908744	-0.22926	0.0997308	-0.0793476	-0.337174	-0.248898	-0.126956	-0.146971	-0.00576194	-0.11961	-0.0407341	0.271779	0.0252674	-0.0720999	-0.284164	0.358116	-0.448418	-0.334611	-0.230446	0.308711	0.219657	-0.0983117	-0.148823	0.0329207	-0.217972	0.307492	0.183293	-0.150438	-0.0840177	0.320625	0.09224	-0.250178	0.584925	0.0286985	-0.126867	0.265399	-0.210866	0.193002	-0.256402	-0.293157	-0.181871	0.0870289	-0.2588	-0.38483	0.418963	-0.246962	-0.294448	-0.0533381
	-0.214356	-0.283665	-0.372571	-0.435919	-0.154614	-0.185567	0.198996	0.295719	-0.214548	0.0867317	0.231984	0.0284599	0.141711	0.132364	-0.121548	-0.155861	-0.127756	0.147591	-0.000453734	-0.166493	0.575698	0.195892	0.607754	0.332787	0.306737	0.511076	0.422142	0.450616	0.456521	0.486161	0.404282	0.116325	0.0555533	0.539498	0.405262	0.159152	0.317513	0.305598	0.0070889	0.191397	-0.326315	0.119493	0.213269	0.031676	0.278148	0.145641	0.0421806	0.0143476	-0.130756
	-0.281173	-0.319823	-0.24063	-0.14592	-0.332705	-0.0662353	0.0806333	-0.0502579	-0.19601	-0.155325	0.0203308	0.0775451	-0.124575	0.112217	-0.0156706	0.0705228	0.293886	-0.040238	-0.302129	-0.285297	-0.0315548	0.291666	-0.0745611	-0.084034	0.289973	-0.0725473	-0.103903	0.15987	-0.0157942	0.18685	-0.0734359	0.466011	0.146999	0.0323737	0.393663	0.0754189	0.103453	0.159654	-0.0451923	0.132035	0.074877	0.19392	0.0156821	0.0886832	-0.0807563	0.0191865	0.0686276	-0.0234466	-0.116884
	0.0236657	-0.106439	-0.0275938	-0.160709	0.00960924	0.0243169	0.318818	0.0401556	-0.222615	0.251266	-0.0396865	-0.0307156	0.0114241	-0.0745536	0.0641372	0.07248	0.0561752	-0.0237091	-0.0429475	-0.0138153	-0.00083259	0.0894637	0.119971	0.193558	0.122958	0.0793039	-0.103316	-0.136493	-0.283399	0.254225	0.140595	-0.124716	-0.0794668	0.0930026	0.0116238	-0.151716	-0.0882583	-0.106733	-0.0878645	-0.0911719	0.0354836	0.0930937	0.0444627	-0.0967967	0.00500001	-0.000465681	-0.224263	-0.0300655	0.0238747
	-0.177764	-0.341562	-0.120757	-0.0654823	-0.312928	-0.222105	-0.0965406	0.124294	0.125899	0.0322509	0.108948	0.129427	-0.0293796	0.217155	0.0120983	-0.0806516	-0.0098388	-0.0510717	-0.406594	-0.194134	0.152555	-0.140462	0.0249624	0.132433	0.0716153	0.167715	-0.179427	-0.289937	-0.119757	0.0698692	0.250864	0.196727	-0.0147806	-0.0772547	0.00490882	0.00563666	0.381448	-0.0649597	0.104055	0.0950528	0.11455	0.0197438	-0.0956623	0.023708	0.228653	-0.113032	0.153722	0.0991105	0.02299
	-0.109671	0.0390577	0.0537229	-0.106893	-0.207757	-0.022418	0.189723	0.316307	0.0208051	0.0071304	0.0739219	0.279054	0.0091501	0.036593	0.111551	0.153719	-0.163443	-0.169971	0.0607817	0.532409	0.23428	0.359761	0.305449	0.25971	0.314967	-0.0143068	0.207816	0.106437	0.124141	-0.185392	-0.0154455	-0.15388	0.0389899	0.00276832	0.184988	0.141435	-0.0566633	-0.128939	-0.466949	-0.272837	-0.0699189	0.1202	0.0106031	0.0951966	0.0420372	0.0834913	-0.0466649	0.0975187	0.0973891
	-0.318203	-0.321309	-0.579836	-0.0876825	0.0190153	0.137473	-0.156504	-0.203304	-0.00444467	0.184052	0.273397	0.314214	-0.198174	0.349661	-0.0356926	-0.362237	-0.0255881	-0.215038	-0.32663	0.00561501	-0.0983665	0.184818	0.362814	0.515747	0.778575	0.568298	0.43222	-0.0301983	0.642487	0.100028	0.15159	0.253228	-0.107592	0.146641	-0.231928	-0.479082	-0.145879	-0.293507	-0.519897	-0.0551883	0.0256282	0.183418	-0.390197	0.187662	0.353252	-0.10418	0.38929	0.0889016	-0.172045
	-0.355056	0.297112	-0.558386	-0.0598699	0.190935	-0.0836296	-0.226729	-0.0187128	-0.228302	0.123615	0.621525	0.445629	0.385412	0.567694	0.386814	0.259952	-0.0440405	0.195064	0.399869	0.352398	0.320525	0.329107	0.169877	0.348868	0.536025	0.588499	0.466905	0.226253	0.223092	0.225813	0.0167768	0.129359	-0.00814614	0.0395539	0.0110491	0.268515	-0.256021	-0.155901	-0.316827	0.0579658	0.225092	-0.161211	-0.312234	0.0635931	0.021728	-0.0783499	-0.320089	-0.231321	0.0720789
	-0.436325	-0.501532	-0.281743	-0.23861	-0.27687	-0.0731017	0.152849	-0.0593051	-0.0970427	0.00360613	0.277717	0.218366	0.250196	0.0218945	-0.212545	-0.00525318	-0.0771578	-0.2274	-0.18038	-0.225301	-0.125608	-0.0499863	0.0658615	0.109362	-0.0241954	-0.107529	0.0623317	0.131696	0.104429	0.265586	0.212282	0.0377532	0.140447	0.374135	0.38477	0.200301	0.228645	0.133913	0.171388	0.161438	-0.122696	-0.0271645	-0.248898	0.11487	0.069528	0.0757298	-0.157867	-0.138382	-0.28494
	0.108321	-0.0968534	-0.0297622	-0.0524799	-0.203083	-0.034289	0.0449805	0.167591	0.0256829	-0.0195621	-0.0455155	0.0509094	0.0983087	-0.0164033	0.164568	0.0650827	-0.0539523	-0.0333416	0.112632	0.161262	0.14272	-0.192393	-0.0309755	-0.00375733	0.0545888	-0.146384	-0.0393551	-0.346627	-0.116696	-0.121451	-0.0932051	-0.112586	-0.122953	-0.221627	-0.284656	-0.131857	-0.0033778	-0.110244	-0.283111	0.0104619	0.0437812	0.0523985	-0.103032	-0.0460018	0.0980772	-0.117068	0.049598	-0.0437092	-0.006666
	0.100227	-0.191921	-0.028583	-0.00870201	-0.285776	-0.0237032	-0.0804838	0.0768793	0.0910907	-0.163826	0.0364494	0.0344998	0.221147	0.0612619	0.0293334	0.0126653	-0.0755483	-0.153978	0.0684815	0.0438429	0.0298509	0.0330185	-0.0408117	0.0826013	-0.0519802	-0.102397	-0.105455	-0.185596	-0.0573757	-0.135114	-0.226371	-0.0931051	-0.198681	-0.139516	-0.217689	-0.0538073	-0.205559	-0.198497	-0.310311	-0.308215	-0.0669566	-0.254904	0.0243633	0.145829	-0.0407277	0.0453099	0.0752487	0.0177974	-0.0584538
	-0.502177	-0.112439	-0.196036	-0.00357054	-0.0315525	-0.0619497	-0.0480016	-0.0978078	-0.00986934	0.00121795	0.145665	0.216502	0.201913	0.031282	0.023963	-0.0437028	0.348025	0.106868	0.318321	0.153122	-0.0478085	0.206478	0.309865	0.449091	0.509459	0.676885	0.218574	0.601718	0.309825	0.300409	0.206064	0.236507	0.0538376	0.20132	0.232728	0.0284754	0.0284211	0.0226164	-0.0928108	0.00937995	-0.0397382	0.00522355	0.00184694	0.153051	-0.00660081	0.346323	0.191608	-4.15179e-05	0.0409332
	0.250947	0.151708	-0.110012	0.153638	0.24165	-0.167405	0.00338431	0.0927686	0.0221045	0.180997	-0.175949	-0.134202	0.334803	0.440927	-0.205717	0.110314	-0.0172484	0.24776	0.0100458	0.0429683	-0.161881	0.245025	-0.109421	-0.209027	-0.294239	0.102886	-0.0380103	-0.317224	0.108808	-0.334355	-0.0598438	-0.361134	0.0674648	0.197856	-0.338898	-0.204528	0.257374	-0.00214181	-0.302318	-0.302323	-0.0957493	-0.216584	-0.329373	-0.29381	-0.0688819	-0.02087	-0.0970827	-0.229789	-0.064743
	-0.138373	0.133869	-0.120126	-0.0419139	0.0886121	-0.281237	-0.0816068	-0.0201792	-0.0643309	0.187808	-0.0519234	0.0237279	0.075255	0.0631365	-0.225428	-0.0998616	-0.0238642	0.0555227	0.00772818	-0.0263356	0.156901	0.0743085	-0.0909683	-0.117899	-0.29013	-0.0763195	-0.100718	-0.309361	-0.0745276	-0.196763	0.0374315	-0.00637765	-0.0820249	-0.0169757	-0.312607	-0.0842027	-0.113516	0.174836	-0.17611	0.116267	-0.256044	-0.26879	-0.094539	-0.309217	-0.410874	0.0345458	0.0746488	-0.260859	-0.00460633
	0.30706	0.0714513	0.331513	0.122746	-0.198509	0.0246327	-0.157333	0.11408	-0.274965	0.391175	0.139541	0.685393	0.524377	0.221904	0.134351	0.248042	0.246028	0.145111	-0.0333913	0.0325627	0.314173	0.209665	0.412001	-0.0517883	0.571753	-0.0197591	-0.347594	-0.125979	0.110891	0.355004	-0.193544	0.458217	0.195576	-0.246317	-0.17471	-0.50437	0.261584	-0.0340937	-0.457521	-0.358288	-0.604554	-0.297098	-0.319329	-0.575454	-0.260541	-0.128823	-0.24006	-0.300386	-0.221597
	-0.0503012	0.0669378	-0.00825292	0.0523179	0.0483018	-0.0121449	0.00417393	-0.134854	-0.0123682	0.0098425	0.0689125	0.034762	0.217244	0.175911	0.388972	0.166556	0.250802	0.146877	0.0280254	0.0819164	0.0424206	-0.0108954	0.041529	0.0138417	-0.0363679	0.116368	0.11674	-0.0803881	0.0685964	-0.187217	-0.109662	0.0357468	-0.0722086	-0.107993	-0.114971	-0.140664	-0.00262755	0.0361176	0.000859833	0.0344215	-0.157413	-0.257961	-0.276564	-0.293372	-0.366998	-0.274288	-0.125093	-0.182369	-0.158826
	0.417054	0.0316994	-0.00938148	0.0953567	-0.0320406	0.0763047	0.0337554	-0.211903	-0.0715215	-0.123257	0.131453	-0.0324812	0.0264853	-0.0105586	0.373413	0.375786	0.454575	0.268866	-0.000411684	-0.041277	0.0260055	0.0483225	0.13033	-0.0791142	0.219938	0.270745	0.0279058	0.151656	0.0305137	-0.0419662	-0.217417	-0.0370116	0.165962	0.0849717	0.118532	-0.505895	0.0133789	-0.130373	-0.472429	-0.0115716	-0.441659	-0.405371	-0.518012	-0.345728	-0.348653	0.00893913	-0.534092	-0.443436	-0.387116
	0.274973	0.440411	0.314685	0.516594	0.290816	0.353659	0.312407	0.245458	0.204806	0.518552	0.206336	0.153337	0.504445	0.335368	0.405525	0.279426	0.50971	0.241043	0.0796408	0.183241	0.0393641	0.222054	0.0017792	0.0185311	0.104955	-0.102608	0.158953	-0.256941	0.0656886	-0.513704	-0.111456	0.0774086	-0.174205	-0.310675	-0.0852038	-0.141052	-0.0882494	0.250596	-0.150195	-0.225149	-0.312761	-0.467764	-0.701219	-0.504865	-0.519681	-0.558275	-0.526026	-0.388415	-0.25311
	-0.992704	-1.04019	-0.620209	-0.75009	-0.723838	-0.687228	-0.625724	-0.766337	-0.607878	-0.672227	-0.383067	-0.810325	-1.16025	-0.921904	-0.682327	-0.554841	-1.02142	-0.603039	-1.13853	-0.494615	-0.225331	-0.106671	-0.606965	-0.484408	-0.305882	-0.68825	-0.393854	-0.177049	-0.0436812	-0.888625	-0.441805	0.118195	-0.520544	-0.549009	-0.53588	-0.697656	-0.577331	-0.469358	-0.611353	0.0349032	-0.431287	-0.276012	0.164513	0.216854	-0.0991252	0.0791643	0.0849322	0.015046	-0.49213
	-0.123303	-0.0849915	0.106983	0.16798	-0.0601678	0.233497	0.00795027	-0.0108839	0.131057	-0.189913	0.333603	-0.0801746	0.0931407	0.181384	-0.0116178	-0.162336	0.0687428	-0.222946	-0.0754433	0.110742	0.229739	0.156452	-0.180317	-0.0384263	-0.0970284	-0.30206	-0.37164	-0.152167	-0.0124246	0.0294437	0.0674619	0.43204	0.175374	0.335535	0.0532193	0.0353368	0.166009	0.365558	0.443758	0.335879	0.349734	-0.0812336	0.14613	-0.149211	-0.0697022	0.21037	0.0650598	0.132489	-0.163132
	-0.00149909	-0.117823	0.134973	0.0523098	0.409163	-0.0299243	-0.216345	0.299603	0.381723	0.213688	0.395094	-0.0327561	-0.0234054	0.105161	0.311158	0.404336	0.205243	0.0116464	0.45807	0.265711	0.139919	-0.103084	-0.215772	-0.195483	-0.173219	-0.0305007	-0.155071	-0.0703426	0.00674005	-0.0405925	0.088071	-0.0175245	-0.373402	-0.122772	-0.161057	-0.0611962	-0.100988	-0.272506	-0.205162	0.0230085	-0.251288	-0.376571	-0.238576	-0.461099	-0.312492	-0.279612	-0.462677	-0.223483	-0.214055
	-0.0964693	-0.13351	-0.0524421	-0.457814	0.238084	0.0215257	-0.105843	-0.293623	-0.0671145	0.00647854	-0.533643	0.00853986	-0.280932	-0.297445	-0.305627	-0.201362	-0.259438	0.167803	-0.221139	0.0565582	0.406761	0.238612	0.23726	-0.10503	0.205183	0.20493	-0.33303	0.213502	0.0227632	-0.169758	0.337278	-0.128558	0.165993	-0.265807	0.0841157	0.251521	-0.269257	0.366976	0.0872563	0.255538	0.0653935	-0.0725967	-0.478479	-0.0786161	0.358701	0.435635	0.327453	0.0327401	-0.12117
	-0.208226	-0.049599	-0.164312	0.13299	-0.0165139	-0.0863105	0.222179	-0.0710528	-0.152719	0.00869995	0.104464	0.0845032	0.0321403	0.0238416	0.226594	0.127798	-0.240834	-0.130686	-0.125156	-0.0775064	0.0611368	-0.0220115	0.0624103	-0.443646	-0.250312	-0.0903995	-0.04529	0.158465	-0.239606	0.182056	-0.258383	0.120809	0.4255	-0.315935	-0.180513	0.101067	-0.276483	0.0509171	-0.0806123	-0.0358199	0.0846653	-0.216763	-0.090017	-0.0431659	-0.341332	-0.202714	-0.0433863	-0.0203504	-0.17061
	-0.299953	-0.132548	0.143794	-0.0799027	-3.00435e-05	-0.297208	-0.0113696	0.257888	-0.0653258	-0.117105	-0.297205	-0.240963	-0.00752258	-0.1418	-0.274378	-0.0750819	-0.0223739	-0.07196	0.0719625	-0.257162	0.146457	-0.12287	-0.239347	0.0308636	-0.0931248	-0.174032	0.00794125	0.0174752	-0.163517	0.0639997	-0.0798788	-0.0109995	0.200336	-0.320917	0.044882	0.186294	-0.312912	-0.0873019	0.280579	-0.252842	-0.110716	-0.0678622	-0.024261	-0.216766	0.208256	-0.0805764	-0.0800299	0.181269	0.10796
	-0.17617	0.0335059	0.202929	0.0267101	0.169939	-0.0137216	0.219492	0.188824	0.0757078	-0.183644	0.257889	0.392934	-0.0464397	-0.0990273	-0.12819	-0.0437073	0.12818	-0.087104	-0.23618	-0.0638814	-0.0318521	-0.050145	-0.031909	-0.0716058	-0.0159734	-0.173661	-0.272745	-0.0314643	-0.163605	-0.123793	-0.0721229	0.0233611	-0.264621	-0.0423077	0.145097	0.199983	-0.169452	0.108948	0.166457	0.226169	0.522513	0.0784009	-0.262844	0.0628208	0.327006	0.16241	0.00521806	0.0804271	-0.251038
	-0.00857029	-0.0108621	0.0949037	0.15171	0.00920207	0.0130265	-0.0866048	0.0730741	0.0411981	0.066349	0.0954372	0.0221585	0.0805195	-0.0320839	0.056173	0.0838887	0.0225206	0.133038	0.0432203	-0.0490003	0.023009	-0.00474639	-0.11295	0.00661018	-0.103358	0.0281236	-0.0299437	-0.00349191	-0.0637362	0.0609255	0.0257291	0.0294436	-0.154201	-0.0777415	-0.0672529	-0.0358784	-0.0764727	-0.0265337	0.0213923	-0.0549129	-0.00510027	-0.110353	-0.0271533	-0.0883634	-0.141851	-0.0249065	-0.0459106	0.000340249	-0.0233417
	-0.11787	0.368541	0.233608	0.400917	0.321774	0.219934	0.058524	0.302462	0.0229216	-0.156066	-0.435982	0.137334	-0.0495726	-0.0519205	0.0580491	-0.0234272	0.31501	0.329054	0.234437	0.195316	-0.127343	0.0386609	-0.00399752	-0.142928	-0.0788887	0.324288	0.0925618	0.127416	5.28712e-05	0.257803	0.320505	0.207796	-0.152346	0.044433	-0.0960869	0.0376775	-0.0439799	-0.080401	0.0351292	-0.178731	-0.0652519	-0.119896	-0.594098	-0.156208	-0.163713	-0.18787	-0.0887556	-0.423402	-0.406759
	0.293073	-0.0143709	0.0572074	0.28019	0.133776	0.372618	0.0119411	0.185952	0.00320416	-0.0216347	0.0229816	0.360263	0.263325	-0.164804	0.11755	-0.0940975	0.0469564	0.19544	0.0656875	0.299934	0.147212	0.301485	0.203681	0.201049	0.373407	0.166008	-0.0558623	-0.051905	-0.0558812	-0.15005	-0.0779743	0.133125	-0.139237	-0.199771	-0.231953	0.00791746	-0.0748484	0.0820001	-0.0890934	-0.134757	-0.178477	-0.404549	-0.459759	-0.379595	-0.19878	-0.367714	-0.270669	-0.24191	-0.227557
	-0.0574592	-0.0922762	-0.0141725	-0.0716929	-0.181264	-0.176488	-0.0447798	-0.116439	0.0498179	-0.194738	0.138612	-0.000733268	-0.0788562	0.00970346	-0.251118	-0.128834	0.239168	0.0467209	0.452147	0.133295	0.242707	-0.0686761	-0.0204215	0.119699	0.220603	0.140506	0.163845	0.254576	0.208543	0.365907	0.0879253	0.165634	-0.12075	-0.0949208	0.0932335	-0.0138624	0.0233053	0.122621	0.0186662	-0.103013	-0.21851	-0.118219	-0.410472	-0.453983	-0.303769	-0.20494	-0.261503	-0.234024	-0.163796
	0.00586181	-0.1336	-0.0355875	-0.0712994	-0.0160465	0.0544917	-0.061881	-0.0831956	-0.0225417	-0.076407	-0.0820069	-0.0429073	-0.0332468	-0.0220137	-0.0153828	-0.056504	-0.0472929	-0.0168011	0.02841	-0.044894	-0.00884231	-0.046388	-0.0258593	-0.087172	-0.0604869	0.010188	-0.0496469	-0.0855499	0.0563684	0.0723466	0.0937279	-0.0266512	-0.152073	0.041685	-0.0198242	0.038513	0.0247323	0.0176496	-0.0537515	-0.0806474	-0.213171	-0.292945	-0.160348	-0.0949748	-0.0982038	-0.0863521	0.0548505	-0.0241257	0.0329276
	0.161223	0.00529808	0.346237	0.252299	0.114555	0.327222	0.14278	0.0449114	0.295263	-0.0133028	0.220406	0.180357	0.202267	0.204517	0.396003	0.249599	0.400326	0.298694	0.0209211	0.218502	0.105076	0.046848	0.00830201	0.100814	-0.0417853	0.060102	0.0036796	-0.0472673	-0.17547	-0.0827658	0.298545	-0.0238548	0.0741667	0.0195054	-0.188153	0.0390365	0.0363519	0.135924	0.0161534	-0.0569814	-0.0884757	-0.412022	-0.3474	-0.184365	-0.266562	-0.406858	-0.283298	-0.334663	-0.377438
	0.0326925	-0.0830094	0.167237	0.182041	0.0214363	0.286526	-0.0931535	0.0295272	-0.256581	0.00746599	-0.0645605	0.0603581	-0.0639062	0.0780041	0.196263	0.0642917	0.22682	0.279645	0.0443974	0.0833579	0.0521553	-0.0614152	0.0573556	-0.0340209	0.0597943	0.0762896	0.258518	-0.00268925	0.105216	0.0195384	0.210139	0.196372	-0.251254	-0.178793	0.156891	0.307291	-0.028459	0.16641	-0.0570082	0.0536679	0.0604017	-0.245001	0.20765	0.137429	-0.298756	0.031981	-0.00533993	-0.14616	0.080977
	0.0369098	0.0894317	0.0722821	0.429621	0.280631	0.388126	0.407197	0.36716	0.281707	0.251621	0.490054	0.0127897	0.0834278	0.18906	0.292009	0.177206	0.0570009	-0.0524499	0.179578	0.130938	0.0830897	-0.255112	-0.19078	-0.423404	-0.173657	-0.0244219	-0.0333436	-0.0784873	0.0852992	-0.0780923	0.0184294	-0.165789	0.102331	-0.127717	-0.266306	0.00916092	-0.058743	-0.0116083	0.145104	0.382879	0.0234806	-0.320508	-0.503008	-0.0719271	-0.189661	-0.271372	-0.207465	-0.145148	-0.267163
	-0.00261625	0.158457	0.128996	0.169295	0.174312	0.199314	0.293086	-0.0419912	0.00848422	0.276537	0.372047	0.0280217	0.278026	0.194902	0.300261	0.374517	0.387545	0.153783	0.0952056	0.245746	0.0668129	-0.0933125	0.0820971	0.117502	-0.114925	0.0101615	0.0115826	0.0264623	-0.10082	0.144921	0.315728	0.187013	0.0990973	-0.164667	0.00898354	-0.13778	-0.0698889	-0.0203499	-0.0874706	-0.19881	-0.369388	-0.299263	-0.456411	-0.512687	-0.418709	-0.488801	-0.27203	-0.199611	-0.0812562
	-4.92427e-05	0.271536	0.210292	0.377899	0.236968	0.307948	0.398004	0.0282741	0.207556	0.278484	0.310846	0.0909531	0.225621	0.471492	0.290397	0.30617	0.342654	0.193307	0.338172	0.430231	0.223915	0.272672	0.157194	0.220992	0.107682	0.363313	0.272514	0.18202	0.181326	0.160092	0.154084	0.0335743	-0.0945306	-0.119615	-0.132658	-0.0889221	-0.125147	0.0345964	-0.0963036	-0.226366	-0.265095	-0.467568	-0.562521	-0.471021	-0.475767	-0.396407	-0.476707	-0.235523	-0.236094
	-0.032282	0.221931	-0.00085152	0.344213	0.449513	0.50129	0.232673	0.25074	0.157677	0.461637	0.404858	0.177272	0.144881	0.126928	0.303295	0.193227	0.474468	0.174856	0.0939972	0.205034	-0.19509	-0.148747	0.0754084	0.132953	0.23821	0.135771	-0.00669756	-0.0351191	-0.0594413	0.277787	0.211905	0.077896	0.193733	-0.135495	-0.0784694	0.109366	-0.112328	-0.275826	-0.271395	-0.15793	-0.50569	-0.513166	-0.617624	-0.676079	-0.558669	-0.574596	-0.401695	-0.209919	-0.411134
	-0.0438279	0.252616	-0.177544	-0.682751	1.0264	-0.0549092	0.393836	0.0374481	-0.477587	0.0615624	-0.221735	-0.25449	-0.190402	-0.00927052	-0.361137	0.0943662	0.765703	0.0275009	-0.276636	-0.139319	-0.107075	-0.120329	-0.755379	0.144144	-0.0555594	-0.0396113	-0.00295591	-0.460199	-0.190373	0.533479	0.235177	0.245793	0.245206	-0.245201	0.3315	0.462177	0.11198	-0.153233	-0.0848998	-0.178476	-0.335557	0.106969	0.312265	0.357325	-0.186852	0.175498	-0.109392	0.00699517	-0.149549
	0.458908	0.0178642	-0.305345	-0.430085	-0.0237715	-0.0417589	-0.0140519	-0.0781041	-0.0196203	0.0721389	-0.239667	0.55174	0.276881	0.215403	-0.107557	-0.395776	0.219267	-0.169406	0.0731094	-0.00364385	0.35568	-0.207888	-0.184401	0.0367213	0.52154	-0.217067	0.375954	-0.215726	0.210986	0.182467	-0.147481	-0.21133	-0.0702732	0.0292025	0.175617	-0.0848489	0.0577093	0.0512777	0.124454	0.394654	-0.573159	-0.203049	0.214409	0.0596273	0.00351376	-0.0849532	-0.173431	-0.19419	0.0419996
	0.100245	0.101395	0.00519933	0.103779	-0.210857	-0.0462798	0.0582782	-0.205289	0.10845	-0.227542	-0.0710169	0.0644225	-0.0649414	0.0513034	-0.107326	0.0969483	0.225318	-0.253136	-0.022804	-0.00246701	-0.0384321	0.114948	0.0867373	0.191073	-0.234708	-0.000605718	-0.13188	-0.0499007	-0.0046922	-0.0870654	-0.164214	-0.100508	0.0202379	0.19634	0.252136	-0.0104326	0.0842031	-0.0852389	-0.322064	0.0502903	-0.00218849	0.0441639	-0.205331	-0.12896	-0.226903	-0.0258646	0.0413428	0.0816516	0.114597
	0.0152534	0.0271205	0.0140256	-0.0485442	0.00581523	0.0526629	0.0163653	-0.0168747	-0.0180476	-0.111848	0.0312644	0.0791623	-0.0269482	0.0497994	-0.00511055	-0.00737015	-0.0572389	0.00424882	0.00658417	0.0162608	0.0309937	0.0205728	-0.0633492	0.00976199	-0.0244343	0.120101	-0.0399561	-0.0518507	0.065974	0.0894009	0.00275858	-0.0451814	0.11474	0.103578	0.0157228	0.127286	0.0790506	0.00370621	-0.0170977	-0.0131776	-0.139644	-0.00080111	-0.0407445	0.102561	-0.0106021	0.0011013	0.157661	-0.041853	-0.0267144
	0.0834108	-0.144674	-0.0403533	-0.273761	-0.0291178	0.0984453	-0.155221	0.0939804	0.0109475	-0.113608	-0.08004	-0.0328844	-0.21599	0.345651	0.0762255	0.24596	0.114247	0.0523492	-0.15032	-0.0425138	0.0335795	0.0727467	0.290943	0.13337	-0.104638	0.0587085	-0.161446	0.0377122	0.0764942	0.0480646	0.0362311	-0.117136	0.112975	0.148358	0.044296	0.131286	0.139604	0.0394309	0.246872	-0.00581851	0.043777	0.0323634	0.133821	0.0701867	0.022224	-0.183754	-0.0814707	0.0472864	0.072742
	0.155218	0.0854116	-0.00558071	0.194094	0.137731	0.111161	0.121857	0.0495208	-0.0309874	-0.0524624	-0.010911	0.0110351	0.0855046	0.0461304	0.230758	0.158855	0.0430228	0.054215	-0.00272383	0.0626381	0.154181	-0.0743577	-0.0660162	-0.121124	0.0657756	0.0396825	-0.0285256	-0.0181734	0.226359	0.27818	0.272662	0.389916	0.10256	0.164097	0.0944542	0.016842	0.312215	0.191785	0.0152646	0.220536	0.0743817	0.108492	0.172675	0.0886975	-0.0220972	0.177842	0.153591	0.172312	0.169625
	0.190348	0.181702	-0.163655	-0.070772	-0.0802762	0.0799854	0.0906295	-0.0942917	-0.028348	0.0345282	0.261821	-0.197436	-0.26965	-0.234738	0.0537579	0.154078	0.0502092	0.201804	-0.121049	-0.0609097	-0.116303	0.292578	-0.0317864	0.18065	0.173576	-0.0284313	-0.00357905	0.0543361	0.0344004	-0.0273485	-0.123504	-0.0348824	0.0819237	0.086619	-0.182128	0.0714197	-0.0406781	-0.0842114	-0.108273	-0.0627631	0.061537	-0.164719	0.0880154	-0.14225	-0.0103286	0.0752464	-0.0617732	-0.120952	0.246767
	-0.0643233	0.109531	-0.0944358	-0.0871227	0.0766483	0.0557366	0.15453	0.0476238	-0.228597	-0.00674671	0.188753	-0.155239	0.0383816	-0.0639495	-0.109839	0.0693549	0.0910744	0.264057	0.0989911	-0.208854	-0.0348734	-0.0216755	-0.235537	-0.104065	-0.0227921	0.0806254	-0.185917	-0.113892	0.0174633	0.452022	0.481044	0.21196	0.166294	0.0435074	0.13311	-0.100174	-0.0325677	0.014756	-0.213299	0.22505	0.0356677	0.0785945	0.0240832	-0.0153629	-0.0327691	0.0551997	0.240297	0.00926721	0.0692202
	0.123951	-0.138914	-0.251816	0.0105271	0.00380528	-0.0742191	-0.0347071	-0.271155	-0.0676767	0.206677	-0.0362026	-0.0525982	0.0257843	-0.0515191	-0.238836	-0.0381453	0.0460609	-0.168861	0.0228073	0.0991237	-0.11647	-0.0295301	-0.0538654	-0.0517916	0.068903	0.00211082	-0.00870825	0.120367	-0.0986122	0.2296	0.0928774	0.128614	0.0844571	0.0692131	0.0780748	-0.0262296	-0.0160927	0.064649	-0.0963144	0.068984	0.277621	-0.048186	-0.317794	-0.14309	0.190709	0.170777	-0.0789324	-0.0506127	-0.124777
	-0.0163013	0.347372	0.0341721	0.0592206	-0.164516	-0.0779768	0.471748	0.406232	0.201417	-0.216685	0.00898275	-0.191143	-0.116465	-0.0310697	0.0208068	0.0783489	0.0599403	0.11112	-0.169662	0.298111	-0.118713	-0.055075	0.00469039	-0.085183	-0.119132	-0.060039	-0.0631214	-0.357972	-0.12809	-0.0411445	0.00339308	-0.221071	0.138279	-0.0579283	0.309853	-0.0662518	-0.0803759	-0.0363765	-0.138231	-0.153091	0.00271042	-0.130136	-0.0481525	-0.10292	0.0479381	-0.142785	-0.294427	0.248939	0.0696473
	0.0305763	0.209972	-0.180844	-0.092072	0.0427388	0.0742494	-0.105908	-0.143269	-0.128501	-0.0983834	-0.20311	-0.128943	-0.19581	-0.0249753	-0.0966253	-0.0755208	-0.0358284	-0.0486532	-0.176086	-0.0404326	0.0855938	-0.153502	-0.0205409	-0.0621683	0.0536651	-0.208387	0.114481	-0.0712809	-0.157114	0.027175	-0.104265	0.226636	0.27738	-0.108648	0.186025	0.182524	-0.00720017	0.116757	-0.0296216	-0.0499819	0.212069	0.0375413	-0.149002	-0.0240535	-0.0310719	-0.257176	-0.0911801	0.00575479	0.0979733
	0.204003	0.25832	0.233513	0.232603	0.221577	0.243635	0.0848494	0.121503	0.116702	0.142631	0.0819118	0.0380845	-0.194636	0.0289905	-0.037668	-0.116552	0.114302	-0.024875	-0.051419	-0.014971	-0.106	0.00884943	0.00651523	-0.0333285	-0.00151446	0.0556533	0.107251	-0.0417652	-0.0753613	0.071544	0.0040411	0.205786	0.205893	0.29731	0.131128	0.0669771	-0.0183197	-0.0333075	0.154405	-0.0419892	0.0815188	-0.0414545	-0.0353031	0.251289	0.0154115	0.0664368	0.190127	0.0588504	0.273355
	0.0825849	-0.0167126	0.142313	0.131108	0.0800782	-0.0510652	-0.213089	-0.165459	-0.0790924	-0.222761	-0.0556978	-0.0377348	0.0295228	0.174646	0.0439223	-0.00582855	-0.0571093	0.0553223	-0.178596	-0.0216547	0.0209092	-0.106016	-0.0140897	0.083236	-0.035896	-0.0199313	0.203962	0.0233699	-0.0267128	-0.0592041	0.154589	0.199295	0.185757	0.164508	0.100646	0.129219	-0.00218917	0.080205	0.0658539	0.00777909	0.128004	-0.0157242	0.145674	0.108106	0.146315	0.431619	0.0710682	0.00753508	0.0409594
	0.000407358	0.374273	0.0380422	0.044197	-0.0803815	-0.0427095	-0.053008	-0.0208627	0.0296535	0.0669314	0.115667	-0.0213798	0.12648	0.209135	0.3413	0.0479181	-0.102815	-0.210018	-0.0321492	0.00349344	0.116904	0.129719	0.0931741	0.132946	0.153661	0.293702	0.310963	0.133209	0.139501	0.10285	0.0986631	0.23118	0.168436	0.159407	0.091845	0.137677	0.184639	0.134261	0.118833	0.0384665	0.30337	-0.0174399	0.0657294	0.087533	0.171264	0.173753	0.0441924	0.0381418	-0.114523
	0.212999	0.182965	0.182818	0.0393703	0.130771	0.0408064	0.230714	0.406359	0.59485	-0.00746544	0.319188	0.470288	0.488419	0.617029	0.300125	0.525401	0.510883	0.895666	0.939238	0.983519	1.29911	0.96654	0.886189	0.637734	0.5734	-0.09522	0.229372	0.124635	0.0204528	0.124692	-0.0661677	-0.139974	-0.00968353	0.359127	-0.0597823	-0.0226115	0.00636398	-0.140072	-0.0811013	-0.0645913	-0.429101	-0.156	-0.112374	-0.0367279	-0.246108	-0.115976	-0.0728493	-0.241641	-0.0939771
	0.0019712	-0.071458	-0.174038	0.0551101	-0.0350193	0.194028	0.255227	0.0757697	0.142705	0.119655	0.0112156	0.0598312	0.192496	-0.183221	-0.0761965	0.00335713	0.158732	-0.0795545	-0.063085	0.124133	0.131643	-0.29335	0.0350632	-0.00846156	0.110965	-0.00393294	-0.028559	-0.046302	0.323071	-0.0879948	0.0560898	0.622819	0.701871	0.662595	0.43732	0.116835	0.290429	-0.152192	-0.218726	-0.432206	-0.0545266	-0.252893	0.0558356	-0.0258146	0.0480599	-0.149435	0.070714	-0.0210944	-0.169458
	0.435636	0.380117	0.123477	0.251365	0.132433	0.14212	0.272651	0.395017	0.499345	0.444116	0.325104	0.188079	0.209118	0.309294	0.286237	0.120901	0.0586513	0.0489296	0.123595	0.105919	0.174361	0.299777	0.240835	0.203752	0.341803	0.325064	0.321335	0.21093	0.0431128	0.0931554	-0.0202572	0.0851169	0.360134	0.402075	0.109391	0.164402	0.0803311	0.0164111	0.0191683	-0.0453971	-0.115033	-0.0878001	0.0432045	-0.06158	-0.108027	-0.0662055	-0.0177737	-0.140735	-0.0389808
	0.600316	0.458617	0.169549	0.256505	0.0852979	0.327479	0.258143	0.332884	0.445919	0.293259	0.195283	0.203572	0.0797114	0.185912	0.375385	0.102286	0.110866	0.00623464	0.0355294	0.17226	0.180001	0.113133	0.0816779	0.163888	0.284683	0.320789	0.26658	-0.00204053	0.0578234	-0.00470036	0.286602	0.228053	0.216985	0.49982	0.330549	0.24429	0.147483	0.118868	-0.0561158	-0.121732	-0.119893	-0.122883	-0.165108	0.0288004	-0.00172165	-0.0173481	-0.0902441	-0.0443004	-0.00745927
	0.112563	0.0840636	0.294647	0.0205222	0.106754	-0.0495882	0.25421	0.315865	0.36431	0.302087	0.0829421	0.157168	0.336905	0.225947	0.339348	-0.0518019	0.263343	0.123004	0.48288	0.542489	0.632954	0.589718	0.320346	0.364882	0.0601844	-0.012241	-0.0364047	-0.00853528	-0.0733576	-0.0719501	0.12596	0.147026	0.239812	0.345701	0.3581	0.248869	0.0300486	0.203854	0.155916	0.0529937	-0.128286	-0.0474029	0.0453758	0.0748858	0.076592	0.164158	-0.139547	-0.176238	-0.0428828
	0.189462	0.109003	0.169302	0.0976591	0.00535356	0.0616849	0.155063	0.149381	0.213812	0.116554	0.0632895	0.288893	0.313461	0.240372	0.226118	0.178996	0.335799	0.265631	0.331372	0.425143	0.409646	0.483903	0.425867	0.299491	0.229372	0.124278	0.203377	0.0120209	-0.0357157	0.0437616	0.200487	0.290181	0.189862	0.343082	0.293361	0.185222	0.110392	0.186574	0.0821149	0.153543	0.168899	0.0696181	0.0830639	0.199512	0.0676216	0.0110774	0.0911089	0.0656493	-0.0501287
	-0.304222	-0.114151	-0.21895	-0.221482	0.0208695	-0.13134	-0.072097	-0.289943	0.181074	-0.0769455	-0.274821	0.0159536	0.00397087	0.185082	0.352227	-0.176899	-0.0755102	-0.0479024	0.196253	0.0806219	0.135214	-0.112183	-0.26095	-0.0241028	-0.128062	0.1581	0.112197	-0.110012	0.0767144	0.243807	0.393837	0.472563	0.357365	0.163748	0.173941	0.0537141	0.0872844	0.103972	0.168212	0.018791	0.0265493	-0.263186	-0.0357307	-0.153452	0.00961759	0.00665324	-0.106274	-0.584491	-0.27325
	0.0254805	-0.0266925	0.0133301	-0.119556	-0.202465	-0.0701959	-0.198647	0.00594398	0.0891965	0.12652	-0.0695111	0.191624	0.266228	0.121019	0.136087	0.044067	0.213476	0.0873362	-0.011086	0.0722497	0.235007	0.0819243	0.155514	0.162197	0.033011	-0.181206	-0.112991	-0.316099	-0.225655	0.0155819	0.135749	0.387537	0.522026	0.374854	0.292636	0.261112	0.127696	0.30068	0.196988	0.270746	0.219256	0.253687	0.127117	0.248916	0.349471	0.261621	0.118854	-0.0426801	0.002532
	-0.197496	-0.248028	-0.0908302	-0.10909	-0.188118	-0.276428	0.276012	0.389566	0.327341	0.0896304	-0.00206855	0.331457	0.262658	0.179125	0.0853289	0.0292523	-0.0724581	0.261259	0.0376656	0.0450567	-0.112179	-0.0975486	0.0717109	0.232007	0.0623664	-0.000212085	-0.132718	-0.0579938	-0.106274	-0.0376254	0.114934	0.47028	0.61207	0.690273	0.734256	0.62818	0.297339	0.103784	0.295309	0.0635153	-0.0616774	-0.0516415	0.0187175	-0.229211	-0.150318	-0.0678634	-0.250142	-0.0789588	-0.00272303
	0.0777049	-0.074877	0.118195	0.0695079	0.00919257	0.0741723	-0.0330962	0.0475283	-0.0337365	-0.0172787	0.136764	0.0124414	0.161887	0.138768	0.0204447	-0.0660764	0.0949781	-0.0928794	-0.0277468	-0.0191634	-0.0205138	0.0603429	-0.0292969	0.00513812	0.0867025	-0.00121869	-0.0342314	0.0363934	-0.0740492	-0.140658	-0.0893871	-0.0301901	-0.118801	0.0442272	0.0621789	0.0871658	-0.0266305	-0.0532848	0.0742815	-0.034217	0.028637	-0.0143051	-0.0850071	0.142674	-0.0336821	0.067426	-0.000252287	-0.105451	0.0441119
	0.180063	0.0957306	-0.0701408	0.00636526	0.16044	-0.00360281	-0.081691	-0.0199365	0.013714	0.0864397	0.0293565	0.114572	0.104199	-0.0743613	0.22192	0.124959	0.175229	-0.0827998	-0.107235	0.050085	0.121967	-0.0790355	0.0942006	0.0151229	-0.105296	0.0111482	-0.0579921	-0.00857021	-0.0905354	0.125898	0.049806	-0.0239186	0.0823725	0.0361374	0.0639456	0.0895771	-0.128374	-0.0241453	0.0335361	0.0229714	0.0587821	-0.0314751	-0.0293464	0.0542375	-0.0858568	-0.000645994	-0.0261519	-0.0293455	-0.0486128
	-0.000101477	-0.0389376	-0.186942	-0.38955	-0.251271	-0.135091	-0.0812041	-0.00737131	-0.224894	-0.0185915	-0.103262	-0.190815	-0.286015	-0.31047	-0.0944547	-0.0891	-0.0532882	-0.334957	-0.139109	-0.0607606	-0.170003	-0.0683102	0.0193149	-0.132199	-0.0923536	-0.0353745	-0.166817	-0.0442557	-0.216033	-0.0528411	0.123784	0.359087	0.0740292	0.178752	0.109183	-0.190467	0.229741	0.179621	0.00320785	-0.0635113	-0.0481403	0.0229295	0.0998327	-0.114251	-0.0194648	-0.0177511	0.0905219	0.176633	0.136181
	-0.277045	0.267137	-0.179552	-0.464334	-0.363642	-0.990912	0.122229	0.0103443	-0.408569	-0.197514	0.35377	0.463172	-0.162084	0.362593	-0.223691	-0.228259	-0.50938	-0.0332131	0.336492	-0.108807	0.704055	0.740958	-0.0165655	0.549043	0.159218	-0.0973415	-0.202115	-0.316049	0.369405	0.0967046	0.0245963	0.255889	0.302479	0.764727	0.505702	0.220374	0.151032	0.580972	0.0263845	0.0830343	-0.370117	0.183693	-0.165803	-0.458217	0.394901	0.431886	0.814973	-0.281727	0.541344
	0.0738153	0.210598	-0.125162	0.0445489	0.215448	0.129076	-0.034831	0.00682703	0.0390604	-0.0241408	0.244453	-0.136491	0.0708255	-0.101983	-0.0479133	0.167532	0.0740205	0.0118112	0.0375016	-0.00228318	0.232184	0.00138359	0.0771051	0.111626	-0.266332	0.054372	-0.0986033	0.258642	-0.0878069	0.186566	0.0255918	-0.1879	-0.167994	0.0819833	-0.0857539	0.0317533	-0.0517786	-0.225098	-0.0827574	0.231178	0.029035	-0.115105	-0.176012	0.165542	-0.0514087	0.171758	0.12049	0.0299066	-0.0582293
	0.0676314	0.0816838	-0.1377	0.294705	-0.195884	-0.0109568	0.0119448	-0.0792688	0.119969	0.046567	-0.0669815	-0.0525119	-0.000401239	0.148514	-0.021864	-0.0463168	-0.116802	-0.11785	0.190245	0.122287	0.0721806	-0.0162384	-0.0382001	0.0954741	0.0328043	0.101709	0.00696816	0.119557	-0.144685	-0.072993	-0.117373	-0.135608	-0.0705733	-0.0642624	-0.204439	0.158015	0.0581209	-0.00861864	0.00809839	-0.0433137	0.0490545	0.058739	-0.00201643	0.0264703	-0.057467	-0.0649578	-0.100221	-0.0201668	-0.0266797
	0.171549	-0.475659	0.308198	-0.105396	-0.082334	0.256323	0.0644576	0.821379	0.121628	0.106242	-0.253126	-0.243542	-0.0422353	-0.169833	0.580521	0.25317	-0.0836546	0.809297	0.304875	-0.388697	-0.0226512	-0.276714	0.362805	0.254362	-0.19343	-0.177466	0.0798512	-0.171484	0.27064	0.430222	0.270982	0.645459	0.954187	0.98783	0.619365	0.984756	1.10706	0.136386	-0.127325	0.820901	-0.0704524	0.340681	0.15715	0.346485	0.339395	-0.264852	-0.182182	-0.0932995	-0.243713
	0.0995361	-0.154425	-0.0399059	0.0786542	-0.196721	0.0599059	0.0696912	0.0888129	0.28112	0.282329	-0.0708584	0.0679094	0.143557	0.0943	0.0261093	-0.156616	-0.0585037	-0.0297111	0.0948086	0.0753094	0.00763713	-0.0646987	-0.00852717	0.0979588	0.115984	0.0789858	0.145837	0.12089	-0.0229868	0.00824998	0.0379041	0.120688	0.00585973	-0.0347866	0.0423779	0.0614391	0.041391	0.156717	0.0137228	0.138543	-0.0657176	0.105542	-0.0828503	-0.0283568	0.0315996	-0.153048	0.0123398	-0.0383375	-0.027513
	-0.0337131	0.173746	-0.0555074	0.0379845	0.0342205	-0.185544	0.0580764	-0.0565699	-0.000349598	-0.0376915	0.0166728	-0.19908	-0.093071	-0.0259432	-0.121709	0.0517836	0.0210455	-0.00859924	0.105952	0.132762	-0.0274808	0.0921077	0.191939	0.0100224	0.0579495	-0.0716955	-0.11261	0.184739	-0.00621113	0.0629636	-0.18049	-0.0477769	-0.0213577	0.0651055	0.0327776	0.0478969	0.0231648	-0.0534663	-0.0605312	0.0533747	0.0538759	-0.0576977	-0.0243484	-0.110284	-0.12553	-0.0671998	0.021361	0.0341394	0.0326221
	0.0378382	-0.000894482	0.284225	0.236916	0.214065	0.260752	0.0766254	0.375563	-0.00162634	0.0923968	0.182325	0.231384	0.0821454	-0.0194475	0.202	0.0899533	-0.0994571	-0.0861894	-0.0725269	-0.0305115	0.0531041	-0.138076	-0.0861515	-0.140873	-0.143073	0.0440969	-0.00921529	-0.169608	-0.371141	-0.229205	0.166166	0.800695	1.16331	0.980058	0.567034	0.572588	0.308439	0.296654	0.361582	0.349041	0.29659	0.0265653	0.0967189	0.401782	0.688373	0.567628	0.525934	0.595863	0.543523
	0.0270161	-0.0723337	0.0039001	-0.22112	-0.199712	0.121254	-0.138663	-0.373391	-0.386027	-0.110771	0.0553344	0.224363	-0.173381	-0.234315	-0.00692396	0.0295823	-0.27775	-0.131501	0.195412	-0.209806	-0.0509381	-0.299498	0.214936	0.205486	0.0568959	0.266576	-0.029657	0.238876	-0.664947	-0.502358	0.0217419	0.74998	0.548765	0.342512	0.372135	-0.0428646	-0.00348398	-0.20892	0.38853	-0.0747559	-0.0441054	-0.155445	0.0363749	0.0797978	0.131641	0.190528	0.294819	-0.239354	-0.0629231
	0.0563022	-0.019172	0.00963829	-0.0723463	-0.26433	-0.0342721	0.0321152	-0.00756377	0.217031	0.147972	0.0803611	0.033985	0.130234	0.306994	0.0907764	0.00341211	-0.0496575	-0.0518682	0.0213295	-0.0402294	-0.075932	0.0474154	0.0151516	0.216628	0.274125	0.245772	0.26131	0.177749	0.288614	0.325467	0.340942	0.248272	0.311631	0.137187	0.133682	0.0259476	0.185161	0.126669	0.0130284	0.105484	0.0402718	0.0665275	0.00518056	0.0313826	-0.00552988	-0.0353659	-0.127063	-0.10341	0.0135886
	-0.302798	-0.347785	-0.233843	-0.362902	-0.507554	-0.330959	-0.145348	-0.11438	0.0091237	-0.0752573	-0.107594	-0.0548356	0.0964898	-0.0459209	0.0421316	-0.160314	-0.10786	-0.0809355	0.00158784	-0.0620961	-0.190123	-0.188227	-0.141559	-0.0125436	-0.122831	-0.080498	-0.0327626	-0.193203	-0.0324718	0.236665	0.504518	0.595508	0.61361	0.697758	0.313269	0.330439	0.200279	0.193192	0.0255964	0.0635247	0.0335268	-0.11665	-0.0177388	0.025654	-0.03754	0.0825486	-0.0362962	-0.110133	-0.209951
	0.0718877	-0.170931	-0.217829	0.104591	-0.126759	-0.262421	0.24272	0.437737	0.152001	0.136418	0.0191754	0.0381645	0.283508	0.219577	0.163795	0.15092	0.204794	0.491918	0.320866	0.228135	0.243829	0.395557	0.131433	0.4014	0.214377	0.172047	-0.203186	-0.113648	-0.0129854	0.151602	0.0608541	-0.0231017	0.22238	0.139255	0.0327973	-0.0489137	0.271056	-0.0954957	-0.0823268	-0.223851	-0.23044	0.145183	-0.236204	-0.206206	-0.195241	-0.301301	-0.117786	-0.391638	-0.371068
	0.413737	-0.474565	0.0448417	0.0542797	0.0521551	0.534529	0.318025	0.291243	-0.0934247	-0.0207843	0.350616	0.475425	0.152753	0.0295645	-0.0590659	0.0911935	0.269661	0.31943	-0.0811412	0.174862	0.315123	-0.130906	-0.00191918	-0.102157	-0.0744418	0.0153714	-0.052573	-0.257056	0.194158	-0.184793	0.329194	0.566871	1.10872	1.38756	0.740244	0.0241946	0.372909	0.278634	-0.57336	-0.242403	0.0281421	-0.06351	-0.108958	-0.18347	-0.282826	-0.252181	-0.151263	0.187881	0.182931
	-0.0110532	-0.196717	-0.130646	-0.0352777	-0.0859714	-0.114984	0.142269	0.162517	0.0408692	0.0189965	0.146026	0.148373	0.189818	0.155069	0.225401	0.273905	0.205933	0.203673	0.155383	0.189422	0.268157	0.148971	0.151548	0.18281	-0.0096567	-0.112318	-0.0813702	-0.161581	-0.147931	-0.0333939	-0.0324763	0.404371	0.558838	0.542192	0.283448	0.100878	0.208639	0.0781631	-0.0654096	0.0187718	0.00896726	-0.0632898	-0.0396814	-0.0222002	-0.110935	-0.0357092	0.0075392	-0.162735	-0.103466
	0.0885436	0.00589141	-0.0906487	0.0371554	0.117424	0.0884895	0.0459783	0.0911748	0.142298	0.14952	0.179582	0.00696616	0.247192	0.0936765	0.12134	-0.0732703	-0.195563	-0.016847	-0.151567	-0.135837	-0.111434	0.0578284	0.0603852	0.129166	0.172522	0.152724	0.201271	0.166572	0.38939	0.122898	0.161202	0.0712949	0.197184	0.125208	-0.0589999	0.00261526	0.232595	0.209074	0.223815	0.314762	0.0620499	-0.0056138	-0.0291802	0.136145	0.0258818	-0.0225502	0.101274	0.0679178	-0.0459585
	-0.243204	-0.0992272	-0.209133	-0.367593	-0.0934986	-0.171952	-0.0363025	0.265923	0.107439	0.0295252	0.373876	0.0500503	0.197415	0.262613	0.0473057	-0.107518	0.0678417	0.0888974	-0.215373	-0.145803	-0.167191	0.0674374	-0.142268	0.0494364	0.117393	-0.0320048	0.026289	-0.134597	0.214624	0.356801	0.455088	0.524853	0.364501	0.279706	0.200337	0.0498953	-0.0596267	-0.0377494	0.0798007	-0.0273002	-0.0596928	0.0473289	-0.0401707	-0.0586524	-0.113655	-0.1084	-0.0887522	-0.316119	-0.0820049
	0.0650042	0.00929348	0.00271496	-0.0309686	-0.178508	-0.0991456	0.11863	0.301492	0.303634	-0.00207983	0.22819	0.237067	0.314648	0.239367	0.32071	0.252535	0.231118	0.198073	0.589931	0.693448	0.855204	0.519086	0.6173	0.614689	0.440801	0.317308	0.0870513	0.114137	0.149402	-0.0613904	0.215404	0.141336	0.338165	0.232815	0.077167	0.148153	0.0571603	0.0498556	-0.0893762	-0.140677	-0.0959739	-0.00818148	0.024912	-0.0160224	0.0461107	0.0463444	-0.0726159	-0.126058	-0.0057323
	0.145432	-0.0454361	-0.0586124	-0.0658477	-0.140116	-0.0639494	-0.00668951	0.0883971	0.131349	-0.00998945	-0.178465	0.244029	0.153083	-0.056068	0.196238	0.0787729	0.179532	0.115325	0.275273	0.310492	0.251391	0.158731	0.1043	0.222356	0.173572	0.147224	0.0801438	-0.091899	0.134527	0.00232645	0.172527	0.368784	0.226681	0.251131	0.190581	0.223704	0.168741	0.075959	0.00538879	0.0635863	0.0985369	-0.0434543	-0.0140939	-0.00385264	0.0542405	0.13004	-0.00558634	-0.0673015	-0.0815114
	-0.0770809	-0.088343	-0.102856	-0.101915	-0.17139	-0.125014	-0.0890585	-0.0415692	0.0224836	0.0737202	-0.00474763	-0.0174292	-0.0215526	0.0630173	0.0115802	-0.205863	-0.200188	-0.101492	-0.0971043	-0.0763707	-0.0895201	-0.201771	-0.170365	-0.0194436	-0.0150806	0.183907	0.126341	0.0245676	0.104961	0.102892	0.258747	0.27103	0.276577	0.24582	0.0413644	0.0333476	0.0876987	-0.0127107	-0.0273863	0.010982	-0.0949205	-0.131162	0.0857281	0.0313075	0.0994082	-0.0218425	0.038576	0.00968562	-0.100203
	0.18013	0.143674	0.246837	0.206943	0.127309	0.067211	0.416423	0.585073	0.560597	0.411911	0.330092	0.395383	0.471744	0.571361	0.464786	0.503056	0.399945	0.27252	0.318321	0.442232	0.48418	0.31855	0.47977	0.250387	0.272915	0.291846	0.297366	0.0422171	0.13241	0.190785	0.230931	0.302095	0.491862	0.585447	0.290001	0.28928	0.412626	0.179131	0.047085	0.0698018	0.0223953	-0.137046	-0.0193209	-0.0182876	-0.0441022	-0.0787574	-0.165038	-0.146535	-0.208712
	-0.031941	0.17674	0.348903	0.173582	-0.0843285	0.0602515	0.0913306	0.317861	0.418652	0.127898	0.144621	-0.0441172	0.299487	0.126593	-0.232056	-0.227828	-0.162761	0.0683105	-0.0417126	0.109502	0.358097	0.0525673	0.178657	0.310629	-0.00729023	0.251275	-0.184049	0.0310012	0.201861	0.159573	0.547602	0.484519	0.433158	0.283427	0.228044	-0.0450858	0.251118	0.117896	0.147098	-0.0289296	-0.245306	-0.0560889	0.0755779	-0.185709	-0.0244601	0.349191	0.0402829	0.0129581	0.130652
	-0.0750038	-0.0880567	-0.107918	-0.154059	-0.12098	-0.0688718	0.124867	0.142567	0.208034	0.156682	0.151697	0.135194	0.250699	0.278113	0.144975	0.0852816	0.0648857	0.100516	0.0485039	0.0875655	0.0657748	0.0487899	0.0773048	0.157872	0.0445185	0.0348627	-0.0985241	-0.134026	-0.0189442	-0.0539904	0.105418	0.402963	0.414115	0.431715	0.263157	0.174555	0.114928	0.137792	0.10013	0.0550337	0.0975172	0.0915742	0.171743	0.144702	0.0887904	0.0346569	0.0936071	-0.0179188	0.0431688
	0.100913	0.0427206	-0.138201	-0.0744168	-0.0367472	0.0615303	0.158478	0.121891	0.138624	0.116123	0.157131	-0.0227277	0.127953	0.107338	0.083288	0.0325679	-0.106174	-0.0424093	-0.0601985	0.0935967	-0.0705797	-0.157893	-0.00645325	-0.0836881	-0.123473	-0.0636966	-0.0405812	0.0394224	0.0263004	-0.118953	-0.0774765	-0.126514	-0.201665	-0.133626	-0.0673266	-0.136983	-0.158293	-0.166885	-0.166515	0.0209916	-0.147667	-0.0859617	-0.167966	-0.191081	-0.185391	-0.205898	-0.200636	0.0554473	0.0762301
	0.190937	-0.0552312	0.35762	0.371845	-0.067714	0.109207	0.0429243	0.0997777	-0.206994	0.249446	-0.0223564	0.234796	0.403678	-0.179973	-0.142193	-0.258756	-0.36734	-0.269557	0.112722	-0.0309111	0.0678737	-0.152133	-0.187005	-0.141155	0.165943	0.0466	0.193169	0.271656	-0.137768	-0.0929288	-0.011558	0.0593625	-0.213725	-0.261642	0.274871	-0.31473	0.0733713	0.093973	-0.0670931	-0.180916	-0.0560123	-0.089697	0.204955	-0.0791713	-0.00914349	0.221083	-0.121191	-0.171306	-0.0512648
	0.0160995	0.120493	0.0042798	-0.14507	-0.208301	-0.2333	0.0691519	0.0571463	-0.12909	-0.0900458	0.0351195	-0.186373	0.0547082	0.19606	-0.0320376	-0.22977	0.0378752	-0.099694	-0.0910046	0.199637	-0.26055	-0.0760106	0.0266964	-0.0178152	0.26693	0.0702353	-0.0234243	0.160881	0.274764	-0.132991	0.237018	0.0139026	-0.0227559	-0.204335	-0.00800492	0.0759366	0.0974847	0.139944	0.0533793	-0.286356	-0.0842875	-0.0901404	-0.175282	-0.0731039	-0.0406861	0.0173311	-0.0551737	0.419027	0.0228054
	0.143857	-0.0170232	-0.635004	-0.178549	0.132028	-0.358181	-0.198114	-0.46589	0.07116	-0.0685408	0.137023	-0.0854753	0.00489067	0.0898855	-0.0616317	-0.0761904	-0.161304	-0.173537	-0.368836	-0.0622967	-0.0423625	0.109205	0.0621544	0.188089	0.435547	0.169252	0.130253	-0.153553	0.0881077	0.121195	-0.204752	-0.391376	-0.207987	0.108366	-0.222904	-0.233245	0.30533	0.0711093	-0.149419	0.107666	-0.134494	-0.0812798	-0.218707	0.436753	0.0651437	0.17414	-0.242797	0.102431	-0.0813486
	0.128652	0.231855	0.144624	0.0902182	0.0328679	0.0242983	0.14107	-0.101469	0.181614	0.22876	-0.145308	-0.202975	-0.101843	-0.446397	0.0623312	-0.199904	-0.00731069	0.0356927	-0.132738	0.234037	-0.0052294	-0.0859865	-0.218849	0.0522115	0.0781012	0.107461	0.0950147	-0.175485	0.0909868	-0.0929124	-0.000737534	0.169125	0.250978	-0.156476	-0.21848	0.110054	0.0359328	0.0838048	0.0241975	-0.00657342	0.0994505	0.126486	0.00914517	-0.0573593	0.303908	0.174584	0.0134663	-0.0446401	-0.112754
	0.0532001	-0.0313021	0.20068	0.21777	0.169779	0.00849318	0.0455031	-0.0760651	-0.0741692	0.139676	0.0424559	0.120686	-0.0861029	0.0253242	0.156475	-0.0292313	0.0636095	0.0791802	0.0491211	-0.000622064	-0.0962469	-0.134536	0.0650745	-0.067589	0.00915945	-0.0641415	-0.014282	-0.0208376	-0.0060342	0.123742	-0.0953197	0.0486527	-0.0237699	-0.109568	-0.00345061	-0.20226	-0.0912738	0.000495683	-0.103263	-0.0647305	0.0742421	0.0636205	0.00580853	0.088935	-0.040098	0.101069	-0.129194	0.00837082	-0.0627156
	0.19968	0.0811864	-0.00661308	-0.202358	0.126216	-0.0683656	-0.1707	0.0579012	-0.0707599	0.114092	0.153369	-0.0501129	0.0785931	0.107487	-0.0291443	-0.0724735	-0.0460314	-0.038704	0.134495	0.0960184	0.0826686	-0.0669507	0.0650503	-0.100658	-0.164506	-0.0319548	-0.0128263	0.0946726	0.05321	-0.0494741	-0.0891915	0.0657288	0.0379824	0.285913	0.166647	0.00612596	0.330087	-0.0753596	0.0713451	-0.129007	0.206809	0.130058	0.141011	-0.125729	0.038467	0.0257994	0.0394261	0.379265	-0.0596668
	0.127254	-0.151511	-0.061436	-0.0789181	-0.0272919	-0.152613	-0.0379089	0.0230349	-0.0298466	0.146234	0.083168	-0.130901	0.0105055	0.0807323	-0.108282	0.0942539	0.146783	-0.202566	-0.190159	0.0917005	-0.0558118	0.0755636	0.243239	0.0151364	-0.0916899	0.0849932	0.156188	0.0793686	0.148349	0.0743834	0.214213	0.0155634	0.0561499	0.0275668	0.0190611	0.0816177	-0.0141473	-0.110237	0.137011	0.0911045	-0.0653751	-0.0567733	0.0333461	0.0818133	-0.041062	0.0153529	0.0395564	0.100872	0.139392
	-0.0422102	-0.136676	0.0595633	0.0911001	0.156751	0.0507154	0.00142542	0.103394	-0.140228	-0.265328	0.0131571	-0.0708566	-0.171817	-0.0160703	-0.201985	-0.072741	-0.1398	-0.0388569	-0.0143466	-0.0997345	-0.189545	0.0321005	-0.269425	0.108193	0.0492866	0.0276469	0.216964	-0.192167	-0.244208	0.187548	0.0501286	-0.113015	0.115249	-0.125506	0.0355864	0.0992885	-0.155798	-0.0375649	-0.195031	0.102783	-0.0796494	-0.249215	0.00822107	-0.173332	-0.0711259	0.12475	-0.127856	-0.109871	0.0318524
	-0.0157298	0.1162	0.00609077	-0.163883	-0.143254	-0.18943	0.0355687	0.0717284	-0.119315	0.24006	0.19301	0.178148	-0.0751887	0.100099	0.0163302	-0.137291	-0.0798838	-0.102074	0.082943	-0.0388213	-0.0883898	-0.127712	-0.0502335	-0.106906	-0.130838	-0.0523978	-0.369231	-0.291917	-0.189141	0.00594097	0.0385159	-0.102331	-0.000768672	-0.109551	-0.00130279	-0.100509	-0.0789479	-0.232864	0.0639109	0.0213734	-0.00836846	-0.131183	-0.122076	-0.0139948	0.102315	-0.000162498	-0.02261	-0.0655771	0.0871653
	0.0844391	-0.119397	-0.29795	0.0208617	-0.125265	-0.227761	-0.243223	-0.159336	-0.00973502	-0.165339	0.0283525	0.096905	-0.121426	0.0113066	-0.0275914	-0.122038	-0.088234	-0.196752	-0.362743	-0.237651	-0.0110057	-0.206997	0.0523862	-0.112252	0.262913	0.15148	-0.0689209	-0.160864	-0.075947	0.126489	-0.0538623	-0.163402	0.19069	-0.284069	0.067358	0.100805	0.156946	-0.150651	0.0810458	-0.048414	-0.132156	0.212521	-0.195692	0.0933647	-0.162304	-0.0711847	-0.0665378	0.0926838	0.205302
	-0.456637	-0.640405	-0.511305	-0.502653	-0.877088	-0.543626	0.00462723	0.0957985	0.164305	0.125805	-0.257966	-0.363963	-0.149604	-0.223161	0.171258	0.0249772	0.050535	-0.522964	0.26048	-0.104167	0.128864	-0.391709	0.36487	-0.0597062	-0.274502	0.191301	-0.358477	-0.258537	0.837131	0.354668	-0.0940667	-0.266159	-0.185102	-0.0879901	0.298594	-0.0647407	-0.191499	-0.291005	-0.389808	0.166223	-0.0194145	-0.291089	-0.106126	-0.194067	-0.471698	-0.171348	-0.171624	-0.47736	-0.191646
	0.148818	-0.126086	-0.313218	0.0143279	-0.105529	-0.0498337	0.43127	-0.00144362	0.22284	0.0429921	0.0371546	-0.144078	0.104035	-0.0576613	-0.25417	0.314164	-0.106651	-0.27324	-0.0749255	0.128429	-0.227047	0.000374454	0.149464	0.00579133	-0.0128352	0.109904	-0.077203	-0.329563	-0.158897	0.191947	-0.0915439	-0.164629	0.0646331	-0.00959459	-0.293248	-0.0616241	-0.148106	-0.0335842	0.0617431	-0.0448597	0.0990014	0.0813835	0.170625	-0.0147225	-0.328903	0.241006	0.274917	-0.256364	0.108037
	-0.0618214	0.126131	-0.282654	0.0686574	-0.200427	0.0448619	0.147656	-0.0370952	-0.111311	-0.201863	-0.0907344	-0.0244597	-0.169785	-0.111425	-0.00841018	-0.0989627	-0.149359	-0.134448	-0.0931905	0.162198	-0.0706475	0.122672	0.163827	0.204769	-0.105739	0.110263	-0.0448781	0.0427744	-0.0998712	0.091164	-0.0597911	-0.0456841	-0.0537543	-0.0206877	-0.110661	-0.139004	-0.149387	0.117075	-0.0562765	0.108541	0.00372169	-0.129186	0.0964217	-0.12293	0.198923	-0.0252078	-0.269953	-0.349626	-0.154428
	-0.0778174	-0.14412	-0.157533	-0.0400109	-0.126852	-0.102926	-0.0485299	0.0298122	-0.0320173	0.109666	0.0563968	-0.021181	0.0521049	0.135402	0.0347415	0.267954	0.0273035	-0.158286	-0.116934	-0.0647213	-0.0968882	-0.169354	-0.116522	-0.0923	0.0340676	0.014647	-0.0850635	-0.0701226	-0.093453	-0.0119253	-0.110802	-0.151463	-0.0644372	-0.0269915	0.0930499	-0.156893	-0.127519	-0.0432498	0.0426894	-0.128258	-0.172601	0.0396904	-0.000150594	-0.049817	0.0394629	-0.0811392	-0.167385	0.00838022	0.132929
	-0.0398614	0.152955	0.101252	0.313927	0.118252	-0.087144	0.225263	0.349017	0.102017	0.154729	-0.0355522	-0.0568436	-0.140558	-0.127265	-0.190543	-0.142093	-0.12349	-0.223623	-0.0948212	-0.170373	-0.0425546	-0.234324	-0.0411928	-0.192658	-0.197869	-0.193456	0.108133	0.039169	-0.258315	-0.0592482	-0.26876	0.0127313	-0.0378214	-0.000904503	0.136631	0.173702	0.15807	0.0627995	0.0246101	-0.0431674	-0.117917	-0.163234	0.088209	0.0751663	-0.161864	0.0314009	0.0110497	-0.154029	0.232361
	-0.0855452	0.0808339	0.0310012	0.0680108	-0.090905	-0.0323245	-0.00140343	0.11219	0.0868667	0.0202073	-0.0708949	0.0913414	-0.0251814	0.0404565	-0.00466291	-0.0441383	-0.0763465	-0.227026	-0.278661	-0.159617	-0.162918	0.0289974	-0.0924368	-0.0257749	0.0419606	0.0238687	0.00149628	0.100115	-0.0652376	0.0663963	-0.0469698	-0.0253689	-0.0205858	-0.0356783	-0.060692	-0.0895559	-0.0787049	-0.0562157	-0.0961529	-0.130719	-0.112053	-0.0692356	-0.186237	-0.0950899	-0.184045	-0.139089	-0.0113756	-0.0126476	0.0287938
	0.0734663	0.00264194	0.171989	0.079975	0.0450968	-0.00408629	-0.0286656	0.0814728	0.0814554	0.068003	0.116897	-0.0131123	0.110731	0.0171487	-0.0692115	-0.137891	-0.187819	-0.0312514	-0.13791	-0.0611289	-0.160217	-0.0592312	-0.0236586	-0.0229887	-0.0354552	-0.00154879	0.0195114	0.12492	0.0464059	0.0789761	-0.0453138	-0.157007	-0.131407	0.0140558	0.0257878	0.0143412	-0.0742733	-0.0293521	0.115925	0.0556444	0.0408184	0.00869682	-0.178355	-0.0732568	0.000786276	-0.11457	-0.12898	-0.102183	-0.0538605
	-0.0862455	0.0688521	-0.066267	-0.0257075	-0.170579	-0.497566	0.15174	0.131409	0.054701	0.163701	0.0200061	0.0883918	0.034219	-0.0238773	-0.0017349	-0.0837859	-0.212846	0.00208893	-0.452726	-0.342283	-0.217072	0.0795961	0.110075	0.0760904	0.112271	-0.142115	0.103836	-0.316129	0.0977844	0.24653	0.221337	-0.225758	0.0167873	0.106937	0.177175	-0.131233	0.364637	0.0436153	0.260883	0.336427	-0.173348	0.0878308	0.195417	0.05176	-0.0642271	-0.116444	0.0197757	0.0924709	0.373125
	0.45992	0.489257	-0.189648	-0.226103	0.15904	0.445958	-0.0813711	0.283003	-0.233151	-0.336571	-0.00402865	0.0583025	-0.313894	-0.325485	0.250374	-0.208179	-0.306814	0.00343264	0.259047	-0.141405	-0.54219	0.293636	0.00045233	0.262731	0.196274	-0.45276	-0.0259078	-0.145183	0.0904023	0.219687	0.313951	0.234483	-0.296049	-0.64903	-0.201491	0.106591	0.0897813	-0.0301438	-0.0455319	0.20432	0.183781	-0.0435569	-0.159474	0.0218095	-0.106603	-0.051447	0.0300601	-0.191879	-0.309114
	0.0276339	-0.609049	-0.0636762	0.209014	0.27448	0.169584	0.40779	0.0268432	0.31504	0.109645	0.232793	0.194034	0.0468256	-0.285094	-0.239173	-0.22076	-0.343988	-0.219157	0.240454	-0.180312	-0.299207	0.199101	0.20061	0.356331	0.376857	0.348245	-0.00471897	-0.0944328	-0.274858	-0.375502	0.186553	0.406343	0.068784	-0.590584	-0.0235394	-0.0104346	0.443192	-0.108538	0.0551998	0.472309	0.0822223	0.154979	-0.559741	-0.00694925	-0.303015	-0.0911753	0.788062	-0.276636	0.176858
	-0.280867	0.122229	-0.102583	-0.0494747	0.219035	0.0791057	0.0658724	0.487233	0.0842656	-0.378166	0.0766784	0.345719	-0.384585	0.0535565	0.0683918	0.185677	-0.370537	-0.158947	0.293016	0.0663735	-0.212745	0.390747	-0.247901	-0.213494	-0.151664	0.230921	-0.28324	0.0020044	0.0987166	0.144543	-0.0305801	-0.130181	0.475614	0.126628	-0.397814	-0.0887677	-0.0219449	-0.125381	-0.192856	0.301495	-0.0622209	-0.236181	0.0048589	0.334371	-0.0921203	-0.1409	0.177919	0.51383	-0.0374675
	0.0323848	0.155079	-0.18514	-0.0409399	0.490123	0.00752196	0.0269845	0.0290666	-0.00584593	-0.0560952	0.0483737	0.115831	0.0267355	-0.0753707	0.128993	-0.075771	-0.0724117	0.0159171	0.0951854	-0.0696272	-0.275432	-0.020235	-0.109898	0.189417	0.0428189	0.0833665	-0.157551	-0.158305	-0.0219843	-0.0836246	-0.160987	-0.136651	0.0909469	-0.179808	0.0918261	0.106807	0.0457243	0.0981816	-0.00722966	-0.155135	-0.310064	0.0126451	-0.12119	0.0235345	-0.232274	0.130479	-0.00563946	-0.0166892	-0.0936473
	-0.0964091	-0.10801	0.0656104	0.015947	0.0781102	-0.142969	-0.0322541	0.134037	-0.0320709	0.0370896	0.00449442	-0.0994237	0.0860202	0.0851964	0.0140656	-0.0617833	-0.0161389	0.0964993	-0.021018	0.00983025	0.040904	0.00651059	0.101368	-0.0814597	0.050897	0.0676845	0.0235267	-0.0780927	0.108476	-0.00771529	0.0351143	0.0380885	-0.0902355	-0.0182147	0.0325378	-0.0542627	-0.0131902	-0.0786837	-0.0861662	0.156041	0.136377	-0.0271052	-0.00343077	-0.0137561	0.00820776	-0.035327	0.131288	0.0331943	-0.0277019
	0.0805599	0.0021533	0.0435983	-0.10817	0.104469	-0.157502	-0.0117474	-0.188633	0.125268	0.107309	0.0900522	0.157331	-0.261276	-0.113074	-0.15847	0.206374	0.0742433	-0.238367	0.0889514	-0.18679	-0.186879	0.0505451	-0.0665029	0.167152	0.00800888	-0.016814	0.0776499	0.113431	-0.104998	0.123311	0.233994	-0.100136	0.237773	-0.20802	0.00641971	0.258533	-0.0717881	-0.104007	0.013572	0.120329	-0.0236723	-0.0582839	0.120332	0.107216	0.0393039	0.235886	0.215575	0.0602015	-0.165953
	0.145575	-0.0688889	-0.0129323	-0.00365499	0.0983401	-0.0636753	0.174194	0.252799	-0.0826301	0.101678	-0.0556929	-0.00143477	0.104641	0.0588108	-0.103577	-0.0929767	0.0963408	0.0158115	0.114779	0.159735	-0.1618	-0.00124092	0.107878	0.0491664	-0.0179189	0.0513184	0.0832725	0.0609277	-0.138467	0.0282735	0.215843	0.208366	-0.021914	-0.040082	0.00446238	-0.0538791	0.148524	-0.083209	-0.0273354	0.150193	0.0765523	0.140886	-0.220461	-0.0208025	0.0211493	-0.0106115	-0.0215134	0.0728603	0.0111844
	-0.33231	-0.401854	0.243062	0.402042	0.0291049	-0.149533	-0.389956	0.338834	-0.133079	0.0549206	0.0645516	0.529882	-0.312174	-0.0559078	-0.389185	-0.305742	0.0041804	0.156461	0.469063	0.0395313	-0.0919065	0.254548	-0.158035	-0.080724	-0.0795068	-0.195009	0.308996	0.264926	-0.0569406	0.0300082	0.345234	-0.0175399	0.481845	0.166225	-0.0265209	0.19615	-0.0708438	0.162612	-0.449085	-0.329832	0.280755	-0.474365	-0.68798	0.185589	-0.431575	-0.0923728	0.137019	0.0531063	0.0245762
	-0.0848107	-0.127249	-0.180329	-0.216296	0.493205	0.118366	-0.0740601	0.207715	-0.159066	0.213904	-0.0982039	-0.139371	-0.158214	-0.170266	0.425421	-0.074553	-0.0271919	0.0644584	0.201193	0.131797	-0.416336	-0.0900608	-0.254205	-0.29289	-0.233509	0.0172604	0.0484438	0.23435	0.118163	0.0574671	-0.23614	0.261163	-0.286339	0.108748	0.0547676	-0.107861	0.0588679	0.125386	0.42099	-0.327756	-0.125192	-0.222456	-0.209201	-0.115876	-0.0399865	-0.126781	0.0286197	-0.144384	-0.0597585
	-0.0885123	0.0751026	0.231808	-0.0247908	-0.0010539	0.013402	-0.160693	-0.13722	-0.11924	0.156369	-0.10043	-0.139643	-0.334638	0.091733	0.1507	-0.178764	-0.0203041	-0.0718338	0.0439557	-0.366978	0.0465999	0.0673167	0.110843	-0.240839	-0.0443289	-0.00278804	0.146641	0.242082	-0.153275	-0.0896536	0.0380717	-0.0337828	-0.126412	-0.133685	0.0648286	0.0981202	-0.115487	-0.180261	-0.0309582	-0.0884114	-0.350055	-0.18119	-0.335337	0.115627	0.154424	0.00512926	0.160141	-0.254607	-0.199873
	0.0138289	-0.0351999	-0.0779552	-0.0346793	-0.0630439	-0.0458567	0.0384632	0.0424304	0.0606446	-0.0709417	0.0276073	0.0957183	0.0903401	0.192585	0.15104	0.0903473	-0.0254277	-0.0169478	0.138354	0.129506	-0.137375	0.0506599	-0.139119	-0.0526718	-0.101618	0.0679368	0.0909707	0.153066	0.0290684	-0.0510529	0.0618393	-0.0019122	-0.180871	-0.0436741	0.0434219	0.0131593	-0.000553697	-0.00997916	0.110456	-0.0564535	-0.108857	0.0603935	-0.192374	-0.132981	-0.195933	-0.135223	0.0225511	0.0476037	-0.0584533
	-0.100002	-0.0958706	-0.055206	0.067739	0.0609365	0.0581866	0.0672884	0.0425335	0.0160945	-0.058368	0.0450766	-0.00893751	0.000588885	-0.0832285	-0.0146709	-0.140384	-0.0127716	-0.187258	-0.122437	-0.084646	-0.118116	-0.0244807	0.078404	-0.0664487	0.0446055	-0.109395	-0.0312681	0.11639	-0.0892871	0.0742413	-0.0870521	-0.18496	-0.189124	-0.0621662	-0.0272965	-0.0742312	-0.0305017	-0.0981251	0.0161521	-0.112145	0.0462322	0.0084151	-0.160903	-0.00967478	-0.160315	-0.109544	0.065785	-0.00923057	-0.284803
	-0.279931	-0.147047	-0.197294	-0.00540039	-0.0735285	-0.0931943	0.201465	0.110624	0.15816	0.220676	-0.204817	-0.194832	0.302072	0.256711	0.0255731	0.0246194	-0.223955	-0.0189994	-0.0237715	-0.0442838	-0.195523	0.0550201	-0.00750755	0.127194	-0.238916	0.279375	0.135455	-0.0653608	0.157965	-0.364773	-0.181346	-0.175169	-0.198692	-0.138684	0.123644	0.21127	-0.187411	0.0611934	0.192507	-0.123336	-0.199987	-0.133682	-0.260066	0.0433382	-0.209232	0.0154095	0.265886	0.107605	0.571269
	-0.218853	-0.0511286	-0.149093	0.118395	-0.113925	0.134412	-0.0453771	-0.235023	-0.0296123	-0.16715	-0.0686742	-0.108759	-0.237893	-0.116568	-0.087073	-0.364981	-0.289831	-0.128585	-0.25276	0.100715	-0.0233226	-0.0177526	0.00103348	-0.148529	-0.0714862	-0.0489891	-0.173971	-0.24536	-0.16253	-0.318088	-0.29804	-0.0575129	-0.0652601	-0.1568	-0.116904	0.0410154	0.0100957	0.262937	0.247066	-0.0605336	-0.0247134	-0.0996403	-0.125437	0.0244207	-0.0196146	0.139693	-0.0200793	-0.0997581	-0.0599926
	-0.155408	0.0177873	-0.125551	-0.137026	-0.0223789	-0.104204	-0.235501	0.0413558	-0.129861	-0.12208	-0.277339	-0.035139	0.0775379	-0.141996	-0.432471	-0.499561	-0.231708	-0.24477	-0.271649	-0.163408	-0.0699387	-0.136522	0.0483003	0.0199193	0.00813619	-0.0287583	-0.178769	-0.019385	-0.0109569	-0.120289	-0.0817378	0.0202547	-0.23205	-0.281769	0.131751	0.0407363	0.154301	0.259267	0.28227	-0.243915	-0.0605466	-0.214819	-0.175181	-0.220935	-0.125894	-0.203371	-0.0558266	-0.157199	-0.161581
	0.0055411	-0.115529	-0.161683	0.00817726	-0.0491392	-0.00288139	0.046064	0.206966	-0.0833365	-0.310624	-0.161569	0.0945446	-0.0347546	-0.199936	-0.152509	-0.0729654	0.00597187	-0.196967	-0.0171014	0.226298	-0.0409397	-0.0364568	0.220151	-0.217832	-0.032863	0.204799	0.101193	-0.109737	-0.0978643	-0.138183	-0.0677459	-0.325739	-0.256283	-0.0837285	-0.16907	0.139015	-0.140647	0.0902582	0.0709874	0.132672	0.156683	-0.0568778	-0.103493	0.0115	0.101044	-0.0165405	0.0140494	0.167535	0.0180805
	-0.0847377	-0.00355283	0.242005	0.375105	0.312205	0.197353	0.189958	0.138481	-0.0329457	0.143515	-0.0682612	-0.0430869	-0.0200625	-0.0939899	-0.29784	-0.207864	-0.0788717	-0.218634	-0.0287105	0.000444423	0.09361	0.00303299	0.0884625	-0.187989	-0.290757	-0.0633524	0.0194375	0.0578715	0.30972	0.0604289	-0.0927893	-0.338419	-0.295268	-0.191077	0.208986	0.147382	0.0386281	-0.0323345	0.0786282	0.0795778	0.072136	0.0191254	-0.026	0.0103469	-0.134831	0.1045	-0.177869	0.0111551	-0.205914
	-0.270101	-0.187992	-0.00671377	0.175812	-0.181868	0.0461159	0.376245	0.224271	0.317435	-0.00576782	0.0972573	0.0827377	-0.213642	0.0623697	-0.184306	-0.264994	-0.314957	-0.355774	-0.220396	0.0487989	0.112164	-0.0397053	0.107346	0.0829471	0.247316	-0.114801	-0.01054	0.0437296	-0.0743478	0.22348	0.0279641	-0.30882	-0.298627	0.196635	0.311789	-0.12474	-0.0971591	0.0478224	0.130204	0.180961	0.0225646	-0.108152	-0.366728	-0.0490611	-0.296506	-0.136422	-0.251608	0.0228899	-0.14863
	0.18659	0.061292	0.0694093	0.0541488	0.0882036	-0.00271047	-0.0172112	-0.0499055	0.100336	-0.0696597	0.0931522	0.0341745	-0.0482678	-0.0450699	-0.118812	0.167043	-0.0504644	0.042133	-0.0999099	0.0430308	0.0177861	0.0341467	0.161705	-0.0449566	-0.0718523	-0.0548892	0.0306959	0.122595	-0.0164484	-0.0865938	-0.0064613	-0.0809906	-0.0265323	-0.00104979	0.0305467	0.004276	0.023228	0.0365823	0.0411867	-0.0864287	0.05614	-0.0876533	0.0111798	0.0195284	-0.045695	-0.0506136	0.00982375	-0.0668838	-0.0244201
	0.0577496	-0.245239	0.104486	-0.107766	-0.222678	-0.0326521	0.0933305	0.0749156	-0.0802216	-0.0185176	-0.0607757	0.200446	-0.0350111	-0.0664087	-0.0580156	0.413946	-0.196828	-0.0930855	-0.0864593	0.21336	0.265067	0.144133	-0.211783	0.0471165	0.101266	0.0887566	0.412152	-0.0501499	-0.0351264	-0.050087	0.027694	0.0693716	0.0773017	-0.046478	-0.0361102	0.000822356	-0.0783639	0.129439	0.0288534	-0.30771	-0.0732708	-0.0515607	0.0473726	0.102245	0.0373208	0.249054	0.180444	-0.229499	0.0995786
	-0.0420752	-0.385967	0.0539586	-0.15997	0.0273111	0.0828382	-0.0292877	-0.0574612	-0.102394	-0.127019	0.0285154	-0.115225	0.0285033	-0.0190988	-0.15648	-0.0226278	-0.0809474	0.0966258	0.0754892	0.0287457	0.0288206	0.0663148	0.164413	0.0323714	-0.0906427	-0.137691	-0.0083788	0.125179	-0.0238824	-0.172698	-0.0473876	-0.198965	-0.0507454	-0.04253	-0.0166233	0.104893	0.248686	-0.0967092	0.0796392	0.162037	0.00819333	-0.040869	-0.123899	0.163078	0.0163794	-0.2022	0.0138012	0.122267	-0.00628685
	0.20055	0.0583322	-0.0747629	-0.0702425	-0.0260602	0.103268	0.0324984	-0.129063	0.0198381	0.0708241	0.0141531	-0.0480378	0.0357517	0.107933	-0.0272275	-0.113959	-0.0617403	0.0295722	0.115686	0.07119	0.156922	0.0842745	0.010101	-0.0032097	0.00676207	0.122872	-0.000977735	-0.078568	-0.106562	-0.139169	0.00706678	-0.142915	0.0202948	0.0520389	-0.00980745	0.0204062	0.0403016	0.166002	-0.0778843	-0.0689974	0.0843861	-0.139906	-0.130721	-0.0201936	0.0509148	-0.0693644	-0.0461876	-0.0551763	0.0183946
	0.139334	-0.194538	-0.145539	-0.175086	0.000917232	-0.051962	-0.147661	-0.16465	-0.173009	-0.122531	-0.0901267	-0.0314357	0.0141625	0.113162	0.050124	0.0669989	0.0623168	0.0327734	0.0137118	0.0347098	0.0173835	-0.0826831	0.0336745	0.0290141	0.0224853	-0.092001	0.0581188	0.0267748	-0.0363933	-0.0948479	-0.105781	-0.0805199	-0.0482752	-0.168755	-0.0059296	0.00914326	-0.0557049	-0.0382635	0.115604	0.0157314	-0.0402956	-0.0496027	0.0506426	-0.0309284	0.229697	0.141868	0.0228241	0.186605	0.0360706
	0.360735	-0.121895	-0.164949	-0.196573	0.0246775	0.033278	0.0798503	0.00691221	-0.184279	0.16251	-0.0453423	-0.000251301	0.203271	-0.20352	-0.0291613	0.0147239	-0.0112755	0.0804562	-0.0323951	0.0470975	-0.0672293	-0.0055875	-0.0408752	-0.0521999	-0.168589	0.0701024	0.131928	0.308178	0.166601	0.0433681	-0.306042	-0.189712	0.187104	-0.0674288	-0.139997	-0.00628898	0.103364	0.156352	0.201474	-0.119151	-0.0729834	0.00295299	0.0106	-0.0496715	-0.15923	-0.207324	-0.0166233	0.0443843	-0.235369
	0.131591	-0.0760968	-0.00272629	-0.0672691	-0.0164258	-0.00114934	-0.0231967	-0.00301148	-0.0495105	-0.0408942	-0.070959	0.000843935	-0.0281787	-0.096233	0.0182876	-0.0473043	-0.0613516	0.0277584	-0.0306026	0.0531506	-0.0163173	0.00646469	0.0203674	-0.0233115	-0.0564134	-0.0578068	0.00620171	-0.0343724	-0.0115412	-0.0448512	-0.0354033	-0.00140557	-0.0766713	-0.0427705	0.0301956	0.0543535	0.0664209	-0.0313842	0.119339	0.0517666	0.0616036	0.0978685	0.00288362	0.0412789	0.0666102	-0.0487317	-0.00724735	0.0403354	0.0083727
	0.0883337	-0.0576649	-0.0691424	-0.0464706	-0.00638523	-0.0174334	-0.0436847	0.00702106	-0.123793	-0.145433	-0.126922	0.058502	-0.103858	-0.0756652	-0.00105527	-0.0233043	-0.0378997	-0.106245	-0.041669	0.0299261	0.0159965	0.0794	-0.00795758	0.0546086	-0.063827	0.073932	0.129444	-0.0185895	-0.0587775	-0.0804391	0.0826908	-0.0385434	-0.0940052	-0.0841627	-0.0152424	0.0721834	0.0981474	0.155214	0.104637	0.111544	0.151947	0.0220457	0.0959726	0.158242	0.224494	0.100973	0.115697	0.146143	0.0660887
	0.0799932	-0.0453055	0.00159772	-0.00421421	0.0124681	-0.132351	0.279166	-0.0109352	-0.202163	-0.143354	-0.156765	-0.0319608	-0.103045	-0.109764	-0.075766	-0.0641411	-0.0759847	-0.0885254	-0.0617258	-0.0391557	0.0160618	-0.126491	0.325958	0.0891167	-0.0788189	0.0282172	0.128967	-0.130516	-0.0719063	-0.0697802	-0.0925497	-0.124732	-0.0342597	-0.158647	-0.0485778	-0.0400522	0.253891	0.227303	0.088354	0.0905605	0.0146195	0.0752621	0.0182235	0.0457446	0.206659	0.0108563	-0.0403316	-0.0712138	0.0395557
	0.0240996	-0.117336	0.177389	0.0401571	0.0783881	-0.00252548	-0.0915346	-0.111245	-0.039081	-0.0151249	-0.0623819	-0.0468617	-0.136659	-0.117731	-0.0395079	0.0490018	0.0793658	0.087937	0.377618	0.215631	0.0243646	0.178895	0.0599833	0.204419	-0.0165244	0.0876273	-0.0607735	-0.0403639	0.240171	0.146898	0.000500365	-0.172172	-0.0188216	-0.0330188	0.0796044	0.0265819	0.0290732	0.121549	0.269552	-0.00679146	-0.0337174	0.0164045	-0.00697247	-0.0913377	0.0871648	-0.0889468	-0.0614865	-0.00964008	0.00809314
	-0.0149923	-0.0267356	-0.039503	0.0181211	-0.0127796	-0.00876079	-0.224756	-0.137667	-0.134902	-0.147618	-0.165038	-0.0319667	-0.229579	-0.167505	-0.0683126	-0.0928002	-0.0152825	-0.106482	-0.0692536	0.0421719	0.0175376	0.166013	-0.159922	0.0617884	-0.0302477	0.228784	0.32182	-0.135534	-0.0623053	-0.166388	0.0720031	0.0597802	0.0129321	-0.00397173	-0.0461604	0.100101	0.0856505	0.326947	0.121707	0.102783	0.134057	0.111771	0.134995	0.141722	0.59403	0.00963168	0.129403	0.138472	0.205425
	-0.102342	-0.241803	-0.102029	0.120383	-0.0540111	-0.161493	-0.0153782	-0.126681	0.00662077	-0.0827495	-0.0607606	0.091243	-0.106761	-0.170419	0.0923888	-0.0627026	-0.176682	-0.0381444	-0.164549	-0.211602	-0.0449657	0.0686204	0.137124	-0.0417623	0.118207	0.135045	0.242747	-0.0478935	-0.100222	0.1696	-0.0392946	0.06589	0.0137891	0.0307357	-0.164906	0.136958	0.12701	0.138896	0.237454	0.179679	0.0459952	0.276303	0.137875	-0.0299984	0.425378	-0.00718028	0.0881061	-0.0625454	0.20968
	-0.334923	0.317988	0.208237	-0.374085	0.156386	-0.239371	0.152794	0.0924657	0.447022	-0.124183	-0.320263	0.353798	-0.513646	-0.379007	-0.547258	0.0684036	0.488518	0.0998489	-0.168335	0.244459	0.371847	0.423327	0.347115	0.367581	0.137947	0.454413	-0.209854	-0.605416	0.0820342	0.0476346	-0.386362	0.361312	-0.0035106	-0.116143	0.139966	0.147203	0.0768048	0.408934	-0.0485101	-0.00942533	-0.144025	-0.0329402	0.0444228	-0.010896	-0.752864	-0.380273	-0.0989805	-0.485739	-0.525034
	0.097804	-0.0120883	0.00600108	-0.0756387	-0.0625492	-0.0676911	-0.0619235	-0.00113669	-0.0788157	-0.0913996	0.0377962	-0.0809988	0.0391018	-0.0605496	0.0264231	0.0202037	0.0297388	-0.0806066	-0.0353363	0.00488643	-0.102012	-0.0306957	-0.0796261	0.0569491	-0.0446694	0.0117711	0.119385	-0.00344563	-0.032421	0.0257023	0.0262194	0.0213753	0.0329054	0.0375251	0.0595761	0.0301716	0.0285121	0.114296	0.0542696	0.0528643	-0.000789902	-0.0370887	0.103242	0.0376327	-0.0508418	0.0656171	0.068741	-0.0841092	0.00496104
	0.381584	-0.282828	-0.0522546	0.299063	-0.162016	-0.158539	0.168442	0.0504178	0.0048874	-0.0849799	-0.142491	0.365175	0.0145685	0.227083	-0.136288	0.0654161	-0.140672	-0.382564	-0.0530456	-0.139296	-0.0871854	-0.0525504	0.0376724	-0.030871	-0.128685	0.00848073	-0.212514	-0.127102	0.529579	-0.221536	-0.151135	0.118644	-0.0569194	0.205513	-0.121864	0.377164	-0.135311	0.149029	0.253971	-0.187302	-0.00675843	0.0242681	-0.0325377	0.201594	0.254562	0.15119	-0.47725	0.137198	-0.086031
	0.367237	0.203871	0.0383699	-0.167488	0.0813994	0.118628	0.0636544	-0.12385	0.225138	-0.29613	-0.537955	0.00988106	-0.121056	-0.105875	-0.0495571	0.340816	-0.0280926	-0.192901	0.164082	-0.141216	-0.26715	-0.128315	-0.0618106	-0.150315	-0.0633986	-0.18595	-0.267628	0.171875	-0.181496	0.44456	-0.0850374	-0.102001	-0.161212	0.192238	0.242054	0.125997	0.0600145	0.436537	-0.0494264	0.0543379	-0.228094	0.148166	0.438688	-0.185524	0.290267	0.151	0.317365	0.248787	-0.102573
	0.164102	-0.131964	-0.179083	0.00576582	0.144003	0.0392499	0.0700752	0.107481	-0.00785727	-0.00708852	-0.127384	-0.00420335	0.269424	-0.0149365	0.108322	-0.142078	-0.0884344	0.0861133	0.0410924	-0.0982515	0.0993342	-0.231011	-0.121424	0.162122	-0.156508	0.109687	-0.151151	-0.0513978	-0.142083	0.201163	-0.0739559	0.0254043	-0.24964	-0.151374	0.140897	-0.0493831	0.0316576	0.284621	-0.0076121	0.240131	-0.0539552	0.0859412	0.0287916	-0.162739	0.0361519	-0.105444	0.180362	-0.0941794	-0.197653
	-0.00520269	0.0579775	-0.0383238	0.167117	0.144579	-0.174529	-0.027431	0.119484	-0.113296	-0.100808	0.0610312	-0.184517	-0.216062	0.234788	-0.131561	0.134849	-0.143534	0.00890526	-0.215065	0.0576011	0.0762453	-0.0541683	-0.0352019	0.0155889	0.0993036	0.192395	0.104569	0.136942	0.143102	-0.140523	-0.090676	0.329451	0.0114802	-0.148485	-0.0331809	-0.120424	-0.148473	-0.0523208	0.0351933	-0.141773	-0.0526224	-0.0725055	-0.0586657	-0.137187	0.0963001	0.0837215	0.117043	-0.0360534	0.145327
	0.0191894	-0.115349	0.169771	-0.0490972	-0.158391	-0.0860279	-0.336636	-0.0521298	-0.187682	-0.0767512	-0.078272	-0.0177435	-0.0662497	-0.0830007	-0.245761	0.0789076	-0.121927	-0.216106	0.152195	0.132314	0.104837	0.0160165	0.103902	0.0771099	0.063286	0.0421006	-0.127318	0.0426678	0.0612164	-0.0917121	-0.0441412	-0.0896945	-0.0545938	-0.110639	0.185036	0.397579	-0.0880895	0.0255246	0.240631	0.0620795	-0.0743435	0.0615208	0.0724135	-0.185062	0.0961579	-0.220844	-0.0586897	0.0179118	-0.107444
	0.200701	-0.142657	0.148101	-0.0175986	-0.0994272	0.0648202	-0.0865212	-0.00951576	0.178613	-0.0144648	0.199769	-0.0416401	-0.059906	-0.036803	0.0390769	-0.0829744	-0.0744223	-0.554238	0.140557	-0.0480339	0.460107	0.22447	-0.121632	0.311455	-0.0601529	-0.195236	-0.0456385	-0.0863819	0.281971	0.230337	-0.244317	0.0100101	-0.208289	0.408341	-0.00371155	-0.0612579	0.00973907	0.214145	-0.0160584	0.183184	-0.0425879	-0.121406	-0.312442	-0.328041	-0.120118	0.011938	0.0525433	0.26071	-0.191385
	0.213771	-0.25597	-0.159764	-0.0569417	0.167483	0.0240997	0.0109302	-0.102393	0.159317	0.11999	0.0145303	0.00868933	0.0492369	0.0181075	0.029314	0.105292	0.019772	0.0488709	0.065631	-0.29993	0.156545	0.00130156	0.100361	0.11021	-0.075285	0.262191	-0.217707	0.0602912	-0.104824	-0.0635865	-0.0429825	0.0261014	0.0944874	0.0871248	0.044004	0.115998	-0.286548	0.17619	0.10668	-0.0218707	-0.190797	0.090996	-0.058911	-0.272971	0.0559235	-0.174025	-0.131974	0.137436	-0.25964
	0.402375	-0.017661	0.0368936	-0.113962	-0.18713	0.231593	-0.0326563	-0.160308	-0.107615	-0.208583	0.0181039	-0.0333693	0.23896	0.183101	-0.0896974	0.181276	-0.367643	-0.124201	0.0604443	-0.10333	0.00966213	0.100592	0.10364	-0.0154325	-0.16187	0.0999141	0.0180611	0.0867445	-0.0240461	0.222183	-0.0101745	0.108752	-0.0359612	-0.269772	0.196213	-0.0153752	-0.116328	0.0877397	-0.105692	0.066199	0.038982	-0.143372	-0.0977183	0.00703668	0.0774941	0.0394029	0.217903	0.334029	-0.0355944
	0.201212	-0.0581869	0.0630693	-0.0419006	0.0862632	-0.0075109	-0.0946802	0.0303379	0.0527166	0.0945441	0.107494	0.0820151	0.0175403	-0.0978531	-0.0818698	0.0424887	-0.104559	-0.13977	-0.00387814	-0.050169	0.0581902	0.118891	0.0952001	0.111697	-0.176739	0.0119637	0.0780401	-0.101047	0.0230823	-0.0238136	0.0430081	0.032906	0.0682698	0.0592099	-0.0154342	0.103606	-0.0548267	0.124124	-0.0767758	-0.0773671	0.0213968	0.110298	-0.016693	-0.00474154	0.0586026	-0.0441852	0.122538	-0.0373049	-0.017072
	0.180454	-0.0979562	-0.0939204	-0.0392996	-0.0961674	-0.00548849	0.0587873	-0.0581878	-0.0529973	-0.00198863	0.00863948	-0.0335724	-0.00153323	-0.0459414	-0.0962814	0.0847938	-0.06457	-0.0587528	0.0715734	0.0640409	0.0731325	0.143332	0.138936	0.0510613	-0.10731	-0.144192	-0.0827002	-0.0261432	0.130363	-0.0826468	-0.0820978	-0.0336816	0.0214951	0.0235849	-0.0511609	-0.0784387	0.110078	0.163768	0.28633	0.0484165	-0.0155874	-0.00107675	0.020136	-0.0363696	-0.00113907	-0.0630373	0.0273369	0.12806	0.113818
	-0.0805202	-0.0691617	-0.0439585	-0.0780155	-0.162613	-0.094317	-0.0500488	-0.0966279	-0.0826475	0.0444511	-0.180209	-0.128855	0.0469455	0.188885	-0.0235245	0.13839	-0.388343	-0.110877	0.20135	-0.0122728	-0.0345207	-0.115858	0.186903	0.153079	0.194404	-0.0947144	-0.126762	-0.248541	-0.184716	-0.128931	-0.0437489	-0.264286	-0.0669532	-0.206596	0.0941306	-0.0545988	0.00334578	-0.138114	0.00423145	0.229981	-0.095296	0.082326	0.0641724	0.110145	0.07304	0.105036	0.116383	-0.00943569	0.234111
	0.124226	-0.0120003	-0.0236867	-0.139914	-0.147071	-0.15227	-0.0445204	0.041807	0.0145586	-0.0245042	0.0518956	-0.0201088	0.0587186	-0.0742655	0.00668775	0.0558015	-0.0355979	-0.0732166	0.0109055	-0.0630231	0.112441	0.0395173	0.000514842	0.060731	-0.011235	0.12663	-0.150986	-0.0369014	0.106155	0.0474196	-0.0381103	-0.017737	0.0144894	-0.0765864	0.0659332	0.121196	0.0177459	0.130921	0.000673647	-0.0102802	0.162266	-0.131917	0.0374341	0.109938	0.0255559	0.0124471	0.0296224	0.0382282	-0.0328984
	0.0549564	-0.130973	-0.0311831	-0.0089365	-0.0192477	0.0264702	-0.0043884	-0.10659	-0.102778	-0.0625059	-0.0917134	-0.0688342	0.0175448	-0.0697355	-0.13025	-0.133735	-0.0646018	-0.123924	0.0473422	0.00931787	-0.00976503	-0.0295395	-0.0506609	-0.0243491	-0.0695579	-0.0395257	-0.0657079	-0.00486746	0.0458596	-0.0610897	0.0156616	-0.0360597	-0.0381624	-0.00730762	-0.0487141	0.0209667	-0.0308897	0.124625	0.170593	0.0764918	0.0741563	0.0206979	0.0624912	0.0265677	-0.00344692	0.0568809	0.0886817	0.0746526	0.0999732
	0.117927	-0.0810505	0.0491025	-0.0557279	0.0273224	-0.00270263	-0.0265795	-0.021495	-0.0518464	-0.0402004	0.0192558	-0.0347207	-0.0528585	0.0630626	-0.0898017	-0.0527659	0.0204494	-0.0635519	0.0113553	-0.0393092	-0.022345	0.0500603	-0.00725195	0.0520491	-0.0105239	0.0592416	-0.0313526	0.00050893	0.0256781	-0.00670605	-0.0656573	-0.014313	-0.0303409	-0.104661	0.0620892	-0.066215	-0.0600548	0.0671764	-0.00854404	-0.0326228	-0.0420031	-0.00558578	0.0413692	-0.014578	-0.100028	-0.0459705	0.0339253	0.0885704	0.026905
	-0.0305336	0.108362	-0.0244181	0.202053	0.161287	0.305008	-0.0426805	0.101582	0.0566004	0.305199	0.13601	0.1711	-0.0192544	0.0636109	0.000330237	-0.190276	-0.255601	-0.06605	0.0276027	0.0538835	-0.0789677	-0.0687556	0.0262945	-0.0355871	-0.0840384	-0.176274	-0.161726	-0.118101	0.161256	-0.100424	-0.146971	0.0191104	0.238931	-0.0910729	-0.103966	-0.112245	-0.219608	0.0194485	0.268478	-0.0585736	0.115702	0.235457	-0.0088158	0.120648	-0.130217	-0.0952669	-0.20692	-0.180467	0.0996435
	-0.0548542	-0.132412	0.153444	0.121983	-0.146123	0.0510789	0.0635017	-0.0680009	0.0645898	-0.0481293	-0.117477	-0.00521029	-0.205204	0.00957172	0.0866634	0.0171961	-0.0658191	-0.0456231	-0.0254899	-0.130524	-0.0501097	-0.0106487	-0.190369	-0.0120785	-0.205372	-0.101092	-0.130806	-0.048268	-0.11027	-0.00473136	-0.132275	-0.138957	-0.0790814	-0.0788224	-0.0247109	-0.0917334	-0.0737274	-0.0535176	0.141755	0.0028433	0.0604136	0.229639	0.153217	0.071556	-0.1565	-0.100801	0.113088	-0.120287	0.114643
	-0.103283	-0.340068	-0.217294	-0.164332	-0.318382	0.122964	-0.232616	-0.317802	-0.212733	-0.334615	-0.169959	0.0108892	0.00292139	-0.0870225	-0.196276	-0.0949495	-0.134743	-0.201833	0.00917344	0.0570932	0.119095	0.0636627	-0.0396859	0.0668	-0.0121418	0.00866312	-0.271855	-0.158316	-0.263669	-0.189382	-0.02247	-0.0925249	-0.0390724	-0.0236175	0.237936	0.140914	0.287875	0.0237578	0.258796	0.201312	-0.215304	0.105889	0.0221281	-0.0140272	-0.0321576	0.0921105	0.221021	0.0996437	0.15582
	-0.0853073	-0.00952961	0.179414	-0.217808	0.0341469	-0.0256775	-0.1709	-0.0150636	0.112922	-0.00457472	-0.048618	-0.0788343	-0.024271	0.173181	-0.11367	-0.217669	-0.0990602	-0.295636	0.0981101	0.130414	-0.182818	0.104673	0.121736	0.157714	-0.118603	0.0251447	-0.019945	-0.189025	0.175479	0.13068	0.236162	-0.316375	0.0428106	-0.11212	0.0411188	0.129779	0.0415936	-0.135119	-0.13743	0.00822981	-0.166284	-0.0205439	0.0401356	-0.116253	0.169727	-0.00170536	0.0593159	0.195876	-0.149682
	-0.0412635	-0.213655	-0.0261642	-0.104139	-0.0353426	0.091962	-0.0372322	0.0223062	-0.113769	-0.0146977	0.0313829	-0.153127	-0.0712757	-0.175245	-0.00422648	-0.0297179	-0.0682766	-0.145584	-0.0351398	0.0292608	-0.142334	0.2441	0.163436	0.161209	0.0618595	0.0941395	-0.0591421	0.0815693	0.0782781	0.032784	-0.113721	0.0249721	0.134481	-0.0211629	0.16844	0.0518235	0.0645942	0.0412029	0.0716058	0.0604019	-0.0336756	0.244648	-0.0116765	0.0567836	-0.00578428	0.0481232	0.0164966	0.0611238	0.0605856
	-0.24374	-0.132883	-0.227266	-0.179189	-0.116641	0.0930539	-0.0431144	-0.232472	0.0565479	-0.0938752	-0.00966102	0.107858	-0.00668947	-0.116962	-0.275647	0.0144315	0.0805921	-0.0343529	0.427817	0.141652	0.289387	0.00805529	0.207253	0.276401	0.0986261	0.222218	-0.0294887	-0.173958	-0.171905	-0.0456549	-0.0932312	-0.0511816	0.118538	-0.212656	-0.125246	-0.170691	0.0779716	0.0436987	0.0464634	0.217115	-0.19651	-0.0337233	-0.108099	-0.0759087	-0.266062	-0.00320704	0.113248	-0.128148	0.0943033
	-0.0644236	0.0877591	-0.279432	-0.19737	-0.0918203	-0.00155239	-0.240508	0.0277135	-0.200876	-0.0804646	-0.143211	-0.3154	-0.0898609	-0.146881	-0.0843293	-0.282017	-0.136471	-0.0999613	0.191429	0.0632075	0.156814	0.185445	0.161531	0.219317	0.216368	0.0171365	0.10054	-0.189788	-0.643705	-0.248229	-0.0428933	-0.117017	-0.101257	-0.176924	0.0215214	-0.187727	0.0868187	-0.371311	0.277521	0.416809	0.0800315	0.286234	-0.00927437	0.0712234	0.354812	0.137322	0.438741	0.0602087	0.228843
	0.0267222	-0.0239037	0.0840741	-0.0534501	0.162285	-0.159384	0.0993992	0.0482752	0.0444707	0.052301	0.0488154	0.0971921	-0.186473	0.198998	-0.181301	0.133134	0.220508	-0.229779	-0.0464151	-0.124858	0.0390851	-0.00196798	-0.0456065	0.164939	-0.0684725	0.109207	0.0886147	0.169565	-0.248728	-0.137713	-0.175174	0.0861032	0.132011	0.0618821	0.146236	0.0479752	-0.0462662	-0.0190336	-0.130324	0.236358	0.213841	-0.103708	-0.103658	0.00624562	-0.230671	-0.0809008	0.160339	0.0435439	-0.00309009
	-0.4436	-0.191486	-0.0623625	-0.213588	-0.0704724	-0.192462	0.027845	-0.0167916	-0.0242084	-0.184952	0.0047705	-0.180852	-0.132256	0.211152	0.00617356	0.0644752	-0.0565524	-0.116253	0.121591	0.132898	-0.0439114	-0.0854683	-0.0622303	-0.0267677	-0.481544	-0.192227	-0.0707727	0.00896093	-0.163348	-0.326015	-0.279503	-0.309519	-0.142676	-0.00161756	0.081532	0.148878	-0.0665398	0.0590281	0.193962	-0.0763921	0.241404	0.0615468	0.0778682	0.021446	-0.0282988	0.0223622	0.332729	0.497097	0.0420301
	-0.511377	-0.225183	-0.202062	-0.263741	-0.0919404	-0.29981	-0.143791	-0.351331	-0.576655	-0.366632	-0.222751	-0.480051	-0.387003	-0.276151	-0.0528366	0.0605127	-0.30063	-0.103541	0.339375	0.449204	0.0446645	0.401158	0.277222	0.0630806	-0.188925	0.138589	0.107441	-0.040656	-0.448381	-0.588082	-0.463738	-0.0401065	-0.0714567	-0.301814	0.0137296	-0.0567257	-0.041064	-0.351794	-0.0140021	0.412045	0.247428	0.1367	-0.0740191	0.250702	0.351644	-0.0577956	0.509698	0.0827101	0.218992
	-0.293315	0.00906796	0.0011271	-0.148231	0.00994835	0.0476341	-0.13588	-0.0147431	-0.108903	-0.310404	-0.293574	-0.148254	-0.0552715	-0.243454	-0.133145	-0.098518	-0.0337973	-0.0951768	0.126847	0.122794	0.13467	-0.126735	0.306349	0.0978031	0.126122	0.0266097	-0.0492665	-0.191659	-0.42397	-0.474469	-0.0687429	-0.226767	-0.0435384	-0.140571	0.0432563	-0.0138186	0.276358	0.0749642	0.379177	0.458438	0.0618793	-0.101789	0.0341663	0.0275871	0.15445	0.230663	0.235114	0.0637104	0.275199
	-0.000910488	-0.090205	-0.151614	-0.0615513	-0.00247471	0.0167977	-0.126127	-0.0171997	-0.100497	0.0267794	-0.0416506	0.0136938	-0.157308	-0.0576969	-0.00709437	0.0264275	-0.0345538	-0.0981114	0.0467753	-0.0934307	-0.151186	-0.17055	-0.193726	-0.181871	-0.117756	0.045842	-0.066141	0.0321507	-0.0795627	-0.188067	0.0650414	0.0235486	-0.130146	-0.00627353	-0.214115	-0.0347322	0.0598623	-0.0176907	0.0120231	-0.109913	0.115431	-0.0174621	0.0335907	0.034514	-0.0229978	0.15652	0.0790662	0.0236985	0.0646386
	0.0160936	0.0479214	0.166373	-0.243856	0.166581	-0.0398295	-0.140848	0.00457875	-0.116085	0.222777	-0.00960879	0.33347	-0.0995837	0.112528	0.101693	-0.0241132	-0.025481	0.0193213	-0.121955	0.123513	0.0974163	-0.190848	-0.230355	-0.167608	-0.136156	0.0151949	-0.0674796	-0.0225794	-0.0454715	-0.137263	0.0241099	-0.166149	0.0511241	-0.147279	-0.0562082	-0.0406108	0.0166437	-0.00038542	0.179004	0.00960078	-0.249745	-0.0552804	-0.161211	0.166503	0.0137634	0.0103095	0.0304311	-0.0299158	0.0952515
	0.085542	0.244253	-0.146476	0.0730294	-0.069975	0.097463	-0.0307072	0.0612927	-0.0464873	0.137134	-0.000737902	0.12851	-0.0692848	0.0976941	0.0301352	-0.00639446	0.108491	-0.0948945	0.098705	-0.040421	0.113314	-0.026371	0.0400185	0.0308128	-0.192661	-0.170007	-0.055921	-0.0698337	-0.108875	0.0494835	-0.0627251	-0.15372	-0.147169	-0.159214	0.053695	0.0793621	-0.0503315	-0.0565271	-0.0464328	0.0144198	-0.00266553	-0.08227	0.11176	-0.0257921	-0.19989	-0.0560384	-0.0198849	0.0148655	0.0511523
	0.11691	-0.0644257	-0.105685	-0.0579955	-0.0679662	-0.116565	-0.105445	-0.132174	0.0455912	-0.102782	-0.0733322	0.0530911	-0.103981	-0.0688807	0.0482807	-0.115641	0.032405	0.205395	0.333286	0.238642	0.433305	0.19941	0.0629676	0.17775	0.096452	0.179739	0.301553	0.292393	0.0837156	0.332807	0.347643	0.250592	0.18235	0.264662	0.100898	-0.0817798	-0.057743	0.0345272	0.047018	-0.00602189	-0.102375	-0.0921242	-0.035093	0.000823643	-0.150025	-0.144694	-0.148149	-0.0181487	-0.243103
	-0.0768242	-0.192757	-0.344547	-0.196798	-0.0452298	-0.14244	-0.0432418	-0.0284577	0.0371839	-0.12262	-0.330978	-0.337688	-0.18344	-0.0283939	-0.174533	-0.0767855	-0.111449	0.00488215	-0.108619	-0.0633004	-0.0877538	-0.287193	-0.385163	-0.268177	-0.251532	-0.34497	-0.130909	-0.0750623	-0.167633	-0.187028	-0.291718	-0.0569456	0.0151588	-0.0118521	-0.00553431	0.0376776	0.125352	0.140712	0.108481	0.0625612	-0.0520692	0.0362076	-0.0380574	0.0452571	0.0438318	0.0915677	0.192664	0.240908	0.203877
	0.0744483	0.210417	-0.000248878	-0.0693719	0.100424	-0.129792	0.0300767	0.173841	0.207421	-0.038695	-0.0980807	0.129601	-0.164818	-0.0141169	0.197142	0.149905	0.179268	-0.0261449	-0.0809104	0.199636	0.00662667	-0.0291587	0.149534	-0.0773256	0.164331	0.117098	-0.0809796	-0.19246	0.00716835	0.0686692	0.184932	0.0064482	-0.0353214	-0.12479	0.144538	0.00710786	0.0846103	-0.0316956	0.0755296	-0.170669	0.218677	0.16731	-0.288637	0.0148705	0.12871	0.27755	-0.0260504	-0.162573	0.0228851
	0.129785	0.0709031	0.0506666	-0.097562	0.0323623	-0.015698	-0.00250547	-0.05405	0.0662599	-0.232683	-0.0113414	0.0419887	-0.111745	-0.0154253	0.0324657	0.047587	-0.126383	0.0172069	0.0487271	0.17511	-0.158291	-0.0828891	-0.156181	-0.273037	-0.215965	-0.139086	-0.140591	-0.0594353	-0.127414	-0.249484	-0.0579478	-0.144484	-0.0836533	-0.00469877	0.086524	0.0480096	0.00785749	0.0480599	0.0550396	0.177357	-0.160254	-0.0242705	0.0464798	0.0802758	-0.0474607	0.0542139	-0.1161	-0.0664362	0.147294
	0.111657	-0.0917355	-0.0761819	-0.076974	0.0467117	-0.027327	0.0864936	-0.0143144	0.00367993	0.0184625	-0.0614756	-0.0891919	0.00507993	-0.116401	-0.0951087	0.0412729	-0.06145	0.112645	0.0910004	0.0901389	0.020462	-0.0145945	-0.0232609	-0.108004	-0.062226	-0.101804	0.04138	0.0325628	-0.0687642	-0.0108569	0.098098	0.0704861	0.0392106	0.0325355	0.0974273	0.0019315	0.0499728	0.0749334	0.130102	0.15759	0.0273113	-0.0290692	-0.00886674	0.0738424	0.0833436	0.166378	0.0429049	0.0763516	0.0309093
	0.160782	-0.197608	-0.233279	-0.155681	-0.0789644	0.0258771	-0.121053	-0.0626345	-0.0749156	0.0164416	-0.281374	-0.00116032	-0.0650688	-0.194755	-0.108914	-0.0647008	-0.0558549	-0.0521756	-0.0823883	0.06058	0.1964	-0.178549	-0.151239	-0.265758	-0.124981	-0.138255	-0.0367066	-0.124673	0.00174432	-0.0710306	-0.0472464	0.0373947	0.0759273	0.0826707	-0.140169	-0.0118945	-0.0390948	0.0994099	-0.0185743	0.0675514	0.293143	0.0495459	-0.150301	-0.0272504	0.151774	0.10349	0.301742	0.0283183	-0.0799633
	0.284348	-0.0124474	-0.155822	-0.120926	0.0634819	-0.0115694	0.196188	0.026935	-0.055954	-0.00898241	-0.0299962	-0.0881241	-0.187879	-0.0946365	-0.167098	-0.231132	0.0208342	0.255228	0.441573	0.390577	0.356412	0.155867	0.0711172	0.231553	-0.11394	-0.0526881	0.173599	0.12198	0.17709	0.29409	0.161305	0.423007	0.210777	0.250155	0.00290733	0.16547	0.114064	-0.143319	-0.00647086	0.0123132	0.0542342	-0.178528	-0.109797	-0.0599843	-0.144823	-0.00211408	-0.0909625	0.0291817	0.0121898
	-0.183676	-0.0695782	-0.112105	0.0533049	0.251685	-0.095043	-0.0555766	-0.14297	0.00497157	-0.207649	-0.0133681	0.016767	0.0702609	0.0795365	-0.0498297	0.0500071	-0.106248	0.0374869	-0.075126	0.0124575	-0.0671022	-0.1457	-0.0225692	-0.101768	-0.102841	-0.136107	-0.00441068	0.0520334	-0.112523	-0.129648	-0.0540479	0.244135	-0.167663	0.140812	0.146379	0.0648526	-0.0124733	-0.125921	0.0108139	0.0672659	0.0275648	-0.120348	-0.012633	0.0444325	0.176978	0.049316	0.124664	0.0302697	-0.0253457
	-0.172209	-0.147056	0.0868687	-0.0673739	0.0711758	-0.0303874	-0.129023	0.136503	0.0496405	-0.228344	-0.453212	-0.0817818	-0.367829	-0.276512	-0.411053	-0.445088	-0.0099429	-0.149356	-0.291084	-0.0984331	-0.151306	-0.380323	-0.211825	-0.328502	-0.410257	-0.0304472	-0.15071	-0.230617	-0.147807	-0.275876	-0.135983	0.0616623	-0.158217	-0.0621442	-0.185728	-0.225378	-0.0247245	0.0815238	-0.0215891	0.0421339	0.0767068	-0.0369154	-0.0262913	0.323071	-0.020183	0.0192861	0.22753	0.194348	0.3878
	-0.14552	-0.186601	-0.230512	-0.177498	0.153447	0.193196	-0.0558212	-0.165663	-0.150992	-0.228392	-0.205906	-0.303708	-0.198875	-0.132727	-0.209987	-0.0923564	-0.133546	-0.183724	-0.188566	-0.259109	-0.186897	-0.252673	-0.297544	-0.293497	-0.145277	-0.247873	-0.320088	-0.219346	-0.207818	-0.446243	-0.168169	0.14834	-0.161313	-0.00253453	0.0306532	-0.153041	-0.111235	0.136479	0.244421	-0.0439993	-0.0550652	0.102892	-0.00645522	0.0267118	0.0275736	0.108702	0.207332	0.161136	-0.0860464
	0.168725	-0.0246773	-0.0213503	-0.138813	-0.072627	0.00991565	0.0982343	-0.0290678	-0.0231947	-0.0320409	0.00212668	0.10981	0.0966092	0.0858791	0.0891929	0.052299	0.00375103	0.0665768	0.0704581	0.108917	0.0267283	-0.0470587	-0.0673621	-0.0627269	-0.131909	-0.173	0.0639736	0.217075	0.193293	0.0294103	0.0233297	0.157161	0.176192	0.128991	0.0887406	0.153695	0.191515	0.108185	0.0613232	0.162951	0.00149189	0.0542994	0.0196387	0.0961718	0.0491173	-0.00986777	0.0570134	0.0657558	0.0233435
	0.165426	0.138656	0.109476	0.0820516	0.0758292	-0.0508211	-0.101183	0.0607437	0.0106269	-0.148747	-0.000982149	-0.0440173	0.0104893	-0.00440798	0.00499892	-0.0823256	-0.0784709	0.14437	-0.032668	0.0697042	0.0534368	-0.121749	-0.113503	-0.0688421	-0.0969269	-0.169763	-0.0206017	-0.0679043	-0.000810601	-0.136166	-0.129493	0.050621	-0.0389831	-0.0671622	0.0216628	-0.109118	-0.0691604	0.033306	0.0459021	0.161906	-0.110031	-0.0349883	-0.0276553	0.0149801	-0.0592583	0.108216	-0.0447139	0.0715764	-0.109676
	-0.0457363	-0.31901	-0.28111	-0.303097	-0.044872	0.125275	0.0409163	-0.262473	0.0219886	-0.244169	-0.361841	-0.354928	-0.346302	-0.42205	-0.234331	-0.319771	-0.0995766	0.199365	0.18688	0.0679088	-0.218441	-0.16591	-0.258467	-0.203572	-0.336476	-0.337945	-0.343673	-0.306722	-0.115798	-0.354247	-0.157218	0.218267	0.443265	0.231609	0.205172	0.351377	0.224054	0.207697	0.21504	0.234032	0.0345977	0.253694	0.393705	0.408809	0.367207	0.353279	0.163211	0.340201	0.0609585
	0.0260102	0.0156449	0.0656341	0.0280153	0.143903	0.0390493	0.0268681	0.026597	-0.174122	-0.0995462	-0.184653	-0.0584021	-0.00260281	0.0338113	0.0542043	-0.0242103	0.044758	0.0310226	0.115525	0.190501	0.200848	0.0101242	0.00638725	0.00320081	-0.108178	-0.145147	-0.104581	-0.199398	-0.241677	-0.291243	-0.23624	-0.229641	-0.18725	-0.0967393	-0.164676	-0.0408374	-0.0770454	-0.111778	-0.0946564	0.0742862	0.132899	0.0665531	0.12642	0.145705	0.106051	0.0607309	0.107406	0.034097	-0.0562734
	0.197116	-0.0638571	-0.0619355	-0.119007	0.132946	0.161971	0.0514566	0.0147304	0.00998015	-0.00981213	-0.0219826	-0.110279	-0.148345	-0.113009	-0.056163	-0.171535	-0.0285029	-0.00114737	0.0298423	-0.0381748	0.0384363	0.000566885	-0.112947	-0.1511	-0.0676189	-0.0274167	0.0624526	0.0654101	0.0833942	0.0822547	0.24808	0.266768	0.181072	0.172856	0.276239	0.259618	0.315261	0.295066	0.268774	0.198881	0.26982	0.101358	0.0428712	0.170007	0.0347532	0.0416725	0.0132633	-0.0379859	-0.0803041
	-0.31759	0.0644072	-0.507087	-0.366904	0.00141901	-0.32906	-0.185238	0.182453	-0.016126	-0.21723	-0.157496	-0.391624	-0.338625	0.449735	-0.346084	-0.460867	0.113279	-0.13121	0.329059	-0.418259	0.355205	0.132025	0.0473225	0.467584	-0.161974	0.13732	-0.57613	-0.2068	-0.0118263	-0.507652	0.137605	-0.500228	-0.429153	-0.549473	0.199581	-0.180681	0.0486325	-0.0402959	-0.121022	-0.0559788	0.298629	-0.205538	-0.54053	-0.300669	0.162662	0.526391	-0.0256447	0.204152	-0.33396
	-0.286793	-0.39601	-0.231493	-0.350247	-0.179801	-0.210367	-0.210808	-0.118076	-0.413157	-0.327495	-0.463335	-0.16304	-0.315121	-0.521853	-0.156802	-0.203437	0.183207	0.174054	0.0213541	-0.0522666	-0.0317608	-0.0357038	-0.0750169	0.0760522	-0.423897	-0.136492	-0.0235983	-0.221608	-0.105649	-0.381167	-0.428913	-0.142902	-0.196325	-0.411484	-0.0992294	0.0710572	-0.151539	0.0686583	0.218763	-0.123403	0.20155	0.3392	0.737009	0.240349	0.426972	0.621869	0.259954	0.22629	0.551691
	0.0201863	-0.294135	-0.0397357	0.00678301	-0.0964064	0.0719403	-0.0129629	-0.0246087	-0.165462	0.0478627	-0.168588	-0.145628	0.180095	0.0356201	-0.026765	-0.0599598	-0.234638	0.0533314	-0.0329814	0.0792111	-0.0653329	-0.187283	-0.00619564	-0.166767	0.0139423	-0.0939596	0.0077682	0.0651269	-0.0155786	0.104616	0.00701443	-0.0710641	-0.027951	-0.0826403	0.0192678	-0.0887488	-0.117263	-0.0190119	-0.141309	-0.0577009	0.0725583	-0.180804	-0.0473152	-0.0385911	0.337559	0.213047	0.22712	0.119795	-0.135274
	-2.24821	-1.45513	-1.69493	-1.04024	-0.91148	-0.719192	-1.05691	-1.54727	-1.47058	-1.21922	-1.41959	-1.51016	-1.07167	-2.01472	-1.84438	-2.16054	-1.55505	-1.81287	-1.56523	-1.54021	-1.97114	-1.61695	-1.97987	-2.57998	-2.19366	-2.3764	-2.00137	-1.93365	-1.97562	-2.07686	-1.94786	-0.936392	-1.37406	-0.751617	-0.0384859	-0.0696913	0.261269	0.192126	1.10276	0.793749	0.713778	0.180659	0.807556	1.48318	0.743138	1.60107	1.29646	1.75887	1.07398
	-0.761538	-0.229535	-0.685235	-0.536297	-0.328187	-0.3377	-0.398226	-0.633436	-0.741324	-0.63874	-0.606332	-0.559983	-0.358085	-0.540414	-0.614536	-0.645776	-0.528301	-0.389359	-0.0679128	-0.153321	-0.224098	-0.201758	-0.463905	-0.624525	-0.566693	-0.769958	-0.559426	-0.497142	-0.668083	-0.748404	-0.361134	0.145187	0.151331	0.126627	0.172375	0.25782	0.0983909	0.0731606	0.338217	0.28354	0.366795	0.144987	0.324422	0.473959	0.285198	0.132673	0.198875	0.278615	0.220437
	-0.554424	-0.309518	-0.424889	-0.519171	-0.251155	-0.22985	-0.353285	-0.418834	-0.529276	-0.648266	-0.620278	-0.585427	-0.444254	-0.372818	-0.524439	-0.590531	-0.342824	-0.296991	-0.277314	-0.13153	-0.231837	-0.143314	-0.261191	-0.273798	-0.383259	-0.620194	-0.580418	-0.546368	-0.675256	-0.655546	-0.491187	-0.306144	-0.12322	0.00461477	0.0335786	0.122055	0.0767846	0.161269	0.37579	0.304144	0.420595	0.236518	0.393203	0.420332	0.330395	0.265806	0.204244	0.379439	0.256385
	-0.146242	-0.205142	-0.216988	-0.118755	-0.116011	-0.0228091	-0.106684	-0.184884	-0.0306884	-0.210557	-0.21567	-0.171985	-0.180073	-0.242389	-0.250713	-0.201123	0.046976	-0.0288742	-0.0655216	-0.22898	-0.261968	-0.265794	-0.311765	-0.384104	-0.445268	-0.530032	-0.488342	-0.380263	-0.321707	-0.476444	-0.232126	-0.0248718	-0.187547	-0.0178445	0.0494584	0.0376308	-0.0396385	-0.163136	0.151768	0.185006	-0.1351	-0.153074	0.0971916	0.141168	-0.019242	0.0602434	0.255046	0.15181	0.300518
	-0.188685	-0.200016	-0.254658	-0.226079	-0.013843	-0.0345054	-0.160265	-0.20593	-0.221521	-0.299688	-0.290216	-0.186335	-0.367151	-0.354683	-0.342337	-0.485989	-0.313649	-0.230908	-0.17201	-0.26173	-0.29439	-0.321502	-0.331918	-0.33274	-0.467814	-0.352211	-0.246926	-0.395769	-0.487545	-0.429174	-0.318195	-0.0705625	-0.195647	-0.118606	0.0501392	-0.0205087	0.0733786	0.0472983	0.0387625	0.0604433	0.0883145	0.0713405	-0.0700184	0.115922	0.166152	0.0747529	0.169933	0.160896	0.135538
	-0.16379	-0.133671	-0.13968	-0.0952398	0.0832097	-0.000714399	-0.145548	-0.0452665	-0.216045	0.127199	-0.0415496	-0.233875	-0.105431	-0.154886	-0.156843	-0.170231	-0.0886849	-0.350847	0.000437026	-0.0123939	0.0163734	-0.113085	-0.188317	-0.0881631	-0.352745	-0.353693	-0.300004	-0.200448	-0.298473	-0.150635	-0.129997	-0.0295407	0.194283	0.0779707	0.0787338	-0.187734	-0.0516807	0.172201	-0.0565873	0.397151	-0.293084	0.218167	0.138455	0.267414	0.0229802	0.111311	0.117553	0.272148	0.0826282
	-0.492754	-0.474434	-0.463514	-0.435358	-0.420774	-0.330124	-0.605871	-0.496378	-0.521678	-0.620693	-0.725225	-0.526173	-0.457807	-0.524909	-0.645299	-0.6447	-0.456255	-0.358454	-0.33076	-0.294321	-0.463623	-0.454682	-0.546983	-0.823473	-0.575494	-0.501977	-0.663958	-0.701203	-0.647244	-0.62151	-0.490251	-0.151938	-0.326082	-0.140642	0.013661	0.203496	0.392695	0.355211	0.517242	0.174766	0.109263	0.0350077	0.181701	0.138405	0.18973	0.417611	0.466592	0.489722	0.395794
	PT
	0.14204	-0.0593713	-0.141532	0.0675712	0.112937	-0.0787768	-0.0811733	-0.271381	0.00128877	-0.151191	-0.161736	0.0697994	0.0985682	-0.0679177	0.0868541	0.0233638	-0.0840228	0.0377799	-0.0843204	-0.00192717	0.0360489	0.0737238	0.0410115	-0.061936	-0.00890475	0.0813071	0.0800932	-0.142694	-0.0663174	-0.083959	0.108122	0.0713987	-0.104259	0.005371	-0.14565	-0.0255672	0.12462	0.00522617	0.122528	0.109733	-0.0299261	-0.215786	-0.13278	0.0247572	-0.0385735	-0.0431236	-0.175941	0.0387319	0.13763
	0.1306	-0.0927905	0.0238958	0.0905553	0.110887	0.0209103	-0.0475192	-0.108902	-0.117663	0.0628424	0.0272859	0.0752468	0.0302781	0.0625198	-0.0237302	-0.183188	0.0175772	0.070309	-0.0272912	-0.105612	-0.104819	-0.0811489	0.0105406	-0.132235	0.052548	0.120927	-0.0205897	-0.00163286	-0.110098	0.0445398	0.0187049	-0.203206	-0.193431	-0.139305	-0.0975779	-0.0100428	0.0825459	-0.0176123	-0.0980452	0.00320539	-0.110494	-0.00403726	0.166604	0.149027	0.166454	-0.0503427	-0.0539758	-0.100998	-0.106057
	0.169073	-0.0660898	0.0169733	0.0985922	-0.0226984	9.97352e-05	-0.00999191	-0.0446123	-0.196027	-0.0438566	-0.00660667	0.0646313	0.0157826	-0.0866944	-0.127448	0.00607125	-0.065945	0.0983816	-0.0729935	-0.0456001	0.044199	0.163392	-0.0414299	0.039751	0.0192219	0.0564207	0.0990866	0.0189425	-0.0180018	0.0539892	-0.0348017	0.0172395	0.0199191	0.0176456	-0.0127812	0.0280022	-0.0921383	-0.114608	-0.0816052	0.0146798	0.0431733	0.135179	0.0679332	0.0170497	-0.0221162	0.128411	0.0227456	0.101445	-0.0051604
	-0.0549595	0.205458	0.0131964	-0.0366231	0.0523504	0.112345	-0.185276	-0.314002	0.154985	-0.0226577	-0.0689834	-0.273394	-0.107443	0.194953	0.339906	-0.203179	0.0479928	-0.105817	-0.0579408	-0.200368	-0.0779775	0.0948654	0.039515	0.00109059	0.173935	0.286499	-0.113298	-0.0770796	0.0731042	0.0276527	0.0706961	0.0142285	0.287067	0.0927334	-0.00151855	0.057502	-0.266887	-0.265103	0.0353045	-0.206345	0.188392	0.220995	-0.00558871	0.411699	-0.0127897	0.293304	0.164045	0.256933	0.0596109
	0.0352049	0.0101556	0.0230006	0.0926572	0.161896	-0.0323631	0.018252	-0.013746	-0.145004	0.0776681	0.0301506	-0.0589393	0.0224329	-0.0450944	-0.0532767	-0.0633676	0.0985501	-0.0821163	0.016553	-0.138314	-0.0372194	0.0217874	-0.118577	-0.270518	-0.0100311	0.00232499	-0.128091	-0.143475	-0.0462976	-0.0552783	-0.0126633	-0.0105474	-0.125245	-0.0717727	-0.0485947	0.0194889	-0.0530785	0.0320664	0.13501	-0.086824	0.0222342	-0.0905038	-0.140586	-0.198009	-0.0701834	0.155923	0.24925	-0.0619495	0.0604563
	-0.0964852	-0.234589	-0.0996016	-0.141847	-0.0588338	0.0466578	0.113826	0.117328	-0.0374241	0.0868756	0.0228127	0.321699	0.109928	-0.0945965	-0.0902467	-0.145162	0.068266	0.0502971	-0.143263	0.435728	0.317761	0.353683	0.321646	0.232665	0.196134	0.0537286	-0.134386	-0.225648	-0.060677	0.00944096	0.316216	-0.0147712	-0.108899	-0.266018	0.0714605	-0.0394527	-0.201595	-0.0715705	-0.135234	-0.204902	-0.122307	-0.0899039	-0.118299	0.0377277	0.0969542	0.129972	0.046286	0.0322349	0.109859
	-0.093098	0.199781	0.00241312	0.172248	0.556818	0.230941	0.139702	0.123154	0.20784	0.222058	0.192564	0.419172	0.231556	0.0601929	-0.0412609	-0.0892883	-0.238437	-0.126523	-0.183733	-0.0636842	-0.0605606	-0.111028	-0.266734	-0.329319	-0.178326	-0.03671	-0.00795751	-0.00713143	-0.115229	-0.389965	0.0901703	0.283949	0.000789697	-0.0819181	-0.0496115	-0.0389001	-0.0650458	-0.111792	-0.390414	-0.311535	-0.525733	-0.565723	-0.587175	-0.630573	-0.548138	-0.304102	-0.379824	-0.326515	-0.264027
	0.0443377	0.0997985	-0.421893	-0.244736	-0.175433	0.0618164	0.0897648	-0.707271	0.773476	0.515554	-0.105892	0.233813	-0.242215	-0.370549	0.0632546	0.351195	-0.280263	-0.248517	-0.198492	0.301995	-0.0898008	0.184976	0.127438	0.0317878	-0.314162	0.227996	0.0939483	-0.285766	-0.103601	0.280178	0.668487	0.373674	-0.248596	0.273234	0.128413	-0.192076	0.479006	-0.139876	-0.166989	0.0413098	-0.0642861	-0.325358	0.327523	0.0475424	-0.358264	-0.211333	-0.659382	-0.180508	0.026052
[truncated: 131 more columns]

## Sheet: 6c
Top fish	df/f	-0.119687	-0.0327274	-0.151168	-0.210844	-0.140546	-0.181846	-0.238435	0.0415868	0.275954	0.102623	-0.0844794	-0.121888	0.0787376	0.336132	0.204048	0.0389117	0.200771	0.231213	0.18764	0.383808	0.570308	0.510597	0.2847	0.299303	0.510947	0.642242	0.558616	0.378938	0.391285	0.577772	0.649855	0.443453	0.108122	-0.0199746	0.146408	0.128402	-0.0750898	0.0196931	0.274201	0.372186	0.352775	0.254996	0.281561	0.516753	0.630793	0.343353	-0.0965671	-0.197142
	Stim regressor	0	0	0	0	0	0	0	0	0	0	0	0	0	0	0	0	0	0	0	0	0	0	0	0	0	0	0	0	0	0	0	0	0	0	0	0	0	0	0	0	0	0	0	0	0	0	0	0
	Motorstim regressor	0	0	0	0	0	0	0	0	0	0	0	0	0	0	0	0	0	0	0	0	0	0	0	0	0	0	0	0	0	0	0	0	0	0	0	0	0	0	0	0	0	0	0	0	0	0	0	0
	Motorspon-L regressor	0	0	0	0	0	0	0	0	0	0	0	0	0	0	0	0	0	0	0	0	0	0	0	0	0	0	0	0	0	0	0	0	0	0	0	0	0	0	0	0	0	0	0	0	0	0	0	0
	Motorspon-S regressor	0	0	0	0	0	0	0	0	0	0	0	0	0	0	0	0	0	0	0	0	0	0	0	0	0	0	0	0	0	0	0	0	0	0	0	0	0	0	0	0	0	0	0	0	0	0	0	0
Bottom fish	df/f	-0.504841	-0.615747	-0.517181	-0.483544	-0.391031	-0.370419	-0.383397	-0.345512	-0.233429	-0.251687	-0.249704	-0.180272	-0.181566	-0.1417	-0.144873	-0.200606	-0.171904	-0.141329	-0.191849	-0.269652	-0.369403	-0.402599	-0.357154	-0.359485	-0.325627	-0.281573	-0.255319	-0.283115	-0.421136	-0.46813	-0.353151	-0.151495	-0.0897148	-0.165253	-0.155731	-0.187677	-0.252979	-0.287443	-0.302912	-0.235375	-0.182746	-0.198269	-0.16422	-0.145372	-0.185699	-0.239395	-0.354269	-0.277416
	Stim regressor	0	0	0	0	0	0	0	0	0	0	0	0	0	0	0	0	0	0	0	0	0	0	0	0	0	0	0	0	0	0	0	0	0	0	0	0	0	0	0	0	0	0	0	0	0	0	0	0
	Motorstim regressor	0	0	0	0	0	0	0	0	0	0	0	0	0	0	0	0	0	0	0	0	0	0	0	0	0	0	0	0	0	0	0	0	0	0	0	0	0	0	0	0	0	0	0	0	0	0	0	0
	Motorspon-L regressor	3.30456e-05	-0.000267669	-0.00010464	0.000464312	0.0029222	-0.0565818	0.0791017	-0.168356	0.235423	-0.44775	0.636744	-1.04493	1.66912	-3.32292	14.8291	48.717	34.0815	30.0535	44.1209	37.9607	28.2089	22.6006	17.1387	13.553	10.3947	8.11844	6.27804	4.89222	3.78683	2.93904	2.28546	1.7717	1.38563	1.03707	0.490638	0.338295	0.288017	0.071759	-0.017107	0.00586307	-0.00540084	0.00198665	-0.00234446	0.000649254	-0.00091383	0.000283927	-0.000308332	5.67417e-06
	Motorspon-S regressor	0	0	0	0	0	0	0	0	0	0	0	0	0	0	0	0	0	0	0	0	0	-0.00245539	0.00357773	-0.00759821	0.0121444	-0.0198074	0.0305973	-0.047989	0.0790148	-0.155455	1.73961	1.9325	1.31382	1.08854	0.464169	0.360704	0.278055	0.0810167	-0.0198184	0.00897545	-0.00540084	0.00198665	-0.00234446	0.000649254	-0.00091383	0.000283927	-0.000308332	5.67417e-06
[truncated: 1,852 more columns]

## Sheet: 6d
Stim	Motorstim	Motorspon-L	Motorspon-S
0.685018	0.442865	0.0408946	0.0315157
0.535247	0.579017	0.0146147	0.0196053
0.61216	0.57363	0.0234512	-0.0292254
0.677537	0.630914	0.0305307	0.0769329
0.675692	0.579147	0.0525116	-0.0311392
0.655321	0.739526	-4.71509e-05	0.00220392
0.651379	0.658299	0.0205278	0.0321428
0.650524	0.618935	-0.0505936	0.0183788
0.849864	0.790465	0.117665	0.0714835
0.652342	0.628646	-0.0171176	-0.0799526
0.643484	0.61659	0.0328265	-0.0593886
0.780122	0.700554	0.0906212	-0.0597
0.628975	0.559623	0.0866751	0.0581864
0.6882	0.618997	0.16882	0.10282
0.643173	0.588019	0.0569521	0.0548411
0.627372	0.497094	0.137993	0.279091
0.444307	0.511326	0.00745048	-0.0419316
0.416429	0.469231	0.0243046	0.0278783
0.387622	0.475642	-0.0157053	0.030841
0.39306	0.384206	-0.0113311	-0.0465043
0.562135	0.423161	0.0287511	0.075476
0.59033	0.424631	0.0223411	-0.0186508
0.543819	0.391149	-0.00958657	-0.0366665
0.430588	0.39721	0.0256451	-0.0674701
0.3971	0.398472	0.0196639	0.00676219
0.631665	0.329475	0.107149	0.0115448
0.517477	0.489373	0.0803567	0.0545137
0.535328	0.502071	0.028731	0.011264
0.493525	0.472508	0.176761	0.0680085
0.49093	0.460106	0.0014304	0.0413101
0.468615	0.42985	0.022487	-0.0184277
0.458629	0.352799	0.135258	-0.0459102
0.443784	0.385229	0.0112684	0.0147665
0.529769	0.459609	0.149448	-0.0325259
0.41956	0.359041	0.143863	-0.0507179
0.520472	0.401464	0.0225967	0.0154393
0.507552	0.432965	0.206748	0.0424275
0.455245	0.396158	0.111597	0.118463
0.365191	0.384275	0.127703	0.0414268
0.427137	0.427327	0.165078	0.0488595
0.401777	0.399933	0.109135	0.0830111
0.337642	0.215344	-0.0166611	0.00598693
0.353947	0.18584	-0.00379302	0.014558
0.342839	0.243539	0.112329	0.0103898
0.354781	0.242111	0.00618851	0.044848
0.400965	0.20751	-0.00111668	0.140157
0.293174	0.268124	0.00896953	-0.066024
0.232891	0.247256	-0.00774277	-0.0182632
0.32327	0.350216	0.0163275	-0.0599088
0.227442	0.233276	0.0637376	-0.0376252
0.322099	0.338218	0.0702311	-0.0465284
0.325455	0.339956	0.0381774	-0.0167593
0.234878	0.267124	0.0513244	-0.0396669
0.310424	0.211002	0.00577669	0.0106365
0.410066	0.315265	-0.0308618	0.0277071
0.337863	0.366874	-0.0164771	-0.0148835
0.374965	0.194528	-0.0212332	0.0493802
0.321223	0.249637	0.0276057	-0.0453281
0.270069	0.22011	0.0219456	-0.0439176
0.237783	0.211321	0.0204016	-0.0484741
0.346175	0.275369	0.0444353	-0.0253128
0.365112	0.287014	0.0262568	-0.0389269
0.300301	0.239418	0.0188419	0.00566219
0.293243	0.227834	0.0194702	-0.0315784
0.315323	0.28043	0.153364	-0.0203844
0.299702	0.235162	0.0942655	0.00438549
0.348553	0.230612	-0.00801924	0.116325
0.253647	0.255835	0.0145363	0.00354524
0.318234	0.141694	0.0765862	0.0661624
0.276682	0.224571	0.0508994	0.0312558
0.262508	0.238055	0.0188062	0.0097184
0.294578	0.26771	0.0499968	-0.0453898
0.285633	0.236878	-0.0674433	0.051266
0.245386	0.245134	0.0734574	-0.00630809
0.336909	0.198746	0.0920393	0.0414616
0.270697	0.219106	-0.0290788	-0.0193785
0.416687	0.290504	0.00413168	-0.000555344
0.270735	0.240101	0.145066	-0.0292441
0.284361	0.22305	0.0879618	-0.0602379
0.373099	0.292799	0.135815	0.0387368
0.359831	0.294642	0.0717103	0.0532541
0.307079	0.285891	0.112523	0.0483238
0.351014	0.266227	-0.0222773	0.102889
0.18402	0.127749	-0.038537	0.0302944
0.207459	0.106359	0.0132095	-0.0327511
0.167035	0.0965679	-0.0155791	-0.00920939
0.237343	0.149106	-0.0210959	0.0388589
0.169635	0.076852	0.030419	0.0331017
0.169176	0.18449	-0.0054167	-0.0687649
0.151087	0.204511	0.0492984	-0.0413952
0.18271	0.177664	0.0538316	-0.00671124
0.207806	0.202967	-0.0351299	-0.0341549
0.240018	0.174154	0.0432086	-0.0301387
0.234484	0.179231	0.0304007	0.0253735
0.239624	0.200862	0.0733892	0.0432494
0.204141	0.152546	0.122956	0.00529838
0.113241	0.159425	0.0428645	0.0224499
0.186604	0.198065	0.016421	0.0693515
0.127371	0.1245	0.0910692	0.000196594
0.200191	0.151821	0.0491596	0.150685
0.174292	0.123138	-0.0257446	0.0567345
0.14722	0.142141	0.107404	-0.0443828
0.154127	0.164578	0.0537582	0.0502538
0.123373	0.130311	0.0336745	0.0030488
0.15445	0.153005	0.0994715	-0.0123347
0.220532	0.245252	0.0419072	0.0861983
0.143182	0.174115	0.124815	0.0722571
0.143543	0.115576	-0.00845686	0.0739332
0.212393	0.192551	0.0347884	0.0748796
0.151623	0.12551	-0.000488117	0.0313561
0.126407	0.112089	0.00151389	0.0399001
0.169655	0.149001	0.0376733	0.0605057
0.14216	0.115815	0.0390676	0.0464791
0.191354	0.164114	0.00667524	0.0739602
0.19542	0.158373	0.0727947	-0.0334167
0.24749	0.183229	-0.0141131	0.109273
0.223193	0.202985	0.0681358	0.0997739
0.249061	0.198721	0.0348896	0.0779504
0.19799	0.156217	0.0389946	0.0719432
0.168901	0.12987	0.073148	0.0823681
0.200788	0.176862	-0.0673242	0.0746117
0.211804	0.19183	-0.0916479	0.0254094
0.238104	0.215191	0.0883345	0.0449548
0.179853	0.166371	0.0140038	0.11461
0.171442	0.130629	-0.0210111	0.0432234
0.149752	0.134393	0.108621	0.0684234
0.233419	0.205885	0.110331	-0.0148445
0.171755	0.129729	0.11433	0.0543
0.218097	0.162329	0.00916204	-0.0846777
0.171725	0.116599	0.0336934	-0.0865067
0.178433	0.135442	0.0312045	-0.0465202
0.169716	0.135477	0.0372321	0.0673471
0.197133	0.150867	0.0426592	-0.0234107
0.154751	0.169912	-0.0240537	0.0287582
0.133517	0.151236	0.11629	-0.0107598
0.170776	0.170564	0.0858799	0.0915202
0.201471	0.194366	0.120292	0.00156242
0.147445	0.138928	0.107057	0.0519
0.183996	0.163655	0.0495521	0.0744727
0.141303	0.13326	0.0160337	0.0376968
0.18164	0.169548	0.00467438	-0.00050623
0.171394	0.0995025	-0.0182468	0.095202
0.0403597	0.0240934	-0.0405458	-0.0410599
0.0873751	0.0557401	-0.0311976	-0.0191536
0.0684311	0.0480392	-0.00827485	-0.0327731
0.093604	0.0375236	-0.00838427	0.0295877
0.135911	0.0518061	0.00742958	-0.0386955
0.061092	0.0227921	-0.0253258	-0.0158541
0.0761875	0.0675628	-0.0580255	-0.0402533
0.0992733	0.0468893	-0.0824676	-0.0417114
0.0793588	0.0113306	0.0480447	0.0258697
0.113696	0.150323	0.041272	-0.0625567
-0.00264945	0.0356514	-0.0200811	-0.073646
0.0735627	0.0544488	0.0223831	-0.0210142
0.0993418	0.074522	0.0102184	-0.0259583
0.136688	0.0852997	0.0397721	-0.00744292
0.0511291	0.0132939	-0.0052485	-0.0355381
0.049532	0.101723	0.0293457	0.00275009
0.0527762	0.106572	0.0174791	-0.00462941
0.072576	0.12274	0.0780451	-0.0356091
0.0255902	0.0665204	0.0230839	0.00878808
0.0890533	0.0657936	-0.0257564	-0.00160992
0.0252117	0.0480143	0.00839341	0.0300182
0.0866432	0.115104	-0.016055	-0.0535735
0.0835392	0.0887905	-0.044842	-0.0213514
0.083124	0.0619524	-0.0583416	-0.0682066
0.0502325	0.0415928	-0.00196967	-0.00127791
0.0587439	0.0463842	-0.0212822	-0.028665
0.137255	0.107236	-0.0377187	-0.0107627
0.0604064	0.0534004	0.069372	-0.0582294
0.0790138	0.0904072	0.0754978	-0.0283459
0.0363973	0.0138639	0.00826262	-0.0354499
0.113597	0.0861814	-0.105061	-0.0254982
0.110671	0.0606093	-0.0964909	0.00884021
0.0842223	0.0976201	0.00463563	-0.034497
0.133156	0.111012	0.0150231	-0.0795912
0.0318002	0.0236737	0.000169985	-0.125154
0.141638	0.0462911	0.0548998	0.00680904
0.0405244	0.0401641	-0.0812475	-0.0192378
0.083994	0.0923298	-0.0286157	0.00383604
0.0826108	0.0473158	-0.0680636	-0.00141438
0.103811	0.0774842	-0.118325	-0.0570554
0.192792	0.258838	0.314294	0.0127438
0.476724	0.457322	0.268258	0.0386727
0.394481	0.367536	0.350613	0.0620287
0.41748	0.302512	0.211364	0.0620916
0.281951	0.288976	0.31609	0.0669704
0.270019	0.270117	0.291955	0.0414764
0.421371	0.366631	0.348545	0.0403928
0.411804	0.382304	0.305453	-0.02011
0.414198	0.396758	0.257067	0.155295
0.335369	0.303818	0.220783	-0.00794262
0.329752	0.263383	0.192257	-0.0134671
0.417365	0.321988	0.232628	0.0201103
0.218697	0.231691	0.177031	0.0628566
0.240364	0.209413	0.15654	0.0278211
0.280628	0.24063	0.219688	0.0484911
0.333561	0.282857	0.127693	0.210814
0.257906	0.269145	0.171931	0.0272038
0.226345	0.168463	0.188062	0.0536313
0.211199	0.227174	0.0940005	0.160908
0.376249	0.364127	0.120537	0.111634
0.241052	0.255953	0.117498	0.0576259
0.294313	0.267779	0.160393	0.139116
0.203562	0.173896	0.115579	0.133937
0.224515	0.221678	0.135256	0.171952
0.254156	0.225917	0.288795	0.0922818
0.287019	0.271788	0.0990593	0.0766947
0.361311	0.254141	0.148818	0.0745605
0.281919	0.259962	0.194166	0.099974
0.251496	0.218963	0.195172	0.0665251
0.327308	0.264582	0.242456	0.169514
0.289351	0.19642	0.188728	0.0290747
0.393063	0.353626	0.0740223	0.160925
0.306095	0.315996	0.118683	0.14895
0.337019	0.315565	0.134849	0.203085
0.337859	0.339431	0.169729	0.192931
0.332175	0.324047	0.133819	0.214136
0.330704	0.294518	0.178535	0.125885
0.199836	0.193019	0.126555	0.134266
0.190357	0.23195	0.242115	0.114714
0.274055	0.288204	0.133765	0.0677668
0.359634	0.347174	0.0334784	0.178356
0.281866	0.212303	0.0743517	0.163532
0.297114	0.245237	0.127442	0.232839
0.230365	0.113435	0.0994488	0.225786
0.202098	0.163164	0.173429	0.262355
0.258304	0.18425	0.10197	0.19276
0.324576	0.259782	0.173941	0.302558
0.140531	0.080111	0.0155035	0.0405114
0.107964	0.0630601	0.0488666	0.0843665
0.016376	0.0486476	-0.0167329	0.0904223
0.0937628	0.131306	0.0490406	0.0431157
0.116629	0.0303256	0.0350011	0.0832055
0.124365	0.11191	-0.00810851	0.104999
0.0998676	0.00844095	-0.00944947	0.0790227
0.098768	0.0990836	-0.0319882	0.14448
0.108645	0.0783984	-0.00146907	0.153673
0.00895316	0.0532831	-0.00975348	0.0795484
0.0606094	0.0728972	0.0388099	0.0674463
0.13605	0.119974	0.0433121	0.0920714
0.0219221	0.00389771	-0.00149688	0.152684
0.0809463	0.0565128	0.047544	0.191096
0.0458567	0.0434542	0.0683806	0.10258
0.131574	0.110617	0.00121612	0.111406
0.00152603	-0.00431476	-0.00572172	0.136533
0.10017	0.119504	0.00794721	0.129982
0.00568286	0.0279062	-0.0260457	0.145507
0.0716134	0.0785496	0.0872295	0.128659
0.0587199	0.0457858	0.101123	0.0739051
0.0845864	0.0786689	-0.0206774	0.0959466
0.0766725	0.0637885	0.0355402	0.130336
0.0583638	0.0809276	0.0444808	0.0435117
0.0921606	0.0731783	0.0694883	0.129413
0.13881	0.0907037	0.0617997	0.124644
0.0919389	0.0655599	0.0797213	0.0655657
0.0989408	0.0852258	0.0961495	0.0861828
0.0761069	0.0331139	-0.0224077	0.069087
0.146643	0.0968574	-0.00983921	0.113802
0.103118	0.0515674	0.0451326	0.068529
0.117217	0.0617197	0.0865458	0.121785
0.0752452	0.0381154	-0.00291975	0.0883985
0.112332	0.0874233	-0.0156963	0.0642652
0.0706038	0.0612321	0.00446006	0.0499893
0.122327	0.104129	0.0840066	0.0576005
0.126482	0.104565	0.0871099	0.0870125
0.0786971	0.0338361	0.00589798	0.214214
0.146638	0.0714608	0.0831925	0.0969655
0.0615133	0.0726564	0.0927403	0.146439
0.0551251	0.0781167	0.142964	0.12766
0.00692864	0.0132409	0.117226	0.177377
0.128516	0.126652	0.109226	0.103618
0.0887681	0.0791862	0.107485	0.140135
0.140717	0.0959501	0.0442874	0.176313
0.127732	0.0688824	-0.0343448	0.0847029
0.17462	0.0699504	0.135252	-0.0344721
0.0900501	0.0954698	0.14864	0.00209289
0.0761597	0.0860136	0.138056	-0.00631556
0.068418	0.0607829	0.170971	-0.0121724
0.143864	0.139728	0.211854	0.0122509
0.161414	0.13547	0.180334	-0.00178918
0.0574237	0.0909796	0.212097	-0.0280343
0.0687736	0.100222	0.220994	0.0177384
0.0975403	0.109827	0.233212	0.038176
0.0569456	0.108064	0.187009	-0.000109096
0.0548996	0.0741349	0.220052	0.0541249
0.0428562	0.0630118	0.236103	0.039783
0.05247	0.106926	0.182832	-0.0424756
0.0542086	0.0885365	0.21616	0.00881983
0.0431212	0.0565123	0.20357	0.0436314
0.0721653	0.0775652	0.234899	-0.0389502
0.117805	0.142835	0.297832	-0.042417
0.103917	0.11892	0.170293	0.0202074
0.0908385	0.0851347	0.201045	0.0773929
0.0354307	0.112169	0.309512	0.00404032
0.0690332	0.0983276	0.192491	-0.0651372
0.0520051	0.0815841	0.158058	-0.104203
0.115522	0.154111	0.157484	-0.0573324
0.123832	0.164507	0.262928	-0.0256647
0.120727	0.168862	0.181828	-0.00168553
0.143665	0.194033	0.207103	-0.0325198
0.134758	0.181291	0.168509	-0.0497483
0.11789	0.119036	0.26789	0.0493556
0.0390989	0.0829838	0.227807	0.0956998
0.0649011	0.116315	0.2718	0.0683658
0.0979527	0.101914	0.181987	0.0732326
0.123897	0.0427116	0.128403	0.053829
0.075746	0.0515886	0.17515	0.0415852
0.0497879	0.0837471	0.193221	0.0457777
0.115868	0.0602353	0.181376	0.148815
0.118315	0.106777	0.153924	0.0941897
0.102885	0.0654287	0.134905	0.0466209
0.0863998	0.0552896	0.128955	0.00204693
0.110154	0.0835063	0.166121	0.0135354
0.221507	0.173125	0.1893	-0.0253207
0.135528	0.15272	0.133852	0.0019353
0.110584	0.104628	0.240978	0.00648598
0.108227	0.103072	0.208977	0.0945557
0.0924206	0.0791549	0.217595	0.0223749
0.0978691	0.0853299	0.237873	-0.0346371
0.213695	0.177859	0.252954	-0.0322868
0.0982792	0.0794709	0.131514	-0.0220608
0.132294	0.129966	0.152082	0.146683
0.130493	0.0796924	0.124189	-0.00232767
0.0471292	0.0626359	0.147069	0.0272537
0.0622273	0.0802452	0.169891	0.108814
0.0611026	0.0879842	0.190662	0.119736
0.0789003	0.0656066	0.128403	0.0262212
0.0843255	0.1146	0.169211	-0.0312215
0.0484614	0.081503	0.169771	0.001013
0.112742	0.121144	0.211374	0.131063
0.0942722	0.13019	0.136915	0.0800966
0.0524505	0.0693897	0.143013	0.0978784
0.0672539	0.0859478	0.245363	0.0596084
0.0853079	0.102344	0.156127	0.110388
0.10749	0.122031	0.191553	0.175349
0.0992921	0.106857	0.172596	0.140862
0.047235	0.0540043	0.258752	0.128348
0.00970274	0.00890373	0.0519185	-0.0215331
-0.00420316	-0.00896025	0.0706434	-0.0185395
-0.0106616	-0.0492118	0.0614669	-0.0285509
-0.0564401	-0.0346857	0.0607716	-0.0333648
0.0312201	0.0517391	0.128842	-0.0127699
0.00275111	0.0110861	0.0639042	-0.0408257
-0.000375934	0.0100538	0.154682	0.00653953
-0.0305699	-0.0246488	0.119897	-0.0379338
0.031838	0.0385384	0.126444	-0.00518906
-0.0348336	-0.0330705	0.0805823	0.0057936
0.00809417	0.0477547	0.0723956	-0.0105026
-0.0312439	0.0271803	0.0557116	0.0179452
-0.00929679	0.0562248	0.0317955	0.0174282
-0.00547201	0.0626018	0.0310403	0.0121622
0.0134219	0.0470187	0.175823	0.00629841
0.00123281	0.0226082	0.148293	0.0140681
0.0138049	0.0259419	0.0523178	-0.0255926
0.0301567	0.0404606	0.0632004	0.0604292
0.0189274	0.0288893	0.104862	0.042543
0.0413626	0.0661386	0.121227	0.0323699
0.037123	0.0490321	0.108207	-0.0782234
-0.00801747	0.0325726	0.200336	0.00657297
0.0162777	0.0702789	0.136886	-0.0769402
0.0139395	0.0667309	0.158922	0.0748214
-0.0326868	-0.0356169	0.11992	0.0428309
-0.0584924	-0.0455399	0.121111	-0.0183319
-0.0260005	-0.0122492	0.145833	0.0735574
-0.00957423	-0.014903	0.137563	0.07422
-0.0519156	0.0106734	0.0757499	0.112758
-0.0405326	-0.0185926	0.066899	0.0312939
0.0282641	0.0499679	0.127549	0.036752
0.0210715	0.0867615	0.124291	0.0658885
-0.00390774	0.00150721	0.240776	0.126335
0.00227113	0.00814791	0.0654971	0.0450899
-0.0434523	-0.0157433	0.0634087	0.0898875
0.00274271	0.0294424	0.0821006	0.00920941
0.0821906	0.0360078	0.0870455	0.00377579
-0.0532135	-0.0244339	0.161699	0.0815286
-0.0675672	-0.041843	0.116346	0.161823
-0.0118683	0.013477	0.187799	0.0461853
-0.0398043	-0.0626252	0.0846495	-0.04646
0.0255666	0.00122279	0.132442	-0.0174726
0.0288043	0.00172798	0.130072	-0.0105195
0.04742	0.0189735	0.133537	-0.0284157
0.0283632	0.0112457	0.0458626	0.0599208
-0.00908052	0.0041654	0.0407133	0.0882974
-0.0146234	0.00318486	0.0479359	0.12303
0.0214405	0.00385182	0.052016	0.0543865
0.0263768	0.0218462	0.119186	0.04721
0.0301667	0.0367213	0.0893094	0.0357863
0.0546259	0.0383483	0.0829051	0.0578
0.00550455	-0.0121141	0.0737507	0.0374861
-0.0181346	-0.0215354	0.0501172	0.0678076
0.0652898	0.0475773	0.126454	-0.0093656
-0.00925291	0.0073825	0.0436686	-0.0728268
-0.0197816	-0.00211969	0.166093	-0.0389867
0.066248	0.0253288	0.136342	-0.0577806
-0.0438501	-0.0703236	0.0840229	0.031885
-0.0687436	-0.106862	0.193109	0.0244868
-0.0471542	-0.047539	0.182065	0.0779028
-0.033942	-0.0151023	0.123432	0.0796989
-0.0501095	-0.0142197	0.141641	0.030844
-0.0401842	-0.010542	0.139758	-0.0266044
-0.0491596	-0.0154009	0.16643	-0.039183
0.00600692	-0.0135221	-0.0174988	-0.0350317
0.025937	-0.00364881	-0.0176176	-0.0195047
-0.0526143	-0.0457713	0.00582888	-0.00867955
-0.00692527	-0.0302344	0.00761875	0.00362093
-0.0652294	-0.0442948	0.0120462	-0.0100053
0.0160347	-0.0110547	-0.0201996	-0.0238484
-0.030067	-0.0339677	0.0111945	-0.0232274
0.00274676	-0.0246046	0.0225539	0.03667
-0.0306803	-0.0340771	0.0119876	-0.0164707
-0.033465	-0.0376228	0.00871011	-0.0234541
-0.027917	-0.0322622	0.0106549	-0.0227589
-0.0262686	-0.0272938	0.0113566	-0.0167211
0.0176383	0.0069126	-0.000212702	-0.0342646
-0.00447381	0.0397229	-0.0362536	0.0100692
-0.00742978	0.0151992	-0.0357764	0.0992841
-0.0248719	-0.0457566	0.0171729	0.0455773
0.00278943	0.0409834	-0.030339	0.0642386
-0.0385694	0.00328836	-0.0448153	0.163394
-0.0201822	0.0388004	-0.00642476	-0.00883169
0.0101939	0.0508201	-0.0420804	0.0158779
-0.0515676	-0.00500178	-0.0415839	0.0170628
-0.0207038	0.0258381	0.0143796	-0.0339988
0.0148173	0.0167848	-0.0269895	0.0899309
-0.0114676	0.0251163	-0.00788185	0.0191902
-0.0837549	-0.103038	-0.0640995	0.0487294
-0.00590017	-0.0178817	0.033928	-0.0256252
-0.102653	-0.0955942	-0.0940521	0.0114779
-0.0664538	-0.050114	-0.0416112	-0.037245
-0.100517	-0.0997061	-0.0879897	-0.0439704
0.00826448	-0.00375618	-0.0618139	0.0102121
-0.0189059	-0.0244891	-0.00937461	0.0389001
-0.0611617	-0.0175893	-0.071064	-0.034323
-0.0279897	-0.0403442	0.0345962	-0.0541225
-0.0336986	-0.0463512	-0.078983	0.0755212
-0.0291366	-0.0311787	-0.0703893	0.0686807
-0.0677889	-0.0555055	-0.0663409	0.06675
-0.0371647	-0.0492358	-0.104335	0.120774
-0.0010872	-0.020591	0.0275303	0.081739
0.00344824	-0.0158201	-0.052221	0.017963
0.0271581	0.0291511	-0.0937047	0.0420319
-0.0422768	-0.0372124	-0.063184	-0.00889334
0.0282696	0.0438316	-0.0524021	0.0352147
-0.0478371	-0.034239	-0.096307	-0.0569698
-0.0559451	0.0107709	-0.124397	-0.0226603
0.0434702	0.0252623	-0.0552599	0.0284445
-0.0707868	-0.0656208	0.00609611	-0.0371324
0.0252512	0.0161722	-0.0262566	0.0197035
-0.0093391	-0.00634683	0.0278463	-0.0493586
0.00190603	-0.0148754	-0.0613159	-0.0199737
0.0172835	-0.0192995	-0.0252524	-0.0515615
-0.00174783	-0.0603816	0.016629	0.0950225
-0.0611171	-0.0621237	-0.00731977	0.0279734
-0.0229836	-0.077901	0.0533927	-0.0418392
-0.0118834	-0.0355104	-0.034383	0.0363397
-0.0424234	-0.0761011	-0.0399437	0.0897674
-0.0687425	-0.0858277	-0.0498722	0.0350392
0.00577121	-0.00802451	-0.0557366	0.0440472
-0.00611024	-0.0269167	-0.117097	0.0214759
0.0368252	0.0267097	-0.0979654	0.0998635
0.00857541	-0.0194922	-0.114905	0.0689821
-0.0509743	-0.0246987	-0.103907	-0.151658
-0.0283182	6.26348e-05	-0.112904	-0.224047
0.00080185	0.0037788	-0.072927	-0.0984227
-0.0651529	-0.0995032	-0.114397	0.118836
-0.0678128	-0.0854793	0.0458794	-0.0188903
-0.0862184	-0.0655218	0.0294423	0.113427
-0.139552	-0.113421	0.137607	0.0904068
-0.155543	-0.0774771	0.100897	0.062893
-0.138735	-0.0829469	0.115754	0.103598
-0.207361	-0.166706	-0.0528115	-0.0183131
-0.148653	-0.143515	-0.0608327	-0.0742285
-0.149631	-0.148681	-0.0327931	-0.0154359
-0.120015	-0.11096	0.0238766	0.0638718
-0.128102	-0.106874	0.181139	0.107307
-0.0875592	-0.0624826	0.0289382	0.053846
-0.103569	-0.0624872	0.0311817	0.171762
-0.131847	-0.102886	0.0483548	0.191456
-0.100124	-0.105895	0.0762457	0.220145
-0.18063	-0.181718	0.0198178	0.178312
-0.127214	-0.106744	0.0772458	-0.0685252
-0.0796241	-0.121891	0.0978842	0.127661
-0.112141	-0.137735	0.083957	0.0724441
-0.0580264	-0.0859553	0.0199178	0.00610813
-0.152732	-0.186034	0.0809777	0.0525816
-0.185314	-0.21267	-0.0515707	-0.0432667
-0.19799	-0.210441	0.0645187	-0.0313646
-0.191795	-0.243945	0.0244533	0.063575
-0.0335996	-0.10267	0.0648975	0.13115
-0.120422	-0.202452	0.00639719	0.0203435
-0.068913	-0.112431	0.00997256	0.116988
-0.117942	-0.164125	-0.0577771	-0.104816
-0.0970479	-0.136881	0.105571	-0.0427616
-0.0870385	-0.148965	0.0492188	-0.0863148
-0.146552	-0.169733	0.0922619	-0.0738291
-0.123851	-0.113792	0.184249	0.0605541
-0.136723	-0.157156	-0.0119158	0.0442596
-0.0966233	-0.105653	-0.0236611	0.0185419
-0.135878	-0.131748	-0.0798341	-0.0571416

## Sheet: 6e
Post-cue delivery					Post-TRPA1
Cluster	Suppressed	Activated	No Change		Cluster	Suppressed	Activated	No Change
1	0.375	0.5625	0.0625		1	0.625	0.3125	0.0625
2	0.48	0.36	0.16		2	0.6	0.28	0.12
3	0.380952	0.380952	0.238095		3	0.666667	0.214286	0.119048
4	0.440678	0.20339	0.355932		4	0.59322	0.220339	0.186441
5	0.325	0.275	0.4		5	0.45	0.35	0.2
6	0.75	0.0833333	0.166667		6	0.75	0.25	0
7	0.514286	0.228571	0.257143		7	0.6	0.257143	0.142857
8	0.565217	0.130435	0.304348		8	0.652174	0.173913	0.173913
9	0.507937	0.222222	0.269841		9	0.650794	0.190476	0.15873
10	0.34375	0.28125	0.375		10	0.4375	0.390625	0.171875
11	0.421875	0.390625	0.1875		11	0.34375	0.46875	0.1875
12	0.176471	0.617647	0.205882		12	0.352941	0.529412	0.117647

## Sheet: 6f
Class	Stimulus-triggered average
ia	Water
	-0.431421	-0.499157	-0.256729	-0.198462	0.107918	-0.227137	-0.744414	-0.50001	0.051249	-0.0500113	-0.560532	-0.48132	0.0909295	0.411258	0.602914	0.249062	0.116543	-0.0641531	-0.163567	-0.108588	-0.155098	0.30898	0.160922	-0.399207	-0.181764	-0.0608723	-0.0530864	0.161245	-0.14016	0.327811	0.39978	0.153408	0.237216	-0.245209	0.123847	-0.250096	-0.600148	0.191705	-0.166747	-0.453775	-0.806086	-0.453611	-0.48872	-0.109619	-0.348838	-0.0568168	-0.0492716	-0.243151	-0.285339
	0.53105	0.726088	0.317358	0.325588	0.105838	0.386478	0.398289	0.451344	0.173253	0.470985	0.0715495	-0.0812705	0.125958	0.0571141	0.192135	-0.0261301	0.184404	0.225422	0.141596	-0.00177023	0.347413	0.178127	0.261961	0.272706	-0.165499	0.157713	0.233368	-0.0187424	-0.0940535	0.0194843	0.191845	0.20902	0.164427	0.0852951	-0.0595266	-0.164799	-0.221887	-0.14042	0.056143	-0.0858778	-0.16766	0.0427942	-0.0167773	-0.144706	-0.243886	-0.160936	0.0032168	-0.205592	-0.218882
	0.338546	0.363208	0.313979	0.159163	0.212237	0.244144	0.160604	0.0710698	0.0959081	0.0040961	-0.0139414	-0.0260927	-0.08376	0.107202	-0.0476491	-0.0781824	-0.0684515	0.0335561	0.243088	0.209402	0.0971926	0.371165	-0.0545557	0.047333	0.0809654	-0.0296244	0.233404	0.130286	0.0258712	0.0542155	-0.08505	0.114644	-0.0212068	-0.12245	0.0530016	0.0300867	0.0890573	-0.155734	-0.124486	-0.148531	-0.188332	0.04342	0.129268	0.181437	0.0684982	0.141919	0.0183933	-0.000346398	-0.000625513
	0.748296	1.15662	0.67433	0.551883	0.502528	1.26937	1.23744	0.384495	0.403089	0.258378	0.299349	0.138289	0.507361	0.21221	0.168086	0.0400879	-0.154168	0.0184015	0.232336	-0.351919	-0.368677	-0.0871534	-0.290121	-0.40558	0.115483	-0.105082	0.0128782	-0.192439	0.0416977	-0.120378	-0.549493	-0.137855	-0.590273	-0.457169	-0.012174	0.18894	0.0372847	-0.00610719	-0.0813894	0.163515	-0.0774932	-0.285805	0.116021	0.130304	-0.142125	-0.353282	-0.174894	-0.0554749	-0.264397
	0.0926462	0.0221191	0.28329	0.19761	0.157802	-0.056925	-0.158267	-0.0699995	-0.0273758	-0.150271	0.0462291	-0.168097	-0.179385	-0.289743	-0.139679	-0.130228	-0.26544	-0.133933	-0.0412426	-0.0281021	-0.0214897	0.0817164	0.00310201	-0.0746471	0.0741417	0.126981	-0.0644245	0.0412411	0.0855916	0.291398	0.0227381	-0.0381004	0.0433858	0.0174854	-0.00872261	-0.00407898	0.0899879	0.00711685	0.280559	0.041063	0.0182681	0.235204	0.124992	0.0592925	0.00998328	0.218291	0.174168	0.184144	0.152577
	0.213042	0.443744	-0.115189	0.00583209	-0.0946266	0.0511446	0.193281	0.161984	-0.0963358	0.215933	0.28366	-0.0350642	-0.162942	0.0875897	0.139562	-0.0968008	-0.212098	0.0630504	0.0316675	-0.260885	-0.104894	0.0251074	0.239437	-0.296896	-0.175396	0.0686272	-0.165405	0.028163	-0.104289	-0.286703	0.0596628	-0.0917704	-0.0662578	-0.0779566	-0.158244	-0.15669	0.0785364	0.244979	-0.250294	0.186622	-0.0820544	-0.011483	-0.147832	0.146787	0.426469	-0.0990491	0.123623	0.020753	0.0936094
	-0.213132	0.0831898	-0.194967	-0.218795	0.253843	-0.0175666	-0.112282	-0.144483	0.0308136	0.205376	-0.130099	0.146	-0.0320705	0.279586	-0.110448	0.0672893	-0.0792057	-0.120275	0.0942063	-0.414533	-0.153311	0.240881	-0.000544964	0.0387861	0.086909	0.00237978	-0.211858	0.0724823	-0.0450478	-0.109674	-0.26098	0.154075	0.24335	0.057262	0.0232079	-0.11854	0.130982	0.112506	-0.138536	0.203973	0.084997	0.046267	-0.429586	-0.0802833	-0.00353309	-0.149628	-0.0826432	-0.0534983	0.191645
	0.264694	0.172812	-0.31883	-0.169286	0.0915395	0.0925307	0.00512058	0.048656	0.387087	0.0122068	0.0299612	-0.200187	-0.144654	-0.290959	-0.220201	0.168266	0.120739	0.239742	0.0562237	-0.513132	-0.273623	0.633161	-0.211821	-0.0706224	0.173076	-0.0756385	-0.178307	-0.149316	0.136027	-0.0501037	-0.394052	-0.220322	-0.0149025	0.194182	0.346425	0.154631	0.0169562	0.496925	-0.296543	-0.132861	0.0887575	0.0398842	0.165956	-0.00833928	0.383864	0.0690415	0.027456	0.0621976	0.0921706
	0.00476411	0.25408	-0.0210636	-0.201377	0.13672	-0.0682288	-0.0441755	-0.0205522	-0.0343236	-0.24714	0.0951389	-0.042155	-0.0477826	-0.0947001	-0.191316	0.0832948	-0.15868	0.11515	0.176581	-0.155063	-0.0101633	-0.215432	0.196066	0.0611686	0.0289631	0.0122041	-0.158829	-0.26156	0.0716333	0.15595	-0.170176	-0.245629	-0.0360276	0.157409	-0.149938	-0.0259055	0.275675	-0.0115751	-0.186029	0.000153768	0.178442	-0.13575	0.139383	0.0694128	-0.240981	0.0971053	-0.202678	-0.0117617	0.00650577
	0.220728	0.0458765	-0.0726069	0.241557	-0.53534	-0.266725	0.196038	0.239907	-0.173951	-0.419759	0.361495	0.447609	-0.0317199	0.549539	-0.082853	-0.284099	0.105582	-0.107534	-0.307057	0.915999	0.351371	0.409482	-0.168492	-0.10911	0.0559193	-0.144897	0.307127	-0.740721	-0.700636	0.959901	0.244883	-0.0951879	-0.925041	0.336736	-0.570772	1.0567	0.0148955	0.821404	0.329241	-0.13882	0.403734	-0.286689	-0.24131	-0.462799	0.262856	0.398749	0.282697	0.20944	-0.0796267
	0.0367461	0.138114	-0.0935997	-0.0532881	-0.00322802	0.0023972	0.290971	0.225642	0.209694	-0.0694035	0.142081	-0.148448	-0.0858735	-0.122636	-0.0286974	-0.17786	-0.1714	0.0454072	0.200212	0.0788977	0.18892	0.192484	0.50992	0.152498	0.02378	-0.0480649	0.168981	0.0420564	0.198928	0.123909	0.10042	0.12323	0.196533	0.433149	0.153293	0.0944571	-0.106678	0.0598315	0.14354	0.100619	-0.00212693	0.155583	-0.0198951	-0.302036	0.0457156	0.451535	0.410798	0.149696	-0.0381715
	0.135418	-0.0114275	0.0807458	-0.173774	0.0163469	0.0103914	-0.0221653	0.0238374	-0.208154	-0.212998	0.293911	0.0952786	-0.198999	0.20699	0.13951	0.238076	-0.0645299	0.215986	-0.384205	-0.295428	-0.400864	0.450461	0.16881	0.123533	0.0762556	-0.0866474	-0.0668201	0.0904847	0.111456	-0.265339	-0.506145	-0.162825	0.424047	0.393348	-0.173108	0.0391317	0.0670976	-0.0661942	0.119487	0.330847	0.193317	0.129589	-0.225286	0.749023	0.128045	-0.201001	-0.0167797	-0.531522	0.235561
	0.300693	0.106219	0.00131859	0.108939	-0.013731	0.0524262	0.108619	0.0938431	-0.0543429	0.0195595	0.0983643	-0.0823998	0.0998574	0.0742	0.0798603	-0.0882116	-0.115459	0.053854	0.0683306	0.0102552	0.207736	0.0889386	-0.0100074	0.290183	0.353651	0.107004	0.200763	0.146628	0.07271	-0.0283	0.0446507	-0.0238283	-0.0108921	-0.0671795	-0.101265	0.107355	-0.12197	-0.0410607	-0.0328773	-0.0136545	-0.068503	-0.055947	-0.163182	-0.210231	-0.0578514	-0.076149	-0.0798047	0.0362148	-0.0565752
	0.219054	0.238512	0.116246	0.316526	0.258602	-0.0335402	0.0346439	-0.189096	-0.0331181	-0.0527574	0.271291	0.427959	0.0478408	0.191946	-0.0730379	-0.237316	-0.266477	-0.0537521	0.0977306	-0.0674828	0.126473	0.307394	-0.0740362	0.152107	0.435044	0.275656	0.197935	0.127677	-0.0727288	0.221378	0.131364	0.0150633	-0.0466606	0.202511	0.254604	0.148317	-0.228974	0.0273748	0.0580764	-0.0308375	0.00549697	0.196089	0.291641	0.385989	-0.00921091	0.0695927	0.263933	-0.100208	0.035874
	0.179644	0.162792	0.0489094	-0.168645	-0.00618292	0.0633705	0.105846	0.0636845	-0.200415	0.162892	0.105064	-0.164474	0.031514	0.0360854	-0.0428231	-0.0419564	-0.18658	0.0213037	-0.182988	-0.0550392	0.373707	-0.25206	-0.0432102	-0.255339	-0.0355872	0.0245644	0.267717	0.137273	-0.107417	-0.0415122	-0.195401	-0.0856194	0.114873	-0.221814	0.0703714	0.145495	0.180965	-0.0402095	-0.106923	0.0718935	0.0784944	-0.0452779	0.0829927	-0.0713155	0.0803535	-0.0392465	0.256579	0.231974	0.0221509
	0.224574	0.427422	0.596333	0.548511	0.325341	0.173854	-0.0202183	0.265965	0.0517149	-0.000944822	-0.0212833	-0.145357	-0.191642	0.0854604	-0.211129	-0.272772	-0.123728	-0.227182	-0.22314	-0.294678	-0.0863648	-0.243444	-0.271603	-0.21109	-0.310869	-0.14816	-0.0667154	-0.309201	-0.0355581	-0.152463	-0.229969	-0.107536	-0.055061	0.0391326	-0.012979	0.182145	0.260539	-0.0580938	-0.210028	0.230204	0.0959747	-0.00307367	0.040262	-0.109873	0.16618	0.320788	0.240772	0.107509	0.377004
	Kin
ia	-0.304022	-0.193489	-0.24276	-0.00967142	-0.191172	-0.171822	-0.223087	-0.0464776	-0.163793	0.310022	0.282541	0.123606	0.169213	0.0493938	-0.0915473	-0.297352	0.0229607	0.183067	0.37761	-0.309926	-0.175415	-0.255248	-0.581234	-0.174421	-0.421361	-0.276052	0.178241	-0.160216	-0.0810501	-0.0380287	0.0972004	0.00201965	-0.110348	0.196999	0.136428	-0.125401	0.0390045	-0.108077	0.402332	0.521311	0.634638	0.41269	0.363767	0.38833	-0.0340183	0.140294	0.389727	0.167131	0.664283
	0.222575	-0.0182742	-0.199231	-0.335703	-0.0775495	-0.0837198	-0.0738059	0.287349	-0.0215179	0.0846784	0.193543	-0.0968151	-0.117525	-0.211031	0.0554701	0.223687	-0.207719	0.195752	-0.329638	-0.353084	-0.24441	0.255223	0.0640962	-0.280327	0.0520817	0.0181351	0.108372	0.092843	0.286222	0.162771	-0.223265	-0.0558348	0.261337	-0.113998	-0.0019197	0.104667	-0.124147	0.175426	0.400755	-0.0101312	-0.119398	0.22537	-0.401428	-0.00171874	0.177444	0.273313	0.19053	-0.0934453	0.101648
	0.164513	-0.157777	-0.105854	-0.0385962	-0.0537104	-0.106246	-0.0300927	-0.0423352	-0.119359	0.137904	-0.0163301	0.00719845	-0.0646436	0.0374022	-0.054801	-0.087675	0.0190569	0.00245857	0.0243531	0.00527045	-0.0969029	-0.162159	-0.116861	-0.0930286	-0.00115782	-0.0500167	-0.0307341	0.0340622	-0.143737	-0.0403363	-0.099686	0.0527732	0.0414913	-0.0777898	0.0052369	0.0959201	-0.0103651	-0.0320816	0.0130355	0.112357	0.162154	0.115186	0.116382	0.0180113	-0.0831962	-0.0579558	0.098594	0.04472	0.00534311
	-0.281283	-0.390832	-0.461342	-0.494873	-0.400645	-0.603463	-0.0106686	-0.589813	-0.488747	-0.365368	-0.0129604	0.273575	0.00610775	-0.284261	-0.719749	0.077275	-0.143299	-0.0328601	-0.567197	-0.0343234	-0.00202005	-0.682251	-0.0757452	0.0616803	-0.122587	0.0584754	0.219543	-0.446306	-0.220811	0.0807809	-0.195652	0.104359	0.174217	-0.174718	-0.367257	-0.288723	-0.151302	0.131424	0.533265	-0.0456566	-0.359845	-0.233075	-0.207306	0.0409838	0.0689686	-0.0453613	-0.120676	0.0475127	-0.147403
	0.00826068	-0.0338936	-0.0655495	-0.0161121	0.0892878	-0.108681	-0.151529	0.0250225	0.0597498	0.036801	0.115311	0.150322	-0.0122173	0.0154697	-0.0893379	-0.0722626	-0.017135	-0.00489503	0.0460843	0.0666061	0.111343	0.215379	0.0343278	0.0100652	0.123849	-0.0696087	-0.112419	-0.188526	-0.0416899	-0.147697	-0.0748613	-0.0462729	-0.093319	0.173507	-0.0501449	-0.119539	-0.00744419	0.0383693	-0.0107733	-0.0741554	-0.0850297	0.0212942	0.183165	-0.0970964	0.142851	-0.0562587	-0.173732	-0.038632	-0.22626
	0.0856958	0.265247	0.0755217	0.2124	0.136714	-0.0454317	0.098516	0.160951	-0.216938	-0.00456094	0.279249	0.26024	0.270351	-0.314089	0.119387	0.279228	0.144045	0.0130271	-0.0837848	-0.145028	0.0100966	-0.247224	-0.0340061	-0.147196	-0.199369	-0.152142	0.161805	-0.393664	-0.0746623	-0.35959	-0.165419	-0.0276164	-0.401306	-0.159443	-0.233044	-0.371413	0.126877	0.217314	-0.145405	0.132515	-0.392184	-0.165333	-0.18314	-0.147833	-0.0803	0.0248636	-0.272857	-0.0437745	0.164949
	0.0355415	-0.372908	-0.278857	0.0868819	-0.200132	-0.0740514	-0.0664879	-0.103691	-0.198841	-0.106259	0.259713	0.0174806	0.0251884	-0.308773	0.0663263	-0.0219056	0.103836	0.396226	0.370459	0.10187	-0.175417	0.280656	0.0168472	0.0409053	0.337292	-0.243851	-0.149691	-0.0227445	-0.208593	-0.374423	0.0320663	-0.381687	0.034917	0.145146	0.136641	-0.139588	0.168628	0.0262655	0.0390837	-0.027369	-0.0877239	0.0399315	-0.189564	-0.281815	-0.00015504	0.038684	0.328767	0.313758	-0.268391
	0.0125556	-0.194678	0.207054	-0.188781	-0.0631821	-0.0094019	-0.307155	-0.0554196	-0.073631	-0.347282	-0.272711	0.0263924	-0.0682068	0.149535	0.13924	-0.0741942	0.144095	-0.220526	0.0196777	-0.256938	0.124545	0.173063	0.152318	0.0832361	-0.652786	-0.0798008	0.0475086	0.0235411	-0.418218	0.530755	0.490331	0.0425143	-0.0385162	0.016187	0.387663	0.0512601	0.0091854	0.238324	-0.269399	0.547232	0.120506	0.0641954	0.129045	-0.149001	-0.321022	0.0928132	0.0010018	-0.473773	-0.284351
	0.0019712	-0.071458	-0.174038	0.0551101	-0.0350193	0.194028	0.255227	0.0757697	0.142705	0.119655	0.0112156	0.0598312	0.192496	-0.183221	-0.0761965	0.00335713	0.158732	-0.0795545	-0.063085	0.124133	0.131643	-0.29335	0.0350632	-0.00846156	0.110965	-0.00393294	-0.028559	-0.046302	0.323071	-0.0879948	0.0560898	0.622819	0.701871	0.662595	0.43732	0.116835	0.290429	-0.152192	-0.218726	-0.432206	-0.0545266	-0.252893	0.0558356	-0.0258146	0.0480599	-0.149435	0.070714	-0.0210944	-0.169458
	-0.277045	0.267137	-0.179552	-0.464334	-0.363642	-0.990912	0.122229	0.0103443	-0.408569	-0.197514	0.35377	0.463172	-0.162084	0.362593	-0.223691	-0.228259	-0.50938	-0.0332131	0.336492	-0.108807	0.704055	0.740958	-0.0165655	0.549043	0.159218	-0.0973415	-0.202115	-0.316049	0.369405	0.0967046	0.0245963	0.255889	0.302479	0.764727	0.505702	0.220374	0.151032	0.580972	0.0263845	0.0830343	-0.370117	0.183693	-0.165803	-0.458217	0.394901	0.431886	0.814973	-0.281727	0.541344
	0.0378382	-0.000894482	0.284225	0.236916	0.214065	0.260752	0.0766254	0.375563	-0.00162634	0.0923968	0.182325	0.231384	0.0821454	-0.0194475	0.202	0.0899533	-0.0994571	-0.0861894	-0.0725269	-0.0305115	0.0531041	-0.138076	-0.0861515	-0.140873	-0.143073	0.0440969	-0.00921529	-0.169608	-0.371141	-0.229205	0.166166	0.800695	1.16331	0.980058	0.567034	0.572588	0.308439	0.296654	0.361582	0.349041	0.29659	0.0265653	0.0967189	0.401782	0.688373	0.567628	0.525934	0.595863	0.543523
	0.413737	-0.474565	0.0448417	0.0542797	0.0521551	0.534529	0.318025	0.291243	-0.0934247	-0.0207843	0.350616	0.475425	0.152753	0.0295645	-0.0590659	0.0911935	0.269661	0.31943	-0.0811412	0.174862	0.315123	-0.130906	-0.00191918	-0.102157	-0.0744418	0.0153714	-0.052573	-0.257056	0.194158	-0.184793	0.329194	0.566871	1.10872	1.38756	0.740244	0.0241946	0.372909	0.278634	-0.57336	-0.242403	0.0281421	-0.06351	-0.108958	-0.18347	-0.282826	-0.252181	-0.151263	0.187881	0.182931
	0.145432	-0.0454361	-0.0586124	-0.0658477	-0.140116	-0.0639494	-0.00668951	0.0883971	0.131349	-0.00998945	-0.178465	0.244029	0.153083	-0.056068	0.196238	0.0787729	0.179532	0.115325	0.275273	0.310492	0.251391	0.158731	0.1043	0.222356	0.173572	0.147224	0.0801438	-0.091899	0.134527	0.00232645	0.172527	0.368784	0.226681	0.251131	0.190581	0.223704	0.168741	0.075959	0.00538879	0.0635863	0.0985369	-0.0434543	-0.0140939	-0.00385264	0.0542405	0.13004	-0.00558634	-0.0673015	-0.0815114
	-0.0885123	0.0751026	0.231808	-0.0247908	-0.0010539	0.013402	-0.160693	-0.13722	-0.11924	0.156369	-0.10043	-0.139643	-0.334638	0.091733	0.1507	-0.178764	-0.0203041	-0.0718338	0.0439557	-0.366978	0.0465999	0.0673167	0.110843	-0.240839	-0.0443289	-0.00278804	0.146641	0.242082	-0.153275	-0.0896536	0.0380717	-0.0337828	-0.126412	-0.133685	0.0648286	0.0981202	-0.115487	-0.180261	-0.0309582	-0.0884114	-0.350055	-0.18119	-0.335337	0.115627	0.154424	0.00512926	0.160141	-0.254607	-0.199873
	-0.0305336	0.108362	-0.0244181	0.202053	0.161287	0.305008	-0.0426805	0.101582	0.0566004	0.305199	0.13601	0.1711	-0.0192544	0.0636109	0.000330237	-0.190276	-0.255601	-0.06605	0.0276027	0.0538835	-0.0789677	-0.0687556	0.0262945	-0.0355871	-0.0840384	-0.176274	-0.161726	-0.118101	0.161256	-0.100424	-0.146971	0.0191104	0.238931	-0.0910729	-0.103966	-0.112245	-0.219608	0.0194485	0.268478	-0.0585736	0.115702	0.235457	-0.0088158	0.120648	-0.130217	-0.0952669	-0.20692	-0.180467	0.0996435
	0.284348	-0.0124474	-0.155822	-0.120926	0.0634819	-0.0115694	0.196188	0.026935	-0.055954	-0.00898241	-0.0299962	-0.0881241	-0.187879	-0.0946365	-0.167098	-0.231132	0.0208342	0.255228	0.441573	0.390577	0.356412	0.155867	0.0711172	0.231553	-0.11394	-0.0526881	0.173599	0.12198	0.17709	0.29409	0.161305	0.423007	0.210777	0.250155	0.00290733	0.16547	0.114064	-0.143319	-0.00647086	0.0123132	0.0542342	-0.178528	-0.109797	-0.0599843	-0.144823	-0.00211408	-0.0909625	0.0291817	0.0121898
ib	Water
	0.0870756	-0.0838078	0.215819	0.118802	0.158944	-0.0126464	-0.0913803	-0.0183891	-0.177776	-0.0518608	0.034662	-0.0344846	-0.0694025	-0.253519	0.0391569	-0.095921	-0.0316433	0.0275902	0.0212499	0.0195154	0.136633	0.0778094	-0.0927708	-0.145734	-0.0245446	0.16456	0.0304496	0.117829	-0.0572083	-0.148196	-0.0311543	0.00165461	-0.019282	0.0304753	-0.0926656	-0.084686	0.102305	-0.0930152	-0.104524	-0.00297405	0.206672	0.425895	0.354215	0.200745	0.225386	0.082332	0.0311471	0.186123	0.166376
	0.240822	-0.057649	-0.0969249	0.330011	0.123877	0.316859	0.83003	0.201138	0.622169	0.413591	-0.518312	-0.178961	-0.0719556	-0.0209162	-0.021521	-0.0528779	0.198142	-0.184568	-0.325616	0.616346	0.282026	-0.344859	0.340711	0.385252	0.211749	0.118826	-0.0041223	0.495774	0.00956947	-0.273731	-0.19862	-0.0456306	-0.0233876	-0.17521	-0.286249	0.178425	0.135241	-0.118384	0.0949508	-0.399564	-0.786678	-0.101051	-0.52542	-0.193673	0.366701	-0.0192321	0.0316195	-0.289981	0.393353
	0.497632	0.363096	1.39223	1.0073	-0.241729	0.421506	1.15212	0.8137	1.29289	0.439053	0.607139	0.75101	0.568317	0.797741	0.319088	0.111235	0.796484	0.349529	0.595946	0.0393128	0.150959	0.138418	0.283691	-0.193715	-0.225489	0.706233	0.184713	1.30996	-0.0425618	0.77664	0.218496	-0.789019	-0.211502	0.237458	0.0503669	0.10818	-0.503445	-0.337693	-0.193297	-0.0944728	-0.0397304	-0.361718	0.29362	0.140178	-0.397915	-0.183818	-0.503981	-0.552529	-0.0444058
	0.06062	0.12814	0.130781	0.0206607	-0.08215	0.109553	0.135944	-0.142852	0.00302613	-0.062251	-0.228291	-0.138607	-0.149834	-0.0849422	-0.00278908	-0.0973437	0.0116377	0.0227463	0.0666111	0.0511149	0.13496	0.200389	0.0549298	0.118501	0.0019743	0.198107	0.0650282	-0.0446928	0.0964892	0.0264548	0.0172076	0.0323234	0.0216996	0.0114864	0.0729374	0.0167297	0.0592965	0.20537	0.147385	0.140156	-0.0156299	0.0897984	0.185313	0.0859796	0.0295444	0.0795145	0.0359224	0.019782	0.131298
	0.241949	0.171293	0.264761	0.14081	0.120315	-0.043847	0.0418752	0.24019	-0.0613729	-0.0183341	-0.287132	-0.192644	0.0615108	0.124625	-0.0542898	-0.0294589	0.104042	-0.0634649	0.16358	0.144657	0.237559	-0.0103362	0.325997	0.243664	-0.0183077	0.0710026	0.129239	0.174549	0.276676	0.2502	0.186393	-0.0477299	0.0761998	-0.0897931	-0.383701	-0.140294	0.148217	-0.147483	-0.0940949	-0.00222182	-0.127518	0.0503872	0.023584	-0.104694	0.0409987	-0.185588	-0.17145	-0.148497	0.061463
	0.0713096	0.142805	0.0771056	0.181437	-0.0705925	-0.00472174	0.0372159	0.0693208	0.0844396	0.0983259	0.0685419	-0.0642642	-0.0891666	-0.0729228	-0.0487789	-0.143954	0.20672	0.0805048	0.0733392	0.15931	0.124493	0.00367734	0.0819478	0.0392263	0.00632952	0.201962	0.0701114	0.0793909	0.185785	0.114047	-0.169505	0.109594	0.229204	0.0448448	0.0597433	0.128968	0.00389204	-0.268316	-0.0208307	-0.0160092	-0.0556209	-0.16298	0.0916828	0.0116766	-0.0316903	0.172929	-0.0220719	0.0396617	0.03124
	-0.0809506	-0.0836256	-0.0193263	0.15313	0.1615	-0.0788975	0.00709333	0.00511679	0.0249161	-0.05479	-0.12412	0.141668	-0.0766874	-0.0588333	0.0037715	-0.0579061	0.010535	0.0130067	0.0942439	-0.115829	-0.0450196	0.0633923	-0.167195	-0.143743	-0.136481	-0.053473	-0.012689	-0.0108554	-0.0383566	0.225288	0.152517	0.054139	-0.0316571	-0.000691528	0.0331307	0.0610184	0.0460456	-0.0938821	-0.088713	0.152062	0.0406463	0.183479	-0.0273435	0.108785	-0.0924013	-0.0173867	-0.0138705	0.233834	0.0242397
	0.123184	0.0866388	-0.028107	0.025053	0.0797856	-0.140577	-0.133982	-0.119325	-0.120216	-0.0357558	0.0164494	-0.166968	-0.196417	-0.121485	-0.0905416	-0.108409	-0.140728	-0.0756422	-0.0407111	-0.0698673	-0.00631439	-0.0514188	-0.123428	-0.0612048	-0.0779381	0.136268	0.00349129	-0.0266687	0.00702232	-0.00297307	0.0032683	0.119545	-0.137677	-0.00387893	-0.145298	0.0698237	0.0569182	0.0723747	0.183412	0.0993832	0.0746089	0.139567	0.188589	0.200901	0.0197491	0.173586	0.115775	0.165276	0.0563583
	0.0946932	0.166202	-0.0229859	0.0856832	-0.129172	-0.13049	-0.0176013	0.102533	-0.0106152	0.104049	-0.0730078	0.0140079	-0.0343643	-0.0121097	0.0656809	0.150918	-0.0125077	0.0772965	0.0522534	-0.00885014	0.263477	0.208343	0.0145879	-0.151656	-0.0699159	0.181543	-0.0971245	-0.0871857	-0.06331	-0.0324118	0.114532	0.139639	0.127931	0.0204784	0.128194	0.0493278	0.118364	-0.0546166	-0.043987	0.0224577	-0.11942	-0.0396879	0.0113799	-0.0685525	-0.144829	-0.192034	0.04646	-0.146194	-0.121191
	-0.106244	-0.189119	-0.0526309	0.306202	0.031669	-0.237732	0.0351824	-0.0782036	-0.0588925	0.0748482	0.0353238	0.179614	0.0760084	0.197587	0.00667252	0.012793	0.359164	0.0711251	-0.0792692	-0.278825	-0.107496	-0.0977073	-0.207276	-0.421828	-0.12073	0.236478	-0.277671	-0.269438	0.0621003	0.111716	-0.014163	0.115301	-0.188077	0.120832	0.239844	0.200021	-0.425404	0.030413	0.142813	0.190347	-0.0355729	-0.14288	-0.00593096	-0.15579	-0.122864	0.162938	-0.181849	-0.256747	0.455289
	0.503473	0.0673227	-0.237571	0.0977453	-0.0270352	-0.11569	-0.0355554	0.143384	0.141152	0.0140922	0.331455	0.187264	0.0823086	-0.0325235	-0.113363	-0.185433	-0.140078	-0.25738	0.147656	0.100145	-0.0979903	0.0800542	0.069971	-0.266208	0.195435	-0.0703071	0.220354	0.242193	0.10778	0.198062	0.0329822	0.137127	0.0773818	0.0418248	0.0175335	0.148817	0.0792393	-0.161128	-0.140174	0.0273689	-0.0511284	-0.0978687	-0.143868	0.0421336	0.112443	0.18899	-0.0439106	-0.0286646	-0.0510571
	0.0274162	-0.117947	-0.0353338	-0.0215439	-0.058551	-0.0542822	-0.144839	-0.0989796	-0.131268	-0.00413815	-0.07761	-0.142404	-0.0580521	-0.109769	-0.0454952	0.140001	0.140271	0.014398	-0.119058	0.0349478	-0.0300134	0.0451242	-0.114252	-0.125319	-0.113179	-0.254538	-0.168491	-0.126558	0.127616	0.0468739	0.0580045	0.0269198	0.159815	0.0587096	0.0270509	-0.0337817	0.041017	0.181479	0.141109	0.120966	0.00556997	0.0730736	0.143653	-0.0477993	0.160678	-0.00747561	0.130878	-0.0201051	0.0981396
	0.430463	-0.11191	0.39651	0.121108	-0.236171	0.209656	-0.0649649	0.0832131	-0.23629	-0.0957075	-0.269432	0.0198013	-0.223013	-0.186829	-0.0837074	-0.119336	0.183881	0.0347254	0.193487	0.0207957	-0.453183	0.166985	-0.524743	-0.253537	0.166963	-0.00330911	-0.383538	-0.127955	0.0858023	-0.414928	-0.0855236	-0.360873	0.0715966	0.0271508	0.0363388	0.00572612	0.0710358	0.51413	0.118879	0.111664	0.0894371	0.359644	-0.27835	-0.0514001	0.0497502	-0.191055	0.296762	-0.288119	-0.0997864
	-0.138258	0.104887	0.0361825	-0.0214386	0.0170144	-0.126301	-0.0030128	0.022149	0.0923656	-0.0257452	-0.188745	-0.104012	-0.181563	-0.0488754	-0.0173892	-0.218159	-0.246884	0.146923	0.157442	-0.051018	0.0284103	-0.119106	0.0567679	-0.0965245	-0.130086	-0.0380819	-0.00543413	0.11931	0.00390348	0.0441536	-0.201262	-0.0272153	-0.0689879	0.158334	0.202404	0.204248	0.0251318	-0.0804223	-0.0522382	0.0772576	0.15758	-0.142241	-0.0936687	-0.0180827	0.0258767	-0.20846	0.156715	0.0994204	-0.010416
	0.0967481	-0.0250587	-0.129992	-0.0138786	-0.022542	-0.01184	-0.0694987	-0.123573	-0.0636902	-0.107091	-0.134545	-0.0142656	-0.0891497	-0.0524364	-0.00796361	-0.0515394	-0.0700223	-0.00772055	0.0333253	-0.118826	-0.0924959	-0.01446	0.0977505	-0.00971137	-0.0607996	0.0806074	0.131504	-0.0105675	0.000702036	0.0573144	-0.00135188	-0.0592557	-0.0871941	-0.0352095	-0.0344784	0.0599361	0.0794967	0.195838	0.0603677	0.0287359	0.00884898	0.046546	-0.0119463	0.0497299	-0.112643	-0.0138557	0.0634306	-0.0453943	0.0383672
	0.421425	0.112709	0.123383	0.121395	0.136727	0.190557	0.126145	0.0888931	0.0299934	-0.00276427	-0.0174254	0.0558677	0.0639949	0.360606	0.144366	0.184142	0.0796834	0.14264	0.190658	0.0930768	0.25359	0.0788201	0.0555243	0.100064	0.137603	0.0951944	0.0895729	-0.0510587	-0.190852	-0.189978	-0.0826655	-0.258595	-0.0454263	-0.181869	-0.15373	0.0212644	0.135498	0.148082	0.0531893	0.0884213	0.108859	0.214653	0.134975	0.0641586	-0.198146	-0.0311876	-0.0947668	-0.192757	-0.154495
	-0.0185556	0.0353643	-0.00999732	0.269118	0.0414562	0.282139	0.156892	-0.0654661	-0.162543	-0.115589	-0.190159	-0.225387	-0.038319	-0.0569047	-0.0792822	-0.113473	-0.0525979	-0.139501	0.0655039	-0.144996	-0.140106	0.155175	0.269507	0.0271874	-0.000638418	0.0456873	-0.0287125	-0.0105712	0.025373	-0.100884	-0.136331	0.026903	0.0517007	0.0384937	0.25465	0.0181622	0.0639128	0.185542	0.0370619	0.106302	0.243839	0.0772957	-0.0830861	-0.129059	0.110224	0.130031	-0.143367	-0.130755	-0.0783682
	0.00458626	0.188955	-0.0459255	0.498577	-0.34438	0.367191	-0.090177	0.0848235	-0.358676	-0.603438	-0.345673	-0.38396	0.8084	0.0457238	-0.105445	-0.164937	-0.365829	-0.699442	0.0540784	-0.080295	-0.676853	0.133869	0.237468	0.0369487	-0.746791	0.172246	0.400516	0.919313	-0.244252	-0.412374	-0.48758	-0.34924	0.042928	0.357385	0.268272	0.4782	-0.0605746	0.416288	-0.00666064	-0.00484291	-0.0437954	-0.106981	-0.381918	-0.26642	-0.151538	0.236058	-0.0354771	0.377304	0.142791
	-0.130273	-0.119119	-0.0101635	0.135699	-0.12423	-0.171605	0.18378	0.149794	-0.288403	-0.0744935	0.19457	0.348015	-0.11914	0.284725	0.354247	0.0655828	0.00122256	0.133707	0.0165361	-0.00642721	-0.0549575	-0.202941	-0.0722422	-0.160792	0.158929	-0.0320843	0.000178876	0.188486	-0.141788	0.166922	0.170669	0.203003	0.382287	0.0692012	-0.120817	-0.0253343	-0.136219	0.260073	0.387851	0.0480825	-0.0911305	-0.0580166	0.245156	-0.0747448	0.0962742	-0.0738363	0.147572	0.216163	0.310669
	0.309847	0.388424	0.767002	0.0113072	0.339168	0.274548	-0.175484	0.34137	0.1419	-0.131418	0.162357	0.188941	-0.207904	-0.245636	0.0259976	-0.0102393	-0.272943	-0.217587	0.0237355	0.082057	0.205321	0.206245	0.528689	0.210461	1.23642	0.625111	0.56233	0.254009	-0.161231	0.222539	-0.0574525	0.166182	-0.378285	-0.190671	-0.491084	-0.177718	0.0915392	-0.184081	-0.0295566	-0.0454437	-0.408391	-0.318275	-0.240375	-0.328517	-0.293669	-0.103097	-0.108223	-0.102165	-0.100837
	0.139499	0.0685004	0.0466912	0.0948013	0.047011	0.034798	0.0765244	-0.0677691	0.0318541	-0.0783123	0.00258083	-0.0130939	-0.0338837	0.00235368	0.091414	0.0762445	-0.00623131	0.05021	0.133938	0.0989106	0.0987349	0.106674	0.209947	0.142498	0.199841	0.127963	-0.0677762	-0.0136176	-0.0171118	-0.0244592	-0.154499	-0.131406	-0.0881194	-0.213613	-0.129637	-0.0517667	-0.0236321	0.0744981	0.0444639	0.110294	0.223805	0.156432	0.0537582	-0.0631865	0.0200022	0.111054	0.0295963	0.0071432	0.0652615
	0.194402	0.0506799	0.00273792	0.1695	0.0975745	0.0156666	-0.184845	0.170301	0.0698069	-0.00399032	-0.00287829	-0.124456	-0.0562743	-0.0551644	-0.11088	0.00336109	-0.0526593	-0.0254633	-0.011596	-0.0904898	0.158819	0.0649613	0.0517897	0.0252663	0.0217089	-0.0116136	-0.0238905	0.0947564	0.140571	0.190858	0.17472	0.041543	-0.0868157	0.0432194	0.176808	0.203143	-0.0351509	-0.0387146	-0.0611105	0.0202534	0.0664539	-0.052212	-0.0299463	-0.0466729	0.0807809	-0.00479547	-0.0764722	0.114565	0.0890878
	0.289805	0.0277675	-0.349566	0.549081	0.0121074	0.419601	0.633723	0.183934	0.30861	-0.494156	0.177683	0.190013	0.837178	0.0758238	0.453752	0.364564	0.553703	0.462308	0.468433	0.2121	0.152821	0.165098	-0.309659	-0.113428	-0.408396	-0.213252	0.311846	0.0202842	0.158699	-0.285923	-0.0438096	-0.015599	-0.115597	-0.413491	-0.335808	-0.140477	-0.407909	-0.418486	0.225337	-0.0268714	-0.409303	-0.116295	-0.298559	0.00663915	-0.118686	-0.0166876	0.22692	0.0702128	0.361694
	0.0116498	0.22698	0.097994	0.299994	0.0690895	0.128192	0.212383	0.278503	-0.0288668	0.00160048	0.127442	0.156698	0.293263	0.197449	-0.0382064	0.269452	-0.0920472	0.0537858	0.127415	-0.0566134	0.264731	0.000696727	0.128456	-0.167267	0.0712544	-0.0818189	-0.134991	0.190823	0.0776426	0.127363	0.123965	-0.0516151	0.138656	0.220988	-0.145333	0.0661308	-0.0883981	0.0541564	-0.0130775	-0.186572	-0.0570939	-0.220228	0.0300136	0.197047	0.0702358	-0.0808681	0.0209725	0.0226998	0.102447
	0.133649	0.0251471	0.226362	0.221235	0.0943526	0.0808018	0.0746203	0.0349787	-0.0529293	-0.0793261	-0.0343954	-0.0427443	0.0225355	-0.0526658	0.0819624	0.0959646	-0.0107487	0.0469706	-0.0346754	-0.0122748	0.000967133	-0.219538	0.0797908	0.0874095	0.0202195	-0.0440005	-0.0480169	-0.0226591	-0.0796291	-0.0352258	-0.135511	-0.0462344	-0.0650934	0.00685085	-0.111189	0.0682283	0.0879818	0.0905342	0.0724631	-0.126994	0.00579206	-0.0906525	-0.166075	-0.0343834	-0.133987	-0.00914134	-0.0674778	0.00138193	-0.0425543
	0.0937064	0.507279	-0.242739	-0.327248	0.068259	0.659681	0.11853	-0.0886399	0.0697535	0.131562	0.146371	-0.217918	0.0609868	0.399197	0.200524	-0.16353	-0.0322624	0.0690573	-0.152924	0.186399	-0.193555	0.080463	-0.347004	-0.0692633	0.544031	-0.422168	-0.251008	-0.0699737	0.53636	-0.225152	-0.216688	0.0183879	-0.342428	-0.170291	0.126596	-0.061056	0.0767769	0.133634	0.10715	-0.280134	-0.0130836	0.274202	0.231703	0.230675	0.0512709	0.344951	-0.303112	0.287207	0.228462
	-0.0534811	0.32877	0.091295	-0.137605	0.177606	0.127238	0.0727703	0.00287042	-0.304	0.13676	-0.0504376	-0.234887	-0.069619	0.273054	0.031227	-0.228028	-0.0888714	0.0273955	-0.117733	0.193821	0.0140268	-0.284664	0.19628	-0.205126	0.195337	-0.126187	-0.112219	0.0423708	0.0235411	0.0386585	-0.158912	0.0457623	0.341017	-0.0861036	-0.110129	-0.0783648	0.155305	0.339702	-0.0926314	-0.23289	-0.058913	0.0697121	0.0343209	-0.193732	0.0693938	-0.170749	0.00435686	0.0711661	0.0755098
	-0.179396	-0.461915	-0.466914	-0.40289	-0.347958	-0.30662	-0.413699	-0.318506	-0.264005	-0.134904	-0.215315	-0.0997198	-0.191192	-0.184989	-0.0792244	-0.154659	-0.196007	-0.195423	-0.0595538	-0.17209	-0.131573	-0.0701476	-0.231278	-0.205569	-0.036775	-0.102491	0.00913828	-0.112498	-0.1348	-0.129845	-0.170638	-0.11241	-0.0725756	-0.230093	0.0740936	0.130384	-0.107345	0.0789355	-0.155604	0.0492494	0.00114348	-0.141177	0.00180948	0.00647617	0.0228627	-0.0442259	0.0243844	0.212455	0.363407
	-0.360569	-0.559758	-0.630709	-0.534512	-0.547223	-0.624855	-0.493704	-0.593385	-0.634989	-0.375205	-0.314787	-0.381018	-0.448379	-0.356568	-0.411194	-0.442305	-0.422172	-0.335986	-0.287462	-0.158916	-0.198411	-0.147389	-0.304737	-0.268471	-0.365254	-0.334657	-0.0517974	-0.00670385	0.0848598	0.140668	0.0899975	0.228258	0.11552	-0.0414719	-0.105465	0.134688	0.0842612	-0.109067	-0.040015	0.119069	-0.0805947	-0.207818	0.106385	0.0245012	-0.00917013	0.0750566	0.0200018	0.127197	-0.00535163
	-0.0894803	-0.0145262	-0.102797	-0.104484	-0.274146	-0.232676	-0.14627	-0.226747	-0.234558	-0.0324973	-0.236977	-0.162552	-0.267322	-0.20974	-0.178458	-0.170372	-0.266531	-0.225587	-0.265429	-0.230065	-0.173663	-0.191466	-0.221493	-0.134844	-0.049873	-0.249542	-0.0646583	-0.0907081	-0.0388822	0.0644267	-0.0179309	0.0396469	0.0237907	-0.189704	-0.0504525	0.046415	0.0823725	-0.123867	0.0242692	-0.0390562	-0.0301865	-0.141079	-0.0886147	-0.0521239	-0.119136	0.0788692	0.0311762	0.0406847	-0.0485434
	0.0362911	-0.157492	0.0394258	-0.103803	0.0374972	0.0147378	-0.139764	-0.111733	-0.0796387	-0.239635	-0.15365	-0.234177	-0.344124	-0.224687	-0.152255	-0.285155	-0.108052	-0.262617	-0.0867225	0.0739084	-0.0666674	-0.0106252	0.0153764	-0.194994	-0.153454	-0.0535795	-0.0387285	0.00822819	-0.133368	0.0363953	0.000980845	-0.019574	0.140098	0.0972883	-0.0641849	-0.0381849	0.0116572	-0.00738826	0.0799331	-0.00158383	-0.0599614	-0.0533901	-0.00662705	-0.0240342	-0.0453678	0.0198065	0.12284	0.0916894	-0.0292854
	0.0136967	-0.108275	-0.0761596	0.207173	0.0617454	-0.23162	0.0918998	-0.195563	-0.291748	-0.272243	-0.297939	-0.264231	-0.212566	-0.0995066	-0.245537	-0.115311	-0.0338324	0.226124	-0.0136557	0.0062976	0.0236981	0.157278	0.0481921	-0.0256947	-0.0233504	0.0644926	-0.0675146	-0.11551	0.195975	0.024249	0.118992	0.292323	0.144026	0.167785	0.0130866	-0.0250076	0.216481	0.100573	0.294342	0.264695	0.328274	0.00569021	0.439024	0.258596	0.126983	0.362006	0.0762393	0.168393	0.274726
	0.0960359	-0.00958975	-0.0182232	-0.0668676	-0.0532568	-0.116106	-0.205826	-0.238976	-0.158202	-0.185778	-0.130291	-0.227542	-0.222957	-0.210238	-0.278784	-0.176914	-0.186817	-0.0405495	-0.111784	0.0342415	-0.0600556	-0.0651879	-0.0362442	0.00136978	0.106076	0.108903	0.0259698	-0.022083	0.0688699	-0.0084138	0.0453448	0.0311125	0.218439	-0.00493186	-0.247326	0.0505055	-0.0015252	0.0454001	0.0540211	0.127592	0.0132549	0.0176463	0.116687	0.189697	0.215782	0.102354	0.156685	0.139257	0.0581563
	0.263661	-0.00942149	0.0255227	-0.0672564	-0.0545024	-0.0507791	-0.0432798	-0.120483	-0.199886	-0.102601	-0.215559	-0.159084	-0.160699	-0.163145	-0.27963	-0.278195	-0.162322	-0.121287	-0.0559397	0.0104556	0.0168523	0.0190527	-0.0495385	-0.14639	-0.164954	-0.181097	-0.0396181	-0.105735	0.067268	0.0125142	-0.0298974	0.00484542	-0.101396	-0.0655644	0.0550172	0.068347	0.122818	0.0931284	0.158718	0.212224	0.107336	0.123962	0.196108	0.259655	0.135707	0.0586684	0.18458	0.30175	0.0801681
	0.143402	-0.0128915	0.000110458	0.000753821	0.0386391	-0.0308905	0.0150519	-0.0819034	-0.0727749	-0.0963396	-0.067846	-0.0781145	-0.127902	-0.0827649	-0.0100106	-0.0813685	-0.0465285	-0.0258821	-0.00840748	0.0393821	0.0846367	0.0240477	-0.0722322	-0.20164	-0.0893762	-0.0817451	-0.0368017	0.0390923	-0.0680523	-0.0528062	-0.0244575	0.073026	-0.0424883	-0.0651331	-0.0792265	-0.0595335	-0.0484462	-0.019387	0.0406203	-0.141617	-0.0192731	-0.0218152	-0.0196368	-0.0375778	-0.0047978	0.034015	0.0426701	0.0796904	-0.0897926
	0.217134	0.0194647	0.00903338	0.303684	0.0652428	0.1857	0.00662631	0.124036	-0.0394686	-0.0494814	-0.0296684	-0.146882	0.00339541	-0.139379	-0.105305	-0.118455	-0.211137	-0.0959002	-0.0340418	0.20963	0.0890636	0.17202	-0.0783883	-0.0691345	0.0519195	0.0587211	0.054867	0.100055	-0.0686842	-0.0689201	0.0513168	0.0446198	-0.284571	-0.0949171	-0.0225489	-0.0200138	0.177809	-0.136604	0.0169577	-0.117989	0.116003	-0.0169702	-0.0349909	0.10291	-0.0925877	-0.0362781	0.0604516	-0.0335167	-0.132212
	0.384146	0.151532	0.108271	0.131615	0.119877	0.0913313	-0.0421706	-0.0703374	-0.0880272	0.0137278	-0.0825221	-0.0461413	-0.159475	-0.0251415	-0.112677	-0.14327	-0.1105	-0.107019	-0.0332522	-0.0252335	-0.0677403	-0.105743	-0.0748236	-0.204261	-0.166943	-0.094376	0.00866625	0.0102225	-0.0762928	0.0728161	0.0230583	0.0108203	-0.020444	-0.061983	-0.0729565	-0.0427952	0.0830185	0.0846486	0.0100435	-0.0116026	0.0396398	0.0373636	0.0794204	0.0154774	-0.00702559	0.0328484	0.0422373	0.054154	0.00471761
	-0.0767476	-0.0930367	0.0381353	-0.160535	-0.268791	0.273636	0.0580417	0.0607007	0.12678	-0.00763948	-0.359929	-0.181427	0.0474847	0.0383111	0.294566	-0.143638	0.243186	0.0905388	-0.0242366	0.144067	0.174612	-0.177184	-0.0533164	0.145378	-0.0289469	-0.00356029	-0.0707389	0.129672	0.0400663	-0.0145297	-0.174231	0.207864	0.00319673	-0.2155	-0.103351	0.100382	-0.0718348	-0.0804789	0.217384	0.245993	0.293174	-0.213682	0.23473	0.0649138	-0.129328	0.033269	0.0857196	-0.269355	-0.00963652
	0.275077	0.00395164	0.0057005	0.222058	-0.198413	-0.0909782	0.16241	-0.271882	0.0376323	-0.088401	-0.0123417	-0.119564	0.0731861	0.0260105	0.179986	-0.140686	-0.260506	-0.145131	-0.0826446	0.148477	-0.144116	-0.112651	-0.260097	0.426826	0.00564756	-0.186051	-0.173996	0.223518	-0.161328	-0.0545093	0.269332	-0.164575	-0.0324226	0.163864	-0.0790974	0.0692178	-0.203368	-0.383281	0.0162069	0.00774139	-0.0377617	-0.202032	0.3244	0.147908	-0.171245	-0.209105	-0.0193941	-0.0257543	-0.0751863
	0.457169	0.227566	0.286404	0.453089	0.466897	0.351192	0.625546	0.31646	0.185574	0.0509166	0.0648551	0.136175	0.246064	0.251168	0.267586	0.29824	0.242748	0.303195	0.330615	0.101851	0.133601	0.311465	0.170638	0.0390971	0.329394	0.354003	0.294274	0.200044	0.380049	0.290076	0.216737	0.232355	0.375319	-0.00819076	-0.0203864	0.0710207	0.136186	0.091586	-0.143768	0.170055	-0.0859279	-0.0374556	-0.147224	-0.163971	0.0073774	0.0557676	-0.19294	-0.0724231	0.0124141
	0.0283209	0.126656	0.0995835	0.0424142	-0.147991	-0.170873	-0.158588	-0.0949642	-0.0615063	0.18419	0.0215305	-0.0370433	0.224512	0.0787216	-0.0562832	-0.150598	-0.00982311	-0.190242	0.0748849	0.123905	0.0040223	-0.0416504	-0.0834523	-0.0599673	-0.0791509	0.169529	0.00539891	-0.020811	-0.108834	-0.138981	0.056312	0.0495857	0.165628	0.0178179	-0.0345611	0.186044	-0.0410798	0.0579322	-0.0869635	0.0697662	-0.137657	0.111866	0.327943	-0.146003	0.114511	-0.0489691	-0.243122	0.0104894	0.0313343
	-0.0287042	0.264648	0.259616	0.21914	0.177238	0.292933	0.101532	0.459831	0.656834	0.411506	0.459706	0.350561	0.371951	0.0972158	0.347624	0.419413	0.150702	0.11363	0.226187	0.104196	0.138921	0.151694	0.0539494	-0.209748	0.0513624	0.0296867	0.18718	0.0336832	0.154021	0.0122768	0.0877217	0.193357	0.312344	0.0555428	-0.0594965	-0.102924	-0.158494	-0.3115	0.212232	0.169641	0.200997	0.101453	0.168472	0.0406175	0.132052	-0.171967	0.0132145	0.0185899	-0.239004
	0.235973	0.629056	0.883077	0.459955	0.716347	0.911081	1.04827	1.44588	1.15948	1.04404	1.01573	0.836292	0.820247	0.882773	0.412441	0.462574	1.00373	0.928722	0.0886748	0.264709	0.258601	0.170885	-0.0507766	0.350453	0.186894	0.13617	0.403245	-0.109556	0.188584	0.13136	0.417252	0.0699075	0.416445	0.165205	0.101527	-0.320543	-0.377956	-0.245262	-0.146253	0.421209	-0.0683167	-0.294955	-0.048353	-0.461548	-0.27787	-0.115855	-0.232999	-0.379317	-0.377039
	0.335537	0.154841	0.0649341	-0.0566279	0.00872537	-0.0562715	0.13299	0.249696	-0.0952333	0.073912	0.195514	-0.197512	-0.0225467	0.421144	0.132575	-0.0415393	0.0181948	0.0245208	0.0261195	0.245935	0.087519	0.239991	0.0392007	0.110558	-0.10185	0.127077	0.295445	0.145049	0.283878	0.254583	0.168232	0.238926	0.084309	0.386584	-0.0318669	0.0664882	0.199519	0.0340753	0.338648	-0.119078	-0.114963	0.185054	-0.138672	-0.110663	-0.118049	-0.169678	0.357742	0.132865	0.0569976
	-0.165842	-0.182533	0.350179	0.336265	-0.224756	0.177714	0.484594	0.525994	-0.279614	-0.147471	0.0667085	0.187641	0.538744	0.412726	0.37881	0.113323	-0.0502023	0.104823	0.406192	0.227655	0.370802	0.342913	0.0446601	0.120152	0.0293284	-0.251213	-0.354316	-0.258413	-0.30142	-0.312116	0.388814	0.08466	-0.20951	-0.263578	-0.0487664	-0.0899251	-0.380563	-0.00309951	0.374835	-0.791018	0.340479	0.547134	-0.32045	-0.240667	-0.450978	0.257045	-0.478772	-0.406695	0.101054
	-0.375146	-0.0978732	-0.319781	-0.386764	-0.501904	-0.195228	0.064647	0.672333	0.271264	0.0796717	0.065844	1.01157	1.07642	0.277004	0.261536	0.2524	0.400742	0.72966	-0.332425	-0.371201	-0.171077	-0.307262	0.317233	0.46468	0.0788818	-0.351704	-0.186058	-0.300191	-0.568661	-0.497532	-0.569262	0.232664	0.451941	-0.121844	-0.453027	-0.658344	-1.36221	-0.553242	0.26689	0.341499	0.111767	-0.0788929	0.366062	0.077926	0.362121	-0.819476	0.141865	-0.389014	-0.60466
	0.199574	0.453926	0.567954	0.0494907	-0.183145	0.269052	0.563937	1.33184	0.899605	0.708172	0.211834	0.797151	0.747226	0.511524	0.400339	0.983828	1.10034	0.611684	-0.120342	-0.149008	0.229926	0.177129	0.246382	0.16484	-0.434277	0.218774	0.355234	-0.0837622	-0.285867	0.0809215	-0.0616994	0.168608	-0.119835	-0.173181	-0.853629	-0.566618	-0.897249	-0.597386	0.576274	0.147667	-0.468979	-0.0651496	0.0674108	0.193845	-0.118557	-0.604623	0.138605	-0.364104	-0.522553
	0.457749	0.558497	0.16068	0.301628	-0.0275112	0.151828	0.628163	1.20286	1.28149	0.844303	0.0913666	0.766942	0.538577	0.295321	0.145053	0.501668	0.518347	0.247542	-0.182127	0.0191062	0.199371	-0.0442119	0.0984938	-0.074215	-0.191408	0.177183	-0.0995628	-0.181449	-0.407704	-0.0085326	-0.0406853	-0.0566723	0.17433	0.153409	-0.515126	-0.392734	-0.574487	-0.0943482	0.00951775	0.182785	-0.613385	-0.203738	-0.0713308	-0.172249	-0.397629	-0.684541	-0.358828	-0.271832	-0.377069
	0.0646023	-0.136618	0.186837	-0.254333	0.0716455	-0.159781	0.0532104	0.0205398	-0.338356	-0.265643	0.006405	0.0900227	0.312598	-0.265196	-0.0783591	-0.0116883	-0.0128443	0.186933	0.171726	0.269448	0.277057	-0.00970488	0.149138	0.187508	0.104092	0.0655763	0.0172181	0.0389367	-0.0871827	0.130985	-0.00552195	-0.407352	0.161664	-0.257434	-0.150105	-0.0377079	-0.236767	-0.040893	-0.0225274	-0.0784744	-0.338648	-0.152595	-0.425232	0.0598888	0.00212835	0.00718577	0.180193	-0.212658	-0.0342666
	0.141827	0.0920047	0.370033	0.0613793	-0.0495477	-0.188662	0.0279817	-0.0837378	0.576828	0.17067	0.0933159	0.131913	-0.156441	-0.224516	0.0115911	0.0592296	-0.0194617	-0.0506295	0.0865567	-0.390073	-0.252516	-0.0274176	0.0531405	0.39264	-0.297139	0.284114	-0.137797	0.0192742	0.18452	0.077794	0.151045	-0.137137	-0.248351	-0.357673	-0.0112115	-0.406192	-0.0741786	0.0267366	-0.405568	-0.320069	-0.498384	-0.0743576	0.146086	0.228098	-0.05186	0.389139	0.0646094	-0.13709	0.0066738
	-0.0953762	-0.140794	0.127287	-0.152612	-0.0931367	-0.347738	-0.367085	-0.515231	-0.222347	-0.442815	-0.139443	-0.207503	-0.141504	-0.0210756	-0.405516	0.0391109	-0.0388571	-0.040439	0.0984691	-0.101217	-0.0827136	-0.079837	-0.180131	0.136666	-0.216484	0.0847813	-0.0137396	-0.0956289	0.150125	0.0226644	0.0175594	-0.0298925	0.0482763	-0.055278	0.110877	-0.0712972	-0.0527789	-0.244592	0.0325152	0.375766	-0.0429432	-0.400499	0.236152	-0.0326801	0.197037	0.0770131	0.171324	0.225392	0.0946534
	-0.0159628	-0.0290371	0.120971	-0.0947579	0.053238	-0.00725217	0.0961151	0.245612	0.269848	0.0738796	0.209609	0.103714	-0.179585	-0.0255531	-0.115163	-0.277476	0.126598	-0.0572589	0.30309	-0.14392	0.156827	0.0292925	-0.00735122	-0.0577251	-0.106678	0.170313	0.0753912	-0.076855	0.223732	-0.074679	-0.124454	0.364266	0.148836	-0.162045	-0.0444028	0.0249613	0.0807122	0.0186301	-0.110204	-0.149377	0.217394	0.277035	0.0992568	0.115198	-0.0838528	-0.125784	-0.154873	-0.155233	-0.174071
	-0.323417	-0.491428	-0.453541	-0.314588	-0.562028	-0.424152	-0.259715	-0.567727	-0.344073	-0.32225	-0.301814	-0.0708678	-0.444639	-0.15891	-0.385127	-0.4706	-0.129723	0.0714961	0.256894	0.266972	0.301601	-0.0594021	0.0503798	-0.265123	-0.199945	0.44572	0.465023	0.261361	0.171553	0.322065	0.291138	0.139408	0.0830835	0.2101	-0.0168688	0.136981	-0.0873491	0.0840096	0.0702631	0.257727	0.257748	0.00790163	0.102474	0.0110188	0.357788	0.229499	0.0740065	-0.146125	-0.0535553
	0.0139443	-0.182525	-0.0382279	0.0435389	0.0708874	-0.0255053	-0.0449789	0.203589	0.292232	-0.132781	0.0446728	0.128791	0.15788	-0.0565477	-0.055515	-0.10629	0.181562	0.109808	-0.15428	0.145533	0.0471379	0.2635	0.0240706	0.195476	0.0249727	-0.030125	-0.410871	-0.1658	0.264831	0.0620704	-0.0666418	0.0441601	-0.129249	0.164448	0.0624886	-0.046296	-0.212955	-0.044582	-0.108768	-0.00516993	-0.0597713	-0.0745892	0.0537671	-0.00535471	0.0984949	-0.0211745	-0.143488	-0.146118	-0.112483
	0.124906	-0.157858	-0.0609175	0.195447	0.256142	-0.0500955	-0.122239	-0.071366	-0.293767	-0.08172	0.0189141	0.128454	0.0332851	0.107903	0.117325	-0.125381	-0.186326	-0.168132	-0.0365293	0.122374	-0.128195	-0.205424	0.136977	-0.0441293	0.191312	-0.0448393	-0.0350183	0.118702	-0.11185	0.193484	0.271828	0.153363	0.413566	0.0563493	-0.0790766	-0.131534	-0.196251	-0.0107226	-0.176382	0.0645045	-0.229258	0.279947	-0.429322	0.458057	0.0810993	-0.138849	0.162375	0.0538888	0.393206
	-0.0900776	-0.340779	-0.187543	-0.459682	-0.166271	0.0645837	-0.235684	0.267854	0.116374	0.24778	-0.126629	-0.143881	0.028188	0.391878	-0.0173726	0.345274	0.149236	0.116969	-0.116975	-0.130889	0.367605	-0.230543	-0.0353276	-0.0425	0.176216	0.016047	-0.160575	-0.218199	0.0571005	0.168855	0.0989742	0.0753516	0.199152	0.329183	-0.0451436	0.0349609	-0.00589813	-0.227718	0.0527012	0.0901909	0.0831004	-0.0782413	-0.331688	-0.00591169	-0.097864	0.0452704	-0.169586	0.108837	-0.111491
	-0.769674	-0.629951	-0.541265	-0.444993	-0.395047	-0.60306	-0.458746	0.0655059	-0.245364	-0.283003	-0.0391487	-0.0634992	0.416773	0.355555	0.204115	-0.116674	0.0676121	0.053326	0.187432	0.0950839	0.465163	0.256453	0.210909	0.609796	0.215253	0.436018	0.412105	-0.0302589	-0.337789	-0.0662464	-0.189082	-0.148817	-0.258637	-0.21363	-0.160996	0.0741948	-0.164275	-0.162027	-0.26016	0.100486	0.00831329	0.332561	0.397274	-0.228992	0.131343	-0.251431	0.377674	0.673157	0.580864
	0.077848	-0.00335237	0.248675	0.13412	0.103382	-0.200618	-0.147841	0.0161701	0.0412818	0.226531	-0.295139	-0.0128177	0.122354	0.413621	-0.177342	-0.150578	0.18471	0.09751	0.0846313	0.0807292	0.15464	0.0820492	-0.0489199	-0.319596	-0.0891241	0.00364855	-0.219769	0.256531	-0.101117	-0.129334	0.125044	0.23225	-0.0537013	0.0604697	0.337122	-0.158111	0.0257055	0.115093	0.0999766	-0.0772708	0.429353	-0.202386	0.0548685	0.142939	-0.0815615	0.0304753	-0.290135	-0.190392	-0.00103973
	0.064086	-0.0427339	-0.0201641	-0.183524	0.0796232	-0.0447465	0.0926406	-0.0669874	-0.14281	-0.126579	-0.261178	-0.233556	-0.0693375	-0.0628097	-0.0641479	0.0243639	0.0734397	0.136461	0.106698	-0.135688	0.0599755	0.0511842	0.0790881	0.0954247	-0.0990699	-0.00615797	0.000313761	0.0362634	-0.0787017	-0.120358	-0.101369	0.234706	0.147307	0.0178738	0.0483703	0.0181247	-0.0197721	-0.0523636	-0.127276	-0.25227	0.00582734	0.0295681	0.165651	0.0270281	-0.130476	-0.0710157	-0.0553739	0.0345928	0.00209136
	-0.383744	-0.16445	-0.362816	-0.1861	-0.155585	-0.174925	-0.0480841	-0.031414	-0.151204	-0.369281	-0.0697983	0.0685256	-0.129227	-0.114448	0.108721	-0.164414	-0.331902	-0.0417776	0.148664	0.0607173	0.0367239	0.106841	0.17538	0.0645443	-0.00763812	0.1048	0.0228187	-0.066484	-0.129566	-0.0294393	0.290194	0.236456	-0.0141098	0.0645493	0.269044	0.039672	-0.180553	-0.0875697	0.0626734	-0.422844	-0.0795519	-0.199924	-0.00487064	0.312749	-0.0552525	0.382068	-0.00594279	-0.012709	0.200921
	-0.064035	-0.151862	0.000428984	-0.0931401	-0.139878	-0.0845825	-0.176776	-0.255122	0.00716769	-0.204061	-0.15875	-0.105774	0.121385	-0.118669	-0.0911811	-0.0883613	-0.455975	0.181301	0.0104277	-0.311753	0.0126532	-0.1843	0.117288	-0.0411136	-0.108768	0.300911	0.204621	-0.0178195	0.0202181	-0.00976732	0.107242	-0.0694124	-0.181433	-0.0376953	0.228189	0.0216994	0.125849	0.275547	0.178577	0.16981	0.00765967	-0.0672344	-0.0345504	0.0816887	-0.00220344	0.0561061	-0.0544391	-0.0513964	0.13703
	-0.0805595	-0.0168729	0.0377507	-0.0314211	-0.225669	-0.116232	-0.0380622	0.0591961	0.0230296	0.0306883	0.0238385	0.235729	0.120788	-0.0187753	0.0420453	-0.0900504	-0.0733494	0.00949502	0.0878868	-0.0228754	0.0678129	0.0186124	0.123051	-0.129148	0.0513213	0.0706733	-0.00759921	-0.0967074	-0.0194461	0.0304111	-0.184522	0.123575	0.0303617	0.0585973	0.08952	0.0771223	0.0547777	-0.106213	-0.219216	0.0114014	0.0138892	-0.23165	-0.202391	-0.25123	-0.131033	-0.227592	-0.130261	-0.0370888	-0.113486
	-0.206792	-0.0536296	0.243546	-0.177183	0.262772	0.342658	0.183961	0.402495	0.72199	0.198733	0.181851	0.388198	0.430317	0.441025	0.474907	0.444445	0.0844192	0.387538	0.0495237	0.119623	0.208214	0.252039	0.703929	0.594502	0.646754	0.179288	0.173765	0.0740421	-0.120284	0.0145373	0.0547874	-0.201514	-0.186393	-0.193992	-0.279606	-0.0614807	-0.208037	-0.126527	-0.445741	-0.240858	-0.0498664	-0.172032	-0.209813	-0.0281361	-0.291605	-0.32245	-0.132602	-0.205418	-0.335353
	0.127696	0.322155	0.168829	0.136716	0.188841	0.205333	0.0417768	0.198358	0.0545648	-0.109637	-0.0757965	0.0944234	0.00042371	0.0194746	0.0382855	-0.013839	0.0130606	0.0768895	-0.0604469	0.131255	0.0856959	0.201643	0.14888	0.17747	0.299554	0.284652	0.111362	0.307946	0.0358953	0.104298	-0.111438	-0.128457	-0.0932793	-0.0679287	-0.0428122	-0.138733	0.0140006	-0.0813222	-0.161107	-0.125565	-0.216502	-0.150129	-0.112742	-0.178344	-0.0941183	-0.0741789	-0.165625	-0.105707	-0.0683907
	0.0494671	-0.234544	-0.655925	0.406248	0.153704	-0.170811	-0.384567	0.301556	-0.240284	-0.383002	0.185597	0.182625	-0.186191	0.0405408	-0.205129	-0.403757	0.162321	0.0998512	0.450807	-0.0301447	-0.117127	0.294223	0.698445	0.166092	0.188025	-0.567712	-0.0661095	0.195327	-0.149725	0.362952	-0.102727	-0.0452477	-0.474651	-0.186002	-0.136989	0.360777	-0.0159981	-0.0960769	0.624793	0.165502	0.0438281	0.340306	0.142671	0.0131617	-0.0282408	-0.511138	-0.31695	-0.230884	-0.170797
	0.202487	-0.0128046	0.0424243	-0.143614	-0.222866	0.133211	0.182836	0.0883044	-0.0749509	-0.0152782	0.305752	0.223322	0.263402	0.407102	-0.229828	-0.069627	0.337179	0.111284	0.0369067	-0.120227	-0.0228269	0.11914	0.286502	-0.220691	0.0596638	-0.0267874	-0.272285	0.172161	0.176398	-0.00675956	0.457794	0.252575	-0.149495	-0.232919	0.0122137	-0.20332	-0.388835	-0.0422155	0.0501391	0.0734714	0.218865	0.203508	0.151887	0.0286583	-0.34349	-0.122474	0.252759	0.0763762	0.3743
	0.0146847	-0.228415	-0.0337313	-0.128947	-0.297703	-0.132523	-0.254729	-0.149795	-0.079042	-0.19191	-0.31622	-0.197119	-0.214225	-0.0959366	0.172714	-0.0875578	-0.144852	-0.0853088	0.11316	0.00772012	-0.343948	-0.15298	0.078632	-0.0590533	-0.059432	0.0172784	-0.0777379	-0.0941749	0.309857	-0.0567082	0.0970842	-0.320339	0.0292473	0.0378139	0.0726599	-0.00530374	0.176032	0.0493674	-0.204238	-0.104449	0.0211969	0.0749618	-0.113322	-0.00169355	-0.010292	-0.0557762	-0.157237	0.202612	0.150425
	-0.231317	-0.455251	-0.264242	-0.313186	-0.376801	-0.29679	-0.29843	-0.368088	-0.445818	-0.273601	-0.227788	-0.245075	-0.00704441	-0.187953	-0.108854	-0.243577	-0.13176	-0.252412	-0.0422958	-0.211371	-0.230947	-0.249174	-0.253113	-0.168572	-0.232689	-0.2294	-0.174981	-0.0915311	-0.173765	-0.205275	-0.106059	-0.19892	-0.120783	-0.0873469	-0.22624	0.149345	-0.000430594	-0.0571986	-0.121479	-0.0763361	0.00337225	-0.0137904	-0.0250562	0.0224051	0.0724169	-0.00871457	-0.0358092	0.0140309	0.21283
	-0.0334103	-0.106943	-0.0520336	-0.177643	-0.0334332	-0.130049	-0.0296338	-0.0350779	0.0641702	0.0537996	-0.0811268	0.111855	-0.0461772	-0.0980304	-0.0516853	-0.0264199	-0.0397837	-0.144682	-0.0067487	-0.0573129	0.00301432	-0.0604097	-0.185392	-0.0009611	0.0421235	0.0872739	0.0964915	0.174964	0.0784194	0.0619625	-0.0260235	0.115379	-0.0704792	-0.0417754	-0.0797624	0.0107178	0.138572	-0.0237704	0.0388764	0.100974	0.00976318	-0.0577957	-0.0265942	-0.00787118	0.00414094	-0.00780519	-0.0461462	0.0486589	0.123933
	-0.0623516	0.0800013	0.0126878	0.136806	0.0780543	0.132934	0.133872	0.125143	0.120939	0.0351732	-0.140808	0.214021	0.157961	-0.299593	0.0729726	0.152197	0.100106	0.0142376	0.158426	-0.0875967	0.155261	-0.162469	-0.0547456	0.16048	0.0458552	-0.0442574	0.117006	0.075003	-0.00997583	0.170081	-0.0547768	0.133554	0.166427	-0.0622761	0.0422069	0.0588957	-0.0923832	0.147017	-0.25771	0.00326252	-0.109374	-0.0267308	0.041675	0.0606219	-0.309686	-0.125555	0.132292	-0.0622809	0.0192749
	-0.0671905	-0.292642	-0.372403	-0.416545	-0.365136	-0.584184	-0.599212	-0.56158	-0.412736	-0.193352	-0.154577	-0.275687	-0.0816344	-0.310694	-0.17671	-0.243669	-0.185312	-0.0175889	-0.0337373	-0.0978181	0.220749	0.22689	-0.149839	-0.0859692	-0.118666	-0.238778	-0.193578	0.0976851	0.0681334	0.0925105	-0.0515923	0.236473	0.138927	0.256241	-0.0443501	0.0443917	0.224938	0.146348	-0.0520317	0.0683259	-0.226438	-0.148596	0.0141736	0.0549628	-0.109998	0.000136699	0.0758034	-0.147929	-0.041014
	-0.056005	-0.13636	-0.145957	-0.144067	-0.15709	-0.224819	-0.222656	-0.226177	-0.192994	-0.117593	-0.129936	-0.0397835	-0.083844	-0.176844	-0.160878	-0.112726	-0.0609705	-0.127232	-0.0833538	-0.0830616	-0.0850189	-0.0412888	-0.101169	-0.208213	-0.135562	-0.0137624	-0.0710039	-0.0362415	-0.0242713	0.0474509	0.0973441	0.0292596	-0.0144414	-0.123794	0.0494232	-0.0456397	0.0237826	0.000706637	0.0146094	0.0508139	0.00831732	0.0311869	-0.059632	-0.00599587	-0.0293184	0.0967008	0.0863918	0.0155126	0.0981131
	0.335974	0.0840539	-0.0792075	0.145248	0.221041	0.102845	-0.0590218	0.00590725	0.0526738	-0.0506593	-0.132664	-0.118101	-0.0375192	-0.273456	-0.0592266	-0.0616455	0.0117398	-0.0957637	-0.0454576	0.337876	-0.0107933	-0.117144	-0.0249199	0.000823448	-0.0905977	0.158335	0.0798867	0.0669422	-0.0342523	-0.0663552	-0.0167953	0.21107	-0.0115998	0.0826122	0.0432708	-0.0433797	0.117734	-0.110572	-0.0532845	0.118081	-0.160287	-0.221545	-0.158827	-0.0337173	-0.0116344	-0.218537	0.0260094	0.111247	-0.0709762
	0.366031	0.249472	0.0577905	0.306875	0.148535	-0.0542447	0.0454971	0.0409908	-0.170428	-0.117763	-0.0932116	-0.208498	-0.178899	-0.126142	-0.282936	-0.274315	-0.281505	-0.148316	-0.234874	-0.0615817	-0.000592642	-0.03098	-0.132244	-0.120165	-0.103816	-0.22556	-0.171163	-0.0540101	0.151932	0.113098	0.121643	0.0184462	-0.074476	-0.144689	-0.215947	-0.0931778	0.0703831	0.189742	0.0395482	-0.0206661	0.028017	-0.125931	0.00525562	0.106016	-0.00395103	0.170113	0.264927	0.0592022	0.136092
	0.0156805	-0.0467649	0.155478	0.0587279	0.162524	0.173158	-0.0221942	-0.134096	-0.168862	-0.221294	-0.115681	-0.0689957	-0.19423	-0.346586	-0.243822	-0.158966	-0.099501	-0.137711	-0.0191168	-0.0480112	0.0304903	-0.0239523	-0.244435	-0.0982363	-0.0897786	-0.0184497	0.0417961	0.00373109	-0.134651	0.187855	0.116044	0.0633468	-0.0262977	-0.0455458	0.14038	0.1333	-0.0173127	0.088682	0.274303	0.316546	0.142887	0.0119081	0.183854	0.113029	-0.0386252	0.0638958	0.245289	0.281361	0.113358
	0.0970081	0.0171374	0.233722	-0.0739828	-0.04075	-0.150946	-0.123557	-0.0504864	0.0447695	0.151485	-0.170284	-0.0152852	0.169408	0.0666875	-0.134638	-0.157156	-0.000252664	-0.0199385	0.0794914	0.025094	0.104799	-0.000864458	-0.135663	0.070156	0.0295881	0.174207	0.0205703	0.0608539	0.0896094	0.186413	-0.0900541	-0.0182062	-0.0781445	-0.0436873	-0.0879657	0.159768	0.0701444	0.0170129	0.0113307	-0.0737881	-0.120055	-0.00487245	0.231626	0.0126085	0.236172	0.0225622	-0.0961204	-0.0336938	-0.0538902
	-0.107931	-0.324988	-0.198707	-0.320693	-0.283628	-0.271342	-0.171919	-0.159315	-0.171859	-0.224507	-0.13532	-0.0124057	-0.0609436	-0.187657	-0.197974	-0.289833	-0.254386	-0.114119	-0.322816	-0.260884	-0.22758	-0.272786	-0.163318	-0.0930564	-0.21416	-0.192232	-0.221383	-0.237752	-0.215174	-0.186147	-0.273555	-0.151006	-0.108368	-0.231133	-0.222783	-0.202753	-0.248336	-0.336519	-0.158315	-0.183757	-0.0049914	0.0594087	-0.0593296	0.0283706	-0.0454672	-0.104187	-0.152985	-0.128737	-0.0933366
	-0.0556459	-0.430054	-0.123174	-0.401479	-0.154634	-0.16953	-0.0356865	-0.02348	0.131122	-0.0693694	-0.177672	-0.233825	-0.0649727	0.250457	-0.139668	0.00343143	0.0948493	0.0145534	0.0581035	-0.263408	-0.0412416	-0.108783	0.0972675	-0.0724273	0.0186168	0.0460358	-0.0247495	0.0612304	0.238296	0.182979	0.305667	0.270946	-0.053117	0.0557421	-0.323247	-0.0974295	-0.113464	-0.305595	-0.141083	0.235445	-0.0306039	0.0356005	-0.302972	0.0268414	-0.10388	-0.347127	-0.0274512	-0.385752	-0.304895
	0.21905	0.0484023	0.0889608	-0.0449038	-0.187683	0.118813	0.144917	-0.159592	0.0939321	0.0424236	0.0871216	0.0378771	-0.243746	-0.0842804	-0.0808277	0.147572	0.156552	0.112622	0.174036	-0.181897	0.280825	-0.168418	0.138156	-0.0102326	0.255029	0.158393	-0.241423	0.0109504	-0.140217	-0.0598881	0.0576139	0.0987367	-0.161961	0.295182	0.0810836	0.0782433	-0.0518835	0.00834261	-0.307096	0.091106	-0.110773	-0.374268	-0.117003	-0.0888688	-0.0861102	0.00694532	-0.0607112	0.134975	-0.077876
	-0.118797	-0.415828	0.286252	-0.137692	0.0693634	-0.193035	0.0281707	0.215462	-0.128397	-0.352482	0.0387525	0.104557	-0.26702	-0.321888	-0.146021	0.257351	0.302629	0.154665	-0.115587	-0.0955189	0.0677604	0.103315	-0.119812	0.0215891	0.0156694	-0.02008	0.109305	-0.241168	0.0295067	0.0542389	-0.116991	-0.192409	-0.39228	0.0961949	0.259575	-0.12663	-0.0063359	0.00938338	-0.157627	0.0471335	-0.0807784	-0.012606	-0.458856	-0.133702	-0.26799	-0.0656723	-0.0934516	-0.356331	-0.112971
	-0.0775135	-0.287668	-0.193722	-0.273876	-0.319917	-0.309557	-0.178489	-0.288975	-0.267289	-0.215865	-0.154964	-0.264865	-0.18402	-0.224931	-0.275001	-0.127879	-0.207041	-0.144032	-0.0154107	-0.0932639	-0.0710966	-0.0781411	-0.105211	0.00511152	0.0989684	-0.0839958	0.0874161	-0.0384671	0.0967962	0.0542265	0.163919	0.106168	0.0654563	0.0193215	-0.0233026	-0.0367048	-0.0713039	-0.0419213	0.012865	0.155732	0.0845516	-0.0130795	0.107942	0.0848355	0.127273	0.207523	0.0954205	0.102485	-0.0167583
	-0.0917271	-0.348397	-0.0790455	-0.324302	-0.315166	-0.23271	-0.248675	-0.221829	-0.316712	-0.233465	-0.290983	-0.0904644	-0.15733	-0.100803	-0.120384	-0.0645065	0.0747893	0.015436	-0.0233568	0.00144796	-0.0781631	0.0190824	0.0455753	-0.0330745	0.0621379	0.155743	0.208393	0.142934	0.0854901	0.13043	0.126855	0.0120539	0.0394005	0.191597	0.0959823	0.141428	0.0698866	0.0772892	-0.0422495	-0.0326691	0.00072504	-0.00544669	0.0363421	0.0397823	0.261701	0.0785866	0.345333	0.150791	0.166791
	-0.131468	-0.267108	-0.0541629	-0.112222	0.15053	-0.0660147	-0.174127	-0.0623103	-0.172679	-0.0344889	-0.117473	-0.0309968	-0.127802	0.0487384	-0.0400801	0.0856361	-0.0355291	0.195517	0.021267	-0.202258	0.200577	0.0257867	0.0156003	0.091898	-0.16519	0.191655	0.0935187	0.0229529	0.0813855	-0.0701219	-0.0142335	0.274543	-0.0925978	0.0876021	-0.143704	0.0552409	0.241672	-0.008337	0.0987733	-0.000272009	-0.235227	0.0242879	0.066104	0.00992274	0.0594942	-0.00106542	0.00403385	-0.02862	0.0333235
	-0.0863116	-0.17678	-0.194863	-0.261967	-0.212019	-0.226506	-0.190509	-0.261594	-0.254536	-0.304461	-0.288493	0.0686477	-0.20882	-0.280816	-0.153715	0.0151938	0.0325355	-0.181327	0.118819	0.237588	-0.0707326	0.133815	0.280895	0.0180308	0.106129	0.236525	0.336753	0.273912	0.328524	0.219339	0.0431261	0.178942	0.217043	0.0595108	0.0364697	0.0140268	0.205005	0.130111	0.161324	0.104107	0.172394	-0.0273495	0.0754952	0.336314	0.197689	0.273003	0.157331	0.058421	-0.111444
	-0.244728	-0.0845801	-0.198594	-0.34475	-0.186128	-0.217326	-0.232215	-0.264013	-0.273914	-0.0115765	-0.273264	-0.14384	-0.131612	-0.291446	-0.0282532	-0.210002	-0.0983753	-0.155594	-0.170826	0.0556815	0.221612	0.184163	0.131887	0.149897	0.170563	0.256652	0.327307	0.16354	0.263869	0.0270606	0.195825	0.0711591	0.0678607	0.192118	0.170992	0.144161	-0.0510925	0.0237108	0.153155	0.17547	0.147673	0.158875	0.178573	0.123466	0.175793	0.172288	0.15797	0.0484728	0.0916794
	0.195986	0.0590387	0.214854	-0.227124	-0.228874	0.0896482	-0.0195266	-0.30732	0.0194502	0.218825	-0.432251	0.473686	0.678544	0.0952616	0.327533	-0.440894	-0.217718	-0.12172	0.520018	0.346332	0.768732	0.757983	0.763856	0.450776	0.424198	-0.134246	-0.588008	-0.277262	0.308001	0.133582	0.121563	0.578313	-0.194449	0.383448	-0.113548	-0.406134	-0.0485741	0.437041	0.332407	0.00305919	-0.0250202	-0.171354	0.270034	-0.0808704	-0.339817	-0.11306	-0.0162156	-0.255599	-0.181558
	0.100674	0.00387635	0.0353171	0.0445405	-0.0425781	0.00606875	0.15296	-0.0546685	-0.0673824	0.0161205	0.120728	-0.112836	-0.0380269	0.00786077	-0.0899652	0.373472	0.0305601	0.0130269	-0.299654	-0.0658097	-0.0913544	-0.0176978	-0.0377461	0.0191978	0.0423197	-0.0108102	0.0916481	0.159186	-0.0743024	-0.108889	0.0291796	-0.0540824	-0.00618928	0.259882	0.0252491	0.0796517	0.127273	-0.101172	0.319882	-0.160043	0.140996	-0.0854384	-0.0945737	0.036421	0.0321634	-0.00536023	0.131744	0.0270242	-0.0713474
	0.0250037	0.0486726	-0.0772069	-0.119696	-0.016263	-0.0594386	0.103994	-0.00253553	0.10361	0.00388751	0.00295564	-0.0826628	-0.128517	0.11096	0.0804374	0.0170316	-0.0297108	0.0316788	0.0719968	-0.0806744	0.133118	0.0228455	0.0276401	0.0896609	0.00924072	0.0394141	-0.00582793	0.0613673	-0.168483	0.0412703	0.0694401	0.0664225	-0.0326551	0.037113	-0.0110611	0.00827174	0.234423	-0.0794164	-0.0491157	-0.027056	-0.229833	0.00178094	0.0718784	0.038185	-0.115546	0.0471209	0.128999	0.165518	-0.101377
	0.107991	0.0451987	-0.0897425	-0.0900755	-0.0205486	-0.108798	0.0428391	0.000294219	6.44621e-05	-0.0739019	0.024509	-0.024566	-0.0275521	-0.189185	0.00858268	0.0154412	0.121196	0.0544904	0.11639	0.0976079	0.0159445	0.0122868	0.132553	0.318114	0.0910331	-0.0296561	0.0236211	0.0437403	0.0244573	0.0637747	0.236266	0.186828	0.0231543	-0.0487159	0.116204	0.124	-0.0964373	-0.0942872	0.156162	-0.0847312	0.00912533	0.0210943	-0.104005	0.0353569	0.107947	-0.0745122	-0.14613	0.0388218	-0.183377
	0.207652	-0.0336905	0.0504443	-0.12421	-0.0266362	0.0653536	0.104894	0.0732509	-0.0602667	-0.0819444	0.191915	0.0814847	0.0146666	0.000196916	-0.0680419	-0.0505108	-0.0714806	0.0990407	0.13684	0.0777904	0.0292201	0.092447	0.0505032	-0.124428	-0.0543139	-0.15318	0.0452942	0.0659721	0.0208919	-0.0692827	0.211105	-0.0397853	-0.194805	0.186329	0.0285767	-0.128592	-0.141324	0.00322952	-0.048873	0.0211357	-0.0353574	0.0506711	0.102198	0.0170724	-0.0480254	-0.0816654	0.0234549	-0.168506	0.0450364
	0.164067	0.0607526	-0.0916929	-0.0971066	-0.0826454	-0.0101927	-0.0513828	-0.0541663	0.0156885	-0.0179351	0.0583192	0.0520071	0.127433	0.0671117	0.0459014	0.0791635	-0.0292274	0.0920009	0.118096	0.0242168	-0.0799436	-0.125012	-0.182577	-0.168085	-0.125363	-0.108593	-0.132112	-0.131551	-0.0727297	-0.104617	0.0193063	-0.0478593	-0.112476	-0.14738	-0.249983	-0.29119	-0.203886	-0.167024	-0.245546	-0.151152	-0.120514	-0.178098	-0.112447	-0.0635496	-0.0314292	0.0486588	-0.00762289	-0.154929	-0.124887
	0.00280216	-0.052297	-0.0625498	-0.141469	0.069357	0.213953	0.132567	-0.00668808	-0.0427774	-0.0549811	-0.116942	0.0385914	0.0840206	-0.00162065	-0.147741	0.0487514	-0.109503	0.112903	0.151607	0.1671	0.168254	-0.205306	0.0321793	0.036332	0.00773231	-0.0599326	-0.129401	-0.0441275	0.176332	-0.0235936	0.0948196	0.0115829	-0.0901887	0.0282116	0.0245858	0.162765	0.0165328	0.0366847	-0.0363711	-0.193155	-0.170602	0.0254891	0.00470028	0.0629757	0.0751364	-0.0158144	-0.0300796	0.0535856	0.00733868
	0.095424	-0.251228	-0.236716	-0.303061	-0.214882	-0.162423	-0.172459	-0.123539	-0.126639	-0.0748563	-0.0827472	-0.196656	-0.114244	-0.132461	0.00425524	-0.0513163	0.0299223	0.0125152	-0.015145	-0.0240804	-0.0810771	-0.101634	-0.0981652	-0.000544736	-0.0253001	-0.0891682	-0.0731963	-0.0286807	0.116306	0.29235	0.113236	0.149866	0.103881	0.055674	0.0791587	0.124268	0.0371651	0.103618	-0.121067	0.117592	0.28529	-0.0176371	0.216238	0.235722	0.231384	0.291809	0.189604	0.163777	0.138807
	-0.0301667	-0.0566667	-0.0358949	-0.0462305	-0.0333466	-0.00147851	0.0282175	0.0352981	0.172876	0.101003	-0.0518021	-0.0335336	-0.0750884	0.0811077	0.0346638	0.0583115	0.1029	0.108042	0.0179127	0.0855406	-0.0212651	-0.0564459	0.0429672	-0.0966673	0.0493232	-0.167676	-0.00619193	-0.0798199	-0.0580906	0.0193783	0.0521139	0.162663	-0.0383482	0.04283	-0.00376058	-0.026059	0.0361339	0.039002	0.00520238	-0.00146047	-0.0981365	0.095138	0.00399953	-0.0105271	0.171029	0.126824	0.0554417	0.119843	0.106824
	-0.13144	-0.107785	0.0913135	-0.115236	-0.168371	-0.0932136	-0.059007	0.231794	0.134669	0.0910472	-0.317616	0.284516	-0.0362493	-0.0730829	0.191844	-0.0207809	0.0167381	0.156039	-0.200585	0.0896929	0.0358033	-0.133948	0.157017	0.389128	0.0680438	0.0371727	-0.0149244	-0.148543	0.0281306	-0.323099	-0.0229658	0.0130957	-0.0231795	0.335702	0.0947323	0.114475	-0.0432963	0.419919	0.0579449	-0.284549	0.0645172	-0.107268	0.059007	0.133441	0.126507	-0.0711822	0.0928529	-0.0899732	-0.0638324
	0.14143	-0.0658483	-0.0306851	-0.061254	0.0561141	0.114573	0.0498791	-0.0489619	0.0237252	0.0538384	0.0051557	0.0160221	-0.108634	-0.0415633	-0.0723107	-0.07343	-0.108748	-0.0743036	-0.0845546	-0.0686285	-0.0535984	-0.0293895	-0.0906053	-0.211509	-0.101895	-0.107186	-0.0551814	0.102175	0.274152	0.165871	0.0958236	0.0425182	-0.0819043	0.0124211	0.0416978	-0.043183	0.0912991	0.0233549	0.039123	-0.063295	0.0329059	-0.0930419	-0.035103	0.0310298	-0.0212221	0.0176215	-0.0609999	-0.120926	-0.0487604
	0.090886	-0.166057	-0.183713	-0.118988	-0.0938125	-0.0469689	-0.122486	0.00790816	-0.0242298	0.150662	0.0590925	-0.148287	-0.0925071	-0.0705691	-0.00150383	-0.0179565	0.0300609	0.048511	-0.124801	0.0562287	-0.0374835	-0.0643708	-0.0564662	0.0243174	-0.0718122	-0.0559295	0.0262473	-0.0795242	-0.0352486	0.0219367	-0.0121021	0.0565642	-0.107191	0.0571761	0.131204	-0.00946208	-0.037204	-0.0570818	-0.0200772	0.118873	0.0075225	-0.185039	0.00522818	0.0637759	0.00148727	0.0433315	0.0990226	-0.0131276	0.112887
	0.153503	-0.0165458	-0.102821	-0.0737137	0.0448213	0.0267885	0.00351691	-0.00523688	0.0727444	0.0934267	-0.011297	-0.0168873	-0.0927405	-0.101909	-0.160577	-0.100407	-0.0628753	-0.0114687	-0.00474834	-0.0119808	-0.0826769	-0.0513517	-0.0169266	0.0256105	0.0286902	0.00271177	-0.0529039	-0.0118751	0.0112996	-0.00417485	-0.00163751	-0.00332124	0.048411	0.0763544	0.0274082	0.0439264	-0.00559982	0.011128	-0.0176108	0.0327003	0.0732348	-0.0368144	0.0536409	0.0859253	0.0261149	0.0234358	0.0886411	0.155821	0.173484
	-0.00372915	-0.089986	0.107924	-0.0516455	-0.0730142	0.0845161	0.107548	0.170907	0.23772	0.100454	0.167455	0.249041	0.123899	-0.0507146	0.173681	0.0948294	-0.0140032	0.311498	0.261976	0.290774	0.0366841	0.0298305	0.32778	0.248951	0.00400644	0.182506	0.0567128	0.0496757	-0.18681	0.211903	0.0855182	-0.124491	0.0936136	-0.104932	-0.0406175	-0.0398319	0.195378	0.0383188	-0.0438189	-0.180987	0.0519039	0.0352715	0.00182683	0.0183313	-0.188528	-0.135971	-0.125493	-0.0196762	0.123424
	0.168912	-0.03491	0.178384	0.0858705	-0.0106667	0.115439	0.290796	0.0494443	0.0653718	0.0791187	0.0475214	0.0973248	0.143381	0.156803	0.100561	0.0496952	0.0793563	0.196258	0.153076	0.199099	0.0382869	0.205307	0.221788	-0.06599	0.131957	0.07475	0.0723336	-0.0859778	-0.15345	-0.0916733	-0.00318193	-0.145692	-0.145389	-0.182006	-0.0758025	-0.0703489	-0.0636892	-0.115399	-0.0715572	0.00490333	-0.141649	-0.0435229	-0.0117514	-0.256899	-0.00407607	-0.0232336	0.078354	-0.00975631	0.142194
	0.0466413	-0.124871	0.19404	0.205878	-0.268084	0.0469508	-0.0168537	-0.036174	0.0190868	-0.06579	-0.0531453	0.140167	0.102156	-0.417374	0.0995179	0.236188	-0.000107876	-0.00050275	0.0112771	0.0188431	0.0678752	-0.0125607	0.141039	-0.0980429	-0.136591	0.000739864	-0.254651	-0.110377	-0.0799724	0.115896	0.354474	0.0925607	0.194596	-0.367905	-0.303026	-0.0144092	-0.0325013	0.0644606	-0.0855952	-0.0460601	0.105449	-0.000671062	0.0836465	-0.0982451	-0.199505	-0.109806	0.147875	0.260724	-0.0826892
	-0.283832	-0.107537	-0.140628	-0.134422	0.00935573	-0.0840009	-0.00320146	-0.0335814	-0.0420713	-0.0264712	-0.00145062	0.0383599	0.263305	0.0386716	0.119358	0.125132	0.00710824	0.158022	0.0764385	0.175188	0.107024	0.271018	0.313655	0.26523	0.193881	-0.0181693	-0.017428	-0.113751	-0.173382	-0.231092	-0.0989618	-0.238709	-0.27375	-0.165593	-0.0263402	-0.129968	-0.121552	-0.216642	-0.152865	-0.0352209	-0.0205196	-0.0270781	-0.153148	-0.187353	-0.150695	-0.196518	0.0554745	0.112122	0.164809
	-0.166966	-0.252074	-0.496853	-0.417918	-0.478998	-0.278051	-0.412099	-0.300978	-0.333208	-0.349704	-0.331508	-0.293798	-0.436126	-0.108535	-0.343273	-0.501931	-0.478957	-0.280002	-0.300471	-0.50764	-0.46178	-0.405474	-0.335883	-0.468667	-0.206571	-0.32834	-0.319531	-0.17621	-0.355283	-0.317741	-0.186584	0.065033	0.235638	0.395603	0.0984951	0.141664	-0.14024	-0.0084788	-0.148929	-0.283526	-0.310898	-0.349482	-0.307543	-0.154726	-0.145247	0.00227935	-0.0737218	-0.141625	-0.0194972
	-0.196875	-0.134727	-0.0398141	-0.324274	-0.362578	-0.362728	-0.349493	-0.251939	-0.142232	-0.227947	-0.237098	-0.228188	-0.384374	-0.287485	-0.30424	-0.208046	-0.305744	-0.435081	-0.279924	-0.294079	-0.267631	-0.241644	-0.248114	-0.217713	-0.279553	-0.184372	-0.281486	-0.287388	-0.123071	-0.0711403	0.0407066	0.0812505	0.359239	0.0975763	-0.025686	-0.0100273	0.0251639	-0.0113499	0.041562	0.0532649	-0.105177	-0.152962	-0.121179	-0.139904	-0.0357482	0.0634747	-0.0329332	-0.141005	-0.0159089
	-0.118221	-0.225873	-0.186688	-0.17489	-0.131948	-0.119707	-0.161167	-0.102675	0.0496527	-0.18131	-0.106404	-0.181696	-0.00360749	-0.091663	-0.171457	-0.0266579	-0.0219425	-0.13857	0.000763909	-0.0338794	0.00394112	0.0145566	0.030411	-0.0930322	-0.0567897	-0.016929	-0.12166	-0.0848582	-0.132022	-0.226199	-0.0746065	0.0119885	-0.0851353	-0.0407661	0.0932057	0.162645	0.122827	-0.0828127	-0.111401	-0.0226708	-0.0131283	-0.207579	-0.0756113	-0.0201681	0.0406929	0.12069	-0.0858357	0.0791462	0.157012
	-0.366341	-0.399953	0.0219956	-0.237171	-0.181944	-0.0888023	-0.0952564	-0.0122308	0.193196	-0.178677	-0.0657315	-0.239374	-0.216207	-0.0731061	-0.168997	-0.166699	-0.101412	-0.0870805	-0.150601	-0.103111	-0.115634	0.152426	0.0638834	0.203861	-0.0511818	-0.0156589	0.0360927	0.0350579	-0.037635	0.0772747	0.0557376	0.0261661	0.0821281	-0.147805	0.161533	0.190766	-0.0153618	-0.0961595	-0.0136463	-0.123975	0.11441	0.0641656	-0.198652	0.0720263	0.0134151	-0.0863099	0.162258	-0.0999758	-0.0233753
	0.21152	-0.0414935	-0.16909	0.0800812	0.238854	-0.168432	0.173122	0.214843	0.22516	-0.00181403	0.269778	-0.154895	-0.0598062	-0.077366	-0.332738	-0.139287	-0.331816	-0.27895	0.14643	0.0321316	-0.138445	0.00793061	-0.0136819	-0.11301	0.0278455	0.0526551	-0.221549	-0.469593	-0.232514	-0.055033	-0.0490718	0.302064	0.131281	0.140746	0.0690065	0.0900995	-0.225831	0.24897	0.333652	-0.00887397	0.279651	0.0754726	-0.262773	0.246573	0.350962	-0.254733	-0.196579	0.105171	-0.192878
	-0.0984525	-0.0908359	0.00467577	-0.354428	-0.299471	-0.180328	-0.343832	-0.0933452	-0.148256	-0.219735	-0.00908633	-0.133334	-0.274818	-0.206472	-0.279533	-0.0565646	0.0362411	0.139195	-0.00200398	-0.204435	-0.170338	-0.242254	-0.00151423	0.24095	-0.0406926	-0.228824	-0.102766	0.221898	-0.0880016	0.0907687	-0.171505	0.0949582	0.090075	0.191217	0.30648	0.147127	0.22492	-0.0334937	-0.288876	-0.176686	-0.143805	-0.102707	-0.165284	-0.279443	-0.186205	0.0798236	-0.015167	-0.206546	-0.0512966
	-0.234448	-0.349791	-0.192924	-0.246508	-0.157727	-0.10247	-0.0872084	-0.151925	-0.207344	-0.282185	-0.308619	-0.252736	0.0752673	-0.172246	-0.00858158	-0.238091	-0.0952577	-0.0634429	-0.0567664	-0.123948	-0.0395366	0.156199	0.115849	-0.102515	-0.106096	-0.0798453	-0.159804	-0.043424	-0.298084	-0.256821	-0.00908511	-0.0499773	0.128132	0.106494	0.0610802	0.254559	-0.133684	-0.0731593	-0.0959921	-0.253943	-0.0693046	-0.109114	-0.0636344	-0.214491	0.0302272	0.072502	-0.00127511	0.0166497	0.0533273
	0.173153	0.108482	-0.138649	0.0397885	0.0901499	0.0380756	0.0845918	0.0756974	-0.024446	-0.0406799	-0.0519509	0.0873463	-0.0406167	-0.101893	-0.0523799	0.242	0.351515	-0.120398	0.135263	-0.272933	0.00583064	0.0245426	-0.136762	0.200825	0.101629	0.0564799	0.231043	0.00647883	0.0306381	-0.0188618	-0.165858	0.11223	-0.116504	-0.00741664	0.0627543	-0.23832	0.238342	0.0881208	-0.0790446	0.4551	0.16967	-0.00413489	0.141212	-0.0647105	-0.0547413	0.110525	0.051777	0.166616	0.0766755
	0.20955	-0.0392654	0.0615955	0.1405	0.03949	0.0603567	0.0398853	0.0937164	0.0132696	-0.0352994	-0.138982	-0.151717	0.0122309	0.187744	0.00399777	-0.00743591	-0.209814	0.0669576	0.00438524	-0.0589696	-0.056232	-0.0513775	-0.0150429	0.0451804	-0.0545411	0.0350782	0.0516467	-0.0278491	-0.0404804	-0.117127	0.206596	-0.0409793	0.02402	0.0199085	0.0765748	-0.0504389	-0.101663	0.068317	0.0836727	0.0114614	-0.0255713	0.182929	0.105853	0.0277669	-0.0273453	-0.0182223	-0.213415	-0.0950299	-0.164461
	0.300829	-0.053606	0.331528	0.109765	-0.192585	0.113978	-0.252009	-0.0800799	-0.156055	-0.294949	0.116448	-0.0192923	-0.0385637	0.359277	-0.0918802	0.0625918	0.0263236	0.0712062	0.11374	0.120474	0.318467	-0.0827543	0.0349142	0.195447	0.0673225	0.373832	0.0294914	-0.0822981	-0.175059	-0.0850498	-0.30983	0.290942	-0.0611694	0.160262	0.0487797	-0.0263012	0.0409235	-0.143562	-0.0219965	0.018816	0.0409886	-0.171627	0.0448193	0.300863	-0.0995995	0.0806301	0.0476353	-0.190023	0.00513697
	-0.0138569	-0.0201519	-0.0652827	-0.0164524	0.115995	-0.0344547	0.0830284	-0.031733	-0.0340034	-0.0767091	0.0652721	0.0146918	-0.00755185	0.262082	-0.0597623	-0.159964	0.136546	-0.137122	0.112718	0.121485	-0.110918	0.0064878	-0.0413301	-0.0210076	0.0609749	-0.0442912	-0.0463639	-0.0987506	0.04342	-0.0234942	0.134676	-0.0373066	-0.135836	0.0435599	0.0039084	-0.090993	0.0848575	0.117247	0.255991	-0.0439932	-0.096624	0.00877936	-0.00253881	0.0475825	-0.00935687	-0.0992813	-0.0730565	-0.0456499	-0.0756426
	-0.0328758	-0.0294871	0.00333123	-0.0866042	-0.0870606	0.240352	0.00381968	0.162747	0.164697	-0.083776	-0.154918	0.0357001	0.00156354	0.0452412	-0.0392776	-0.0138792	-0.0484768	-0.0335294	-0.139235	-0.0231614	0.103105	0.0364253	-0.165529	-0.107277	-0.0117581	0.0888843	-0.0625082	-0.0689919	-0.230113	0.214165	-0.00344025	-0.176926	-0.0272332	-0.0552901	0.120962	0.0219954	0.0140092	0.223022	0.259895	0.191298	-0.0516862	0.209089	0.000185968	0.110178	-0.0564563	-0.0386978	0.136335	-0.0204731	0.0599071
	-0.057528	-0.246723	-0.169156	-0.104227	-0.114063	-0.215337	-0.15487	-0.0796876	-0.194174	-0.18909	-0.0682838	-0.0446556	-0.0678427	-0.0506567	-0.0743026	-0.0641554	-0.125209	-0.121626	-0.0941575	-0.182088	-0.253683	-0.0566786	-0.191554	0.0352899	0.201177	0.151903	0.186482	0.107724	0.0708802	-0.0548228	0.0157257	-0.0278129	-0.0524224	-0.0345413	-0.194161	-0.233907	-0.197439	-0.174166	-0.300312	-0.18884	-0.238647	-0.29388	-0.262248	-0.277085	-0.162886	-0.341885	-0.318194	-0.339294	-0.321764
	-0.035099	0.0678987	-0.28726	-0.113929	0.0315411	0.128407	-0.18779	-0.124399	0.0412694	-0.133948	-0.0790327	-0.139581	-0.174608	-0.353741	-0.0934187	-0.129683	-0.224576	-0.125869	-0.120554	-0.116252	-0.0351659	0.1631	0.174885	0.404187	0.394617	-0.0102365	0.153818	0.242614	0.0306299	-0.244431	-0.125984	-0.0141973	-0.239391	-0.0585539	-0.232888	-0.235013	-0.22345	-0.367691	-0.34272	-0.225914	-0.224429	-0.309767	-0.42203	-0.419807	-0.259594	-0.0731312	-0.259018	-0.655394	-0.240692
	-0.0163087	-0.0147454	0.0425838	-0.1131	-0.206392	0.000750904	-0.142123	-0.217736	-0.171504	-0.129305	-0.0253417	-0.0277044	0.0541134	0.000872907	0.0363685	-0.0305589	-0.189002	0.0683082	0.0307724	0.0462852	-0.114032	0.049946	0.133228	0.359254	0.22398	0.132129	0.13658	0.0585975	0.0518521	-0.0515391	-0.00850173	-0.0222515	-0.0114456	0.0874294	0.177727	0.0115197	-0.299182	-0.272431	-0.367678	-0.330694	-0.188508	-0.182385	-0.246066	-0.302231	-0.238869	-0.0610053	-0.191648	-0.281975	-0.189153
	-0.0864744	0.344713	0.1472	-0.306477	0.0106855	0.0982575	0.382402	-0.331137	-0.116497	0.0948084	-0.0508311	0.203175	-0.00998872	0.122166	-0.0823734	-0.202098	-0.180799	0.00662814	0.165988	-0.177804	0.0125231	0.116915	0.0384069	-0.228695	-0.0126142	-0.0249868	0.172804	0.0863643	-0.193552	0.043738	0.345275	-0.258346	0.0634806	0.374165	-0.16025	-0.22109	0.0305226	-0.380022	-0.27276	-0.230322	0.13881	-0.0243457	0.131582	0.324549	-0.000482205	0.0205889	-0.499293	0.0319118	-0.393548
	0.185547	-0.149625	-0.106889	-0.206826	-0.0767493	-0.0520728	0.0281635	0.00623846	0.118666	-0.169743	0.130504	0.0464349	0.0463309	0.0537284	0.0783511	-0.0489752	-0.0979906	-0.0301878	-0.0334097	-0.186549	-0.14231	0.181048	-0.044222	0.256606	-0.0112972	-0.308373	0.109901	0.0741044	-0.0605437	0.0204722	0.246685	0.0330707	-0.120244	0.0989138	0.110181	-0.15325	0.250903	0.195672	0.00580265	0.194045	0.480861	0.0172117	-0.378638	-0.199286	0.107356	0.273034	-0.073422	0.0286992	-0.284442
	0.066997	-0.1897	0.058036	-0.125546	0.0574767	-0.116698	0.0066854	0.0506029	-0.145818	0.048457	-0.0568712	0.344733	-0.0455403	0.241854	-0.0474902	-0.157162	0.126563	0.0277116	-0.118126	-0.0263939	0.198024	-0.290674	-0.00650929	-0.227948	-0.0460876	0.0951005	0.0110048	0.13558	-0.0669979	-0.21251	-0.163969	-0.0145985	-0.0222101	0.067053	0.188946	-0.151171	0.242316	0.402254	-0.00997889	0.103641	-0.145406	0.171908	0.0366872	-0.0552907	0.15057	0.0463329	0.147797	0.0457417	0.116898
	0.0405047	-0.0230007	-0.141013	-0.0427414	0.0958023	0.0794523	-0.13443	-0.00200677	0.0361729	-0.136751	-0.102694	0.0222134	-0.062041	0.0957787	0.168028	-0.0141773	-0.0302618	-0.0698139	-0.137139	-0.0532308	0.168321	-0.0238321	-0.0464128	0.159953	-0.0680426	0.132904	0.0469392	-0.131441	0.0123335	-0.0608977	-0.000857807	-0.0351215	0.0741376	-0.125658	0.0174745	0.0569984	-0.0765895	-0.0280053	0.123405	-0.0292897	0.0596999	-0.0900171	0.0708439	-0.0103737	-0.00405562	-0.0892303	0.18267	0.123575	0.0586085
	-0.245154	-0.389092	-0.449763	-0.474038	-0.477679	-0.349211	-0.375281	-0.436254	-0.41344	-0.532678	-0.387715	-0.352058	-0.317047	-0.19117	-0.2535	-0.186841	-0.23807	-0.154663	-0.166835	-0.162487	-0.23083	-0.292925	-0.177153	-0.337402	-0.185029	-0.117339	-0.121765	-0.0330726	-0.171357	-0.241999	-0.359239	-0.329937	-0.0731839	-0.211049	-0.282543	-0.0428006	-0.0642193	-0.0271097	0.0796728	0.079937	0.122135	0.0153238	-0.0367983	-0.0982741	-0.0378871	0.21199	0.0958479	0.325549	0.326421
	0.0320695	0.0279746	0.0359174	0.0792629	0.0189991	-0.0988023	-0.120733	0.0511131	-0.0725601	0.00778099	0.0184241	0.113115	0.0459863	-0.0427269	7.70586e-05	0.0685035	0.0811169	-0.00747394	-0.0781801	-0.020382	-0.0890066	0.00277778	0.0399693	-0.00328679	-0.0129094	0.0327861	-0.0495214	0.138045	0.0161113	-0.0711247	0.165105	0.0850843	0.146656	0.0732272	0.258523	0.0600178	-0.0885518	0.0835634	-0.0568115	0.0701829	-0.00917328	0.021977	-0.0729816	-0.0965356	0.013825	-0.0194737	0.00726575	-0.032106	-0.225134
	-0.00147219	0.0382375	-0.0687877	0.0122885	-0.107486	0.0745348	-0.0264697	-0.0922974	-0.140315	0.0882347	-0.0161313	-0.143615	-0.160031	0.0366642	0.0291852	-0.0762466	0.0263013	-0.0377996	0.0579236	0.0288923	0.0363866	-0.0483578	-0.10706	-0.156915	-0.0702622	0.0494508	-0.075602	0.0135145	0.141166	-0.0784283	-0.0132608	-0.203916	-0.027869	0.115312	0.047024	0.102162	-0.0336894	-0.0261486	0.143975	0.0209849	-0.0159949	-0.056398	-0.0006146	-0.0252173	0.115219	-0.0740824	0.0796996	0.127669	0.0381803
	-0.047084	0.0234998	0.239631	0.107708	0.0163453	-0.0320837	0.141825	0.00502086	0.0107727	-0.163025	0.0965041	0.00352706	-0.058242	0.0336823	-0.0310159	0.00730327	-0.124192	0.0218944	0.0654494	-0.0315093	0.100805	-0.0865415	-0.209935	0.00173784	-0.217131	-0.0938949	-0.0505739	-0.0861151	-0.0707946	0.0165732	0.0724616	-0.0720875	-0.0768574	0.00602841	0.0341145	-0.14369	-0.0539572	-0.177812	-0.0217648	0.254289	0.0686936	-0.074772	-0.0338154	-0.0339557	-0.187836	-0.0390523	0.0615496	0.0784793	-0.0443159
	-0.137787	-0.180564	0.0138355	-0.0300969	-0.0589755	-0.1792	-0.188653	-0.0471276	-0.0174537	-0.219267	-0.264027	-0.157827	-0.0297131	-0.0815188	-0.104024	-0.188692	0.00194845	-0.0878685	0.13365	0.0255344	-0.318706	0.0243437	0.121633	-0.0245602	0.0630315	0.0421587	0.0501226	-0.0611288	-0.0972995	-0.0492509	-0.102059	-0.00729805	0.00210445	0.283122	0.0408938	-0.148969	0.0250076	0.166522	0.060361	-0.0590041	-0.00240689	-0.276822	0.0348433	-0.211764	-0.141178	-0.243244	-0.0647372	0.309657	-0.223593
ib	Kin
	0.130333	-0.0732514	-0.0092517	-0.0843516	0.00646312	0.0977277	0.0389552	0.0143478	0.0146044	0.0455059	-0.0739871	0.0166009	0.0515188	-0.0658642	0.0798402	0.0921047	0.00748773	-0.0615628	-0.0271676	0.215972	-0.0639994	0.0702723	0.0630471	-0.0348361	0.11833	0.112198	0.00661894	0.048016	-0.115577	0.0679134	0.0577278	0.0558578	-0.0558327	-0.161368	-0.0829539	-0.102021	-0.0283705	-0.0431514	0.0578195	0.0299186	-0.00613249	0.0432794	-0.0261627	0.00155302	-0.0629274	0.0808398	-0.0826818	-0.0881012	-0.209016
	-0.147224	-0.0917692	-0.180098	-0.11729	-0.0424336	-0.010454	-0.611247	-0.151776	-0.134724	0.265249	-0.300591	0.174606	-0.230847	-0.31723	-0.130149	-0.387687	-0.25398	0.042646	-0.183552	0.638726	0.201948	-0.317179	-0.483751	0.146647	-0.0671226	0.146812	0.713491	-0.645949	-0.320631	0.346875	-0.247321	0.0515843	0.312611	-0.398351	0.231307	0.19142	-0.16108	0.165316	-0.178989	-0.016395	-0.0535652	0.384109	0.520807	0.276114	-0.104697	0.198327	0.484309	-0.170351	-0.149087
	-0.0278694	0.217374	0.606873	-0.45345	-0.337391	-0.0214969	-0.307773	-0.151946	-0.207126	-0.190654	-0.0147525	-0.336911	0.0205149	-0.131697	0.00143459	0.16266	0.346587	0.0294495	-0.285532	0.271419	-0.0918273	-0.331155	0.172202	0.439848	-0.27438	-0.222978	0.390948	0.130845	-0.250486	0.10413	0.027268	0.128594	0.034759	-0.0657497	-0.310507	-0.0751502	0.627122	-0.123818	-0.438848	0.222416	-0.136874	0.172672	0.0321783	-0.264672	0.528797	-0.616509	-0.0583224	0.568745	0.236079
	0.103301	0.0619328	-0.0897707	-0.0967193	0.0502368	-0.0338485	-0.133672	-0.0520729	0.0648032	-0.0115438	-0.0943566	0.16579	0.205849	0.0124174	-0.0737872	-0.0987398	-0.0771966	0.0782482	0.00331589	-0.0620262	0.0819385	0.0305359	0.121281	0.0417904	0.0609563	0.0765165	-0.120938	-0.163141	-0.0153375	-0.121962	-0.0949326	-0.0860036	0.0492127	-0.0744511	-0.00237119	0.0572682	-0.0759973	0.0148121	-0.0755495	-0.0181627	-0.0480774	0.153799	0.011602	-0.0686434	-0.166629	0.0187166	0.0204086	-0.0240665	0.0470732
	0.0197928	-0.108364	0.0214617	-0.189501	0.0588002	0.0638063	-0.0178927	-0.120083	-0.069861	0.0539245	-0.291458	-0.099191	0.0313251	-0.166613	-0.0573894	-0.145065	0.0208113	-0.140153	0.0864192	0.107837	0.137869	0.0659896	-0.216508	-0.0939256	-0.0857801	-0.155859	-0.147296	-0.225675	-0.118128	-0.176901	-0.0823246	-0.14918	-0.140811	-0.145588	0.108906	0.132476	0.300511	0.313696	0.0953243	0.181164	0.107145	0.0476414	0.0423522	-0.184546	0.00799928	0.294053	0.126116	0.0726918	-0.0431774
	0.141023	0.116041	-0.0126398	-0.0195874	-0.155112	-0.125349	-0.157191	0.00266879	0.0570918	0.138708	0.0418482	-0.059053	0.107516	-0.046899	0.056094	-0.159993	-0.0699719	-0.162662	-0.111313	-0.180984	-0.13879	-0.120046	-0.0433083	-0.0611092	-0.0579928	0.0674925	0.0221708	0.00718421	-0.168757	-0.0869933	0.0113506	-0.214921	0.150209	0.196798	0.148892	0.0650466	-0.097353	-0.0948554	-0.0201899	0.0393539	0.124647	0.381259	0.0340969	-0.179266	-0.187946	0.134329	0.157815	-0.00357503	0.0875078
	-0.0123986	-0.0200458	-0.0404411	-0.0538941	-0.01449	0.0980572	0.013435	0.0295159	-0.0937431	0.052463	0.204325	0.0677402	0.0800418	0.00494671	0.108808	-0.240764	0.0165535	-0.0223822	0.0131071	0.249409	-0.0506806	-0.0746594	0.0374443	0.0775853	0.172442	0.108053	0.0992322	0.165807	0.100435	0.00745328	0.117002	-0.104198	0.0416616	0.0854466	0.139497	0.0619971	0.145668	-0.0827318	0.0330354	-0.00301202	0.0138994	0.050878	0.0345029	-0.100281	0.134697	-0.0577449	-0.100569	0.0333173	-0.0696405
	0.0951004	-0.0777868	-0.0383376	0.0341854	0.245739	0.0953806	-0.062504	0.0617335	0.0328808	0.0455714	0.0206501	-0.056607	0.0798207	0.0952646	0.000819201	-0.152016	-0.0714899	0.0669424	-0.0499384	0.0245571	0.115202	-0.0261639	-0.063281	-0.0078331	-0.0258835	0.0643027	-0.0375228	-0.122083	-0.1375	-0.0694414	0.0446251	0.0139431	-0.00625284	-0.123006	0.0233878	-0.086544	-0.0898874	-0.078174	-0.143462	-0.0121267	0.0547314	0.0186717	0.0744651	-0.044814	0.0585146	-0.0701924	-0.124329	0.039173	0.0377194
	-0.0499231	-0.0212567	0.115811	0.0879163	-0.0329866	0.0277664	-0.0885416	0.0854437	-0.133524	-0.00456609	0.111386	0.220073	0.104367	0.0808434	-0.026877	-0.0010735	-0.0639687	-0.102631	0.121601	-0.0649489	0.0909514	0.0153542	-0.000310344	0.043576	-0.0155822	0.0683596	-0.106502	-0.230752	0.0451257	-0.101425	-0.00406014	-0.0615883	-0.113052	-0.0669409	-0.0588798	0.0851918	-0.0507094	0.0671754	-0.188145	-0.0370289	-0.0574026	0.0834621	0.0858246	0.105508	-0.0709247	0.108884	-0.0456045	0.0340377	-0.0422205
	-0.196341	0.192975	-0.0582847	-0.114612	-0.0767608	0.0479188	0.167057	-0.465501	-0.310227	-0.467351	0.705299	0.847818	0.830754	0.672458	0.354559	0.245991	-0.103522	0.0540382	0.114481	0.131222	0.087659	-0.0803361	-0.112761	-0.0967623	0.215159	0.0369486	0.119043	-0.146933	0.137754	-0.0905792	-0.0409268	-0.26321	-0.0892571	0.0144458	-0.0628166	0.361711	-0.149575	0.132525	-0.294852	-0.19107	-0.0801954	0.091678	0.0344049	-0.370041	-0.0324287	-0.134934	-0.119568	0.162959	0.0664868
	0.231393	0.0708641	0.107847	-0.141187	-0.0381195	-0.0408363	0.0141495	-0.0571224	-0.0423175	-0.0390704	-0.139966	-0.15302	-0.0641676	0.143809	0.196604	0.0851327	-0.0222247	0.0301375	0.144034	0.165858	-0.13929	-0.176075	0.077904	0.0818269	-0.0077888	0.1294	-0.000627201	0.157072	-0.0141228	0.0501077	0.0816265	-0.0758583	-0.026237	-0.0568251	-0.140431	-0.094531	-0.0547602	-0.0618608	-0.167397	-0.110578	-0.071141	0.0123328	0.15766	0.107582	0.0748091	0.195872	0.0793972	-0.1309	0.00555012
	0.0785475	0.0383497	0.136249	0.235927	0.192578	0.112445	0.141002	0.125392	-0.0049841	0.0739365	-0.0493957	-0.0183716	0.0898794	-0.0826161	-0.0531264	-0.008169	-0.0248399	0.0602792	-0.093835	-0.111827	-0.0799545	-0.110938	-0.159998	-0.0600132	0.151037	-0.00266237	-0.0993043	0.107779	0.0221385	0.0452196	0.1065	0.090832	0.0414554	0.0326041	0.0669874	-0.119547	-0.0611975	0.0480661	-0.00921763	0.0372234	0.0107361	-0.0183017	-0.0684378	-0.0475823	-0.00551535	0.00710366	0.0321967	-0.086052	-0.0226395
	-0.0964693	-0.13351	-0.0524421	-0.457814	0.238084	0.0215257	-0.105843	-0.293623	-0.0671145	0.00647854	-0.533643	0.00853986	-0.280932	-0.297445	-0.305627	-0.201362	-0.259438	0.167803	-0.221139	0.0565582	0.406761	0.238612	0.23726	-0.10503	0.205183	0.20493	-0.33303	0.213502	0.0227632	-0.169758	0.337278	-0.128558	0.165993	-0.265807	0.0841157	0.251521	-0.269257	0.366976	0.0872563	0.255538	0.0653935	-0.0725967	-0.478479	-0.0786161	0.358701	0.435635	0.327453	0.0327401	-0.12117
	0.0305763	0.209972	-0.180844	-0.092072	0.0427388	0.0742494	-0.105908	-0.143269	-0.128501	-0.0983834	-0.20311	-0.128943	-0.19581	-0.0249753	-0.0966253	-0.0755208	-0.0358284	-0.0486532	-0.176086	-0.0404326	0.0855938	-0.153502	-0.0205409	-0.0621683	0.0536651	-0.208387	0.114481	-0.0712809	-0.157114	0.027175	-0.104265	0.226636	0.27738	-0.108648	0.186025	0.182524	-0.00720017	0.116757	-0.0296216	-0.0499819	0.212069	0.0375413	-0.149002	-0.0240535	-0.0310719	-0.257176	-0.0911801	0.00575479	0.0979733
	0.0825849	-0.0167126	0.142313	0.131108	0.0800782	-0.0510652	-0.213089	-0.165459	-0.0790924	-0.222761	-0.0556978	-0.0377348	0.0295228	0.174646	0.0439223	-0.00582855	-0.0571093	0.0553223	-0.178596	-0.0216547	0.0209092	-0.106016	-0.0140897	0.083236	-0.035896	-0.0199313	0.203962	0.0233699	-0.0267128	-0.0592041	0.154589	0.199295	0.185757	0.164508	0.100646	0.129219	-0.00218917	0.080205	0.0658539	0.00777909	0.128004	-0.0157242	0.145674	0.108106	0.146315	0.431619	0.0710682	0.00753508	0.0409594
	0.0254805	-0.0266925	0.0133301	-0.119556	-0.202465	-0.0701959	-0.198647	0.00594398	0.0891965	0.12652	-0.0695111	0.191624	0.266228	0.121019	0.136087	0.044067	0.213476	0.0873362	-0.011086	0.0722497	0.235007	0.0819243	0.155514	0.162197	0.033011	-0.181206	-0.112991	-0.316099	-0.225655	0.0155819	0.135749	0.387537	0.522026	0.374854	0.292636	0.261112	0.127696	0.30068	0.196988	0.270746	0.219256	0.253687	0.127117	0.248916	0.349471	0.261621	0.118854	-0.0426801	0.002532
	-0.000101477	-0.0389376	-0.186942	-0.38955	-0.251271	-0.135091	-0.0812041	-0.00737131	-0.224894	-0.0185915	-0.103262	-0.190815	-0.286015	-0.31047	-0.0944547	-0.0891	-0.0532882	-0.334957	-0.139109	-0.0607606	-0.170003	-0.0683102	0.0193149	-0.132199	-0.0923536	-0.0353745	-0.166817	-0.0442557	-0.216033	-0.0528411	0.123784	0.359087	0.0740292	0.178752	0.109183	-0.190467	0.229741	0.179621	0.00320785	-0.0635113	-0.0481403	0.0229295	0.0998327	-0.114251	-0.0194648	-0.0177511	0.0905219	0.176633	0.136181
	0.171549	-0.475659	0.308198	-0.105396	-0.082334	0.256323	0.0644576	0.821379	0.121628	0.106242	-0.253126	-0.243542	-0.0422353	-0.169833	0.580521	0.25317	-0.0836546	0.809297	0.304875	-0.388697	-0.0226512	-0.276714	0.362805	0.254362	-0.19343	-0.177466	0.0798512	-0.171484	0.27064	0.430222	0.270982	0.645459	0.954187	0.98783	0.619365	0.984756	1.10706	0.136386	-0.127325	0.820901	-0.0704524	0.340681	0.15715	0.346485	0.339395	-0.264852	-0.182182	-0.0932995	-0.243713
	0.0270161	-0.0723337	0.0039001	-0.22112	-0.199712	0.121254	-0.138663	-0.373391	-0.386027	-0.110771	0.0553344	0.224363	-0.173381	-0.234315	-0.00692396	0.0295823	-0.27775	-0.131501	0.195412	-0.209806	-0.0509381	-0.299498	0.214936	0.205486	0.0568959	0.266576	-0.029657	0.238876	-0.664947	-0.502358	0.0217419	0.74998	0.548765	0.342512	0.372135	-0.0428646	-0.00348398	-0.20892	0.38853	-0.0747559	-0.0441054	-0.155445	0.0363749	0.0797978	0.131641	0.190528	0.294819	-0.239354	-0.0629231
	0.0718877	-0.170931	-0.217829	0.104591	-0.126759	-0.262421	0.24272	0.437737	0.152001	0.136418	0.0191754	0.0381645	0.283508	0.219577	0.163795	0.15092	0.204794	0.491918	0.320866	0.228135	0.243829	0.395557	0.131433	0.4014	0.214377	0.172047	-0.203186	-0.113648	-0.0129854	0.151602	0.0608541	-0.0231017	0.22238	0.139255	0.0327973	-0.0489137	0.271056	-0.0954957	-0.0823268	-0.223851	-0.23044	0.145183	-0.236204	-0.206206	-0.195241	-0.301301	-0.117786	-0.391638	-0.371068
	-0.0110532	-0.196717	-0.130646	-0.0352777	-0.0859714	-0.114984	0.142269	0.162517	0.0408692	0.0189965	0.146026	0.148373	0.189818	0.155069	0.225401	0.273905	0.205933	0.203673	0.155383	0.189422	0.268157	0.148971	0.151548	0.18281	-0.0096567	-0.112318	-0.0813702	-0.161581	-0.147931	-0.0333939	-0.0324763	0.404371	0.558838	0.542192	0.283448	0.100878	0.208639	0.0781631	-0.0654096	0.0187718	0.00896726	-0.0632898	-0.0396814	-0.0222002	-0.110935	-0.0357092	0.0075392	-0.162735	-0.103466
	0.145575	-0.0688889	-0.0129323	-0.00365499	0.0983401	-0.0636753	0.174194	0.252799	-0.0826301	0.101678	-0.0556929	-0.00143477	0.104641	0.0588108	-0.103577	-0.0929767	0.0963408	0.0158115	0.114779	0.159735	-0.1618	-0.00124092	0.107878	0.0491664	-0.0179189	0.0513184	0.0832725	0.0609277	-0.138467	0.0282735	0.215843	0.208366	-0.021914	-0.040082	0.00446238	-0.0538791	0.148524	-0.083209	-0.0273354	0.150193	0.0765523	0.140886	-0.220461	-0.0208025	0.0211493	-0.0106115	-0.0215134	0.0728603	0.0111844
	0.381584	-0.282828	-0.0522546	0.299063	-0.162016	-0.158539	0.168442	0.0504178	0.0048874	-0.0849799	-0.142491	0.365175	0.0145685	0.227083	-0.136288	0.0654161	-0.140672	-0.382564	-0.0530456	-0.139296	-0.0871854	-0.0525504	0.0376724	-0.030871	-0.128685	0.00848073	-0.212514	-0.127102	0.529579	-0.221536	-0.151135	0.118644	-0.0569194	0.205513	-0.121864	0.377164	-0.135311	0.149029	0.253971	-0.187302	-0.00675843	0.0242681	-0.0325377	0.201594	0.254562	0.15119	-0.47725	0.137198	-0.086031
	0.164102	-0.131964	-0.179083	0.00576582	0.144003	0.0392499	0.0700752	0.107481	-0.00785727	-0.00708852	-0.127384	-0.00420335	0.269424	-0.0149365	0.108322	-0.142078	-0.0884344	0.0861133	0.0410924	-0.0982515	0.0993342	-0.231011	-0.121424	0.162122	-0.156508	0.109687	-0.151151	-0.0513978	-0.142083	0.201163	-0.0739559	0.0254043	-0.24964	-0.151374	0.140897	-0.0493831	0.0316576	0.284621	-0.0076121	0.240131	-0.0539552	0.0859412	0.0287916	-0.162739	0.0361519	-0.105444	0.180362	-0.0941794	-0.197653
	0.11691	-0.0644257	-0.105685	-0.0579955	-0.0679662	-0.116565	-0.105445	-0.132174	0.0455912	-0.102782	-0.0733322	0.0530911	-0.103981	-0.0688807	0.0482807	-0.115641	0.032405	0.205395	0.333286	0.238642	0.433305	0.19941	0.0629676	0.17775	0.096452	0.179739	0.301553	0.292393	0.0837156	0.332807	0.347643	0.250592	0.18235	0.264662	0.100898	-0.0817798	-0.057743	0.0345272	0.047018	-0.00602189	-0.102375	-0.0921242	-0.035093	0.000823643	-0.150025	-0.144694	-0.148149	-0.0181487	-0.243103
	0.170293	0.330274	0.174044	-0.274026	-0.147937	-0.193078	0.0670582	-0.0248242	0.0333715	0.0720038	0.454523	-0.252407	0.384708	-0.00394374	0.188237	-0.0960434	0.498864	-0.231787	0.0747615	0.0950302	-0.156967	-0.0453037	-0.133182	0.29278	0.280206	0.0540581	-0.165197	-0.147953	-0.497281	0.302949	0.229125	0.0878071	0.0620962	-0.216284	-0.0141015	-0.166369	-0.112233	0.0598189	0.242671	-0.0352021	-0.022986	-0.0103894	-0.11552	-0.417519	0.213911	0.272573	-0.102519	-0.117127	0.151342
	0.0895692	-0.0400076	-0.0712677	-0.0793379	0.0486667	0.144276	-0.0396004	0.10895	0.0432317	0.279556	-0.0390205	0.101925	0.247435	-0.103024	0.0973554	0.0160654	0.0351522	0.055024	-0.204127	0.0477495	-0.128873	0.242474	0.0887139	0.271666	0.191476	0.0224693	-0.15957	-0.139248	0.00938541	0.109147	-0.170186	-0.201811	0.236653	0.0359687	-0.076402	-0.19126	0.0554627	-0.0910663	0.177068	-0.0222756	-0.150757	0.0723966	-0.180897	-0.207063	0.0923877	-0.220561	-0.00781364	0.178607	0.22577
	0.0583691	-0.1778	-0.145659	-0.0310289	-0.222333	-0.105531	-0.188132	-0.228142	-0.0524937	-0.198916	-0.148906	-0.162764	-0.056002	0.0709185	-0.0713352	0.0929145	0.0639346	0.201805	-0.0657618	0.0411076	0.0697804	0.265942	0.220571	-0.00941699	0.147311	-0.0700354	0.178452	0.136692	0.160648	0.0842001	0.101858	0.119505	0.251682	-0.0825435	0.143286	0.10043	0.0891423	-0.0830693	0.375599	0.4353	0.233464	0.537443	0.576588	0.407001	0.512227	0.15856	0.361759	0.4154	0.486394
	0.0188574	0.123089	0.0693252	0.220413	0.217889	-0.0223078	-0.0434689	0.0472614	0.0345999	0.0634522	-0.128124	-0.1355	0.0557036	0.112028	0.00583128	0.210468	0.549235	0.459654	0.320182	0.329291	0.394049	0.385809	0.227349	0.257303	0.334559	0.180059	0.112313	0.495688	0.392138	0.330957	0.225186	0.125618	0.220896	0.148942	0.118959	0.116837	0.0207337	0.0204761	0.1889	0.224054	0.180905	0.30515	0.350627	0.279565	0.133177	0.00208274	0.21797	0.176951	0.07238
	-0.118895	-0.196526	0.0120483	-0.00899116	-0.106852	-0.0332207	-0.138592	-0.193721	-0.0914131	-0.29634	-0.224452	-0.233328	-0.103894	-0.117116	-0.165976	0.0562927	0.209517	0.191523	0.168669	0.182412	-0.0220501	-0.108484	0.0549652	0.0201251	0.0925918	-0.0566713	0.0396169	0.308585	0.160308	0.0546406	0.286635	0.0560803	0.223652	0.177235	0.211367	0.00227547	0.137659	0.000698297	0.273966	0.27378	0.365559	0.379202	0.450302	0.222024	0.168223	-0.0139895	-0.0611947	-0.0355314	-0.0310164
	0.0777681	-0.127965	-0.0981316	-0.227759	-0.0362172	-0.01259	-0.12848	-0.197282	-0.261931	-0.102617	0.0517999	-0.00775913	-0.039398	-0.0615928	-0.0691087	-0.104771	-0.103005	-0.029525	0.0726048	-0.0994214	-0.14322	-0.0238211	0.119085	0.0688165	0.0440189	-0.0259182	-0.186678	-0.137175	-0.0507893	-0.093189	-0.13303	0.116309	-0.0594311	0.0448381	0.13827	-0.0834976	-0.160321	0.0680153	0.080089	0.195132	0.055998	0.130832	0.131148	-0.131312	-0.0696862	0.125508	-0.0537801	0.0447286	0.11183
	0.120871	-0.000222959	0.0486141	-0.0127305	0.0537266	-0.0560586	-0.0490714	0.0728838	-0.0326503	-0.259705	0.0496941	0.0840897	-0.0224277	0.0232943	-0.0879277	0.0342577	-0.0259852	0.118949	0.00868435	0.0355269	0.11088	0.0611251	-0.275273	-0.0504455	-0.129401	-0.0929206	-0.0371423	-0.0335182	0.00122233	-0.0412894	-0.0565325	0.0540307	-0.0568552	0.0721717	0.0178451	-0.0876733	0.265742	0.112455	-0.0577238	0.147409	-0.00137197	0.0351524	0.0141609	0.127957	0.0647026	0.0247636	-0.0767238	-0.0570572	-0.234268
	0.1306	-0.0927905	0.0238958	0.0905553	0.110887	0.0209103	-0.0475192	-0.108902	-0.117663	0.0628424	0.0272859	0.0752468	0.0302781	0.0625198	-0.0237302	-0.183188	0.0175772	0.070309	-0.0272912	-0.105612	-0.104819	-0.0811489	0.0105406	-0.132235	0.052548	0.120927	-0.0205897	-0.00163286	-0.110098	0.0445398	0.0187049	-0.203206	-0.193431	-0.139305	-0.0975779	-0.0100428	0.0825459	-0.0176123	-0.0980452	0.00320539	-0.110494	-0.00403726	0.166604	0.149027	0.166454	-0.0503427	-0.0539758	-0.100998	-0.106057
	0.126895	-0.103502	-0.0541317	-0.0808905	-0.00718617	-0.105799	0.067923	-0.0137614	-0.0676191	0.0110703	-0.0198958	0.0234055	0.0392844	-0.0308702	-0.113148	0.0211622	-0.0798596	0.051643	0.0404741	-0.101578	0.0212423	-0.0964768	-0.0400774	0.0414429	0.0603803	-0.0276217	-0.0588678	-0.0140056	0.0215982	-0.012648	-0.0476222	0.0187883	0.0594522	0.0554794	-0.0324599	0.0087143	-0.0198262	0.0379715	0.0700272	-0.0704588	-0.0542764	-0.0541158	0.00233191	-0.0236088	-0.0369297	0.0308163	0.000342699	0.0186103	-0.0610768
	0.029794	-0.0881032	-0.015336	-0.132894	-0.0355653	-0.000758433	-0.0553938	-0.128368	-0.165417	-0.113287	0.048512	-0.022643	0.00629014	-0.0282216	0.0208987	-0.0189192	-0.0230111	0.0172043	0.036044	-0.0273757	-0.0397221	0.024645	0.0537876	0.0476894	0.0318549	-0.0541021	-0.0367035	-0.0143709	-0.0419466	-0.043601	-0.0184377	0.0171567	-0.0376729	0.0137477	-0.0624216	-0.0540562	-0.0385714	0.0949994	0.169614	0.0547871	0.030888	0.0177742	-0.00834706	-0.0191096	0.012928	0.08261	-0.0167399	0.024957	0.0272435
	0.183646	-0.0942398	0.0305358	0.0272802	-0.111801	-0.0951956	-0.0301903	-0.174431	-0.0913368	-0.134533	0.00580351	0.0946917	0.0942315	0.105025	-0.00648647	0.119316	0.0489642	0.0905611	-0.121505	-0.179735	-0.0224838	-0.0619922	-0.00991443	0.0477585	0.0154999	0.0431209	0.153785	-0.0606677	0.0105505	-0.0142783	0.0057183	0.0156442	-0.0211651	-0.0997103	0.0246188	0.00319436	-0.129125	0.205415	0.146266	0.0584647	0.0833865	-0.0417147	-0.0198202	0.0859421	0.0688385	0.0683155	-0.00897791	-0.0288343	0.0248217
	0.114131	-0.12692	-0.0342488	-0.15473	-0.102667	-0.0776543	-0.122199	-0.0940289	-0.140663	-0.14212	-0.0550574	0.0563316	-0.00207525	-0.0253093	0.00736779	-0.039473	-0.125591	-0.0313031	-0.00634048	-0.0734428	-0.102676	-0.0764648	-0.0276834	0.109929	-0.0379364	-0.0271094	-0.0357617	-0.129081	-0.0542081	-0.00709805	-0.0178815	-0.00179435	0.0325301	0.0814118	0.0441996	0.0218565	0.075796	0.1051	0.245822	0.215242	0.0743061	0.031735	0.0241892	-0.0199888	0.0467985	0.0693207	0.000444079	0.10115	0.0874418
	0.246611	0.00179865	0.0484976	-0.376777	-0.200369	0.00387258	0.150192	-0.0907004	-0.1307	-0.0910474	0.000833967	-0.0880609	-0.309067	0.302221	0.130401	-0.107675	0.246475	0.0183754	0.282892	0.0510982	0.10413	-0.165275	0.0581276	-0.136166	0.0353516	0.0388029	-0.0319483	0.333737	0.216403	0.0659626	-0.180114	-0.226586	0.0995248	-0.0665477	0.26728	0.545097	0.0571777	0.285942	-0.030132	0.245806	-0.0443309	0.158608	0.348512	-0.558579	-0.203653	0.237624	-0.216934	-0.239628	0.0238448
	0.00656806	0.000905416	-0.206954	0.129886	0.0131266	0.256591	0.127899	0.255766	-0.172076	0.0868564	-0.1675	0.00836055	0.00192926	-0.0885234	0.199116	0.185438	-0.0740302	0.0988815	0.253246	0.0571529	-0.0505277	-0.0436744	-0.0395901	-0.165196	0.00291912	-0.0882077	-0.0388216	0.177875	-0.104505	-0.0604734	0.203331	-0.017246	0.0584284	-0.179761	0.295509	0.131855	-0.00153127	0.202588	-0.213026	0.170454	0.142972	0.0603858	-0.0710262	-0.210424	0.11186	0.365681	-0.0787179	-0.359656	0.390401
	0.161584	0.0562482	0.180519	0.0134637	-0.0122318	0.0200731	-0.0821031	0.0598813	0.097242	0.0617794	0.0434042	0.0302357	-0.0752827	-0.00726456	-0.0373185	-0.0097576	-0.018814	-0.0537425	-0.0178132	-0.0961762	-0.104002	0.0573793	-0.051046	-0.0263306	0.0611256	-0.135081	0.0262712	-0.124024	-0.0615527	-0.0123661	-0.103831	-0.021025	-0.0208809	0.219038	0.0231211	-0.0144192	-0.101469	0.1267	0.0693941	-0.118824	0.132429	0.0301969	-0.0987886	-0.025906	0.18649	0.275641	0.227408	-0.0494275	-0.125784
	0.122532	-0.219844	-0.301661	-0.0127536	-0.0505833	0.344457	-0.158251	-0.0758396	0.273098	0.00995778	-0.0817398	-0.0929596	-0.274127	-0.157938	-0.0967651	-0.0380261	0.0882812	0.125066	-0.231203	-0.221885	-0.138655	-0.335644	0.0774903	-0.142284	-0.0712107	-0.0667986	0.111852	-0.142707	-0.0143285	0.0905853	-0.339796	-0.19433	-0.135431	-0.071371	0.0664258	0.14151	-0.0894013	-0.00321546	0.205006	0.185789	-0.135002	-0.0652393	-0.0442649	-0.0252397	0.124711	0.233599	-0.0692015	-0.0290767	0.123786
	-0.37451	-0.503592	-0.553999	-0.535967	-0.498446	-0.791867	-0.322812	-0.381113	-0.569198	-0.358796	-0.0375715	-0.330463	-0.11504	-0.278893	-0.553073	-0.533591	-0.562285	-0.106089	0.0603958	-0.0691096	0.00257459	-0.254001	-0.208923	0.108221	0.262472	-0.0547976	0.103679	0.0298431	0.109612	-0.0263782	-0.133235	0.00849825	0.0357754	-0.407753	-0.221978	-0.214332	-0.32256	-0.104135	-0.191402	-0.0532417	-0.030535	-0.260853	-0.0733141	-0.354879	-0.256679	-0.439857	-0.38812	-0.41622	-0.247315
	-0.509261	-0.776825	-0.555967	-0.507498	-0.406396	-0.472945	-0.579317	-0.934649	-0.457322	-0.103717	-0.525548	-0.687971	-0.431325	-0.159135	-0.190207	-0.748542	-0.0523039	-0.101321	-0.0780339	-0.313303	-0.442919	-0.52225	-0.28438	0.111944	0.0771508	-0.343021	-0.0991289	-0.114131	-0.0769673	-0.186694	-0.0476181	-0.41563	0.308687	-0.270638	-0.436705	-0.270026	-0.26269	-0.130224	-0.288059	-0.434383	-0.165505	-0.517047	-0.381963	-0.565347	-0.520651	-0.2215	-0.306162	-0.496302	-0.124581
	0.237613	-0.0573191	-0.019922	0.124095	0.10771	0.164647	0.0270368	-0.0854011	0.0101813	0.0281741	-0.0605135	0.0470554	0.0562306	-0.0649207	-0.121425	0.130049	-0.06531	0.000575911	0.281423	-0.320209	0.294265	-0.181368	-0.170371	0.160371	0.0280606	0.264109	-0.138162	0.000602541	0.275752	0.014855	0.429495	0.0644826	-0.0274055	-0.0907349	-0.208492	-0.000976526	-0.0865538	0.0784358	0.287809	0.2043	0.212168	-0.0495712	-0.0444595	-0.1381	0.108933	-0.152526	0.0265897	0.0805496	0.168923
	0.443803	-0.237318	-0.0872435	0.201667	0.312839	-0.538565	0.165573	0.23151	-0.279555	-0.455699	0.0895556	0.386724	-0.0830904	0.363296	0.0495247	0.0288239	0.166773	0.36087	-0.176794	-0.190057	-0.297196	0.193913	-0.0756509	0.108081	0.1687	0.348672	0.115821	-0.0833735	0.468052	-0.429331	0.126417	-0.462263	0.0588428	-0.116537	0.449065	-0.155606	0.44696	-0.470089	-0.265547	0.482292	0.541927	-0.380681	-0.0613232	0.198433	0.0169927	0.0530472	-0.278216	-0.0439917	0.0801325
	-1.02156	-1.11946	-0.108907	-0.575582	-0.149675	-0.343586	-0.0950224	0.137531	-0.159642	-0.191566	0.0432872	0.15591	-0.0106787	-0.196893	-0.588199	-0.141132	-0.292396	-0.296306	-0.61173	-0.561393	-0.128896	-0.634968	-0.670782	-0.175778	0.282852	-0.141822	-0.111111	-0.449498	-0.239424	-0.743795	-0.538166	-0.178729	-0.0114024	0.519174	-0.471639	0.0264237	-0.110261	-0.615975	0.546188	0.478326	0.0640184	0.63651	-0.143043	-0.371474	0.45735	-0.304209	-0.188884	-0.301935	0.500133
	-1.20328	-1.16789	-1.13906	-1.30436	-0.894919	-0.952792	-1.70844	-1.32361	-0.852578	-0.39775	-0.594192	-0.302366	-0.421396	-1.0499	-0.697216	-0.321089	-0.0955663	0.448546	0.256699	-0.383003	0.00931216	0.271789	-0.105795	0.0903376	0.636644	0.886643	0.353103	1.04166	0.145544	-0.227475	-0.390392	0.341174	-0.213256	-0.131958	-0.615623	-0.646591	0.339532	-0.838122	0.144623	0.710562	-0.291947	-0.430024	-0.602077	-0.469964	-0.557096	-0.407593	-0.590685	-1.09959	-0.446153
	-0.570245	-0.782628	-0.581597	-1.01928	-0.700213	-0.609169	-0.925144	-0.83668	-0.704935	-0.28256	-0.691147	-0.47982	-0.535034	-0.747004	-0.789638	-0.321024	-0.319592	-0.167573	-0.184238	-0.713205	0.0512304	-0.0955557	-0.143832	0.144655	0.31138	0.428349	-0.0981151	0.0766063	-0.0980808	-0.25955	-0.36957	0.282005	-0.389596	-0.0529064	-0.575196	-0.46625	0.258928	-0.531366	-0.0643363	0.167785	-0.352768	-0.183036	-0.556191	-0.329553	-0.195615	-0.437889	-0.0522293	-0.817532	-0.374311
	0.0507918	0.0370623	0.240281	0.20228	-0.0719488	-0.0260628	0.0180288	-0.127649	0.0283376	0.566141	-0.209294	0.0200663	0.183096	-0.227472	-0.173078	-0.0359883	-0.230111	0.253983	0.093991	0.0528259	-0.00197211	0.0202546	0.176131	-0.165352	0.203982	0.311162	0.146712	0.471247	0.110009	-0.104221	0.137786	0.222138	0.134893	-0.22393	-0.233372	-0.312569	-0.0938015	0.00387634	-0.0189078	-0.026837	-0.262379	-0.285513	-0.0496347	0.360157	0.197296	0.0132592	0.112167	-0.160285	-0.207284
	0.160856	-0.290757	0.0110585	0.0140137	0.0515613	-0.107641	-0.219568	-0.143066	-0.153901	0.0616342	-0.380291	-0.0246892	-0.19142	-0.477378	0.189249	0.465943	0.00436965	-0.193152	0.430138	0.0819221	-0.0423717	0.0661289	-0.0630575	0.0829348	0.0767258	0.162061	0.235168	-0.278089	-0.25632	0.0782003	0.316639	0.217014	-0.0895104	0.242408	-0.0608617	0.0413558	0.12874	-0.326686	0.407074	0.0536832	0.172472	0.424644	-0.104826	-0.311168	-0.507404	0.105049	0.0833176	0.321431	-0.309907
	0.15801	0.00423093	-0.190562	0.257627	0.0684448	0.22652	0.312973	0.0539229	-0.0809458	-0.0976112	0.0683738	-0.0124833	0.158202	-0.0353486	-0.0062098	-0.164384	-0.200532	0.123775	-0.0620553	-0.137644	0.197385	-0.0905251	-0.409985	0.0691129	0.0308057	-0.189828	-0.248851	-0.0255603	-0.148354	-0.106434	-0.170921	-0.0109443	-0.313864	-0.28549	-0.224561	-0.111717	-0.0782521	0.247653	0.042103	0.352381	0.503199	-0.183606	0.253903	-0.231283	-0.230993	-0.0122441	-0.348963	0.227272	-0.0125348
	0.243127	0.0951593	-0.0971778	-0.162129	-0.00907396	0.0963105	0.108999	-0.223466	0.115235	-0.227569	-0.00465553	0.223109	0.088023	-0.0340699	-0.280957	0.0249884	0.0225862	-0.153867	-0.0383821	-0.0677968	0.175279	0.195065	0.167049	-0.0728217	0.0628767	-0.0687326	0.133958	-0.0344123	-0.259402	0.118583	-0.203423	-0.26869	0.148062	-0.15522	-0.181799	0.146235	-0.0455768	-0.106327	-0.0233702	0.14151	0.254047	-0.14529	0.00257454	-0.0650029	-0.0594951	0.025657	0.217413	-0.0865088	-0.0167973
	0.196094	0.0532279	-0.0474898	0.369331	0.0942066	-0.0319835	-0.0290416	0.0282069	-0.0724236	-0.17935	0.391495	0.472823	0.16445	0.165223	0.275112	-0.0676741	-0.214466	-0.0241172	0.0416355	-0.197382	-0.0566576	-0.0849617	-0.199054	0.0118622	0.0899093	-0.207365	-0.115136	-0.134352	-0.184883	-0.279312	0.0829905	-0.0891399	-0.209989	-0.204038	-0.135395	0.0836889	0.0739959	-0.0620768	0.0121738	-0.0689527	-0.0449943	0.0472317	-0.0211358	-0.194445	-0.133895	0.070077	-0.148031	-0.227197	-0.348859
	0.0866774	-0.0341183	0.122148	0.0603102	0.133275	-0.216432	-0.143256	-0.0673847	-0.0580187	0.248314	-0.0539947	0.0143544	-0.186528	0.0159263	0.0731758	0.0410091	0.11881	-0.0783223	0.00255509	-0.00853942	-0.118042	0.0894102	0.0207473	0.0695191	-0.0531992	0.00203361	-0.125671	-0.123597	-0.0877387	-0.0413152	-0.022344	0.0989937	0.018496	-0.244187	-0.0294482	0.141031	0.198378	0.0538095	-0.109879	-0.160414	-0.0726352	0.0939811	0.182577	0.12642	-0.103206	-0.191851	0.0412076	0.251457	0.115764
	-0.0120506	-0.227639	0.195823	0.00755086	-0.103119	-0.187383	0.0575581	-0.00496846	-0.0100933	-0.0935954	-0.0229805	-0.0422208	-0.0577374	0.0727399	0.172062	0.0862315	0.0267726	-0.320955	-0.0847251	0.110478	-0.0095848	0.0468516	0.0283766	-0.0171685	0.141763	0.0869262	0.0392832	-0.0232653	0.021931	0.00646664	0.0656227	-0.0171178	0.219846	0.154874	0.16145	-0.0830932	0.130352	0.135832	-0.0886742	0.421422	0.211987	-0.111718	-0.184345	0.0288635	-0.0893547	-0.0565763	0.0333695	-0.148144	-0.280057
	0.0965068	0.0676828	-0.00546535	0.0975817	0.205362	-0.0516055	0.0208363	-0.0517897	-0.446078	-0.299544	-0.00957974	0.0642356	-0.187928	0.0378163	0.397862	-0.0349304	0.197302	0.146232	0.0448092	0.0849	0.376502	0.25484	0.0578262	-0.0851563	0.0685565	0.101115	0.0779298	0.130946	-0.209325	0.0307543	0.090012	0.0226935	0.0180477	0.0787594	-0.000300169	-0.271636	0.115071	0.166313	0.23595	0.356729	0.206122	0.208281	-0.259647	0.0290432	-0.0686585	-0.0101648	-0.0295076	-0.124049	0.385446
	-0.350053	-0.392714	-0.193528	-0.181525	-0.524065	-0.164106	0.128846	-0.0716386	0.0435344	-0.208799	-0.137293	0.0654666	0.036077	-0.306589	-0.0439165	-0.0806478	-0.310711	0.0203696	-0.0818321	-0.170836	-0.109352	0.11436	0.12954	-0.246266	-0.116786	-0.200786	-0.458653	-0.279326	-0.0536289	0.0582142	0.0354454	-0.11046	-0.00977407	-0.165847	-0.057318	0.0926162	-0.0218284	-0.274678	-0.328096	-0.198688	-0.0491508	-0.175859	0.0885447	0.15627	0.199807	0.416523	-0.0121947	-0.124989	-0.112117
	0.102364	-0.115166	0.184873	0.0683763	0.144025	0.0354968	-0.223871	0.0261299	-0.290971	-0.0994083	-0.108939	-0.210327	0.215058	-0.0833956	-0.031286	-0.0683989	-0.190777	-0.107688	-0.0177039	-0.0553428	-0.183676	0.0202245	0.0175341	0.170327	0.231002	0.0270819	0.203329	0.0231537	-0.0747263	-0.118793	0.129849	0.143143	0.0703522	-0.0138027	0.0669839	0.192108	0.108111	0.247084	0.281393	0.0649298	-0.00449254	-0.193569	-0.082984	-0.0903273	-0.161743	-0.174859	-0.170886	0.0947885	0.111573
	0.0326925	-0.0830094	0.167237	0.182041	0.0214363	0.286526	-0.0931535	0.0295272	-0.256581	0.00746599	-0.0645605	0.0603581	-0.0639062	0.0780041	0.196263	0.0642917	0.22682	0.279645	0.0443974	0.0833579	0.0521553	-0.0614152	0.0573556	-0.0340209	0.0597943	0.0762896	0.258518	-0.00268925	0.105216	0.0195384	0.210139	0.196372	-0.251254	-0.178793	0.156891	0.307291	-0.028459	0.16641	-0.0570082	0.0536679	0.0604017	-0.245001	0.20765	0.137429	-0.298756	0.031981	-0.00533993	-0.14616	0.080977
	0.0369098	0.0894317	0.0722821	0.429621	0.280631	0.388126	0.407197	0.36716	0.281707	0.251621	0.490054	0.0127897	0.0834278	0.18906	0.292009	0.177206	0.0570009	-0.0524499	0.179578	0.130938	0.0830897	-0.255112	-0.19078	-0.423404	-0.173657	-0.0244219	-0.0333436	-0.0784873	0.0852992	-0.0780923	0.0184294	-0.165789	0.102331	-0.127717	-0.266306	0.00916092	-0.058743	-0.0116083	0.145104	0.382879	0.0234806	-0.320508	-0.503008	-0.0719271	-0.189661	-0.271372	-0.207465	-0.145148	-0.267163
	-0.0163013	0.347372	0.0341721	0.0592206	-0.164516	-0.0779768	0.471748	0.406232	0.201417	-0.216685	0.00898275	-0.191143	-0.116465	-0.0310697	0.0208068	0.0783489	0.0599403	0.11112	-0.169662	0.298111	-0.118713	-0.055075	0.00469039	-0.085183	-0.119132	-0.060039	-0.0631214	-0.357972	-0.12809	-0.0411445	0.00339308	-0.221071	0.138279	-0.0579283	0.309853	-0.0662518	-0.0803759	-0.0363765	-0.138231	-0.153091	0.00271042	-0.130136	-0.0481525	-0.10292	0.0479381	-0.142785	-0.294427	0.248939	0.0696473
	0.000407358	0.374273	0.0380422	0.044197	-0.0803815	-0.0427095	-0.053008	-0.0208627	0.0296535	0.0669314	0.115667	-0.0213798	0.12648	0.209135	0.3413	0.0479181	-0.102815	-0.210018	-0.0321492	0.00349344	0.116904	0.129719	0.0931741	0.132946	0.153661	0.293702	0.310963	0.133209	0.139501	0.10285	0.0986631	0.23118	0.168436	0.159407	0.091845	0.137677	0.184639	0.134261	0.118833	0.0384665	0.30337	-0.0174399	0.0657294	0.087533	0.171264	0.173753	0.0441924	0.0381418	-0.114523
	-0.304222	-0.114151	-0.21895	-0.221482	0.0208695	-0.13134	-0.072097	-0.289943	0.181074	-0.0769455	-0.274821	0.0159536	0.00397087	0.185082	0.352227	-0.176899	-0.0755102	-0.0479024	0.196253	0.0806219	0.135214	-0.112183	-0.26095	-0.0241028	-0.128062	0.1581	0.112197	-0.110012	0.0767144	0.243807	0.393837	0.472563	0.357365	0.163748	0.173941	0.0537141	0.0872844	0.103972	0.168212	0.018791	0.0265493	-0.263186	-0.0357307	-0.153452	0.00961759	0.00665324	-0.106274	-0.584491	-0.27325
	0.0650042	0.00929348	0.00271496	-0.0309686	-0.178508	-0.0991456	0.11863	0.301492	0.303634	-0.00207983	0.22819	0.237067	0.314648	0.239367	0.32071	0.252535	0.231118	0.198073	0.589931	0.693448	0.855204	0.519086	0.6173	0.614689	0.440801	0.317308	0.0870513	0.114137	0.149402	-0.0613904	0.215404	0.141336	0.338165	0.232815	0.077167	0.148153	0.0571603	0.0498556	-0.0893762	-0.140677	-0.0959739	-0.00818148	0.024912	-0.0160224	0.0461107	0.0463444	-0.0726159	-0.126058	-0.0057323
	-0.33231	-0.401854	0.243062	0.402042	0.0291049	-0.149533	-0.389956	0.338834	-0.133079	0.0549206	0.0645516	0.529882	-0.312174	-0.0559078	-0.389185	-0.305742	0.0041804	0.156461	0.469063	0.0395313	-0.0919065	0.254548	-0.158035	-0.080724	-0.0795068	-0.195009	0.308996	0.264926	-0.0569406	0.0300082	0.345234	-0.0175399	0.481845	0.166225	-0.0265209	0.19615	-0.0708438	0.162612	-0.449085	-0.329832	0.280755	-0.474365	-0.68798	0.185589	-0.431575	-0.0923728	0.137019	0.0531063	0.0245762
	0.367237	0.203871	0.0383699	-0.167488	0.0813994	0.118628	0.0636544	-0.12385	0.225138	-0.29613	-0.537955	0.00988106	-0.121056	-0.105875	-0.0495571	0.340816	-0.0280926	-0.192901	0.164082	-0.141216	-0.26715	-0.128315	-0.0618106	-0.150315	-0.0633986	-0.18595	-0.267628	0.171875	-0.181496	0.44456	-0.0850374	-0.102001	-0.161212	0.192238	0.242054	0.125997	0.0600145	0.436537	-0.0494264	0.0543379	-0.228094	0.148166	0.438688	-0.185524	0.290267	0.151	0.317365	0.248787	-0.102573
	0.0201863	-0.294135	-0.0397357	0.00678301	-0.0964064	0.0719403	-0.0129629	-0.0246087	-0.165462	0.0478627	-0.168588	-0.145628	0.180095	0.0356201	-0.026765	-0.0599598	-0.234638	0.0533314	-0.0329814	0.0792111	-0.0653329	-0.187283	-0.00619564	-0.166767	0.0139423	-0.0939596	0.0077682	0.0651269	-0.0155786	0.104616	0.00701443	-0.0710641	-0.027951	-0.0826403	0.0192678	-0.0887488	-0.117263	-0.0190119	-0.141309	-0.0577009	0.0725583	-0.180804	-0.0473152	-0.0385911	0.337559	0.213047	0.22712	0.119795	-0.135274
	0.281308	0.127669	0.112979	0.0784414	0.19583	-0.0448034	0.195478	-0.00579665	0.144479	0.162704	0.0114887	0.107254	-0.00707186	0.0349796	-0.0570242	0.164406	0.114972	0.225052	0.0223039	0.093784	0.208551	-0.108231	0.0952263	0.119097	0.0401666	0.156176	-0.00924834	0.130302	0.238974	0.178066	-0.0314498	-0.0016375	0.190871	0.141998	0.135125	-0.153747	-0.0721664	-0.0695066	-0.121071	0.0281202	-0.0205431	0.0163465	0.0180951	-0.141536	-0.0510053	0.14989	-0.00579685	-0.203745	-0.0684553
	0.294303	0.0777717	0.159659	0.0608332	0.0952907	-0.0335228	0.240444	-0.0368046	0.0850441	0.135207	0.11958	0.155549	-0.0208448	0.0251142	-0.256115	0.257443	0.10784	0.0898585	0.168992	-0.0354114	0.15493	0.102748	-0.117156	0.170064	0.00776794	0.0446437	0.0338592	-0.0310725	0.0556435	0.204447	0.116753	-0.019975	0.244403	0.0375866	0.133442	0.000981849	0.0748667	-0.0568976	-0.197082	0.0934124	-0.052475	0.202548	0.261942	0.103607	0.114012	0.181903	-0.110365	-0.171088	0.024381
	0.160259	0.105957	0.045346	-0.0252505	0.151667	0.0252741	0.0783789	0.211495	0.0759604	0.161684	0.151336	-0.019992	-0.0603288	0.0733926	0.182383	0.21502	0.186654	0.141677	0.0904142	0.0305474	0.175767	0.153824	0.0903979	0.208621	0.253288	-0.0635535	0.0861621	0.0507493	-0.101044	0.0265378	0.00416205	-0.0933693	0.100842	0.0874798	-0.119532	0.0384284	-0.109651	-0.253879	-0.110321	-0.0865386	0.0233363	0.0648482	0.0646427	-0.196794	0.079457	0.193003	-0.173887	-0.103501	0.0755834
	0.187951	-0.0198756	0.0257598	0.0742241	0.318253	0.149102	0.026174	0.11825	0.0957591	0.194462	0.0854149	0.00485012	0.0355327	0.280004	0.238946	0.254977	0.303518	0.50942	0.0624205	0.0442191	0.293733	0.335675	0.0538485	-0.0370261	-0.0237094	0.00822511	0.341321	0.591518	0.27106	0.324102	0.231694	0.064088	0.214017	0.102051	-0.210622	-0.176471	-0.0910549	-0.0517716	0.00750958	0.0449401	-0.0815612	-0.15219	0.0185541	-0.13122	-0.00650663	0.147507	-0.0671733	-0.177359	-0.108276
	0.192289	0.0490886	0.16775	0.139513	0.105904	0.124516	0.0976927	0.118268	0.0405496	-0.00212526	0.0154176	0.043509	-0.0305277	0.0239322	0.0291699	0.0440757	0.0887106	0.112251	0.0224803	0.0675821	0.0673259	0.0347859	0.0529729	-0.0365877	0.0195246	-0.0475795	0.092261	0.0866131	0.0245571	0.0514111	0.0667664	0.121947	0.121442	0.116688	-0.0210396	-0.0233839	-0.0472338	-0.0378325	0.0190297	0.0587461	0.0677856	0.15695	0.208822	0.0960456	0.10266	0.0268387	0.00209448	0.0240835	0.0807905
	0.14204	-0.0593713	-0.141532	0.0675712	0.112937	-0.0787768	-0.0811733	-0.271381	0.00128877	-0.151191	-0.161736	0.0697994	0.0985682	-0.0679177	0.0868541	0.0233638	-0.0840228	0.0377799	-0.0843204	-0.00192717	0.0360489	0.0737238	0.0410115	-0.061936	-0.00890475	0.0813071	0.0800932	-0.142694	-0.0663174	-0.083959	0.108122	0.0713987	-0.104259	0.005371	-0.14565	-0.0255672	0.12462	0.00522617	0.122528	0.109733	-0.0299261	-0.215786	-0.13278	0.0247572	-0.0385735	-0.0431236	-0.175941	0.0387319	0.13763
	0.169073	-0.0660898	0.0169733	0.0985922	-0.0226984	9.97352e-05	-0.00999191	-0.0446123	-0.196027	-0.0438566	-0.00660667	0.0646313	0.0157826	-0.0866944	-0.127448	0.00607125	-0.065945	0.0983816	-0.0729935	-0.0456001	0.044199	0.163392	-0.0414299	0.039751	0.0192219	0.0564207	0.0990866	0.0189425	-0.0180018	0.0539892	-0.0348017	0.0172395	0.0199191	0.0176456	-0.0127812	0.0280022	-0.0921383	-0.114608	-0.0816052	0.0146798	0.0431733	0.135179	0.0679332	0.0170497	-0.0221162	0.128411	0.0227456	0.101445	-0.0051604
	0.172888	-0.073461	-0.0720541	-0.228219	-0.144217	-0.0963399	0.0391453	-0.136525	-0.100975	-0.00814866	0.101809	0.0118039	0.0220848	-0.0312295	-0.0161071	-0.103866	-0.0367803	0.0504366	-0.0132999	-0.160803	0.0324583	-0.0910648	-0.115166	0.154847	-0.0678365	0.106101	-0.122166	0.0653739	-0.00795743	-0.0870319	0.0696507	0.0915948	0.0262285	-0.023899	0.0186477	-0.0448284	0.195167	-0.00189652	0.0474899	-0.0381356	-0.121175	-0.0264195	-0.0573268	0.21898	-0.0168289	0.103825	0.21828	0.0133002	-0.105856
	0.103643	0.00303104	-0.0361673	0.0966907	0.13988	-1.24085e-05	0.15255	0.0624227	-0.0604421	0.134209	-0.057394	0.0679029	-0.0030978	0.00157839	-0.112105	-0.0440927	0.0463343	0.272233	-0.0227306	0.11002	-0.0134229	0.0762005	0.0537512	-0.0195041	0.112165	-0.111726	0.00147667	0.0623574	-0.0322193	-0.111229	0.0756226	0.0407496	-0.0851483	-0.0817826	0.0621326	0.000371197	-0.0694861	0.076791	0.0700964	0.0262886	-0.0252789	-0.0589858	0.0196354	-0.0955523	-0.01691	0.0994519	0.0620536	-0.096395	0.0206503
	-0.00129072	-0.348094	-0.285179	-0.263367	-0.163261	-0.154567	-0.117289	-0.122923	-0.136571	-0.0580994	0.00973414	-0.100294	-0.0368643	-0.196072	-0.10916	-0.060125	0.0421486	0.344216	0.0480611	0.209464	0.261336	0.138044	0.349025	0.0297888	0.0912487	0.306708	0.171955	0.0451735	0.166125	-0.0142376	-0.0269344	0.0543769	-0.09854	-0.102536	0.0787089	-0.0791532	-0.0901579	-0.0298272	-0.106026	-0.066403	-0.0587589	-0.0087361	-0.151654	-0.187786	-0.167395	-0.223407	-0.187131	-0.20858	-0.113191
	-0.228314	-0.411069	-0.32254	-0.63668	-0.272071	-0.373764	-0.281479	-0.289692	-0.440761	-0.0667724	-0.112734	-0.295032	-0.331678	-0.369387	-0.359723	0.0749441	0.269436	0.165348	0.268131	-0.208902	-0.0522794	0.258563	0.298473	0.0850447	0.159538	0.268692	0.0494546	0.0518141	-0.217886	-0.0609864	-0.452199	0.244458	-0.193658	-0.253657	-0.0801804	0.0291725	0.361649	0.0517803	0.233273	-0.0348115	0.121462	-0.222813	-0.280503	-0.0517122	-0.0287834	-0.532305	-0.347456	-0.324336	-0.299753
	0.00737978	0.0493868	-0.0687275	0.0656967	-0.283334	0.123254	-0.0765236	-0.0351201	0.387707	-0.0459288	-0.212598	-0.312549	-0.01504	-0.13956	0.235675	0.0493781	-0.0665667	0.204373	0.562763	0.192963	0.135254	0.208232	-0.0695662	0.180447	0.172839	0.0763467	0.0403368	0.0520324	-0.234715	0.0446673	0.101017	0.0874106	0.369182	0.215693	-0.0252689	0.00904639	0.126361	0.0684658	0.0435083	0.228904	0.354467	0.0471474	0.0432022	0.234166	0.136499	0.0699806	-0.146039	-0.243307	-0.0304269
	0.340958	0.197208	0.208297	0.145745	-0.317316	0.171355	-0.118409	0.0789332	-0.201409	0.592265	-0.0203137	-0.0381032	-0.10152	-0.354121	0.0846624	-0.201401	-0.318037	-0.40129	-0.229007	-0.00586657	-0.177711	0.576647	0.08646	0.30988	0.0659136	-0.109701	-0.0912429	0.18349	-0.0470012	-0.180828	-0.0856506	-0.281445	0.115426	-0.00826954	0.211242	0.161538	0.00537263	0.208999	0.0779492	0.403808	0.0683632	-0.221212	0.222747	-0.483136	0.0684422	0.259885	0.0355982	-0.0801336	0.177764
	0.195383	0.0649498	0.117055	0.101429	-0.042455	0.0177738	-0.0131563	-0.0130992	-0.031323	0.0432788	0.126676	0.0992732	0.0683072	-0.0386961	0.0921466	0.0194349	0.0732766	-0.0271857	-0.0951151	0.00865601	-0.064471	-0.0300854	-0.0695199	-0.0204511	0.0949173	0.0513913	-0.0773096	-0.0419326	-0.0408185	-0.024855	-0.0522354	-0.080327	-0.081088	-0.0521614	-0.0724096	-0.0553721	0.0268646	-0.0189584	-0.017795	0.0915571	0.0340226	0.0633361	0.0122037	-0.00448833	0.0857928	0.073093	-0.0416495	-0.0273454	-0.0859147
	0.149533	0.0162288	-0.0568067	0.130827	0.072179	-0.0117416	0.040032	0.0389416	0.011273	-0.155153	0.0654292	0.0418678	0.00769991	0.0805733	-0.0526669	0.0256734	0.00363959	-0.0844556	-0.143733	-0.0917939	-0.0629351	-0.116063	-0.0719798	-0.172552	-0.17831	-0.0512991	-0.141407	-0.123968	-0.151741	-0.0666852	-0.0482033	-0.147628	-0.0857657	-0.169564	-0.0902156	-0.0897386	0.0108649	-0.0433074	-0.0582532	0.0730006	0.0541139	0.0391764	-0.0118681	-0.0308822	-0.0526707	-0.0493841	0.0586181	-0.0308773	-0.083757
	0.24829	0.00642561	-0.0182333	0.220221	-0.0355664	-0.102285	-0.124903	-0.0175577	-0.0840779	-0.00298512	0.267413	0.226682	-0.0286645	0.0821952	0.0333757	0.148409	0.0162872	0.266295	0.0256945	-0.0430104	0.0744798	-0.0478152	-0.0319926	0.254323	-0.117848	-0.21848	-0.0588249	-0.0745422	0.0867481	0.000171562	0.148896	-0.035039	0.0155174	0.00172678	-0.247439	0.0397957	-0.167727	-0.0690733	-0.0902135	0.0418837	-0.152898	-0.159061	0.0635623	-0.202633	-0.00771208	-0.0844795	0.00856597	0.083644	-0.0428466
	0.196423	0.0376481	0.0537445	0.0105343	0.139207	-0.0187865	-0.0580151	-0.00282681	-0.0968651	-0.0767211	0.0645266	-0.0719901	-0.0236874	-0.0409131	-0.00696925	-0.0636616	-0.161583	-0.174174	-0.23641	-0.221622	-0.117421	-0.155399	-0.108784	-0.00806086	-0.0955227	-0.190461	-0.201882	-0.152574	-0.0126797	-0.0861247	-0.0134444	-0.131818	-0.0470836	0.0104195	-0.163643	0.00100864	-0.121691	-0.0528701	0.0209144	0.0121338	0.0443136	-0.00146972	-0.0552179	-0.0736983	-0.047255	-0.059347	0.0139224	-0.0102858	-0.0791394
	0.0857741	-0.088219	-0.00982055	0.0773772	0.0152455	-0.201986	-0.150195	-0.180692	-0.026388	-0.193138	0.0902353	-0.212051	-0.249083	-0.253631	0.0101029	-0.0892072	-0.182425	-0.00208727	-0.0187827	-0.215025	-0.0473656	0.0733803	-0.187377	-0.241924	-0.253813	-0.137464	-0.179145	-0.181698	-0.00625934	0.00303388	-0.120547	-0.220335	-0.124319	-0.141314	0.0191936	-0.0395446	-0.011489	0.0244267	0.141818	0.0409716	0.183327	0.165706	0.0712161	0.00538814	0.150423	0.135153	-0.00964357	0.0600907	0.0521511
	-0.191531	0.166705	0.292981	0.289869	0.0358357	0.528919	0.10264	0.549647	0.0230344	-0.0439894	-0.308029	0.645704	0.824345	-0.293	-0.423611	-0.220604	0.171891	0.315202	-0.0946469	-0.317296	-0.33218	0.667667	-0.391252	-0.704686	-0.182087	-0.0129858	0.126723	-0.035482	0.220301	0.0023784	0.312538	-0.365263	0.0929986	-0.268148	0.242702	0.303583	-0.550303	-0.215475	0.125387	-0.171594	-0.0912157	-0.304392	-0.128282	-0.0616086	-0.158247	0.45915	-0.498864	-0.656708	-0.678942
	0.00753494	0.0750884	0.0728848	0.0596033	0.151461	0.0979904	0.00307706	-0.0173769	0.219981	-0.0428168	0.058068	0.0738594	0.178766	0.231012	0.243022	0.0480662	-0.150995	0.0419816	-0.0655623	0.123044	-0.120304	0.00823438	-0.0621618	0.0319785	0.0285083	0.0697719	0.00149387	-0.105105	0.298335	0.128919	-0.161937	-0.228715	-0.0159751	0.19298	0.13526	-0.000952572	-0.0511645	0.0209836	0.0429496	0.0750346	-0.0808636	0.165595	0.102265	-0.109565	0.0613281	0.0545093	0.0959555	0.173187	0.0527388
	0.115895	0.31158	-0.0858636	-0.100471	0.0793993	-0.0484905	-0.0992173	0.21265	-0.0408644	0.104842	0.0773643	0.0989119	-0.0762275	0.10855	0.232234	0.137118	-0.0211584	-0.0689732	-0.0476007	-0.0600349	-0.0641567	-0.208303	0.0231399	0.0237929	0.0417199	-0.0990198	0.0773869	-0.0753121	0.0406247	-0.0429969	-0.010914	0.172144	-0.0589525	0.219505	0.114008	0.0465326	0.048904	0.0621147	0.00926978	-0.190866	0.0663415	-0.0275312	-0.0312891	0.00646435	0.0560769	0.025151	0.0041003	0.1421	-0.0527072
	0.0270494	0.0296163	-0.0281943	0.23673	0.045191	-0.104427	0.050123	-0.0657295	0.0926192	0.061319	-0.0299648	-0.0164662	0.109679	-0.0752922	0.227726	0.0199505	0.157031	0.032574	-0.0864242	0.104156	0.0929851	0.134975	-0.161635	-0.0429873	0.209916	0.0637775	0.0939595	0.065697	-0.155869	0.100893	0.0378571	-0.0058764	-0.0837479	-0.140903	-0.0313103	-0.100393	-0.173613	-0.00113149	-0.0314962	0.140705	0.0879681	-0.0248457	0.171773	-0.109037	-0.116971	-0.00667603	-0.0370484	0.0375739	0.0257111
	-0.0167244	-0.23997	-0.0661746	0.0916797	0.27136	0.135362	0.187111	-0.115901	-0.123112	-0.233704	-0.109007	-0.124092	-0.0477714	0.131677	0.0546867	-0.0395404	0.01788	-0.0578665	-0.063433	0.143344	0.13771	-0.162093	-0.120533	-0.104785	-0.0255032	-0.0841636	-0.0224348	0.00853633	-0.0661981	0.161842	0.0365867	0.0153086	0.147358	-0.0724389	-0.00119908	-0.052984	-0.00207884	0.0197388	-0.116835	0.056121	0.0819986	-0.207686	0.0055868	0.0799717	0.175986	0.277575	0.0836755	0.0192061	0.140273
	-0.158446	-0.368171	-0.239985	-0.0620834	-0.0914883	-0.289317	-0.293074	-0.373663	-0.274463	-0.264657	-0.207059	-0.170657	-0.115175	-0.11594	-0.143501	-0.0579103	-0.134745	-0.112293	-0.0634548	-0.165579	-0.0756881	-0.10168	-0.127056	-0.167822	-0.0985513	-0.179534	-0.155446	-0.0828218	-0.100814	-0.0985053	-0.140219	-0.0699888	-0.0616322	-0.0654296	-0.0913667	-0.109662	-0.161256	-0.17152	-0.154885	-0.102259	-0.172179	-0.0722814	0.0877586	0.0230735	0.0186303	0.280744	0.266066	0.159424	0.0845886
	0.139542	0.0952246	0.0458593	0.165908	0.0855808	0.120581	0.0223224	0.0186835	-0.00505488	0.128301	0.0985129	0.0172679	-0.0335688	0.0623144	-0.0539028	0.0172507	0.023958	-0.0784549	-0.0197207	0.118459	0.102519	0.00927922	0.0356266	0.00164827	-0.0300805	0.161247	-0.0149408	-0.0288124	-0.0734305	0.0738913	0.095015	0.0882302	0.150077	0.122629	0.00672141	-0.0497754	0.0363072	-0.0678166	0.0727592	-0.172201	0.0225544	0.0235272	-0.114175	-0.0114982	-0.177078	-0.0719375	0.0701243	-0.0316989	-0.0551631
	0.24328	0.205494	0.120409	0.0423598	0.0764159	0.122748	0.0577212	0.107635	0.0992801	0.117868	0.0468263	0.11687	0.0279497	-0.127039	-0.0324864	-0.0610291	-0.253779	-0.116699	-0.0723356	-0.219696	-0.183702	-0.117712	-0.103472	-0.182421	-0.0555939	-0.128218	-0.171253	0.0482679	0.00290127	0.0079233	-0.0192096	0.0422603	0.122494	0.0178818	0.0411335	0.180461	0.0196007	0.135289	-0.00872877	0.0657408	0.0195446	-0.0349963	0.00109426	0.00352346	-0.044076	-0.089814	-0.041402	-0.161894	-0.207016
	-0.00824677	0.0257904	0.140927	0.0680421	0.0851105	0.00150336	0.00675623	0.0358299	0.000554483	-0.0831219	-0.0187801	-0.00135718	0.0457535	0.0109414	0.0305431	-0.0632082	0.052335	0.0863988	0.139007	0.116729	-0.0106533	0.0320998	-0.00568145	0.0365018	0.00618843	-0.0451755	-0.0437121	0.118853	0.135983	0.0103022	-0.0280982	0.0732171	0.0621816	0.0784318	-0.0277152	0.042574	0.0293198	0.0524329	0.0229316	-0.00107354	-0.045989	-0.0404465	-0.0480761	-0.04243	0.00916951	-0.0167635	0.0598799	-0.0523288	-0.0362256
	0.00898759	-0.0990611	0.262988	-0.114997	-0.0444289	-0.0857632	0.0239364	-0.00844687	-0.136995	0.114895	0.277612	0.0635984	-0.242797	-0.150972	-0.106675	0.169025	0.141933	-0.0308604	-0.262649	-0.117977	0.0298184	-0.235973	-0.150159	-0.0974768	-0.0253305	-0.00695545	-0.216142	-0.106645	0.0630765	0.0980804	-0.15932	0.0414861	-0.076438	-0.0131976	-0.195466	0.0166315	-0.155974	0.0965415	0.0304176	-0.0612209	-0.1242	0.211739	-0.108561	-0.0473805	0.0810792	0.00264145	-0.0681087	-0.0157234	-0.195329
	0.035304	-0.15966	-0.190485	-0.128904	-0.13201	-0.156674	-0.149477	-0.244353	-0.159207	-0.088903	-0.146495	-0.152491	-0.0769458	-0.112816	-0.0970141	-0.0641196	-0.0132206	-0.112744	-0.0875093	-0.127728	-0.0217435	0.030616	-0.0819125	-0.0180668	-0.0183504	-0.048051	-0.120044	-0.0487663	-0.103658	-0.111342	-0.136131	-0.146563	-0.132824	-0.174528	-0.111596	-0.16952	-0.230632	-0.179681	-0.179212	-0.072538	-0.0673802	-0.160324	-0.0804713	0.0390273	-0.153192	-0.0964702	-0.0240952	-0.00493757	0.0558532
	0.00601811	-0.256644	-0.170259	-0.19694	-0.305207	-0.244543	-0.181382	-0.136947	-0.123008	-0.0943277	-0.138362	-0.0215001	0.00900337	-0.19271	-0.117873	-0.0620146	-0.172739	-0.129914	-0.124269	-0.14496	-0.101741	-0.0192117	-0.0393305	-0.140943	-0.134916	-0.161984	-0.225685	-0.0966826	-0.0837487	-0.00748987	-0.113101	0.00027686	-0.110022	0.0214287	0.120988	-0.0288921	-0.0681066	-0.00951991	0.0054253	0.0625869	0.0300098	0.0636927	0.0197097	-0.00136397	-0.000163662	0.0804528	0.060659	0.0311718	0.0188984
	0.0275495	-0.102001	-0.131157	-0.199271	-0.153932	-0.171349	-0.141438	-0.134635	-0.0964598	-0.0616045	0.0103818	0.00634464	0.0252979	-0.0739634	-0.0670167	-0.0436409	-0.101393	-0.0489712	0.0361804	-0.023225	-0.0619411	0.0566159	0.0586697	-0.00692591	-0.0810521	-0.0796785	-0.119296	-0.160071	-0.12769	-0.0877311	-0.0909782	-0.141737	-0.140551	-0.123034	-0.114788	-0.0742043	-0.0615445	-0.0136054	-0.0397833	0.0167138	0.0583164	0.0147239	0.0182835	-0.00997961	-0.0273029	0.0274227	0.0657827	-0.0325962	0.0157017
	-0.202276	-0.0634538	0.00952587	-0.0926293	-0.0482053	0.248802	0.160939	0.0211819	0.176119	0.176791	0.19033	0.157584	0.10786	0.184669	0.118095	-0.0783878	-0.0617344	-0.0699662	0.0359993	0.232794	0.0270228	0.0575957	0.0967955	0.0685009	0.0643503	0.0899953	0.18017	-0.0424957	0.240943	-0.130706	0.240458	0.197118	0.0022886	-0.301206	-0.189079	0.0488134	-0.318367	-0.0964809	-0.359341	-0.264935	-0.0289072	-0.0820818	0.131542	0.36659	-0.00746678	-0.102053	0.118993	0.14637	0.173246
	-0.0964852	-0.234589	-0.0996016	-0.141847	-0.0588338	0.0466578	0.113826	0.117328	-0.0374241	0.0868756	0.0228127	0.321699	0.109928	-0.0945965	-0.0902467	-0.145162	0.068266	0.0502971	-0.143263	0.435728	0.317761	0.353683	0.321646	0.232665	0.196134	0.0537286	-0.134386	-0.225648	-0.060677	0.00944096	0.316216	-0.0147712	-0.108899	-0.266018	0.0714605	-0.0394527	-0.201595	-0.0715705	-0.135234	-0.204902	-0.122307	-0.0899039	-0.118299	0.0377277	0.0969542	0.129972	0.046286	0.0322349	0.109859
[truncated: 754 more rows]
[truncated: 131 more columns]
