# Supplementary material for: Social isolation modulates appetite and avoidance behavior via a common oxytocinergic circuit in larval zebrafish
Source: Nat Commun. 2022 May 11;13:2573. doi: 10.1038/s41467-022-29765-9 (PMC9095721; doi:10.1038/s41467-022-29765-9)
Supplement: Supplementary file 7 — Source Data [file 41467_2022_29765_MOESM7_ESM.zip › Source Data/FigureS5_SourceData.xlsx]

## Sheet: S5b
X position	Y position	Z position	Oxytocin Cells	GABAergic Cells	Water (coeff)	Kin (coeff)	Non-kin (coeff)
35.6571	27.6692	1	0	0	0.22945	0.21919	-0.0496982
102.4	0	1	0	1	0.00175599	0.134453	-0.129189
100.571	19.2481	1	0	1	0.155208	0.194968	-0.0307639
3.65714	28.8722	1	0	1	0.381592	0.162385	-0.0246941
87.7714	19.2481	1	0	1	-0.20454	0.0703028	-0.0450152
18.2857	1.20301	1	0	0	0.120572	0.370968	-0.0562241
21.0286	50.5263	1	0	0	0.222647	0.215773	-0.145765
85.9429	123.91	1	0	1	0.277993	0.204569	0.0167687
120.686	282.707	1	0	1	-0.155206	0.0024718	-0.0492671
42.9714	19.2481	1	0	1	0.0116372	0.00166943	-0.0543182
53.9429	25.2632	1	0	1	0.217276	0.077289	0.011947
110.629	18.0451	1	0	1	0.0817768	0.0309375	-0.0194144
23.7714	15.6391	1	0	1	0.0219307	0.161747	-0.00498604
63.0857	292.331	1	0	1	0.0152182	0.0617806	-0.0640046
80.4571	79.3985	1	0	0	-0.0225154	0.0479813	0.0252495
96	134.737	1	0	1	-0.0136437	0.0752881	-0.0404988
27.4286	36.0902	1	0	1	0.158944	0.0662771	0.0442155
94.1714	7.21805	1	0	1	0.262536	0.0589297	-0.00170621
92.3429	235.188	1	0	1	-0.105499	-0.0183151	0.0409385
121.6	218.947	1	0	0	-3.23257e-05	-0.0173964	0.0805879
112.457	196.09	1	0	1	0.151974	-0.0646635	-0.00692913
18.2857	244.211	1	0	0	-0.111013	0.0712518	0.0584528
64.9143	30.0752	1	0	1	-0.0631599	-0.0787773	0.14985
0	269.474	1	0	0	-0.0444614	0.01106	0.046933
107.886	153.985	1	0	1	-0.0705976	0.114408	-0.00940272
85.0286	256.241	1	0	1	0.180096	0.0603819	-0.0941664
43.8857	289.925	1	0	0	-0.0524345	0.0527785	-0.036618
69.4857	193.684	1	0	1	0.0484846	0.0120268	0.0499133
64.9143	149.173	1	0	1	-0.0257532	0.0981014	0.0729846
86.8571	168.421	1	0	0	0.0377758	-0.0325256	0.0247595
120.686	190.075	1	0	1	-0.0188974	0.0236728	0.0140359
123.429	246.617	1	0	0	-0.0980262	0.0334544	0.0632288
100.571	72.1805	1	0	1	0.0967358	0.217625	-0.00684494
40.2286	62.5564	1	0	0	0.229565	0.123058	0.0467519
57.6	276.692	1	0	1	-0.0151843	0.0202161	0.0167069
118.857	291.128	1	0	0	-0.0657106	0.011662	-1.4221e-05
117.943	104.662	1	0	0	-0.00135439	0.199214	-0.0716914
100.571	263.459	1	0	0	-0.0725394	0.107419	-0.0682713
32.9143	160	1	0	0	0.0653905	0.0485489	-0.0247299
42.9714	229.774	1	0	0	-0.0588053	0.0066143	0.0048616
101.486	218.947	1	0	1	-0.026298	-0.0357853	0.0619637
55.7714	257.444	1	0	0	-0.0137039	0.138787	-0.0791653
1.82857	252.632	1	0	0	0.0338498	0.006311	-0.0187642
79.5429	289.925	1	0	1	-0.00511212	0.0761313	-0.0112212
54.8571	153.383	1	0	1	0.113652	-0.0192055	-0.0580584
10.0571	273.083	1	0	1	-0.016736	0.131912	-0.00876545
84.1143	39.0977	1	0	1	-0.151472	-0.0322172	-0.0489755
82.2857	31.2782	1	0	1	-0.132495	-0.00658384	-0.0412782
55.7714	291.128	1	0	1	-0.0486473	-0.0228834	-0.0922981
42.0571	42.1053	1	0	0	0.311271	0.056032	-0.0504821
20.1143	232.18	1	0	0	-0.0710704	0.0720893	-0.00371577
72.2286	92.6316	1	0	0	-0.189835	0.263864	0.0500361
62.1714	176.842	1	0	1	0.0463183	0.0222389	0.0613876
93.2571	113.083	1	0	1	0.0858732	0.206703	0.0382117
111.543	93.8346	1	0	0	-0.0502436	0.170287	0.000516959
102.4	193.684	1	0	1	-0.111803	-0.0300074	0.0485435
71.3143	57.7444	1	0	1	0.125188	0.0277388	0.0987868
60.3429	193.684	1	0	1	-0.00407183	0.0212764	0.0651828
97.8286	38.4962	1	0	1	0.152645	0.0722049	0.0221971
85.0286	277.895	1	0	1	0.0733242	0.0154098	0.101522
26.5143	70.9774	1	0	0	0.17927	0.200135	-0.0811892
74.9714	20.4511	1	0	1	-0.078014	-0.0959816	0.0242491
80.4571	114.286	1	0	0	0.0349072	0.10438	0.0219826
26.5143	61.3534	1	0	0	0.244037	0.0866329	-0.0429127
50.2857	185.263	1	0	1	0.0478923	-0.0406706	0.0414371
117.943	86.6165	1	0	1	0.0229658	0.000170782	0.0216732
59.4286	81.8045	1	0	0	-0.0399201	0.0731403	0.0462385
67.6571	262.256	1	0	0	-0.0128853	-0.0460045	0.0163579
114.286	258.647	1	0	1	0.0891721	0.0770806	-0.119475
70.4	105.865	1	0	0	-0.0439261	0.0957432	0.0160841
76.8	126.316	1	0	1	0.0193521	0.10496	0.0171677
44.8	200.902	1	0	0	0.0968902	-0.0019571	-0.00518134
74.9714	221.955	1	0	1	0.0663727	0.00621051	0.0521607
42.0571	121.504	1	0	0	0.0484793	0.106873	-0.0892007
122.514	149.173	1	0	0	-0.0224802	0.0992875	-0.0522385
101.486	123.91	1	0	1	-0.0732307	0.0134611	0.0663597
99.6571	84.2105	1	0	0	-0.052238	0.142529	0.0549465
84.1143	236.992	1	0	0	-0.0417969	0.0981449	0.0228975
79.5429	63.7594	1	0	1	0.0651466	0.0605522	0.138715
58.5143	221.353	1	0	0	-0.0833778	0.0958902	-0.0690838
59.4286	13.2331	1	0	0	0.0557012	0.0530517	0.0883708
80.4571	147.97	1	0	0	0.0765765	0.0733714	0.0267719
73.1429	34.8872	1	0	1	0.0400047	-0.0215547	0.00471068
27.4286	292.331	1	0	0	0.0485323	0.100281	0.0543143
93.2571	170.827	1	0	0	0.0576706	-0.0185356	-0.0257808
91.4286	92.6316	1	0	0	-0.158628	0.292101	-0.0616517
99.6571	157.594	1	0	1	-0.0613801	0.103269	0.117801
107.886	135.94	1	0	1	-0.0483676	0.0897076	0.00559049
63.0857	129.925	1	0	1	-0.0607368	0.0478324	0.0302386
33.8286	85.4135	1	0	0	0.0520992	0.147142	0.0161797
101.486	143.158	1	0	1	-0.0136922	1.00407e-05	0.100053
33.8286	185.263	1	0	0	0.0041732	-0.0506461	0.0626347
94.1714	273.083	1	0	1	-0.0667358	0.102976	0.0281249
73.1429	137.143	1	0	1	-0.00152503	0.0825506	-0.0405368
109.714	217.744	1	1	1	-0.0210704	0.0594968	0.000158237
106.971	181.654	1	0	1	-0.0804384	0.0162049	0.00173263
122.514	175.639	1	0	0	-0.0337918	-0.0295848	-0.0747353
53.9429	230.977	1	0	0	-0.0397398	0.0324689	-0.0626834
76.8	172.03	1	0	1	-0.0431884	-0.0330843	0.0495539
85.9429	102.256	1	0	0	-0.0864233	0.18167	0.00504428
36.5714	169.624	1	0	0	0.0870084	0.012419	-0.0125882
86.8571	28.8722	1	0	1	-0.144602	-0.00664787	0.052916
122.514	24.0602	1	0	1	0.22783	0.116798	-0.112186
119.771	197.293	1	0	1	-0.0151898	-0.0987094	-0.0216037
54.8571	15.6391	1	0	1	0.0232657	0.10812	0.0614654
52.1143	151.579	1	0	1	0.00534906	0.0666181	0.0307495
79.5429	86.6165	1	0	0	-0.119672	0.117519	-0.00177599
120.686	274.286	1	0	1	-0.0379919	0.158121	-0.00840198
82.2857	107.068	1	0	0	0.04986	0.124126	-0.00265866
105.143	10.8271	1	0	1	-0.0365353	0.134815	0.00912777
48.4571	229.774	1	0	0	-0.130061	-0.0190795	-0.0377026
96.4571	211.729	1	0	1	-0.00500484	-0.00132437	-0.0423713
64	8.42105	1	0	0	0.189349	0.000857724	0.0990143
57.6	172.632	1	0	0	0.0428896	0.107024	-0.0219799
57.6	144.361	1	0	1	0.0293842	-0.00347972	-0.0758708
76.8	252.632	1	0	1	-0.0556809	0.0656771	-0.0232209
56.6857	36.0902	1	0	1	0.0952833	-0.0947199	-0.0101368
96	101.654	1	0	0	-0.0227167	0.287199	-0.0619256
103.314	153.985	1	0	1	-0.103881	0.0825693	0.0871307
42.9714	131.128	1	0	1	0.00689837	0.105117	0.0418761
62.1714	166.015	1	0	0	-0.00591678	0.11256	0.0736489
81.3714	21.6541	1	0	1	-0.136133	-0.0574488	0.0176522
49.3714	46.9173	1	0	1	0.239141	0.063125	-0.0131411
114.286	126.316	1	0	1	0.0182582	0.0305225	0.0879406
21.0286	9.62406	1	0	1	0.166224	0.232737	0.0548285
65.8286	39.6992	1	0	1	0.0706199	0.12483	0.0163903
53.0286	280.301	1	0	1	0.0482021	-0.0130358	-0.0239535
78.6286	211.729	1	0	1	0.164077	0.0171622	0.0257964
18.2857	223.759	1	0	0	0.0291109	0.039935	-0.0154992
85.0286	176.842	1	0	0	0.0141275	0.0101695	0.000201609
87.3143	234.586	1	0	1	-0.0298948	0.0119742	-0.0569708
45.7143	263.459	1	0	0	0.00560499	0.0446789	0.00808641
70.4	255.038	1	0	0	-0.108093	-0.0319242	0.0775572
30.1714	54.1353	1	0	0	0.147747	0.151405	-0.0733627
99.6571	92.6316	1	0	0	-0.0460078	0.167349	-0.0307352
62.1714	209.323	1	0	1	0.0508265	-0.00773322	-0.0516692
81.3714	267.068	1	0	1	0.175075	0.054944	-0.0176595
109.714	187.669	1	0	1	-0.000378672	0.0279965	0.060142
74.0571	180.451	1	0	1	-0.00901862	-0.080541	0.0792458
78.6286	236.992	1	0	1	0.0778426	0.133513	0.0182401
104.229	257.444	1	0	1	0.013072	-0.0495767	0.02429
71.3143	274.286	1	0	1	0.0387623	0.101388	0.00856292
113.371	101.053	1	0	0	-0.0403851	0.133699	-0.0241611
10.9714	40.9023	1	0	1	0.173585	0.146579	0.0496376
50.2857	178.045	1	0	1	0.0517621	0.0238078	-0.0815786
77.7143	281.504	1	0	1	-0.00945286	0.0528523	0.0181698
86.8571	216.541	1	0	1	0.0418934	0.037685	-0.0347031
43.8857	210.526	1	0	1	0.0320596	0.0425414	-0.0480072
85.0286	115.489	1	0	0	0.0377877	0.097916	-0.0111326
37.0286	33.6842	2	0	1	0.414604	0.231223	-0.0663151
134.857	30.0752	2	0	1	0.0586616	-0.0149881	0.0403072
100.114	31.2782	2	0	1	0.178108	0.162009	-0.0412385
115.657	28.8722	2	0	1	-0.060856	0.0263338	0.0831317
129.371	32.4812	2	0	1	0.446828	0.235326	-0.0799105
107.429	19.2481	2	0	1	0.455939	0.221619	-0.105492
56.2286	13.2331	2	0	1	0.151021	0.38316	-0.11217
38.8571	45.7143	2	0	1	0.128563	0.29318	-0.00088077
60.8	51.7293	2	0	1	0.0387793	0.0496138	4.16647e-05
95.5429	37.2932	2	0	1	-0.0482032	-0.0211568	0.0773012
123.886	42.1053	2	0	1	0.323654	0.0665783	-0.0346494
52.5714	238.195	2	0	0	-0.0192625	-0.000241943	-0.061493
64.4571	33.6842	2	0	1	0.00942396	-0.031049	0.00321142
111.086	279.098	2	0	0	0.0694235	0.0822549	0.0801892
137.143	261.053	2	0	0	-0.0186248	-0.0110196	0.01187
119.314	204.511	2	0	1	-0.0172187	-0.0144585	0.0305777
72.6857	58.9474	2	0	0	0.0166678	0.126006	0.0990516
94.1714	14.4361	2	0	1	0.33783	0.123348	-0.0535738
44.3429	57.7444	2	0	1	-0.0312928	0.0510852	-0.0251669
32.4571	56.5414	2	0	1	0.528176	0.189457	-0.0584307
121.143	226.165	2	0	1	-0.031085	-0.0891744	-0.00829605
125.714	282.707	2	0	1	0.0610672	0.0755749	-0.0146376
108.343	127.519	2	0	1	-0.0083935	0.0857807	-0.000907719
48.9143	87.8195	2	0	0	0.282546	0.285933	-0.0503205
69.0286	222.556	2	0	0	-0.0512675	0.123744	0.026057
117.486	243.008	2	0	0	0.0300768	0.0675153	-0.0430859
69.9429	117.895	2	0	0	0.0397057	0.208272	-0.00456849
48	2.40602	2	0	1	0.0764946	0.170866	0.0541865
85.4857	41.5038	2	0	1	0.00863274	0.121216	-0.00131997
71.7714	282.707	2	0	0	0.140604	-0.0278958	0.048874
54.4	291.128	2	0	1	-0.0289942	-0.0554473	-0.0220097
98.2857	135.94	2	0	1	0.0239762	0.0935538	-0.00898729
86.4	204.511	2	0	1	0.0399413	0.0225861	0.0352397
74.5143	43.3083	2	0	1	0.00683912	-0.00457836	0.0505217
134.857	193.684	2	0	0	-0.00748059	0.0344117	-0.0358659
61.7143	298.346	2	0	1	-0.137856	0.0280886	0.0169078
99.2	147.97	2	0	1	-0.194917	0.0159567	0.00145188
80.9143	75.7895	2	0	0	-0.0229712	0.15041	0.035029
99.2	60.1504	2	0	1	0.0806279	0.340584	0.0262884
48.9143	121.504	2	0	0	0.0597476	0.232469	-0.0537426
84.5714	160	2	0	1	0.0985128	0.0164936	-0.00511685
111.086	164.812	2	0	1	-0.0647922	0.194153	0.122194
57.1429	0	2	0	1	0.0438503	0.128381	0.0675815
109.257	230.977	2	0	0	-0.00848243	0.100213	0.00275863
84.1143	182.857	2	0	1	-0.104625	-0.0420684	0.0100521
109.257	191.278	2	0	1	-0.0491167	-0.0500901	-0.0351487
120.229	265.865	2	0	0	0.0658975	0.0708071	0.0744529
66.2857	255.038	2	0	0	-0.00999222	0.0171523	-0.0587695
78.1714	175.639	2	0	0	-0.00124028	0.172676	0.0113219
81.8286	233.383	2	0	1	0.017822	0.13912	0.00379206
45.2571	155.188	2	0	1	-0.0102096	0.0711144	-0.0421928
75.8857	298.346	2	0	1	-0.0511011	-0.0773903	0.0415409
94.6286	288.722	2	0	0	0.0221892	0.133568	0.033847
79.0857	263.459	2	0	0	-0.163014	0.0104571	0.0393284
63.5429	200.902	2	0	1	0.0333639	0.0313209	-0.0328515
101.029	277.895	2	0	1	-0.0910686	0.0127973	0.0858583
90.0571	276.692	2	0	1	-0.0191371	0.0265156	-0.0497725
69.9429	131.128	2	0	1	-0.0207765	-0.0011559	-0.0252681
63.5429	150.376	2	0	1	-0.000115987	0.17952	-0.0813153
83.6571	28.8722	2	0	1	-0.0946806	-0.0857403	0.0531423
71.7714	245.414	2	0	1	-0.116986	0.119553	-0.0597363
48.9143	298.346	2	0	0	0.0555631	0.0440108	0.102541
82.2857	57.7444	2	0	1	-0.101367	0.0689898	-0.0212253
7.77143	40.9023	2	0	1	0.0734059	0.118906	0.0862093
136.686	64.9624	2	0	1	0.11017	0.180199	-0.00351681
17.3714	78.1955	2	0	1	0.182734	0.212542	-0.0233062
104.686	220.752	2	0	1	-0.0312117	0.00592087	-0.0446926
51.6571	160	2	0	1	0.00156217	0.146701	-0.0795798
112.914	141.955	2	0	1	-0.0811816	0.158672	0.0146521
95.5429	180.451	2	0	0	-0.0218431	-0.0576095	-0.0127584
133.943	123.91	2	0	1	0.0684215	0.0992137	0.0222129
115.657	54.1353	2	0	1	0.387002	0.317508	-0.0184312
0	107.068	2	0	1	0.0905242	0.097094	-0.0659999
68.1143	169.624	2	0	1	-0.056315	-0.0126108	0.0435569
97.3714	211.729	2	0	1	0.0208052	0.02771	0.00640931
55.3143	226.165	2	1	1	0.0894281	0.0248315	-0.0160771
69.9429	70.9774	2	0	1	0.0461537	0.117849	-0.0379167
25.1429	147.97	2	0	0	0.0668627	0.0831294	-0.0640665
77.2571	194.887	2	0	1	-0.00364408	-0.0129036	-0.0197839
41.6	246.617	2	0	0	-0.0500716	0.103877	0.0819263
95.0857	160.602	2	0	1	-0.0572061	-0.0130682	0.106483
117.486	117.895	2	0	0	0.0119084	0.139751	-0.00129828
101.029	173.835	2	0	0	-0.00568105	0.135624	-0.0476692
103.771	116.692	2	0	0	-0.088898	0.188032	-0.0781561
70.8571	265.865	2	0	0	0.00303467	-0.0115923	0.0508934
53.4857	61.3534	2	0	1	-0.0292532	0.214831	0.00969006
107.429	246.617	2	0	1	-0.0949221	0.00880335	0.0367525
125.714	232.18	2	0	0	-0.0337172	0.0788785	0.135414
118.4	151.579	2	0	1	-0.0815304	0.0922795	0.0246762
113.829	181.654	2	0	1	-0.0240581	0.0570518	-0.0574882
97.3714	196.09	2	0	1	-0.00190063	0.000409355	0.0367513
128.457	253.835	2	0	0	-0.135288	0.0160708	0.0623304
54.4	45.7143	2	0	1	0.0522757	-0.0391768	0.0372072
24.2286	97.4436	2	0	0	0.184472	0.196405	-0.0354952
89.1429	295.94	2	0	1	-0.0728937	-0.0310269	-0.0427512
91.8857	255.038	2	0	0	-0.0874586	-0.0208166	0.0370295
51.2	146.767	2	0	1	0.0831056	0.0761346	-0.000444732
101.029	233.383	2	0	1	-0.0202465	0.0349929	0.0103342
57.1429	120.301	2	0	0	0.0403543	0.195077	-0.0598637
103.771	263.459	2	0	1	-0.125985	0.000108476	0.04607
60.8	249.023	2	0	0	-0.0110624	0.0882444	0.0970484
60.8	175.639	2	0	0	0.0430641	0.0635171	0.0270029
63.5429	232.18	2	0	0	-0.108523	0.0538262	-0.0705211
83.6571	270.677	2	0	1	-0.16525	0.0234616	0.0626656
41.6	16.8421	2	0	1	0.10691	0.320571	-0.133723
24.2286	37.2932	2	0	1	0.408534	0.214211	0.0596689
121.143	28.8722	2	0	1	0.419871	0.164497	-0.0223341
107.429	107.068	2	0	0	-0.240651	0.224871	0.0206431
107.429	28.8722	2	0	1	0.215574	0.249441	0.00880593
71.7714	82.406	2	0	0	0.277651	0.22602	0.0250209
100.114	6.01504	2	0	1	0.453815	0.0208414	-0.0959712
1.37143	43.3083	2	0	1	0.0453777	0.159505	-0.0542334
68.1143	285.113	2	0	0	0.0821185	-0.0641039	0.0415866
125.714	295.94	2	0	1	-0.0290487	0.0252087	0.0262079
58.9714	28.8722	2	0	1	0.108464	0.0790119	-0.0184804
99.2	122.707	2	0	1	-0.0836173	0.0669732	-0.0192875
9.6	83.0075	2	0	1	0.108028	0.092443	0.0324716
74.5143	126.316	2	0	0	-0.081147	0.152487	0.0296348
55.3143	54.1353	2	0	1	-0.0758707	0.0405418	-0.0329224
81.8286	202.105	2	0	1	0.00610147	-0.00748673	-0.0795586
62.6286	221.955	2	0	1	-0.0277584	0.166295	-0.0119799
122.971	122.105	2	0	1	0.075523	0.134612	-0.0104602
99.2	160	2	0	1	-0.081241	0.0359577	0.124148
104.686	209.323	2	0	1	0.0012409	0.0272796	0.0583913
95.5429	143.158	2	0	1	-0.0396364	0.108773	-0.0707791
84.5714	215.338	2	0	1	-0.0209133	-0.00576166	-0.0617332
131.2	259.85	2	0	0	-0.0732409	0.00419328	0.0351087
90.9714	164.812	2	0	1	-0.037378	-0.0570652	0.00919436
76.3429	245.414	2	0	1	-0.0115733	0.0901638	8.56686e-05
49.8286	188.872	2	0	0	0.00322892	-0.00193523	0.00985089
54.4	151.579	2	0	1	-0.0388895	0.103118	0.00772763
64	265.865	2	0	0	-0.0730095	0.0181617	0.00200727
122.971	163.609	2	0	1	0.0528427	0.11542	-0.0418849
96.9143	298.346	2	0	1	0.0343372	0.0485562	0.0821572
81.8286	168.421	2	0	1	-0.0291624	-0.0254342	0.0030694
97.3714	111.88	2	0	0	-0.228621	0.169695	-0.0238075
64.4571	292.331	2	0	1	-0.0487276	-0.0108731	-0.0211903
85.0286	52.9323	3	0	0	0.32281	0.309008	-0.102824
156.343	34.8872	3	0	0	-0.140192	-0.239752	0.17219
92.3429	20.4511	3	0	1	0.117236	0.657864	-0.0488502
110.629	45.7143	3	0	1	-0.318194	-0.220595	0.0475883
54.8571	45.7143	3	0	0	-0.115436	-0.105302	0.228495
117.943	16.8421	3	0	1	-0.0608346	0.269268	0.089386
57.6	57.7444	3	0	1	-0.135045	-0.0638776	0.0125412
98.7429	44.5113	3	0	1	0.49964	0.332071	-0.0390498
81.3714	20.4511	3	0	1	0.54315	0.162425	-0.0899756
149.029	98.0451	3	0	1	0.153667	0.557472	-0.110782
45.7143	19.2481	3	0	1	0.299895	0.340154	0.00419523
131.657	79.3985	3	0	0	-0.0843866	0.0777105	0.0746029
87.7714	42.1053	3	0	1	0.0952688	0.304433	-0.018301
21.9429	9.62406	3	0	1	-0.0323293	0.613658	-0.0796617
98.7429	30.0752	3	0	1	0.309309	0.288396	-0.0732771
117.943	40.3008	3	0	1	-0.093768	0.183019	0.0697492
156.343	48.1203	3	0	1	-0.101314	-0.0136003	0.0976359
81.3714	0	3	0	1	0.19427	0.0284061	-0.0335078
54.8571	85.4135	3	0	1	0.175526	0.60602	-0.0861498
98.7429	57.7444	3	0	1	0.447794	0.281298	-0.164485
85.0286	69.7744	3	0	1	-0.039361	0.242548	-0.026269
54.8571	34.8872	3	0	1	0.208629	0.208808	-0.0468008
79.5429	79.3985	3	0	1	0.0433672	0.0235448	0.136006
75.8857	7.21805	3	0	1	0.0901454	0.036844	-0.0452046
32.9143	56.5414	3	0	1	0.215568	0.14189	0.199938
125.257	187.068	3	0	0	0.0408988	0.26184	-0.064227
110.629	172.03	3	0	1	-0.124301	0.253676	-0.0217981
43.8857	57.1429	3	0	1	0.336411	0.137251	-0.0504696
104.229	18.0451	3	0	1	0.287019	0.479316	0.0157365
56.6857	22.8571	3	0	1	0.210726	0.547466	-0.108867
100.571	90.2256	3	0	0	0.524676	0.484586	-0.0729202
128.914	198.496	3	0	1	-0.0763075	-0.0613917	-0.0234823
66.7429	66.1654	3	0	1	0.0752063	-0.0824258	0.0549923
90.5143	80.6015	3	0	1	-0.137749	0.0186313	-0.0156864
135.314	44.5113	3	0	1	0.0498706	0.365247	-0.0481573
33.8286	270.677	3	0	0	-0.0357926	0.00422874	-0.0476452
93.2571	121.504	3	0	0	-0.0120967	0.308928	0.0369826
10.9714	58.9474	3	0	1	0.000932034	0.0970946	0.0293096
138.514	80.6015	3	0	1	-0.0209908	0.178701	0.0234036
72.2286	250.226	3	0	0	-0.0624223	0.0831688	-0.00892376
63.0857	227.368	3	0	1	-0.123334	-0.00462474	-0.0631236
84.1143	58.9474	3	0	1	0.242068	0.293392	0.00947892
54.8571	256.241	3	0	0	0.111545	0.0711945	0.0127305
77.7143	140.752	3	0	1	-0.00696838	0.0449923	-0.0150556
22.8571	30.0752	3	0	1	0.20963	0.506162	-0.130764
145.371	51.7293	3	0	1	0.0379243	0.0120008	0.0731185
105.143	287.519	3	0	1	0.111425	0.0582909	0.0211005
34.7429	89.0226	3	0	0	0.385078	0.370894	-0.0430775
86.8571	180.451	3	0	0	-0.0260737	-0.0896031	-0.00507804
24.6857	81.203	3	0	1	0.58026	0.296379	-0.0716349
152.686	89.0226	3	0	1	0.0910388	0.223488	0.0474764
32	256.241	3	0	0	-0.00405874	-0.111744	0.0505284
50.2857	79.3985	3	0	1	0.0528613	0.147512	0.00586127
87.7714	202.105	3	0	1	0.0840443	0.0601371	0.0538746
125.257	56.5414	3	0	1	0.34657	0.213874	-0.076607
91.4286	153.985	3	0	1	0.0119417	0.177219	-0.0710601
134.4	271.88	3	0	0	0.0431857	0.129035	-0.00719041
58.5143	240.602	3	0	0	-0.0823495	0.0306198	-0.0454737
21.9429	92.6316	3	0	0	0.386575	0.281506	0.0785633
106.971	245.414	3	0	0	-0.0733316	0.0493629	0.154771
79.5429	127.519	3	0	1	0.0683445	0.0866445	-0.0124416
97.8286	214.135	3	0	1	-0.169498	-0.0598819	0.153645
20.1143	66.1654	3	0	1	0.296422	0.134116	-0.0315051
87.7714	273.083	3	0	0	-0.0292632	0.00238429	-0.0956577
80.4571	91.4286	3	0	0	-0.03191	0.0707745	0.114159
61.2571	262.256	3	0	0	0.0331289	0.0909532	-0.0229618
36.5714	206.917	3	0	1	-0.0397071	0.107744	0.0143828
116.114	61.3534	3	0	1	0.502189	0.178744	-0.0645276
39.3143	80.6015	3	0	1	0.368023	0.429833	-0.146275
69.4857	150.376	3	0	1	-0.0982825	0.143168	-0.031099
101.486	68.5714	3	0	1	0.202461	0.212874	-0.0718231
87.7714	227.368	3	0	1	-0.0983671	-0.0255829	-0.0279993
83.2	162.406	3	0	1	-0.04942	0.0474506	0.0131067
116.114	215.338	3	0	0	-0.167586	0.0208348	0.0855246
65.8286	277.895	3	0	1	-0.121802	0.00299488	0.111644
102.4	276.692	3	0	1	-0.0499284	-0.0374393	0.0190036
63.0857	135.94	3	0	1	-0.019863	0.0932918	0.05156
84.1143	282.707	3	0	0	0.00217823	-0.031968	0.0288614
62.1714	89.0226	3	0	0	-6.82748e-05	0.122173	0.0491235
9.14286	81.8045	3	0	0	-0.0683836	0.239692	0.00265528
125.257	72.1805	3	0	1	0.463902	0.385354	-0.0219051
102.4	168.421	3	0	1	-0.139314	0.191465	4.40907e-05
111.543	202.707	3	0	1	0.000111304	0.00321901	0.0321662
63.0857	48.1203	3	0	0	-0.0286759	-0.056339	0.0504777
12.8	44.5113	3	0	1	0.136093	0.522182	-0.100525
61.2571	291.128	3	0	1	0.0869748	0.0982878	0.0397783
82.2857	265.865	3	0	0	-0.0131945	0.0146233	0.0758129
117.943	264.662	3	0	0	-0.0244395	-0.0651006	0.0834886
65.8286	14.4361	3	0	0	0.0194777	0.195987	-0.0208779
127.086	216.541	3	0	1	-0.016808	0.148284	-0.0467371
99.6571	192.481	3	0	1	-0.0331579	0.140745	0.00750623
52.1143	166.015	3	0	0	0.0532419	0.265191	-0.0232227
50.2857	151.579	3	0	0	-4.72856e-05	0.196548	-0.0433701
56.6857	282.105	3	0	1	-0.0323937	0.077436	0.0471306
98.7429	258.647	3	0	1	-0.0780398	0.018816	-0.00413605
38.4	164.812	3	0	0	-0.0579994	0.309308	-0.0510794
106.971	30.0752	3	0	1	0.201941	0.376192	-0.0498909
117.029	247.82	3	0	0	0.0167243	0.0923297	-0.00525308
16.4571	228.571	3	0	0	0.129453	-0.00511251	0.0117826
56.6857	144.361	3	0	0	0.040127	0.2446	-0.0180054
96	147.97	3	0	1	0.0540757	0.114744	-0.0353293
67.6571	163.609	3	0	1	0.0814135	0.0221945	0.0262276
160	38.4962	3	0	0	-0.199483	-0.170758	0.14942
146.286	34.8872	3	0	1	-0.0303633	0.0900561	0.127548
155.429	14.4361	3	0	0	-0.267335	-0.114819	0.0341429
109.714	51.7293	3	0	1	0.451958	0.423034	-0.0352693
61.2571	62.5564	3	0	1	0.00355717	0.136455	-0.00781063
87.7714	48.1203	3	0	0	0.342893	0.108235	-0.125971
0	9.62406	3	0	0	-0.401695	0.479991	-0.0573379
47.5429	32.4812	3	0	1	0.478443	0.486284	-0.0802623
111.543	15.6391	3	0	1	0.328983	0.337618	-0.073784
52.1143	64.9624	3	0	1	0.164343	0.0217193	-0.0393427
42.0571	44.5113	3	0	1	0.191656	0.265871	-0.0232199
87.7714	31.2782	3	0	1	0.441057	0.360813	-0.05336
41.6	69.7744	3	0	1	0.195902	0.000947698	-0.00296309
132.571	0	3	0	1	-0.217304	0.536644	-0.0832492
116.114	44.5113	3	0	1	-0.103546	0.00105718	0.10914
49.3714	257.444	3	0	0	0.040601	-0.0603474	0.0360052
93.2571	215.338	3	0	1	-0.0401773	0.0169676	0.162639
134.4	89.0226	3	0	0	-0.0197427	0.164368	0.0472442
83.2	201.504	3	0	1	0.00419475	0.0717898	-0.102445
118.857	24.0602	3	0	1	-0.00426588	0.476421	-0.0796981
150.857	40.9023	3	0	1	-0.143098	-0.235109	0.137193
70.4	265.865	3	0	0	-0.103093	-0.0598936	-0.094957
56.6857	233.383	3	0	1	0.0256495	0.0923532	-0.0510516
100.571	84.2105	3	0	0	0.33068	0.406655	-0.0775498
66.7429	156.391	3	0	1	-0.0498695	0.100977	-0.0299344
107.886	36.0902	3	0	1	-0.0492774	0.241756	-0.0470155
105.143	212.932	3	0	1	-0.0959286	0.0347371	0.113933
83.2	156.391	3	0	1	-0.0215145	0.124459	0.145839
32.9143	243.008	3	0	0	0.0366135	-0.0253047	0.000640976
119.771	197.293	3	0	1	0.0288831	0.0669123	-0.0577173
108.8	237.594	3	0	0	-0.152427	0.0214677	0.0666696
130.743	67.3684	3	0	0	0.00487812	0.184765	0.0270232
65.8286	74.5865	3	0	1	0.0573127	0.079787	0.000733013
73.1429	216.541	3	0	1	-0.0233859	0.0281568	0.0550092
100.571	241.805	3	0	1	-0.0273402	0.0643063	0.0310118
127.086	79.3985	3	0	1	0.143383	0.196438	0.00932323
90.5143	174.436	3	0	1	-0.00837408	0.0634334	0.0335522
63.0857	123.91	3	0	0	-0.0127528	0.237479	-0.0130016
101.486	291.729	3	0	0	-0.0525869	0.0211717	-0.0114159
67.6571	256.241	3	0	0	-0.141826	0.0296641	-0.0288994
97.8286	158.797	3	0	1	-0.229424	0.0502611	0.00219521
15.5429	86.6165	3	0	0	0.152751	0.32049	-0.115921
91.4286	97.4436	3	0	0	0.262646	0.42107	0.0204604
138.971	55.3383	3	0	1	0.0893667	0.0437161	0.134779
54.8571	175.639	3	0	1	-0.0727931	0.0291354	0.00737646
46.6286	298.346	3	0	1	0.0793409	0.106459	-0.0561183
55.7714	212.932	3	0	1	-0.0326876	0.00230588	-0.0398236
106.971	163.609	3	0	1	-0.132166	0.224226	0.00822224
90.5143	57.7444	3	0	0	0.141822	0.226101	0.0271497
69.4857	132.331	3	0	1	0.140658	0.154431	-0.00890964
103.314	198.496	3	0	1	-0.103817	-0.0282923	0.0906191
30.1714	69.7744	3	0	1	0.222469	0.0876372	-0.0186698
56.2286	294.737	3	0	1	0.0428528	0.117856	0.0412517
130.743	245.414	3	0	0	0.00259761	-0.0790186	0.0450572
55.7714	158.797	3	0	1	0.0252732	0.257851	0.0402568
114.286	293.534	3	0	1	-0.00328367	-0.0131143	-0.00960803
91.4286	209.323	3	0	1	-0.0958425	0.0563029	0.017608
69.4857	270.677	3	0	0	-0.0264048	-0.0429286	0.0143037
121.6	83.0075	3	0	1	0.471978	0.402848	0.0204778
49.3714	57.7444	3	0	1	0.12367	-0.0338055	0.042987
134.4	76.9925	3	0	0	-0.148456	0.190663	0.0965074
71.3143	167.218	3	0	1	-0.0115244	-0.0513795	0.0281875
129.829	30.0752	3	0	1	0.196392	0.311057	-0.0523823
50.2857	74.5865	4	0	1	0.324615	0.45303	-0.149482
80.4571	73.3835	4	0	1	0.550008	0.434685	-0.0741135
89.6	97.4436	4	0	1	0.41531	0.485994	-0.11933
159.086	31.2782	4	0	0	-0.232436	0.0148134	0.165102
51.2	108.271	4	0	1	0.327288	0.432876	-0.111264
53.9429	96.2406	4	0	1	0.019817	0.31106	0.0563226
91.4286	48.1203	4	0	0	-0.113399	-0.0203896	0.126883
85.9429	67.3684	4	0	0	-0.0931059	-0.023078	0.0818329
152.686	42.1053	4	0	0	-0.0399696	0.167319	-0.012189
73.1429	86.6165	4	0	0	0.301366	0.560652	-0.0488191
129.829	24.0602	4	0	0	-0.363937	0.0659901	0.040799
63.0857	40.9023	4	0	0	-0.00293519	0.0311184	-0.00433154
142.629	28.8722	4	0	0	-0.0954549	-0.03069	0.135347
88.6857	291.128	4	0	1	0.0738921	-0.102661	-0.0879967
71.3143	58.9474	4	0	0	0.206388	-0.0283289	-0.0285536
104.229	81.8045	4	0	1	0.422569	0.481293	-0.0686703
134.4	69.7744	4	0	0	-0.0367933	0.498419	-0.101086
83.2	149.173	4	0	1	0.261156	0.465578	-0.0648236
124.343	197.293	4	0	0	0.0190042	0.133435	-0.116867
111.543	200.902	4	0	1	0.223726	0.0762161	-0.104186
82.2857	309.774	4	0	1	-0.000249889	0.126541	0.100383
87.3143	86.6165	4	0	1	0.312969	0.36592	0.216765
88.6857	20.4511	4	0	1	-0.168419	0.383912	-0.0100306
44.8	27.6692	4	0	1	0.265399	0.460457	-0.108426
65.8286	26.4662	4	0	1	-0.0389978	0.356167	0.0192895
94.1714	60.1504	4	0	0	0.102647	0.0220101	0.0696173
48.4571	116.692	4	0	0	0.0312472	0.297904	0.0126689
65.8286	135.94	4	0	1	0.342772	0.368075	-0.131452
95.0857	208.12	4	0	1	-0.0160791	-0.0360449	0.0623142
24.6857	26.4662	4	0	1	0.136716	0.583063	-0.0992585
116.114	108.271	4	0	0	0.170439	0.359834	0.0551438
6.4	28.8722	4	0	1	-0.111313	0.516651	0.0446982
32.9143	99.8496	4	0	1	0.39377	0.430435	-0.0225993
63.0857	192.481	4	0	0	0.0137252	0.0961184	-0.128644
154.514	194.887	4	0	0	-0.116868	-0.215513	0.0318388
145.371	108.271	4	0	1	0.0824826	0.577815	-0.0500081
102.4	10.8271	4	0	0	0.0280471	0.459797	-0.089401
49.3714	268.271	4	0	1	0.186066	0.0639141	0.0394329
85.4857	123.308	4	0	1	0.185038	0.278854	-0.0336091
117.943	30.0752	4	0	1	-0.127144	0.0654748	0.0144767
95.0857	37.2932	4	0	1	0.106046	0.396225	-0.0898939
126.171	39.6992	4	0	0	-0.240472	0.142505	-0.0367633
65.8286	274.286	4	0	0	0.02637	-0.0629277	-0.00454108
69.4857	304.361	4	0	1	-0.0415013	-0.0724971	-0.067153
102.4	215.338	4	0	0	0.0348614	0.183537	-0.0460652
32.9143	293.534	4	0	0	0.180597	0.105181	-0.0506963
109.714	282.707	4	0	1	0.00982285	0.00584938	-0.00583641
78.1714	52.9323	4	0	1	0.086315	0.00927168	-0.0110839
37.4857	19.2481	4	0	1	0.359398	0.378808	-0.0343773
117.943	3.60902	4	0	0	0.272854	0.309807	-0.0855089
117.029	181.654	4	0	0	-0.218296	0.247848	-0.00173883
132.571	15.6391	4	0	0	-0.227875	0.368474	-0.00459957
78.6286	294.737	4	0	1	0.050985	0.0657119	0.0484614
80.4571	176.842	4	0	1	-0.0360281	0.147738	-0.0912417
32.9143	31.2782	4	0	1	-0.0104003	0.357652	-0.0839911
109.714	172.03	4	0	0	-0.191883	0.466489	-0.0446935
110.629	131.128	4	0	0	-0.201132	0.379835	-0.0200335
105.143	238.195	4	0	0	0.0632538	-0.111165	-0.0772317
113.371	91.4286	4	0	1	0.177182	0.240164	-0.0271759
69.9429	258.647	4	0	0	-0.0820306	0.00183438	0.0286827
4.57143	216.541	4	0	1	0.00384368	0.138418	-0.081341
18.2857	182.857	4	0	0	-0.116684	0.261576	0.0719348
47.5429	300.752	4	0	1	0.0122942	-0.0112283	-0.0650129
32.9143	51.7293	4	0	0	0.104652	0.0806373	0.0266993
97.8286	200.902	4	0	1	-0.0268413	-0.034272	0.110872
59.4286	280.301	4	0	1	0.212764	0.0817852	-0.0773665
54.8571	140.752	4	0	1	0.221999	0.337882	-0.156575
79.5429	215.338	4	0	1	0.105766	-0.0251164	-0.00527298
75.8857	318.797	4	0	0	0.0194752	0.00933865	-0.057732
77.7143	21.6541	4	0	1	0.218152	0.34086	-0.0737103
11.8857	109.474	4	0	0	0.140631	0.27233	0.0352133
9.14286	206.917	4	0	1	0.106483	-0.00754075	-0.00366701
114.286	294.737	4	0	0	-0.0436994	0.00215423	0.027922
108.8	157.594	4	0	0	-0.127338	0.481317	-0.00186318
81.3714	274.286	4	0	0	0.118236	-0.0411698	-0.0773288
42.9714	52.9323	4	0	1	0.203886	0.227554	-0.0180828
28.3429	263.459	4	0	0	0.00834135	0.0224175	-0.0685703
117.943	320	4	0	1	0.00432328	-0.0903109	0.106047
149.029	187.669	4	0	0	-0.0439795	-0.0877287	0.0281541
84.1143	204.511	4	0	1	-0.105848	-0.0107851	0.131255
27.4286	179.248	4	0	0	-0.078242	0.245254	0.0410129
69.4857	145.564	4	0	1	-0.00602606	0.145861	-0.0863121
47.0857	136.541	4	0	1	-0.0117054	0.382158	0.0159905
28.3429	141.955	4	0	0	0.0659469	0.256138	0.0109656
30.1714	62.5564	4	0	1	-0.0130651	0.0795128	0.12197
131.657	292.331	4	0	1	-0.069381	0.0339404	-0.0387867
85.9429	226.165	4	0	0	0.147913	0.0597036	-0.0216354
149.029	244.211	4	0	0	-0.080885	-0.0372563	-0.001822
36.5714	257.444	4	0	0	-0.0503247	-0.00867853	-0.0206763
43.8857	197.293	4	0	0	-0.0771692	0.000508321	0.0748296
92.3429	267.068	4	0	1	-0.10552	-0.0580456	0.109955
112.457	69.7744	4	0	0	0.0234024	0.163162	0.0719495
146.286	307.97	4	0	0	0.0329524	0.0921499	0.0576559
114.286	55.3383	4	0	1	0.0724868	0.141771	0.0973987
111.543	212.932	4	0	1	-0.0472042	0.0163133	0.033673
141.714	291.128	4	0	0	0.047637	-0.0729287	-0.0469292
117.029	77.594	4	0	0	0.323413	0.401514	-0.0603988
103.314	31.2782	4	0	1	-0.129846	0.260263	0.00729083
125.257	221.353	4	0	1	0.146446	0.0696299	-0.103063
53.0286	234.586	4	0	1	0.0307598	-0.0106963	0.0603705
94.1714	306.767	4	0	1	0.00293737	-0.0923314	0.0353553
131.657	305.564	4	0	1	-0.00730426	0.0462157	0.0467119
145.371	264.662	4	0	0	0.0329262	0.0939377	-0.00964866
83.2	258.647	4	0	0	-0.0588889	0.171725	-0.0943568
110.629	13.2331	4	0	0	0.0172384	0.407783	-0.0691092
58.0571	124.511	4	0	0	0.0125881	0.364033	-0.0418098
40.6857	7.21805	4	0	1	0.0612469	0.213138	0.0803157
126.171	0	4	0	0	0.00366124	0.165386	-0.0667283
44.8	316.391	4	0	1	0.0433188	0.129293	-0.00233728
40.2286	273.083	4	0	0	-0.00356806	0.0234935	0.0668823
100.571	168.421	4	0	0	-0.145463	0.407509	0.0230711
108.343	119.098	4	0	0	-0.193283	0.317332	-0.0166809
43.8857	145.564	4	0	1	0.103549	0.320114	-0.0962741
74.0571	156.391	4	0	1	-0.0124329	0.0553816	0.00912527
139.886	46.9173	4	0	0	0.00286029	-0.140463	0.0407644
35.6571	120.301	4	0	1	0.335588	0.335763	-0.0312379
110.629	261.053	4	0	0	0.0762809	0.0405896	-0.0699149
70.4	126.316	4	0	1	0.0767401	0.158926	-0.00789639
80.4571	109.474	4	0	1	0.166198	0.476878	-0.0873296
136.229	34.8872	4	0	0	-0.221663	-0.0480689	0.141265
52.1143	66.1654	4	0	0	0.354345	-0.0271384	-0.0536797
126.171	202.105	4	0	1	0.0809709	-0.0348972	-0.0147712
50.2857	91.4286	4	0	1	0.105075	0.416143	0.0635623
58.5143	101.053	4	0	1	-0.000300578	0.222579	-0.0340059
45.7143	97.4436	4	0	1	0.0531154	0.188195	-0.016375
85.0286	48.1203	4	0	0	0.00303824	0.0575889	-0.00197207
69.4857	48.1203	4	0	0	-0.0174963	0.171931	0.024103
73.1429	97.4436	4	0	1	0.159476	0.419217	-0.0819821
68.5714	21.6541	4	0	1	0.226309	0.139797	-0.00241737
46.6286	57.7444	4	0	0	0.14816	0.116419	0.0189749
159.086	186.466	4	0	0	-0.189265	-0.0358412	0.021372
120.686	24.0602	4	0	0	-0.429771	0.244806	0.0423749
58.9714	27.6692	4	0	1	-0.110622	0.190575	0.108138
88.6857	281.504	4	0	1	-0.0561415	-0.00642899	0.00341731
33.8286	72.1805	4	0	1	0.0818421	0.147521	-0.037338
75.4286	67.3684	4	0	1	0.496577	0.337903	0.00493393
118.857	190.075	4	0	0	-0.135752	0.395339	-0.00615819
140.8	10.8271	4	0	0	-0.0897621	0.0983685	0.0176729
86.8571	31.2782	4	0	1	0.055356	0.314146	-0.023051
32	24.0602	4	0	1	0.333933	0.328445	-0.087604
59.4286	133.534	4	0	1	0.189242	0.315494	-0.0564088
50.2857	81.8045	4	0	1	0.0937882	0.26417	-0.0533253
105.143	179.248	4	0	0	0.0767001	0.259961	0.0409965
50.2857	32.4812	4	0	1	0.056855	0.121316	0.00457617
87.7714	262.256	4	0	1	-0.0288245	0.0090791	0.0714326
40.2286	247.82	4	0	0	-0.0822508	-0.000417131	-0.0391825
105.143	273.083	4	0	0	-0.0957876	0.0134018	-0.0258097
44.8	276.692	4	0	0	-0.0169979	0.0354395	0.0437274
37.4857	86.6165	4	0	1	0.373996	0.263534	-0.0518483
64	13.2331	4	0	1	0.0434867	0.029075	-0.0228123
113.371	218.947	4	0	1	0.0209361	-0.0282946	0.0157212
62.1714	182.857	4	0	1	0.0198322	0.0144856	-0.0203688
83.2	293.534	4	0	1	0.0738096	-0.0164887	-0.0230714
32	298.947	4	0	0	0.095318	0.044906	0.105356
21.9429	188.872	4	0	0	-0.00239657	0.066184	0.045291
125.257	226.165	4	0	1	0.168872	0.0769946	-0.148202
73.1429	289.925	4	0	0	-0.0574709	-0.00940246	-0.0247403
93.2571	104.662	4	0	0	0.410653	0.456703	-0.085928
22.8571	166.015	4	0	0	-0.122545	0.410082	-0.0830107
77.7143	190.677	4	0	0	-0.0142781	-0.0208214	0.0786581
99.6571	135.94	4	0	0	0.0473495	0.51555	-0.019372
102.4	99.8496	4	0	0	0.411572	0.362903	-0.019585
32.9143	156.391	4	0	0	-0.0473532	0.37594	-0.0106226
0	32.4812	4	0	1	-0.165337	-0.0203122	-0.0697895
48.4571	13.2331	4	0	1	-0.0142942	0.0596935	-0.0770169
38.4	62.5564	4	0	1	0.241618	0.173115	0.0386263
133.486	87.8195	4	0	1	0.0910756	0.184094	-0.0288855
27.4286	48.7218	4	0	1	0.064298	0.290959	0.00931622
41.1429	161.203	4	0	0	0.0765308	0.351092	-0.0408402
63.5429	250.226	4	0	1	0.0236811	0.00904443	0.10841
52.1143	251.429	4	0	1	-0.0385485	-0.0321864	-0.0322598
50.2857	126.316	4	0	0	0.157802	0.227569	-0.102484
92.3429	241.805	4	0	0	-0.0780506	-0.0868669	-0.00669457
147.2	34.8872	4	0	0	-0.143782	-0.11394	0.229989
21.9429	204.511	4	0	1	-0.0215801	0.108746	0.00840288
25.6	102.256	4	0	1	0.264276	0.177833	-0.0075206
110.629	80.6015	4	0	0	0.231643	0.297822	-0.0377713
75.8857	14.4361	4	0	1	0.186873	0.110569	0.0531995
96.9143	270.677	4	0	0	-0.0287125	0.014581	-0.00058354
89.6	52.9323	4	0	0	0.150593	-0.0252953	-0.0378482
93.2571	285.113	4	0	1	0.0353184	0.011902	0.0125662
115.2	25.2632	4	0	1	-0.287787	0.0458535	0.0711753
156.343	173.233	4	0	1	-0.0201002	0.0589178	-0.0601845
32.9143	85.4135	4	0	1	0.352197	0.109575	-0.0371536
3.61582	43.2432	1	0	1	0.615851	0.325138	-0.124606
104.859	29.6525	1	0	1	0.280759	0.143677	-0.17749
25.3107	32.1236	1	0	1	0.118604	0.00276332	-0.151567
80.452	39.5367	1	0	1	0.167052	-0.0372097	0.0155013
104.407	12.3552	1	0	0	-0.0797728	0.0592988	-0.0428233
71.4124	138.378	1	0	0	0.138378	0.248054	-0.0456267
32.5424	37.0656	1	0	1	-0.207379	-0.135263	-0.00637773
42.4859	32.1236	1	0	1	0.0875677	-0.0483041	-0.0311114
76.8362	50.6564	1	0	1	-0.136085	-0.0763039	0.130623
16.2712	45.7143	1	0	1	0.05799	0.303595	-0.0710406
100.339	50.6564	1	0	1	0.210883	-0.121073	0.0104698
28.4746	12.973	1	0	1	-0.0930074	0.0620611	-0.0483635
88.5876	42.0077	1	0	1	0.179752	-0.0125749	0.0192428
83.1638	32.1236	1	0	1	0.0109937	0.156315	-0.0167238
67.7966	305.174	1	0	1	0.107653	-0.0424395	-0.0176356
49.7175	59.305	1	0	1	-0.0088944	-0.016471	0.0954168
75.0282	158.147	1	0	1	0.0536057	0.211229	0.00855136
57.8531	133.436	1	0	0	0.0557691	0.0512393	-0.0420289
65.9887	65.4826	1	0	1	0.010824	0.0719479	-0.0426817
95.8192	23.4749	1	0	1	0.209668	0.0518888	0.0678664
43.3898	40.7722	1	0	1	-0.13826	0.15174	0.0120481
69.6045	30.888	1	0	0	0.0463771	0.0458381	0.0476572
60.113	140.849	1	0	1	-0.000847087	0.106514	0.0743553
60.565	206.332	1	0	1	0.0336596	0.0831953	-0.00811676
46.1017	179.768	1	0	1	0.132938	0.295941	0.00658786
73.2203	286.641	1	0	0	0.0240844	0.0615993	-0.0384138
27.1186	50.6564	1	0	1	0.0702911	-0.0198326	-0.0252391
60.565	294.054	1	0	0	0.175749	-0.0145263	-0.00427868
84.0678	61.7761	1	0	1	0.101218	0.0141265	0.119676
41.5819	160.618	1	0	1	0.0115861	0.077918	0.116041
89.4915	301.467	1	0	1	0.113332	0.0250677	-0.0394535
62.3729	182.857	1	0	0	0.075504	0.0743425	-0.0158277
73.2203	243.398	1	0	1	0.0733442	0.0316186	-0.00349436
90.3955	142.085	1	0	1	0.0797944	0.0949313	-0.0674942
77.7401	218.687	1	0	1	-0.0241509	0.117992	0.00726889
29.8305	233.514	1	0	0	0.0808536	-0.0113923	0.0375011
70.5085	211.274	1	0	1	0.00849319	0.0204635	-0.062999
39.774	21.0039	1	0	1	0.0484406	0.159475	-0.0802808
65.0847	105.019	1	0	0	0.0135433	0.329027	-0.060118
61.4689	82.7799	1	0	1	-0.0218489	0.01804	-0.0562569
73.2203	113.668	1	0	0	-0.103813	0.352212	-0.0741407
55.1412	161.853	1	0	1	-0.0626495	0.230217	0.00223437
57.8531	49.4208	1	0	1	-0.157244	0.0461803	-0.0205114
50.6215	112.432	1	0	0	-0.173105	0.42394	-0.0257167
51.5254	213.745	1	0	1	0.0354764	0.00723439	-0.0363894
84.0678	135.907	1	0	1	-0.0297662	0.0332546	-0.0301752
93.1073	67.9537	1	0	1	0.230649	0.10652	-0.0553089
48.8136	263.166	1	0	0	0.11188	0.0660402	-0.0683737
103.051	235.985	1	0	0	-0.0113711	0.119279	-0.0576755
38.8701	256.988	1	0	0	0.0627267	0.0131741	-0.0471788
61.4689	258.224	1	0	0	0.0850545	-0.0343	-0.00334798
94.0113	206.332	1	0	1	-0.088206	-0.0155026	-0.0488629
85.8757	175.444	1	0	1	0.0312165	0.119265	0.0230069
56.9492	221.158	1	0	1	-0.0120868	-0.00639032	0.0184784
47.9096	7.41313	1	0	0	0.0521455	0.102399	-0.0492648
73.6723	171.737	1	0	1	-0.0276655	0.0506258	-0.0264983
37.9661	54.3629	1	0	1	0.0964214	0.0851185	0.0119581
32.5424	128.494	1	0	0	0.0271839	0.176397	0.0324033
92.2034	247.104	1	0	1	0.0462866	-0.0426635	0.0346123
42.4859	214.981	1	0	1	0.0784499	-0.0134865	-0.0611559
94.0113	282.934	1	0	0	0.136735	0.055998	0.0264487
53.3333	281.699	1	0	0	0.0871474	-0.0307824	-0.0495787
40.678	239.691	1	0	1	0.0386743	0.0288271	0.0436496
106.667	274.286	1	0	0	0.0550161	0.0459367	-0.0416162
59.661	195.212	1	0	1	-0.105761	-0.0871901	0.00309282
104.859	219.923	1	0	1	0.045996	0.0253053	-0.0699514
63.2768	123.552	1	0	0	-0.016972	0.147204	0.0027914
11.7514	66.7181	1	0	0	0.299762	0.217374	-0.044131
27.1186	247.104	1	1	1	0.116106	-0.0124099	-0.0110328
81.3559	203.861	1	0	1	-0.102712	-0.0152954	0.0431633
47.0056	234.749	1	0	1	0.0535174	0.00495921	-0.0508167
107.571	298.996	1	0	0	0.200436	0.160551	-0.0968441
0	67.9537	1	0	1	0.437658	0.41263	-0.149052
37.0621	198.919	1	0	1	-0.0406124	-0.0150617	0.109845
96.7232	258.224	1	0	1	0.159405	-0.0080117	-0.088738
71.4124	75.3668	1	0	1	0.0363734	0.0384173	-0.0725784
37.0621	287.876	1	0	0	0.0151505	-0.0120264	-0.0469096
30.7345	275.521	1	0	0	0.0585145	0.0280325	-0.0420537
28.9266	103.784	1	0	0	0.110662	0.222461	-0.0460561
101.243	69.1892	1	0	1	-0.029517	0.0961493	-0.0157909
19.887	34.5946	1	0	1	0.266437	0.0858623	-0.098369
105.763	40.7722	1	0	1	0.0203426	0.0818946	-0.0994137
69.6045	130.965	1	0	0	0.232937	0.347424	-0.0421082
29.3785	45.7143	1	0	1	-0.136982	-0.0442743	0.0128548
47.9096	38.3012	1	0	1	-0.192181	-0.0147102	0.178158
90.3955	0	1	0	0	0.118098	0.216016	-0.122994
31.6384	28.417	1	0	1	0.152577	0.108717	-0.160368
44.2938	64.2471	1	0	1	0.0524271	0.0321428	-0.0093228
66.8927	98.8417	1	0	0	0.141984	0.101698	-0.158103
16.2712	21.0039	1	0	1	0.481156	0.307479	-0.109841
62.3729	306.409	1	0	1	-0.0178409	-0.0387864	-0.0259246
45.1977	21.0039	1	0	0	-0.0138176	0.107752	-0.0195498
84.0678	306.409	1	0	1	0.0235195	0.0749607	-0.0339876
85.8757	206.332	1	0	1	-0.122964	-0.0482606	-0.055551
76.3842	229.807	1	0	1	0.00486483	-0.0148769	-0.00686491
99.435	34.5946	1	0	1	0.150987	0.113787	-0.100121
63.2768	289.112	1	0	0	0.144132	0.0225295	-0.0767109
53.3333	296.525	1	0	0	0.25926	0.020838	-0.0345544
91.2994	50.6564	1	0	1	0.111012	0.0692952	-0.0578402
37.0621	98.8417	1	0	0	0.190065	0.284866	-0.155324
94.0113	149.498	1	0	1	0.147172	0.156678	-0.0100751
30.7345	224.865	1	0	1	0.0281546	-0.0811234	0.10955
40.678	145.792	1	0	1	0.13526	0.0850755	0.00308196
79.548	175.444	1	0	1	-0.130867	0.0669139	0.00522056
96.7232	233.514	1	0	1	0.0402795	-0.00222792	0.0055667
69.6045	280.463	1	0	0	-0.0802044	-0.0286694	-0.0729764
57.8531	258.224	1	0	1	0.0237091	-0.0658673	0.0282919
88.5876	166.795	1	0	1	-0.0536957	0.176363	-0.0903511
47.9096	249.575	1	0	1	-0.056375	0.10665	0.0261886
105.763	207.568	1	0	1	-0.134911	0.102739	0.00379799
43.3898	259.459	1	0	0	0.0293704	-0.0727398	-0.0999141
51.5254	180.386	1	0	1	0.128867	0.122501	-0.0410349
78.6441	98.8417	1	0	0	0.18537	0.227781	-0.0568188
89.4915	242.162	1	0	1	0.00395196	0.0559364	0.00557897
79.548	80.3089	1	0	1	0.116226	0.145503	-0.0375035
37.9661	65.4826	1	0	1	0.150478	0.0386605	-0.0399835
62.3729	66.7181	1	0	1	-0.0848288	0.172369	0.0119928
90.3955	289.112	1	0	0	0.0899661	0.0457847	-0.0927797
48.8136	311.351	1	0	1	0.119011	0.0593878	-0.0271616
48.8136	285.405	1	0	0	0.122992	0.0543123	-0.0255191
51.5254	51.8919	1	0	1	-0.0634726	-0.0359789	0.0761345
69.1525	155.676	1	0	1	0.012686	0.0547028	-0.0266953
51.5254	130.965	1	0	1	0.044965	0.114375	-0.0609265
48.8136	202.625	1	0	1	-0.030032	-0.0412995	0.0191867
0	42.0077	2	0	0	-0.38298	-0.315548	0.0631023
141.017	19.7683	2	0	0	-0.213597	0.435632	-0.0341841
12.6554	23.4749	2	0	0	-0.366344	-0.204766	0.179778
104.859	7.41313	2	0	0	-0.0823032	0.184568	-0.0697154
118.418	64.2471	2	0	1	0.0987888	0.077691	-0.0921471
56.9492	56.834	2	0	1	-0.1203	0.198934	-0.130349
57.8531	7.41313	2	0	0	-0.0166885	-0.0275705	0.0131915
12.2034	6.17761	2	0	0	-0.350649	0.00699511	0.174436
131.073	60.5405	2	0	1	-0.0336465	-0.00798581	0.0112424
25.3107	14.8263	2	0	0	-0.227291	0.403794	0.0376323
117.514	28.417	2	0	1	0.673081	0.124915	-0.0919567
116.61	13.5907	2	0	0	-0.00510715	-0.0114982	-0.0704962
89.4915	193.977	2	0	0	0.052758	0.0463746	-0.00528961
58.7571	44.4788	2	0	1	0.171708	0.344718	-0.123913
21.6949	59.305	2	0	1	0.0728487	0.274381	-0.0833652
84.0678	171.737	2	0	1	0.264649	0.450463	-0.0362242
102.147	164.324	2	0	1	0.0258606	0.102622	-0.040528
42.4859	58.0695	2	0	1	0.0444931	0.0697639	0.0215211
135.593	49.4208	2	0	1	0.153849	0.159828	0.0113419
145.537	70.4247	2	0	1	0.586731	0.123917	-0.0139374
122.938	35.8301	2	0	1	0.245897	0.320528	-0.156347
78.6441	51.8919	2	0	0	0.40004	0.161599	-0.175303
65.0847	63.0116	2	0	1	0.109949	0.11648	-0.0125338
54.2373	16.0618	2	0	0	0.258557	0.307212	-0.159478
24.4068	34.5946	2	0	1	-0.0247855	0.410562	-0.0342713
113.898	48.1853	2	0	1	-0.068937	0.150955	-0.165645
57.8531	88.9575	2	0	0	0.0287737	0.1348	-0.0404801
151.864	75.3668	2	0	1	0.396273	0.277837	-0.0097896
142.825	55.5985	2	0	1	0.0736338	0.365313	-0.0185922
32.5424	68.5714	2	0	1	0.437592	0.371858	-0.0156944
65.5367	87.722	2	0	1	0.281516	0.116219	0.0159009
24.4068	97.6062	2	0	0	0.115365	0.188392	-0.130344
142.825	37.6834	2	0	0	-0.0198175	0.354984	-0.160127
68.7006	27.1815	2	0	1	0.350865	0.0507952	-0.161878
104.859	35.8301	2	0	1	0.0709736	0.199392	-0.15287
50.6215	61.7761	2	0	1	0.320938	0.0718978	-0.082426
112.994	72.8958	2	0	1	0.239847	0.0699224	0.0152264
97.6271	166.795	2	0	1	0.231203	0.397999	-0.145633
105.763	197.683	2	0	1	-0.124579	0.0504012	0.135455
75.9322	97.6062	2	0	1	-0.054293	0.0091275	-0.02706
80.452	158.147	2	0	1	0.245851	0.292696	-0.0862791
112.994	172.973	2	0	1	0.327986	0.370691	-0.131446
111.186	54.3629	2	0	1	0.0772751	-0.0571191	-0.091929
85.8757	87.722	2	0	1	-0.0298387	0.164783	0.0925534
112.09	298.996	2	0	0	0.0265603	0.0945921	-0.100145
101.243	92.6641	2	0	1	0.230481	0.153925	-0.0284729
97.6271	302.703	2	0	0	0.0270584	0.0539154	0.0585412
75.9322	66.7181	2	0	1	-0.0213609	0.216597	-0.0289351
107.571	76.6023	2	0	1	-0.0161682	0.0232437	0.0943157
94.9153	65.4826	2	0	0	0.00348977	0.00658703	0.0370896
102.147	16.0618	2	0	0	0.0172033	0.315168	-0.111908
45.1977	72.8958	2	0	1	0.360748	0.295031	-0.084931
9.49153	61.7761	2	0	0	-0.246574	0.318142	-0.011045
118.87	193.359	2	0	1	-0.0527567	0.345339	-0.117758
136.497	316.293	2	0	0	0.223669	0.0621751	-0.0829283
23.9548	74.1313	2	0	1	0.0686488	0.28706	-0.0618937
78.6441	205.097	2	0	1	0.12137	0.366564	-0.0249333
28.9266	85.251	2	0	1	0.378846	0.446623	0.00859655
0.903955	92.6641	2	0	1	-0.0517617	0.124489	0.0127554
76.8362	284.17	2	0	0	0.136419	0.0114921	-0.105752
82.2599	266.873	2	0	0	0.0440475	0.0212265	-0.0377628
128.362	291.583	2	0	0	0.0511438	0.0959419	-0.0782674
109.379	223.629	2	0	1	-0.0640069	-0.0329422	0.0666615
134.689	274.286	2	0	0	0.0730211	0.0444198	-0.0301933
121.13	320	2	0	1	0.146787	-0.0229256	-0.0529641
57.8531	290.347	2	1	0	-0.0457154	0.0241935	0.0216696
118.418	95.1351	2	0	1	0.257938	0.0578699	-0.056699
43.3898	37.0656	2	0	1	0.322704	0.503521	-0.093141
70.5085	298.996	2	0	0	0.0154133	-0.0756443	-0.0580878
69.6045	171.737	2	0	1	0.0318602	0.147871	-0.054576
124.746	196.448	2	0	1	-0.0349362	0.180182	-0.00939091
63.2768	234.749	2	0	1	0.16878	0.0241237	0.00478754
111.186	161.853	2	0	1	0.0318078	0.492777	-0.011345
73.2203	273.05	2	0	0	0.115533	-0.0119955	-0.0199428
60.565	249.575	2	0	1	0.0704367	0.1063	-0.0243761
10.3955	79.0734	2	0	1	-0.129186	0.0938731	0.0385698
91.2994	279.228	2	0	1	0.0395009	-0.0107204	-0.0936235
94.9153	22.2394	2	0	1	-0.0255267	0.0845935	-0.104224
121.13	112.432	2	0	0	0.314198	0.321438	-0.126223
122.938	280.463	2	0	0	0.123186	0.0205335	-0.0816797
51.5254	277.992	2	0	1	0.0987755	-0.0247443	0.0477277
73.6723	192.741	2	0	1	-0.00634297	0.00868009	0.0567346
154.576	302.703	2	0	0	0.143874	0.0147248	-0.0427228
116.61	255.753	2	0	1	-0.0458779	-0.0232114	0.0515498
94.4633	248.34	2	0	1	-0.00349201	-0.00335212	0.113068
114.802	210.039	2	0	0	-0.0677029	-0.00950736	0.014575
47.9096	90.8108	2	0	1	0.322396	0.358639	-0.113434
108.927	263.784	2	0	1	-0.0566293	-0.0823384	0.0572593
96.7232	290.347	2	0	0	-0.0978707	0.100587	0.0134681
80.452	224.865	2	0	1	-0.0506624	-0.0571407	0.0850676
98.5311	208.185	2	0	1	0.0055745	-0.0688927	0.0366593
143.729	259.459	2	1	1	0.142214	0.050613	-0.0531437
90.3955	313.822	2	0	0	0.0953465	0.0743486	-0.0487779
138.305	301.467	2	0	0	0.185059	0.100109	-0.0726295
131.073	106.255	2	0	1	0.164488	0.152893	-0.132905
101.243	228.571	2	0	1	-0.111815	-0.0475348	0.0586256
39.774	77.8378	2	0	1	0.271386	0.238543	-0.0872058
120.226	305.174	2	0	0	0.173578	0.0558049	-0.112727
148.249	286.641	2	1	0	0.0808035	0.0551557	0.0240937
150.96	273.05	2	1	1	0.0823743	0.0980071	-0.033725
61.4689	260.695	2	1	0	0.189848	0.0371725	-0.00872227
60.565	305.174	2	0	0	0.212373	0.0419414	-0.0254303
131.977	259.459	2	0	0	0.116618	0.0856568	-0.0756785
142.825	30.888	2	0	0	-0.0573924	0.521214	-0.19581
122.938	71.6602	2	0	1	0.108263	-0.0530788	0.0442086
78.6441	307.645	2	0	0	0.155678	0.0398318	0.0225038
4.51977	51.8919	2	0	0	-0.567369	-0.32523	0.00803655
65.0847	44.4788	2	0	1	0.155862	0.456712	-0.0900394
124.746	42.0077	2	0	1	0.184972	0.177477	-0.0890849
62.3729	32.1236	2	0	1	0.244267	0.482991	-0.103447
56.4972	66.7181	2	0	1	0.0268402	-0.0553176	-0.0746385
36.1582	28.417	2	0	1	-0.0880211	0.380959	-0.0769363
41.5819	7.41313	2	0	0	0.14838	0.431202	-0.230955
103.955	175.444	2	0	1	0.399946	0.499248	-0.103015
26.2147	48.1853	2	0	1	0.00583597	0.0358867	-0.0684316
146.441	86.4865	2	0	1	0.280724	0.180662	0.0674676
71.4124	57.4517	2	0	1	0.423873	0.31336	-0.160023
122.938	70.4247	2	0	1	0.0984187	-0.0848452	0.00432006
129.266	11.1197	2	0	0	0.105672	0.508378	-0.14225
155.48	32.1236	2	0	0	-0.15286	0.247132	-0.12703
85.8757	189.035	2	0	1	-0.00937915	0.277412	-0.0456156
121.13	16.0618	2	0	0	0.0615748	0.0986162	-0.127435
16.7232	45.7143	2	0	1	-0.165538	-0.0829273	0.0892156
70.5085	81.5444	2	0	1	-0.0384209	0.0755219	0.118124
86.7797	71.6602	2	0	1	-0.0162341	0.166011	0.0684738
52.4294	55.5985	2	0	1	-0.0117669	0.169251	-0.0850463
34.3503	82.7799	2	0	1	0.540723	0.34551	-0.0806759
129.266	66.7181	2	0	1	0.0908997	0.101385	-0.0862946
125.65	92.6641	2	0	1	0.152817	0.146464	-0.0874024
51.9774	295.29	2	0	0	-0.0205005	-0.00554329	-0.0244036
80	296.525	2	0	0	0.122464	0.000592185	-0.0863533
53.3333	75.3668	2	0	1	0.13659	0.0902989	-0.120302
50.6215	34.5946	2	0	0	0.315157	0.194612	-0.00403419
107.571	66.7181	2	0	1	0.179207	0.135501	-0.0688662
86.7797	179.151	2	0	1	0.0471249	0.197405	0.106417
68.7006	242.162	2	0	1	-0.0184504	0.00320828	-0.0261113
123.842	271.815	2	1	1	0.0343654	-0.0278102	-0.0688565
138.305	223.629	2	0	1	-0.0906736	0.0514176	-0.0049738
68.7006	11.1197	2	0	0	-0.140091	0.411506	-0.0506152
103.051	0	2	0	0	-0.0915299	0.0962428	-0.0525571
134.689	289.112	2	0	1	0.0717017	-0.0282145	-0.0185871
119.322	197.683	2	0	1	-0.04698	0.217193	0.0239298
9.03955	46.9498	2	0	0	-0.330351	-0.273338	0.118484
11.7514	33.3591	2	0	0	-0.334363	-0.196277	0.271494
85.4237	193.359	2	0	0	0.0059621	0.107261	-0.0165754
115.706	271.815	2	0	1	0.104739	-0.0521719	-0.0596522
84.9718	61.7761	3	0	0	0.345686	0.501433	-0.086067
96.7232	12.3552	3	0	0	-0.108101	0.129911	-0.147872
112.09	25.9459	3	0	0	-0.102434	0.438875	-0.0377336
34.3503	79.0734	3	0	1	0.308657	0.401365	-0.173479
42.4859	46.9498	3	0	1	-0.0379387	0.0289807	0.0520311
86.7797	80.3089	3	0	1	0.411268	0.438624	-0.116921
93.1073	58.0695	3	0	1	0.0980684	0.0813263	0.0161517
43.3898	55.5985	3	0	0	0.138587	0.111497	-0.0701927
3.61582	39.5367	3	0	1	0.0792358	0.50722	-0.110937
47.0056	83.3977	3	0	1	-0.0607552	0.107323	-0.0712679
58.7571	25.9459	3	0	1	0.0102401	0.05507	0.100561
81.3559	48.8031	3	0	1	0.416574	0.162637	-0.0429224
84.9718	0	3	0	0	0.0129362	0.5255	-0.153056
95.8192	77.8378	3	0	1	0.447326	0.359021	-0.0873127
4.51977	49.4208	3	0	1	0.0483891	0.253085	-0.0436586
75.0282	35.8301	3	0	1	0.160475	0.442693	-0.130262
52.4294	91.4286	3	0	1	-0.0224283	-0.0167581	0.0669302
111.186	60.5405	3	0	1	0.170724	0.280233	-0.101611
57.8531	291.583	3	0	1	-0.0815086	0.0172114	0.0516936
30.7345	22.2394	3	0	1	0.356293	0.307183	-0.169235
41.5819	13.5907	3	0	1	0.0301121	0.0985851	-0.154861
107.571	76.6023	3	0	1	0.0442697	0.0631258	0.124688
95.8192	95.1351	3	0	0	0.202041	0.109216	-0.0898783
4.51977	13.5907	3	0	0	-0.238598	0.445634	-0.000343597
74.1243	100.077	3	0	1	0.0146875	0.0516574	0.0760968
59.661	61.7761	3	0	0	0.0128271	0.00723042	-0.0720949
20.791	80.3089	3	0	1	0.498704	0.390603	-0.0516982
58.7571	80.3089	3	0	1	0.263955	0.242255	-0.0582493
63.2768	186.564	3	0	0	-0.152706	0.0141157	0.103601
20.791	49.4208	3	0	1	0.17761	0.216307	0.000435569
88.5876	18.5328	3	0	1	0.253788	0.616699	-0.128832
74.1243	143.32	3	0	0	-0.00623961	0.539762	-0.0428317
44.2938	66.7181	3	0	1	0.531591	0.287416	-0.112144
103.955	54.3629	3	0	1	0.436099	0.516391	-0.135443
73.2203	16.0618	3	0	1	-0.0848351	0.522706	-0.133626
38.8701	37.0656	3	0	1	0.455686	0.595652	-0.0711016
11.7514	58.0695	3	0	1	0.425018	0.596905	-0.100895
51.5254	260.695	3	0	0	0.0649982	-0.0733211	0.0133033
19.887	150.734	3	0	0	0.299018	0.378965	-0.0946736
75.9322	175.444	3	0	1	-0.104093	0.328744	-0.0272359
84.0678	270.579	3	0	0	-0.0208521	-0.0181215	-0.0496323
111.186	135.907	3	0	0	-0.145763	0.0843941	-0.0533641
73.2203	59.305	3	0	0	0.0964724	0.140934	0.0149203
99.435	190.27	3	0	0	-0.0492691	0.498513	-0.183229
111.186	86.4865	3	0	1	0.478039	0.343816	-0.0751664
73.2203	82.7799	3	0	1	0.0199706	0.363811	-0.0247541
85.8757	161.853	3	0	1	-0.0223674	0.366104	-0.0450203
8.13559	72.8958	3	0	1	-0.0940504	0.00235271	0.124089
34.3503	63.0116	3	0	1	0.167152	0.289574	-0.212666
120.226	56.834	3	0	1	0.379716	0.526308	-0.125289
40.678	216.216	3	0	1	-0.00183814	0.0941222	-0.106362
60.565	164.324	3	0	0	0.0712087	0.244406	-0.105145
34.3503	249.575	3	0	1	0.0692956	-0.0661196	0.0130725
26.2147	6.17761	3	0	1	0.287569	0.468913	-0.138051
56.0452	248.34	3	0	1	-0.00839288	-0.044738	-0.0566421
26.2147	269.344	3	0	0	0.0175409	-0.117891	0.0155857
69.6045	189.035	3	0	1	-0.0721691	0.106466	-0.0418086
9.9435	33.3591	3	0	1	0.205011	0.736817	-0.124981
36.1582	168.031	3	0	0	0.0228164	0.159476	0.0644
28.9266	82.7799	3	0	1	0.242753	0.352791	-0.16811
84.9718	189.035	3	0	1	-0.0939993	0.00713395	0.0344853
39.774	263.166	3	0	0	-0.0111992	-0.118509	-0.0806354
111.186	149.498	3	0	0	-0.0150098	0.494709	-0.0918696
52.4294	109.961	3	0	0	0.0235195	0.195316	0.0152255
103.051	35.8301	3	0	1	0.199588	0.70874	-0.123513
100.339	180.386	3	0	0	0.140022	0.402285	-0.0981886
69.6045	165.56	3	0	1	0.104919	0.354716	-0.00820108
88.5876	260.695	3	0	0	0.00120428	0.0709603	-0.041737
111.186	239.691	3	0	1	-0.054916	0.110013	0.00994918
84.9718	93.8996	3	0	1	0.227035	0.243796	-0.113491
42.4859	177.915	3	0	1	0.0466893	0.318343	0.00467747
42.4859	232.278	3	0	1	0.0307825	-0.118568	0.022154
63.2768	97.6062	3	0	1	0.0271901	0.128154	-0.0463767
33.4463	92.6641	3	0	1	0.15757	0.181319	-0.0788133
79.548	203.861	3	0	1	-0.119114	0.0798708	0.0188898
65.9887	45.7143	3	0	1	0.0940437	0.205247	0.0532524
58.7571	229.807	3	1	1	0.0444597	-0.0417982	0.0195897
8.13559	245.869	3	0	0	0.031878	0.0921545	0.0113404
8.13559	219.923	3	0	1	0.00974427	0.0687304	-0.0598053
105.763	274.286	3	0	0	-0.155176	0.0772642	-0.0083489
103.955	258.224	3	0	0	0.0736132	0.145239	-0.0392865
102.147	165.56	3	0	0	0.198951	0.478831	-0.12122
20.791	244.633	3	0	1	0.17887	0.0152617	-0.106468
56.0452	275.521	3	0	0	-0.0391823	-0.0778441	0.0134627
9.9435	84.0154	3	0	1	0.208633	0.301657	0.0107005
35.2542	198.919	3	0	0	0.0385998	-0.00591797	0.00327546
47.9096	195.212	3	0	1	0.160179	-0.0156075	0.0200289
65.9887	207.568	3	0	0	-0.035019	0.0697806	-0.0519204
21.6949	223.629	3	0	1	0.0664298	-0.0181283	-0.0380528
12.2034	2.47104	3	0	0	-0.122142	0.575765	-0.0523323
57.8531	19.7683	3	0	1	0.11106	0.41602	-0.0632584
89.4915	69.1892	3	0	1	0.0257352	0.25651	0.0533915
23.5028	44.4788	3	0	1	0.293484	0.643389	-0.0931261
67.7966	33.3591	3	0	1	0.409257	0.582922	-0.143761
78.6441	61.7761	3	0	0	0.327479	0.476048	-0.092757
49.7175	54.3629	3	0	1	-0.0211569	-0.0341909	0.140214
105.763	8.64865	3	0	0	-0.245958	0.267224	-0.0143255
37.0621	72.8958	3	0	1	0.227342	0.429774	-0.177424
45.1977	77.8378	3	0	1	-0.1098	0.00257503	0.049907
44.2938	28.417	3	0	1	0.290398	0.162277	-0.0643353
0	56.834	3	0	1	0.208034	0.42755	0.00463978
28.0226	13.5907	3	0	1	0.241208	0.517159	-0.144153
56.0452	74.1313	3	0	1	-0.0931508	-0.052798	0.0884307
67.7966	21.0039	3	0	1	0.310491	0.464027	-0.14737
99.435	67.9537	3	0	1	-0.0510381	-0.0600546	0.0651147
111.186	208.803	3	0	1	0.0411656	0.0787073	-0.0380566
65.9887	56.2162	3	0	0	-0.0802142	0.00684139	0.0139574
40.678	91.4286	3	0	1	0.0677875	0.136941	-0.0250719
33.4463	239.691	3	0	1	-0.0130459	-0.0309909	0.0493013
100.339	86.4865	3	0	1	0.516607	0.230894	-0.0753539
29.8305	289.112	3	0	0	0.0389117	-0.0836549	-0.0100037
43.3898	153.822	3	0	1	-0.0639072	0.2066	-0.061027
108.475	140.232	3	0	0	-0.130147	0.218816	-0.0541022
106.667	205.097	3	0	1	0.139905	0.204054	-0.0155384
100.339	9.88417	3	0	0	-0.113714	0.345168	-0.163142
121.13	56.834	4	0	0	-0.133388	-0.155981	0.196149
60.565	6.17761	4	0	0	-0.0424601	0.334162	-0.0757368
32.5424	122.934	4	0	1	0.414712	0.554843	-0.118582
71.4124	307.645	4	0	1	-0.040168	-0.0876199	0.0598436
65.9887	18.5328	4	0	0	-0.0696602	0.489614	-0.128699
36.1582	164.324	4	0	1	0.367624	0.470645	-0.146452
65.9887	69.1892	4	0	1	0.119551	0.155418	0.00969008
77.7401	21.0039	4	0	0	-0.112998	0.554443	-0.12908
77.7401	0	4	0	0	-0.0419043	0.301846	-0.0935354
87.6836	238.456	4	0	1	-0.0733645	0.0232696	0.123339
27.1186	85.251	4	0	1	0.379745	0.351707	-0.169666
87.6836	14.8263	4	0	0	-0.0993768	0.385728	-0.147729
23.5028	70.4247	4	0	1	-0.201755	-0.0346401	0.0893707
37.0621	103.784	4	0	1	0.0185063	0.0693497	0.0884494
34.3503	72.8958	4	0	1	-0.063745	0.0316206	0.110836
29.8305	149.498	4	0	0	-0.0155873	0.175054	-0.0211961
22.5989	55.5985	4	0	1	0.266883	0.605875	-0.116123
0.903955	49.4208	4	0	1	-0.205622	0.451266	-0.11061
117.514	198.919	4	0	0	-0.376127	0.312391	-0.0984081
20.791	155.676	4	0	1	0.185489	0.465643	-0.0429312
37.0621	178.533	4	0	1	-0.115964	0.0567948	0.0980222
26.2147	102.548	4	0	0	0.316324	0.484218	-0.0519135
0.903955	235.985	4	0	1	0.0205676	-0.0305714	0.0202376
17.1751	1.23552	4	0	0	-0.0118993	0.0650501	0.0322354
84.0678	80.3089	4	0	1	0.27968	0.318347	-0.120257
116.61	149.498	4	0	0	-0.0544837	0.224722	-0.0556343
52.4294	148.263	4	0	0	0.210136	0.239582	-0.118478
83.1638	258.224	4	0	1	-0.225563	0.0729885	-0.0170806
76.8362	106.255	4	0	1	-0.0775032	0.062531	0.0044926
49.7175	100.077	4	0	1	0.00128601	0.146701	0.0193407
3.61582	67.9537	4	0	1	0.0598752	0.0153018	-0.138344
49.7175	180.386	4	0	1	0.437487	0.532937	-0.12715
30.7345	91.4286	4	0	0	0.0941836	0.12623	-0.0418305
49.7175	109.961	4	0	1	0.433497	0.352544	-0.0458292
73.2203	148.263	4	0	1	0.447317	0.448856	-0.0428213
64.1808	247.104	4	0	1	-0.0650151	-0.0387816	0.133219
117.514	90.1931	4	0	1	0.0865766	0.100104	-0.0696618
79.548	240.927	4	0	1	-0.0242776	0.0670411	0.032903
74.1243	59.305	4	0	1	0.246124	0.376594	-0.0839305
18.0791	123.552	4	0	1	0.0926294	0.264602	-0.00445564
78.6441	289.112	4	0	0	0.0703166	0.0118274	-0.0544572
64.1808	224.865	4	0	0	-0.0571165	-0.0150757	0.0227278
68.7006	76.6023	4	0	1	0.0605296	0.0607045	0.0133029
108.475	171.737	4	0	0	-0.353563	0.317588	-0.0524908
67.7966	268.108	4	0	0	-0.0767404	-0.0191709	0.00437128
16.2712	135.907	4	0	1	0.103898	0.606245	-0.038519
115.706	229.807	4	0	1	0.0896126	0.12175	-0.0296114
84.9718	118.61	4	0	1	0.120858	0.165567	0.0472333
49.7175	33.3591	4	0	1	0.176104	0.272713	0.0136143
78.6441	29.6525	4	0	0	-0.0171271	0.561914	-0.0643104
54.2373	122.317	4	0	1	0.297755	0.271198	0.0103114
53.3333	160.618	4	0	1	0.0766728	0.43203	-0.0848833
62.3729	190.27	4	0	0	0.04847	0.391085	-0.0947193
12.6554	112.432	4	0	1	0.325285	0.318035	-0.0685417
40.678	143.32	4	0	0	0.241099	0.415665	-0.119346
85.4237	155.676	4	0	0	0.188655	0.377241	-0.0858127
56.9492	85.251	4	0	1	0.00722166	0.052884	-0.0608448
26.2147	244.633	4	0	1	-0.0348922	0.00897013	-0.0393994
112.994	252.046	4	0	1	-0.0231659	-0.00583755	0.014687
46.1017	125.405	4	0	1	0.10466	0.10985	-0.0379273
35.7062	250.193	4	0	1	0.0219035	-0.0698987	0.0769447
91.2994	172.973	4	0	0	-0.112228	0.447747	-0.089269
98.5311	54.3629	4	0	1	0.0502144	0.373193	-0.0750812
92.2034	253.282	4	0	1	-0.0964329	0.0243543	-0.0914137
44.2938	219.923	4	0	0	-0.0084033	0.046627	0.00292377
93.1073	108.726	4	0	0	0.251474	0.205431	0.0274778
2.71186	180.386	4	0	0	-0.120931	0.319075	-0.0289999
78.6441	191.506	4	0	0	-0.0552098	0.618697	-0.0725367
43.3898	280.463	4	0	0	-0.146964	-0.0713283	0.0195502
65.9887	151.969	4	0	1	0.226002	0.409001	0.040038
61.4689	139.614	4	0	1	0.19897	0.446789	0.0374997
11.7514	11.1197	4	0	0	0.0267374	0.211373	-0.00957911
0	129.73	4	0	1	0.253979	0.380904	0.000408183
115.706	105.019	4	0	0	0.168878	0.175727	-0.00592407
67.7966	46.9498	4	0	1	0.267166	0.289966	-0.0584998
59.661	169.266	4	0	1	0.0553108	0.592883	-0.0263147
27.1186	270.579	4	0	1	-0.0693974	-0.0595719	0.0283453
28.9266	223.012	4	0	0	-0.0644027	0.0745176	0.0220062
48.8136	265.637	4	0	1	-0.0681082	-0.0690482	0.0934646
18.9831	23.4749	4	0	1	0.322172	0.382931	-0.0527987
79.548	127.259	4	0	1	0.359791	0.336052	-0.0525331
45.1977	50.0386	4	0	1	0.136543	0.0724215	-0.0293923
69.6045	215.598	4	0	0	-0.0242149	0.17985	-0.0242564
87.6836	269.344	4	0	0	-0.0807513	-0.0158776	0.067249
74.1243	93.8996	4	0	1	0.169457	0.118971	0.0371477
103.955	86.4865	4	0	1	0.140213	0.268875	0.0273393
65.0847	113.668	4	0	1	0.0487039	0.151224	0.0941501
41.5819	303.938	4	0	1	-0.00764461	2.52994e-05	0.0342708
2.25989	95.1351	4	0	1	0.129854	0.186773	0.00568135
15.3672	96.3707	4	0	1	-0.0503113	0.304724	-0.0146326
90.3955	144.556	4	0	0	0.318368	0.154086	-0.0357665
59.661	254.517	4	0	0	-0.079739	0.0732416	0.0350419
94.0113	92.6641	4	0	1	-0.0188306	0.0392677	0.0708696
37.0621	233.514	4	0	0	0.0446389	0.0258339	-0.0697411
72.3164	275.521	4	0	0	-0.0114016	0.149452	-0.0739868
58.7571	77.8378	4	0	1	0.210994	-0.00904153	-0.00656919
12.6554	242.162	4	0	1	-0.0751957	0.0134984	0.0365149
91.2994	70.4247	4	0	1	0.0654414	0.156629	0.0180615
28.9266	35.8301	4	0	1	0.012473	0.127672	-0.137287
85.8757	43.2432	4	0	0	0.319879	0.425207	-0.102941
16.2712	169.266	4	0	1	-0.0328785	0.670836	-0.00326751
47.9096	301.467	4	0	1	-0.0463949	-0.0537302	-0.0542505
12.6554	259.459	4	0	1	-0.020436	0.032972	-0.0155861
4.51977	140.849	4	0	1	0.183482	0.380999	-0.0670405
75.9322	228.571	4	0	0	0.00697955	0.128455	-0.0271385
100.339	256.988	4	0	1	0.0458883	0.0209381	-0.0655603
96.7232	39.5367	4	0	0	0.0690876	0.563161	-0.102323
14.4633	150.734	4	0	1	0.0889635	0.259308	0.0518846
67.7966	235.985	4	0	0	-0.0205006	-0.074632	-0.0480976
121.13	116.139	4	0	1	0.120569	0.236361	-0.0101693
42.4859	90.1931	4	0	1	-0.096872	0.0240126	-0.0373559
29.3785	280.463	4	0	0	0.064707	-0.118523	0.00659121
72.3164	14.8263	4	0	0	-0.0582884	0.503389	-0.121868
59.661	151.969	4	0	1	0.25648	0.187173	-0.016015
75.0282	296.525	4	0	0	-0.0539203	0.0503024	0.0242395
94.0113	18.5328	4	0	0	-0.149992	0.45556	-0.139978
87.6836	27.1815	4	0	0	-0.167328	0.416957	-0.16089
86.3277	303.938	4	0	0	-0.00907698	-0.0264792	-0.017417
106.667	156.911	4	0	0	-0.358469	-0.0405993	0.0751393
46.1017	140.849	4	0	0	0.144565	0.217205	-0.150751
75.0282	271.815	4	0	0	-0.0776661	-0.0547688	-0.0207673
102.147	95.1351	4	0	1	-0.049464	0.101655	-0.00407246
73.2203	66.7181	4	0	1	0.0514301	0.25448	-0.00550718
34.3503	114.903	4	0	1	0.024122	0.151974	-0.0464807
0	118.61	4	0	1	0.293564	0.137043	-0.014874
111.186	274.286	4	0	0	-0.0442845	0.00862587	-0.0160769
94.0113	244.633	4	0	1	-0.00273404	0.154256	0.0149948
26.2147	129.73	4	0	1	0.231757	0.551883	-0.118509
120.226	34.5946	5	0	0	-0.0942864	-0.152216	0.22487
99.435	210.039	5	0	1	-0.184055	-0.126656	0.17962
75.9322	216.216	5	0	1	-0.0195128	-0.0135196	0.0239404
117.514	21.0039	5	0	0	-0.160197	0.226115	0.0171991
159.096	135.907	5	0	0	0.222357	0.000684569	-0.0158566
64.1808	147.027	5	0	1	-0.0449061	0.378863	-0.133653
16.2712	210.656	5	0	1	-0.0349463	-0.0277629	0.0445749
150.056	145.792	5	0	0	-0.348316	0.0692228	-0.0724738
16.2712	34.5946	5	0	0	-0.0867005	-0.10853	-0.0158755
49.7175	112.432	5	0	0	0.229433	0.21067	-0.0735417
132.881	135.907	5	0	0	-0.246356	0.0129681	0.0365307
94.0113	254.517	5	0	0	0.0660443	0.062231	-0.0237817
134.689	149.498	5	0	0	-0.406209	0.0117302	0.0228488
155.48	290.347	5	0	0	0.0846425	0.0631133	-0.0606095
90.3955	216.216	5	0	1	0.0923025	-0.0840842	0.108316
98.5311	237.22	5	0	0	-0.0364821	-0.11945	-0.119924
129.266	27.1815	5	0	0	-0.176673	-0.140689	0.196104
120.226	218.687	5	0	1	0.0803073	0.0576739	0.0225723
28.9266	34.5946	5	0	0	-0.123873	0.0763093	-0.0386371
58.7571	132.201	5	0	1	0.0825336	0.638388	-0.12368
56.0452	118.61	5	0	1	0.392497	0.135179	0.045435
74.1243	174.208	5	0	0	-0.128451	0.523677	-0.0943199
96.7232	92.6641	5	0	0	-0.00661025	0.0113918	-0.0566471
20.791	258.224	5	0	0	0.0801738	0.0313937	-0.0748606
73.2203	82.7799	5	0	0	0.0373969	0.185298	0.0367311
113.898	266.873	5	0	0	0.0180618	0.119431	-0.0171828
0.903955	228.571	5	0	0	0.0491105	-0.0388684	0.0105234
148.249	134.672	5	0	0	-0.282777	0.341751	-0.0600472
84.9718	208.803	5	0	1	-0.0991761	-0.0483003	0.142423
160	159.382	5	0	0	-0.00293314	-0.0407089	-0.061694
121.13	243.398	5	0	0	0.0561989	-0.0640825	-0.0504563
77.7401	282.934	5	0	1	0.0720004	-0.0624385	-0.00759919
66.8927	242.162	5	0	1	-0.00832952	0.0476057	-0.0221235
90.3955	16.0618	5	0	0	0.201382	0.174542	-0.0610548
110.282	219.923	5	0	1	0.0191392	0.00265284	0.00580344
101.243	182.857	5	0	0	-0.135238	0.347348	-0.0230131
115.706	205.097	5	0	1	-0.00598845	-0.0360766	0.0631567
7.23164	37.0656	5	0	0	0.136395	-0.0185444	-0.0668601
95.8192	3.70656	5	0	0	0.0295319	0.0746107	0.0618956
35.2542	117.375	5	0	1	0.278075	0.228376	-0.0674031
75.9322	226.1	5	0	1	0.0291361	0.11634	0.0738856
145.537	259.459	5	0	0	0.0119249	-0.0153487	0.0395755
84.9718	250.193	5	0	0	-0.0611998	-0.0106953	0.0537423
26.2147	233.514	5	0	0	0.0702237	-0.0191414	-0.0290489
148.249	202.008	5	0	0	-0.0258267	0.0198056	0.013954
150.056	33.3591	5	0	1	-0.201401	-0.0566707	0.0300071
54.2373	168.031	5	0	1	-0.017591	0.0871006	0.0700788
62.3729	211.274	5	0	1	0.0715772	0.0855998	-0.0763515
79.548	0	5	0	0	0.0325595	0.153272	-0.0347362
46.1017	147.027	5	0	1	0.100029	0.103924	-0.0751421
24.4068	116.139	5	0	1	0.0172667	0.204568	0.0566562
98.5311	32.1236	5	0	0	0.0561466	-0.0152401	-0.0744752
100.339	106.255	5	0	0	0.0748838	0.153391	-0.0656945
60.565	284.17	5	0	1	0.0660999	-0.0360035	-0.00257377
60.565	32.1236	5	0	0	0.0824483	-0.030263	-0.00838311
68.7006	158.147	5	0	1	0.147225	0.245456	-0.0778405
71.4124	27.1815	5	0	1	0.179178	0.0427082	0.0305049
66.8927	93.8996	5	0	1	0.159554	0.280622	0.0730804
136.497	252.046	5	0	0	-0.0946411	-0.0713245	-0.0365471
50.6215	248.34	5	0	1	-0.0160304	-0.0645206	0.0584693
75.0282	59.305	5	0	0	-0.0839436	-0.0589266	0.0519605
3.61582	82.7799	5	0	0	0.106403	0.0792373	0.0459732
127.458	232.278	5	0	0	0.123582	-0.0301802	0.011893
89.4915	237.22	5	0	0	0.0687278	-0.03265	-0.0611763
58.7571	195.212	5	0	0	0.0159227	0.0567835	-0.0015589
22.5989	163.089	5	0	1	0.0658394	0.123741	0.0029634
47.0056	45.7143	5	0	1	0.0718048	0.0361394	-0.0185982
38.8701	35.8301	5	0	1	-0.0120693	0.0688848	0.0144826
88.5876	72.8958	5	0	0	0.00432596	0.0988829	-0.0606149
128.362	91.4286	5	0	0	0.18341	0.147624	-0.055952
111.186	93.8996	5	0	0	0.0411995	0.0556807	0.000984722
121.13	186.564	5	0	0	-0.0992885	0.147126	0.0842529
149.153	93.8996	5	0	0	0.222785	0.096216	-0.07322
123.842	154.44	5	0	0	-0.271374	0.227862	-0.0837709
65.5367	111.197	5	0	1	0.0922576	0.0702624	-0.0110305
27.1186	205.097	5	0	1	-0.0743344	-0.00815557	0.0238099
142.825	108.726	5	0	1	0.00419021	0.233622	-0.0286741
64.1808	64.2471	5	0	0	0.14564	0.171715	-0.0148766
68.7006	271.815	5	0	1	-0.023856	0.0463946	-0.00169091
53.3333	218.687	5	0	1	0.0513913	-0.0134136	0.0532292
10.8475	179.151	5	0	0	0.0283017	0.203993	-0.0508833
37.9661	56.834	5	0	1	-0.0559434	-0.00541466	-0.0233956
43.3898	222.394	5	0	1	-0.0235853	-0.0306205	0.0276076
50.6215	35.8301	5	0	0	0.048987	0.0559974	0.0440828
29.8305	130.965	5	0	1	0.0173111	0.369443	-0.0405015
39.774	159.382	5	0	1	-0.0140029	0.0627179	-0.0658094
95.8192	119.846	5	0	1	0.0783492	0.159609	0.0372914
31.6384	219.923	5	0	0	0.0307517	-0.0561717	0.0212829
53.7853	266.873	5	0	0	0.0201093	-0.0354193	0.019837
43.3898	82.7799	5	0	1	0.0911584	0.0681348	-0.0684856
28.9266	53.1274	5	0	1	0.0891815	-0.0572012	-0.0438264
55.1412	82.1622	5	0	0	0.0215109	0.11392	-0.00846401
76.8362	146.409	5	0	1	0.0275665	0.399897	-0.0863429
83.1638	175.444	5	0	0	-0.0477807	0.513752	-0.101308
117.514	174.208	5	0	0	-0.171387	0.405823	-0.0645238
103.051	265.637	5	0	0	0.0151038	-0.018113	-0.0241867
76.8362	256.988	5	0	1	0.00225018	0.0190147	-0.129917
104.859	175.444	5	0	0	-0.146259	0.511456	-0.0755702
7.23164	266.873	5	0	1	0.0509934	0.0727477	0.0143713
80.452	28.417	5	0	1	-0.0562627	0.00027325	0.012792
84.9718	98.8417	5	0	0	0.0297729	0.219891	-0.0731117
60.565	140.849	5	0	1	-0.0868065	0.25968	-0.181219
8.13559	93.8996	5	0	0	-0.0943379	0.184457	-0.0254503
91.2994	90.1931	5	0	0	0.119049	0.0585475	0.00599438
49.7175	168.031	5	0	1	-0.027053	0.0637888	0.0463468
56.0452	49.4208	5	0	1	0.0883613	-0.0593296	-0.0204608
47.9096	253.282	5	0	1	-0.00959847	-0.0947021	-0.0654171
53.3333	285.405	5	0	1	-0.105315	-0.0242151	0.0926346
64.1808	39.5367	5	0	0	0.00351942	-0.0945648	0.0106103
114.802	58.0695	5	0	0	0.0771774	0.0304815	-0.0469786
0	63.0116	5	0	0	0.0255471	-0.00720869	0.0688379
94.9153	265.637	5	0	0	0.0156804	0.0525933	-0.0535184
16.2712	266.873	5	0	0	0.0351557	0.0766982	-0.0956765
38.8701	176.68	5	0	0	0.0616216	0.0731151	0.0442618
48.8136	237.22	5	0	1	0.00361305	-0.00107989	-0.0440025
37.0621	275.521	5	0	0	-0.00980492	-0.0430165	0.0399269
57.8531	177.915	5	0	0	0.137141	-0.00408468	0.0414953
96.7232	224.247	5	0	1	0.171018	-0.037289	-0.0518433
127.91	138.378	5	0	0	-0.221982	0.0121497	0.0316942
105.763	238.456	5	0	0	0.00403154	0.0383423	-0.0608153
117.514	100.077	5	0	0	0.143978	0.0741959	0.0382858
20.791	291.583	5	0	1	0.107579	0.206855	-0.0568307
56.0452	95.1351	5	0	1	0.133002	0.160229	-0.0359318
2.71186	264.402	5	0	1	0.0998356	-0.00759947	0.00339853
37.0621	126.023	5	0	1	0.14344	0.219789	-0.0687694
83.1638	258.224	5	0	1	0.127141	0.119177	-0.0606038
33.4463	243.398	5	0	0	-0.0408368	-0.0541181	-0.000904851
149.153	69.1892	5	0	1	-0.0751534	0.0160877	-0.0229134
77.7401	67.9537	5	0	0	-0.0153331	0.0208371	0.108409
149.153	187.181	5	0	0	-0.0521842	-0.0469787	-0.00744806
82.2599	123.552	5	0	1	0.195728	0.24418	0.0621198
141.017	268.108	5	0	0	-0.018263	-0.0154194	0.0808641
56.9492	19.7683	5	0	1	0.0540585	-0.121421	-0.0630885
44.2938	158.147	5	0	1	0.113587	0.0526092	0.0556023
95.8192	84.0154	5	0	0	0.0228443	0.221965	-0.0189293
38.8701	111.197	5	0	1	0.159801	0.148072	-0.12627
66.8927	123.552	5	0	1	0.302536	0.275416	-0.101887
68.7006	13.5907	5	0	1	0.0214898	0.00173037	-0.00787911
126.554	117.375	5	0	0	-0.0960711	0.0681525	-0.0597767
7.23164	147.027	5	0	1	-0.0367564	0.267396	-0.0293741
157.288	171.737	5	0	0	-0.126469	0.00607873	-0.104146
48.8136	129.73	5	0	1	0.00734933	0.137392	0.00806026
28.0226	161.853	5	0	1	0.107918	0.026426	-0.0408616
100.339	129.73	5	0	1	0.127108	0.246331	-0.00863101
5.42373	232.278	5	0	0	0.0392089	-0.111692	-0.0494872
88.5876	142.085	5	0	1	0.0397866	0.45068	-0.0381821
54.2373	154.44	5	0	1	0.0658599	0.219429	-0.100648
65.0847	249.575	5	0	1	0.0312264	-0.0290473	0.0388026
131.073	106.255	5	0	1	0.229948	0.238419	-0.0160315
122.938	38.3012	5	0	0	-0.104247	-0.148152	0.142596
57.8531	186.564	5	0	0	0.0185006	0.0822107	0.0540432
21.6949	105.019	5	0	1	0.157878	0.00145591	0.0848124
55.1412	238.456	5	0	1	0.0291924	0.0127196	0.0578995
72.3164	263.166	5	0	1	-0.0340545	0.0130254	-0.0279617
39.774	29.6525	5	0	1	0.0125532	0.0476103	0.0591101
34.6392	52.4395	1	0	0	0.210539	0.243354	0.353071
96.4948	14.3017	1	0	1	-0.131689	0.496811	-0.00965762
107.216	14.3017	1	0	0	0.443392	-0.0323146	-0.0152489
72.1649	26.2197	1	0	1	0.127131	0.584905	0.117735
4.12371	44.0968	1	0	0	0.242922	-0.0854437	-0.012583
46.1856	38.1378	1	0	0	0.277742	0.527579	0.221457
11.5464	39.3296	1	0	0	0.0775635	-0.1517	-0.12068
75.0515	311.061	1	0	1	-0.00396173	0.0873868	0.0265074
106.392	26.2197	1	0	0	0.337511	-0.16401	-0.0470353
105.567	44.0968	1	0	0	0.092717	-0.120472	0.0771985
118.763	7.15084	1	0	0	-0.118629	0.06363	0.0879279
36.2887	36.946	1	0	0	0.353432	-0.0325649	-0.0889723
86.5979	319.404	1	0	1	0.0509072	0.058968	0.152183
126.186	15.4935	1	0	0	-0.0991048	0.0348697	0.00992893
56.0825	26.2197	1	0	1	0.319177	0.080189	0.0453476
73.4021	112.03	1	0	1	0.33155	0.0310316	0.282693
61.8557	117.989	1	0	1	-0.124144	0.446738	0.412127
87.4227	17.8771	1	0	0	0.367769	0.0452616	-0.173223
80	160.894	1	0	1	-0.00689888	0.470006	0.0683079
65.9794	106.071	1	0	0	-0.0107257	0.531731	0.301075
25.567	15.4935	1	0	0	0.328077	0.314598	0.145617
41.2371	287.225	1	0	0	-0.0204814	-0.0324676	-0.0644572
98.9691	0	1	0	0	-0.00184284	0.153985	0.300967
85.7732	3.57542	1	0	0	0.0320393	0.116385	-0.0442704
47.8351	50.0559	1	0	0	0.250407	0.194472	0.164787
84.1237	39.3296	1	0	0	0.324823	0.0916326	0.100459
59.3814	36.3501	1	0	0	0.211025	0.0582292	0.154301
40.4124	14.3017	1	0	1	0.317849	0.0942981	-0.00828982
44.1237	25.0279	1	0	0	0.0845301	0.491669	0.0711091
25.567	57.2067	1	0	0	0.0301739	0.154987	-0.0396525
18.9691	25.6238	1	0	0	0.143356	0.165412	0.0354563
114.639	25.0279	1	0	0	0.385848	0.0449374	0.123263
73.8144	295.568	1	0	1	0.0507574	0.0428912	0.175289
88.2474	286.034	1	0	1	0.183742	-0.0852579	-0.0345906
31.3402	25.0279	1	0	0	0.219411	-0.0824983	-0.0605889
36.2887	308.678	1	0	1	0.323858	-0.0726016	-0.0584188
92.3711	45.2886	1	0	0	0.0987447	-0.0530165	0.0287521
46.1856	275.307	1	0	0	0.155138	-0.108756	-0.0517019
75.0515	47.6723	1	0	1	0.338907	0.626589	0.146299
88.2474	303.911	1	0	1	0.235728	-0.0138143	-0.00705065
31.3402	282.458	1	0	0	0.17659	-0.0245482	-0.0191119
108.041	34.5624	1	0	0	0.112939	-0.193728	-0.0254178
56.0825	253.855	1	0	0	-0.066398	-0.0300499	0.0234462
78.3505	145.4	1	0	1	0.15982	0.492911	0.156543
84.1237	169.236	1	0	1	0.00896823	0.264458	0.0391709
58.5567	152.551	1	0	1	0.0109646	0.244806	0.0534785
48.6598	306.294	1	0	0	0.204347	0.0503099	-0.00870362
47.0103	7.15084	1	0	1	0.41223	0.0323828	-0.0824163
48.6598	61.9739	1	0	1	0.207417	0.314654	0.128206
56.9072	170.428	1	0	1	0.0284348	0.107062	0.0364459
80.8247	268.156	1	0	1	-0.103926	0.0790551	0.0164691
47.8351	250.279	1	0	1	0.0456481	-0.0122578	-0.0281899
96.4948	312.253	1	0	0	0.188115	0.0674986	0.0201097
80.8247	281.266	1	0	0	0.0332032	-0.0979719	-0.00181479
98.9691	282.458	1	0	1	0.0552234	-0.0230938	-0.0611018
97.3196	250.279	1	0	0	-0.115042	-0.0531804	0.0477839
98.9691	33.3706	1	0	0	0.149056	-0.110265	0.0321889
58.5567	201.415	1	0	1	0.0934411	-0.0296596	-0.0196777
51.9588	23.8361	1	0	1	0.194651	0.241876	0.0103024
16.4948	67.933	1	0	0	0.208202	0.313791	0.11563
80	83.4264	1	0	0	0.110277	0.423551	0.354746
32.9897	257.43	1	0	0	0.0174255	0.00227765	0.0192124
63.5052	143.613	1	0	1	-0.0770254	0.226571	0.0237938
75.0515	255.047	1	0	1	0.111434	0.160416	0.028994
85.7732	56.0149	1	0	1	0.155325	0.158537	0.133912
80	126.331	1	0	1	0.0684741	0.558169	0.174731
56.9072	268.156	1	0	1	0.0206176	0.0865096	0.100915
53.6082	132.291	1	0	1	0.0207824	0.334958	0.185185
94.8454	125.14	1	0	0	0.0912684	0.355985	0.0944307
39.5876	270.54	1	0	0	-0.0206704	-0.0266552	0.0208177
51.9588	241.937	1	0	1	0.0461455	0.03103	0.0322203
79.1753	22.6443	1	0	1	0.188744	0.111424	0.119848
91.5464	265.773	1	0	0	-0.0278575	-0.122279	0.0271054
35.4639	169.236	1	0	1	0.159725	0.506448	0.231836
32.9897	61.9739	1	0	0	0.158808	0.129218	0.198658
59.3814	212.142	1	0	1	0.0702324	-0.0687418	-0.0119475
47.8351	147.784	1	0	1	0.0415994	0.307457	0.0844027
95.6701	234.786	1	0	0	0.117946	-0.0513905	-0.0307995
49.4845	96.5363	1	0	0	-0.0507729	0.494356	0.424828
75.0515	245.512	1	0	1	0.125694	-0.11001	0.0523968
48.6598	78.6592	1	0	0	0.25735	0.231626	0.228224
30.5155	195.456	1	0	1	0.0142806	0.265144	0.0694227
94.0206	199.032	1	0	1	0.0287133	0.240328	-0.00511118
102.268	69.1248	1	0	0	0.284624	0.205007	0.0971009
90.7216	209.758	1	0	1	0.0325857	-0.0586337	0.00920599
98.1443	81.0428	1	0	0	0.174159	0.284983	0.0634513
97.3196	135.866	1	0	1	0.105937	0.510241	0.264322
107.629	299.739	1	0	0	0.223269	-0.0406771	0.00951248
69.2784	176.387	1	0	1	0.000527044	0.148408	-0.0465843
85.7732	185.922	1	0	1	-0.0133695	0.428657	-0.0673425
36.2887	151.359	1	0	1	-0.0235384	0.652555	0.304073
69.2784	132.291	1	0	1	0.0343679	0.374139	0.143753
84.9485	140.633	1	0	1	0.0048466	0.622062	0.35547
37.1134	196.648	1	0	1	-0.00213764	0.0704062	-0.0905299
38.7629	213.333	1	0	1	-0.0940587	-0.00290792	0.00738567
72.5773	280.074	1	0	1	0.136807	-0.123799	0.05187
116.289	58.3985	1	0	0	0.229693	0.232068	0.108323
53.6082	121.564	1	0	1	0.0974724	0.505337	0.127519
56.0825	185.922	1	0	1	-0.0110699	0.172288	-0.0624218
80	224.06	1	0	1	0.058012	0.0479786	0.0868422
33.8144	17.8771	1	0	0	0.144042	0.183198	0.176681
94.8454	22.6443	1	0	1	0.245329	0.0142524	-0.160796
58.5567	300.335	1	0	1	-0.0468626	0.0279569	0.240717
14.8454	27.4115	1	0	0	0.187926	0.0666753	0.0445466
2.06186	59.5903	1	0	0	0.0356202	0.0266068	-0.0264703
40.4124	29.7952	1	0	0	0.219985	0.128141	-0.0111116
68.866	307.486	1	0	1	0.108083	-0.0168814	0.005411
116.289	34.5624	1	0	0	0.176438	-0.193905	-0.0479596
71.3402	47.0764	1	0	1	0.296062	0.268841	0.266439
28.866	28.6034	1	0	0	0.212087	-0.205907	-0.0560143
33.8144	318.808	1	0	0	0.186664	0.0234593	-0.0756066
80.8247	290.801	1	0	0	-0.0818738	-0.0779621	0.0309612
15.6701	44.0968	1	0	0	-0.0294322	-0.166377	-0.0275195
116.289	21.4525	1	0	0	0.293149	-0.0150016	0.0321158
84.9485	259.814	1	0	0	-0.103085	-0.0630057	-0.00447664
42.0619	55.419	1	0	0	0.136624	0.585848	0.221547
94.0206	55.419	1	0	0	0.197647	0.327453	0.100037
80	41.7132	1	0	1	0.212582	0.288328	0.229976
82.4742	307.486	1	1	1	0.252205	0.112727	0.0414934
54.433	64.3575	1	0	1	0.16803	-0.0197587	0.0535024
55.2577	281.266	1	0	0	0.00382961	-0.0780511	0.0328742
55.2577	313.445	1	0	1	0.176136	0.0820752	0.031029
76.701	8.34264	1	0	0	0.171728	0.407381	0.0774171
75.8763	264.581	1	0	1	0.187615	-0.0968233	0.0354121
112.99	44.0968	1	0	0	0.15014	-0.136543	-0.0355765
35.4639	250.279	1	0	0	0.145165	0.029108	-0.0206426
93.1959	28.6034	1	0	1	0.219365	-0.0482259	-0.0504636
31.3402	268.156	1	0	0	0.0900869	-0.00504948	-0.00639964
80.4124	320	1	0	1	0.0625161	0.0383846	0.095263
32.1649	299.143	1	0	1	0.180096	0.0188748	0.0111628
98.9691	262.197	1	0	0	0.0569533	-0.0857903	0.022556
82.4742	275.307	1	0	0	0.0024759	-0.0988589	0.0533846
70.1031	84.6182	1	0	0	-0.137863	0.521212	0.355982
60.2062	123.948	1	0	1	-0.0224994	0.557853	0.1248
32.1649	178.771	1	0	0	0.148318	0.210918	0.0941128
53.6082	77.4674	1	0	0	0.142873	0.4899	0.145034
41.2371	174.004	1	0	0	0.158606	0.330314	-0.0115673
96.4948	208.566	1	0	1	0.0933059	-0.0335512	-0.127999
58.5567	159.702	1	0	1	-0.0484829	0.484336	0.317692
63.5052	318.212	1	0	0	0.0955912	-0.00182536	0.0890484
47.8351	263.985	1	0	0	0.0487652	-0.0709115	0.0425322
94.8454	71.5084	1	0	0	0.269474	0.16503	-0.00812914
101.443	10.7263	1	0	0	0.11467	0.28669	0.104761
57.732	92.9609	1	0	0	-0.0984113	0.437312	0.366538
122.887	33.9665	1	0	0	0.108431	0.0216982	-0.0304531
70.1031	207.374	1	0	1	0.0891801	-0.0063294	-0.0566127
48.6598	288.417	1	0	1	0.0373205	-0.0758728	-0.0480702
103.918	51.2477	1	0	0	0.133875	-0.0832551	0.0187224
83.299	208.566	1	0	1	0.0365096	-0.0654809	-0.101121
29.6907	159.702	1	0	1	-0.0223673	0.603219	0.282699
70.1031	194.264	1	0	1	0.0779839	0.0302915	-0.028033
6.59794	38.1378	1	0	0	0.18534	-0.128988	-0.0257031
98.1443	318.808	1	0	1	0.207981	0.0643543	0.0699132
94.433	278.287	1	0	0	0.0215132	-0.110088	-0.0116702
25.567	283.65	1	0	0	0.136929	-0.0710064	0.0396434
50.3093	206.182	1	0	1	0.0157577	-0.0131821	-0.00217604
33.8144	208.566	1	0	1	-0.0840317	-0.0605771	0.0498173
98.9691	227.635	1	0	0	0.0583515	0.0300768	-0.00553312
74.2268	117.989	1	0	1	0.199186	0.0718865	0.338785
42.8866	245.512	1	0	1	0.117548	-0.0079462	0.0998055
91.5464	137.058	1	0	1	0.0280275	0.43566	0.263555
38.7629	235.978	1	0	1	-0.00642315	-0.00122938	-0.0263555
45.3608	14.3017	1	0	1	0.384431	0.279673	-0.0132724
41.2371	47.6723	1	0	1	0.299598	0.533224	0.243559
0	54.8231	1	0	0	-0.0704937	0.248835	0.0196614
28.866	51.2477	1	0	0	0.14391	0.122431	0.0511503
74.6392	303.911	1	0	1	0.25141	-0.0324095	0.031065
64.3299	36.946	1	0	0	0.09357	-0.00967837	0.14052
90.7216	69.1248	1	0	0	0.283324	0.243259	0.0362131
81.6495	90.5773	1	0	0	-0.04791	0.376854	0.416135
88.2474	113.222	1	0	0	0.15136	0.52083	0.224997
52.7835	165.661	1	0	1	-0.0565184	0.396499	0.116548
42.0619	253.855	1	0	1	0.0779464	0.0285287	-0.0175485
32.1649	11.9181	1	0	0	0.0774924	0.400403	0.198162
23.9175	29.7952	1	0	0	0.243593	-0.189302	-0.0959857
18.1443	28.6034	2	0	0	-0.155185	-0.0698157	-0.011903
84.9485	38.1378	2	0	1	0.208907	-0.0299408	-0.0432115
8.24742	40.5214	2	0	0	0.0389914	0.0134416	-0.0123829
26.3918	28.6034	2	0	0	-0.045404	0.0275038	0.206576
35.4639	19.0689	2	0	0	-0.19127	0.0319158	0.058071
92.3711	0	2	0	0	-0.0763263	0.256059	0.0227892
40.4124	44.0968	2	0	0	0.389344	-0.100387	0.0227523
54.433	16.6853	2	0	0	0.287108	0.183704	0.179396
112.165	34.5624	2	0	0	0.30834	-0.0924452	-0.169353
96.4948	39.3296	2	0	0	0.132547	0.326752	0.21665
87.8351	59.5903	2	0	1	0.440023	-0.00464138	-0.0368433
131.134	16.6853	2	0	0	-0.184685	0.177442	0.0931837
98.1443	66.7412	2	0	1	-0.139513	-0.0846136	-0.195413
120.412	22.6443	2	0	0	-0.108427	0.500466	0.233669
47.0103	25.0279	2	0	0	-0.0302436	-0.0301678	-0.0242411
96.0825	28.0074	2	0	0	0.13615	-0.0684758	-0.0594317
132.784	34.5624	2	0	0	-0.205946	0.0879163	0.0292719
87.4227	25.0279	2	0	0	0.0681573	0.286828	0.0551089
72.5773	41.7132	2	0	0	0.220755	0.0248944	-0.0355321
4.12371	47.6723	2	0	0	-0.10031	-0.0862678	0.131267
1.64948	22.6443	2	0	1	-0.154972	0.00348355	0.153679
104.742	5.95903	2	0	0	-0.105297	0.314816	0.153266
41.2371	30.987	2	0	0	-0.0729824	0.38826	0.276697
32.1649	51.2477	2	0	1	0.181313	-0.0653537	-0.0266175
86.5979	170.428	2	0	1	-0.0742352	0.491896	0.444828
85.7732	307.486	2	0	1	-0.163515	0.0966148	0.0764201
65.1546	45.2886	2	0	1	0.233999	-0.0207235	-0.0460816
56.9072	82.2346	2	0	0	0.149144	0.504	0.451926
115.464	48.8641	2	0	1	0.100948	-0.149548	-0.0429981
89.0722	143.017	2	0	1	-0.073104	0.443524	0.428591
51.134	39.3296	2	0	0	0.0311274	0.142304	0.168434
66.8041	307.486	2	0	1	0.178474	0.010803	0.0420225
94.433	10.7263	2	0	0	-0.134494	0.368307	0.295973
14.0206	20.2607	2	0	0	-0.190455	0.0826569	0.1948
117.113	60.7821	2	0	0	0.454596	-0.097832	-0.0310159
62.6804	141.825	2	0	1	-0.0158781	0.185764	0.0569239
55.2577	280.074	2	0	0	0.0816025	-0.0489854	0.0141743
88.2474	290.801	2	0	0	-0.00767045	-0.0893588	-0.0225327
70.1031	60.7821	2	0	1	0.0702817	0.0928479	0.279482
78.3505	249.088	2	0	1	-0.0017183	-0.0718012	0.0623907
58.5567	296.76	2	0	0	0.0847671	-0.105425	0.0337986
89.0722	72.7002	2	0	1	0.177371	0.495319	0.303476
95.6701	138.25	2	0	1	-0.0229553	0.423036	0.283996
70.9278	159.702	2	0	1	0.0976658	0.410305	0.0875168
23.0928	11.9181	2	0	1	-0.151762	0.0588752	0.178928
98.9691	170.428	2	0	1	0.130489	0.421655	0.28643
59.7938	60.7821	2	0	0	0.173619	0.124203	0.275983
57.732	258.622	2	1	0	0.0992151	-0.0979429	0.0281665
94.8454	286.034	2	0	0	0.0421184	-0.142383	0.00656312
56.9072	71.5084	2	0	1	0.266417	0.286246	0.298549
44.5361	264.581	2	0	0	0.0398365	-0.0538959	0.051643
85.7732	259.814	2	0	0	0.0287328	-0.138746	0.0566673
67.6289	26.2197	2	0	1	-0.124273	0.277489	-0.0311499
67.6289	279.479	2	0	0	-0.131369	0.0928013	0.0164349
39.5876	270.54	2	0	0	0.118036	0.0121465	0.0575999
42.0619	300.335	2	0	0	0.215097	0.0145018	0.0521102
70.9278	240.745	2	0	1	0.0162398	0.148007	-0.0030285
51.9588	246.704	2	1	0	0.109157	-0.0819693	0.0131442
86.5979	272.924	2	0	0	0.0831941	-0.0998371	0.0612638
48.6598	226.443	2	0	1	0.0645469	0.00977215	0.0423499
65.1546	270.54	2	0	1	0.123879	-0.1003	0.0775897
51.9588	153.743	2	0	1	-0.0244217	0.714549	0.310503
68.4536	177.579	2	0	1	0.123224	0.588407	0.125138
42.8866	284.842	2	0	1	0.134186	-0.0824206	0.013246
76.701	263.389	2	0	1	0.041886	-0.0306561	0.0725534
86.5979	133.482	2	0	1	0.0613162	0.547862	0.149065
56.9072	212.142	2	0	1	0.0113707	-0.0251453	-0.00590735
81.6495	177.579	2	0	1	-0.0392086	0.392239	0.354135
83.299	243.128	2	0	0	0.0785713	-0.00789252	0.0629865
0	30.987	2	0	1	-0.0756931	0.0607989	0.0311252
60.2062	165.661	2	0	1	0.00206984	0.737192	0.215269
113.814	234.786	2	0	0	0.018126	-0.0365732	0.0449213
108.041	65.5493	2	0	1	0.236152	-0.0760606	-0.00446445
116.289	191.881	2	0	1	0.0845801	0.255778	0.127329
60.2062	197.84	2	0	1	0.188847	0.0373089	-0.0289669
62.268	131.099	2	0	1	0.0188614	0.567062	0.178842
59.7938	311.061	2	0	1	0.203114	-0.00848776	-0.136308
97.3196	220.484	2	0	0	-0.0176522	-0.109709	-0.00998693
44.5361	233.594	2	0	1	0.0612127	-0.0510513	0.0242894
46.5979	166.853	2	0	1	0.0224633	0.668933	0.353656
103.093	250.279	2	1	0	0.22203	-0.100747	0.0552809
86.5979	199.032	2	0	1	0.00602762	-0.00711336	0.0214851
36.2887	255.047	2	1	0	0.163593	-0.0235606	0.0893689
113.814	203.799	2	0	1	0.131089	-0.00689616	0.114454
108.454	177.579	2	0	1	0.0152823	0.466745	0.236471
136.907	26.2197	2	0	0	-0.212022	0.0115337	-0.0205916
102.268	38.1378	2	0	1	0.30718	-0.132446	-0.0152779
127.01	28.6034	2	0	0	-0.163986	0.0946756	0.354186
50.3093	34.5624	2	0	0	0.283563	-0.0917672	-0.0575784
66.8041	36.946	2	0	0	0.15914	0.0777492	0.0950682
93.1959	21.4525	2	0	0	0.0125809	0.173233	-0.16557
96.4948	46.4804	2	0	0	0.382406	0.246325	-0.0242742
41.2371	10.7263	2	0	0	-0.209414	0.279176	0.0867119
29.6907	40.5214	2	0	0	-0.0153132	0.183056	0.25565
0.824742	42.905	2	0	0	-0.000807823	-0.0649134	0.0671141
108.866	21.4525	2	0	0	-0.127921	0.420715	0.283695
45.3608	28.6034	2	0	0	0.115232	0.0423833	-0.018196
93.1959	168.045	2	0	1	0.0263053	0.647426	0.241375
49.4845	54.8231	2	0	1	0.204292	0.173577	-0.00647082
72.5773	50.0559	2	0	1	0.237809	0.343258	0.245037
109.691	283.65	2	0	1	0.039548	-0.022628	0.0289328
65.1546	17.8771	2	0	1	-0.0734255	0.138339	0.165282
42.8866	50.0559	2	0	0	0.270091	-0.101126	0.0813442
111.34	5.95903	2	0	0	-0.0835305	0.31028	0.245279
52.3711	10.7263	2	0	0	0.0712688	0.255365	0.120635
134.433	19.0689	2	0	0	-0.182769	0.0839262	0.0431549
33.8144	59.5903	2	0	1	0.126647	-0.0478209	0.092032
47.4227	72.7002	2	0	0	0.0823304	0.228021	0.22611
61.8557	280.074	2	1	0	0.0248525	-0.0926661	0.0426048
18.1443	37.5419	2	0	0	0.136767	0.0630807	0.185861
53.6082	301.527	2	0	1	0.0728579	-0.0954181	-0.0188687
63.5052	75.0838	2	0	1	0.187367	0.277022	0.238804
80	56.0149	2	0	1	0.135376	0.586411	0.437002
83.299	125.14	2	0	1	0.115087	0.242947	0.287665
51.9588	77.4674	2	0	1	0.171466	0.407968	0.0629363
61.0309	8.34264	2	0	1	0.112472	0.106446	0.123604
100.619	294.376	2	0	0	0.133926	-0.113904	0.0231121
65.1546	296.76	2	0	0	0.00630033	-0.0577491	-0.0407436
39.5876	281.266	2	1	0	0.159245	-0.0134137	0.0217493
7.42268	48.8641	2	0	0	-0.0810327	-0.0565147	0.136687
83.299	76.2756	2	0	1	0.15656	0.581042	0.348011
62.6804	251.471	2	0	0	0.144368	-0.0150791	0.032687
93.1959	63.1657	2	0	1	0.123504	0.466532	0.211986
84.1237	266.965	2	0	0	-0.00655416	-0.0100088	0.0859703
84.9485	282.458	2	0	0	0.0983626	-0.155484	0.00828734
101.443	75.0838	2	0	0	0.168203	0.0975176	0.0510116
48.6598	269.348	2	0	0	0.143393	0.00201303	0.0428182
99.7938	266.965	2	0	0	0.0617156	-0.114717	0.0432982
124.536	32.1788	2	0	1	-0.0676585	0.206944	0.537544
112.165	13.1099	2	0	0	-0.109151	0.3578	0.255313
90.7216	35.7542	2	0	1	0.299853	0.0361704	-0.0531396
88.6598	52.4395	2	0	1	0.431551	0.42	0.0854598
22.6804	21.4525	2	0	0	-0.230514	0.140398	0.184216
32.9897	10.7263	2	0	0	-0.157271	0.105144	0.145098
100.619	52.4395	2	0	0	0.290923	0.038956	-0.0707498
23.0928	45.2886	2	0	0	-0.178759	0.419241	0.150474
47.0103	13.1099	2	0	0	-0.0132577	0.158038	0.109147
18.9691	33.3706	2	0	0	-0.101961	-0.0749981	0.0819186
12.3711	34.5624	3	0	0	-0.150002	-0.0771882	0.104064
28.0412	52.4395	3	0	0	-0.108655	-0.0685057	0.140809
131.134	36.946	3	0	0	-0.166642	0.296775	0.522226
1.64948	58.3985	3	0	1	-0.0666432	0.0554795	-0.0419496
94.0206	9.53445	3	0	0	0.175299	0.0862277	0.141266
89.8969	23.8361	3	0	0	-0.0670366	0.200759	0.136111
148.454	197.84	3	0	0	0.357714	-0.181061	-0.0339738
117.526	15.4935	3	0	0	0.449963	0.278266	0.178104
84.1237	1.19181	3	0	1	-0.0901185	0.150366	0.25185
142.68	38.1378	3	0	0	-0.24766	0.113053	-0.127687
68.4536	20.2607	3	0	0	-0.116149	0.261595	0.00549505
62.6804	56.0149	3	0	0	0.120376	0.195341	-0.0289997
104.742	7.15084	3	0	0	-0.179034	0.383898	0.0692456
89.0722	156.127	3	0	1	-0.099782	0.52791	-0.00867797
68.4536	30.987	3	0	1	0.198095	0.00532065	0.192457
0.824742	126.331	3	0	0	0.0645178	-0.0633334	0.0600657
126.186	11.9181	3	0	0	-0.228368	0.345623	0.247614
51.9588	0	3	0	1	-0.12069	0.173353	0.248475
4.94845	69.7207	3	0	0	-0.202336	0.609611	0.0777139
49.4845	52.4395	3	0	1	0.283492	0.159461	0.0208722
88.2474	123.948	3	0	1	0.0106592	0.284376	0.304107
95.6701	48.8641	3	0	1	0.0730491	0.256951	0.051796
80.8247	72.7002	3	0	1	-0.161887	0.526804	0.196446
37.1134	16.6853	3	0	0	-0.180294	0.426607	0.24973
64.3299	44.0968	3	0	1	-0.111753	0.525142	0.233439
25.567	15.4935	3	0	1	0.0786291	0.123457	0.418302
55.2577	36.946	3	0	0	0.285193	0.331052	0.308123
150.928	184.73	3	0	0	0.03978	0.0145589	0.10407
89.0722	140.633	3	0	1	0.366834	-0.056534	0.174687
65.1546	66.7412	3	0	0	0.30253	-0.146848	0.0860853
153.402	38.1378	3	0	0	-0.172456	0.583934	-0.116845
57.732	5.95903	3	0	0	-0.174326	0.318086	0.139173
116.289	119.181	3	0	0	-0.204306	0.518269	0.0500876
94.0206	190.689	3	0	1	0.127603	0.131506	0.346953
88.2474	67.3371	3	0	1	0.0417507	0.0961451	0.150188
109.691	54.8231	3	0	1	0.383055	0.393649	0.188163
66.8041	156.127	3	0	1	-0.0353754	0.368701	0.232149
107.216	69.1248	3	0	1	0.0141807	0.000801724	0.047915
72.1649	47.6723	3	0	1	-0.113549	0.0885841	0.101388
42.8866	68.5289	3	0	1	0.205726	0.266862	-0.0482943
117.938	52.4395	3	0	1	0.577739	0.0774378	0.0859657
43.7113	235.978	3	0	1	0.103327	0.0839027	-0.049412
56.0825	122.756	3	0	0	-0.116632	0.643821	0.176082
92.3711	15.4935	3	0	0	-0.0110996	0.474876	0.238657
7.42268	101.304	3	0	0	0.16855	0.408921	0.089129
35.4639	41.7132	3	0	0	-0.140904	0.0657305	0.251302
55.2577	288.417	3	0	0	-0.100587	-0.0654996	-0.0919171
75.8763	183.538	3	0	1	0.442533	0.34807	0.293663
115.464	23.8361	3	0	0	-0.159115	0.389124	0.374781
127.01	56.0149	3	0	1	0.43607	0.262775	0.167003
113.814	76.2756	3	0	1	0.605175	0.180857	0.00900671
73.4021	75.0838	3	0	1	0.22699	0.151052	0.102041
96.4948	76.2756	3	0	1	-0.012874	0.149593	0.115037
73.4021	286.034	3	0	0	-0.044997	0.162516	-0.0010439
87.4227	42.905	3	0	1	0.311145	0.141355	0.225347
72.5773	140.633	3	0	1	0.221922	0.393101	0.201811
75.4639	95.3445	3	0	1	-0.116642	0.254297	0.352208
86.5979	104.879	3	0	1	0.197771	0.281947	0.240424
135.258	50.0559	3	0	0	-0.155601	0.482891	0.129261
137.732	22.6443	3	0	0	-0.149956	0.142126	0.317561
80	153.743	3	0	1	0.0202838	0.221516	0.181224
108.866	38.1378	3	0	0	0.0641644	0.14993	0.241038
32.9897	184.73	3	0	1	-0.0513675	0.454544	0.485497
75.8763	258.622	3	0	1	0.0123314	0.153325	0.0683643
76.701	193.073	3	0	1	0.0918707	0.444113	0.446212
46.1856	249.088	3	0	1	0.155131	-0.0783842	-0.0538609
55.2577	72.7002	3	0	1	0.0544753	0.122114	0.101405
39.5876	78.6592	3	0	0	0.339175	-0.168872	-0.132963
112.165	156.127	3	0	1	-0.0373222	0.686676	0.440994
40.4124	278.883	3	0	0	0.0699301	-0.0367245	-0.0760529
56.9072	145.4	3	0	1	0.0408594	0.485294	0.342192
113.814	123.948	3	0	0	-0.141051	0.525697	0.34818
71.7526	87.0019	3	0	1	0.180658	0.448259	0.227849
108.866	179.963	3	0	1	-0.0232084	0.568979	0.480881
89.0722	87.0019	3	0	1	0.109613	0.570719	0.297138
131.134	200.223	3	0	0	0.0450007	-0.112928	0.128691
148.454	60.7821	3	0	0	-0.0420776	0.167877	-0.124075
84.9485	116.797	3	0	0	0.0440809	0.645422	0.30036
2.47423	107.263	3	0	0	0.0152586	0.100357	-0.00153502
154.227	171.62	3	0	1	0.0194955	0.152207	0.0942239
57.732	312.253	3	0	1	0.0228572	0.10275	-0.023117
47.0103	126.331	3	0	0	-0.0475616	0.409973	0.242029
44.5361	2.38361	3	0	1	-0.0894285	0.299676	0.197325
110.515	30.987	3	0	0	0.187253	0.504345	0.426941
73.4021	275.307	3	0	0	0.0362272	0.0315661	0.0259405
55.2577	258.622	3	1	0	0.0968942	0.164072	-0.0695298
81.6495	164.469	3	0	1	0.0277555	0.732525	-0.0398418
134.433	208.566	3	0	0	0.0909877	-0.130311	0.143422
126.186	190.689	3	0	1	-0.0989416	0.549196	0.418095
47.8351	227.635	3	0	1	0.0984005	0.0664149	0.0113961
68.4536	179.963	3	0	1	0.301541	0.580283	0.277228
45.3608	287.225	3	0	1	-0.0710151	0.0470869	-0.0381506
66.8041	244.32	3	0	1	0.10024	-0.100786	0.0478247
147.629	225.251	3	0	0	0.134892	-0.132391	0.101919
108.041	204.991	3	0	1	0.0700867	-0.115637	0.114792
150.103	30.987	3	0	0	0.0192125	0.103569	-0.147348
89.8969	170.428	3	0	1	-0.0715697	0.576104	0.415274
118.351	210.95	3	0	1	0.0741916	-0.140718	0.130993
48.6598	88.1937	3	0	1	0.347899	0.204203	0.120845
56.9072	164.469	3	0	1	-0.0400625	0.709229	0.381329
38.7629	208.566	3	0	1	0.0730134	0.229496	0.0199269
89.0722	266.965	3	0	0	-0.0214279	0.106509	0.0289996
66.8041	213.333	3	0	1	0.0947966	0.0945896	0.0361126
116.289	131.099	3	0	0	-0.0820636	0.467184	0.417456
58.5567	195.456	3	0	1	-0.0340721	0.544615	0.296499
72.5773	39.3296	3	0	1	0.0403776	0.176527	0.0319422
97.3196	228.827	3	0	1	0.0474497	-0.0747985	0.0827635
108.866	253.855	3	0	0	0.0578619	-0.0408361	-0.0510367
108.041	226.443	3	0	1	0.11832	-0.0763093	0.0200055
92.3711	202.607	3	0	1	0.0834075	-0.0588084	0.0586595
63.5052	291.993	3	0	0	0.0377224	0.124617	-0.0284898
100.619	245.512	3	0	0	0.0687781	-0.0471575	0.0296266
28.0412	235.978	3	0	1	0.124797	0.0666407	-0.00222699
15.6701	52.4395	3	0	0	-0.00435398	0.00737476	-0.0127994
0	72.7002	3	0	0	-0.321275	0.414661	-0.087372
55.2577	45.2886	3	0	1	-0.1306	0.52063	0.292914
32.9897	27.4115	3	0	0	-0.167301	0.115907	0.254241
100.619	52.4395	3	0	1	-0.1561	0.579403	0.38609
90.3093	60.7821	3	0	0	-0.159216	0.0690826	0.276842
131.134	17.8771	3	0	0	-0.141297	0.129535	0.465539
22.268	70.3166	3	0	0	0.0607133	0.231232	0.0859197
10.7216	41.7132	3	0	0	-0.210761	0.20323	-0.0258412
89.0722	8.34264	3	0	0	0.119053	0.108772	0.104874
34.6392	46.4804	3	0	0	0.03742	0.0937332	0.201494
142.268	29.7952	3	0	0	-0.216943	0.298628	0.0641419
124.536	30.987	3	0	0	-0.167916	0.432535	0.320998
67.6289	57.2067	3	0	1	0.0137425	0.428759	0.171525
4.12371	42.905	3	0	1	-0.130598	0.145752	-0.0872862
67.6289	77.4674	3	0	1	-0.0439132	0.479089	0.185916
80	56.0149	3	0	1	0.0299676	0.2836	0.0943962
115.464	9.53445	3	0	0	0.08743	0.500376	0.310742
49.4845	65.5493	3	0	1	0.0776848	0.674955	0.317688
7.42268	135.866	3	0	0	0.0851201	0.17291	-0.00640792
48.6598	22.6443	3	0	0	-0.194803	0.348265	0.215187
127.01	61.9739	3	0	1	0.281324	-0.0141821	0.0260443
36.2887	69.1248	3	0	1	0.167192	0.00549619	-0.113183
102.268	84.6182	3	0	1	0.298873	0.474039	0.392821
99.7938	15.4935	3	0	0	0.0254157	0.456947	0.418282
57.732	78.6592	3	0	1	0.0319962	0.217422	0.0760764
79.1753	138.25	3	0	1	0.109928	0.172017	0.116641
75.8763	10.7263	3	0	1	-0.0381735	0.151448	0.0425309
10.7216	202.607	3	0	0	0.150559	-0.105769	0.0471457
98.9691	193.073	3	0	1	-0.0180783	0.252825	0.570675
122.887	21.4525	3	0	0	-0.0726317	0.500312	0.293176
119.175	37.5419	3	0	0	0.0928744	0.4135	0.450479
98.9691	38.1378	3	0	1	0.39665	0.25894	0.2511
19.7938	178.771	3	0	1	0.0282067	0.470644	0.0629308
18.1443	81.0428	3	0	1	0.143535	0.344057	0.161926
72.5773	23.8361	3	0	1	-0.164438	0.245131	0.0802483
105.567	44.0968	3	0	1	0.412841	0.454785	0.441476
78.3505	148.976	3	0	1	0.0538303	0.53243	0.240142
99.7938	157.318	3	0	1	0.143433	0.646999	0.286971
148.454	54.8231	3	0	0	-0.0435668	0.443107	0.0133091
134.433	71.5084	3	0	1	0.251432	0.466705	0.230498
85.7732	28.6034	3	0	1	-0.0273838	0.400459	0.420667
121.237	87.0019	3	0	0	0.563055	0.208599	0.0682479
68.4536	137.058	3	0	1	0.0575298	0.736939	0.190607
41.2371	8.34264	3	0	0	-0.117967	0.380896	0.288404
98.1443	184.73	3	0	1	0.153659	0.338324	0.401866
93.1959	163.277	3	0	1	-0.0960712	0.684941	0.0954165
30.5155	193.073	3	0	1	0.0568101	0.47915	0.343784
103.918	103.687	3	0	0	0.421448	0.446137	0.193555
41.2371	201.415	3	0	1	-0.0227308	0.442634	0.0632151
54.433	278.883	3	0	0	0.0215689	-0.0345146	-0.0622336
134.433	25.6238	3	0	0	-0.183355	0.364248	0.218051
141.031	45.2886	3	0	0	-0.248738	0.338175	-0.080094
141.031	59.5903	3	0	0	0.120945	0.418355	0.0324309
94.8454	27.4115	3	0	0	0.240697	0.353288	0.207335
131.134	9.53445	3	0	0	-0.209689	0.196387	0.50828
112.99	42.905	3	0	1	-0.105631	0.229119	0.322984
69.2784	67.933	3	0	0	0.129266	-0.0585356	0.166649
19.7938	201.415	3	0	0	0.108894	-0.0742286	-0.0855886
62.6804	89.9814	3	0	1	0.160157	0.194384	0.170587
19.7938	185.922	3	0	1	0.223395	0.428493	0.0919233
121.237	47.6723	3	0	1	0.0129602	0.397873	0.370811
99.3814	70.3166	3	0	0	-0.095988	0.448349	0.223462
16.4948	195.456	3	0	1	0.191878	-0.0598002	-0.068104
130.309	56.0149	4	0	0	-0.089921	0.662443	-0.0498293
64.3299	97.7281	4	0	1	-0.21269	0.119731	0.241083
5.7732	33.3706	4	0	0	-0.280256	0.479459	0.371146
43.7113	17.8771	4	0	0	0.243302	0.300792	0.434378
61.8557	19.6648	4	0	0	-0.110982	0.175956	-0.0364662
5.7732	110.838	4	0	0	-0.0910362	-0.0359244	0.230521
33.8144	10.7263	4	0	0	-0.191243	0.0959785	0.396614
4.12371	97.7281	4	0	0	0.199565	0.323945	-0.0142526
129.072	22.6443	4	0	0	-0.20668	0.557325	0.388342
78.3505	106.071	4	0	1	0.36979	0.194965	0.198286
93.1959	191.881	4	0	0	-0.0835973	0.541921	0.386842
136.907	64.3575	4	0	0	-0.136565	0.132135	-0.16164
84.1237	79.851	4	0	0	-0.359958	0.0263053	0.0695504
61.0309	67.933	4	0	0	0.15674	-0.0227258	0.00996423
53.6082	25.0279	4	0	0	-0.102324	0.515557	0.110978
81.6495	29.7952	4	0	1	0.448535	-0.139235	-0.0205223
15.6701	53.6313	4	0	0	0.319876	0.292605	-0.00438424
64.3299	112.03	4	0	0	-0.106288	0.527827	0.24206
97.3196	0	4	0	0	-0.254505	0.205645	0.450278
0.824742	73.892	4	0	0	-0.0973231	0.422391	-0.128957
73.4021	77.4674	4	0	0	0.0901795	-0.0147824	0.120545
88.2474	63.1657	4	0	1	-0.103807	0.483819	0.206145
85.7732	72.7002	4	0	0	0.105919	0.303463	0.363167
42.8866	234.786	4	0	0	0.125079	-0.0114027	-0.0868593
46.1856	72.7002	4	0	1	0.36447	0.571889	0.33494
117.938	30.987	4	0	0	-0.134339	0.557581	0.337029
68.4536	129.907	4	0	1	0.0757792	0.411585	0.332072
81.6495	151.359	4	0	1	-0.0756311	0.653458	0.376857
0	50.0559	4	0	0	-0.0757686	0.235863	-0.147274
100.206	88.1937	4	0	0	0.218133	0.244901	0.218631
122.887	11.9181	4	0	0	-0.211902	0.256898	0.479292
70.9278	188.305	4	0	1	0.0576555	0.454574	0.48914
83.299	47.6723	4	0	1	0.175194	0.086017	0.194384
24.7423	38.1378	4	0	0	-0.103979	0.0707818	0.362145
59.3814	189.497	4	0	1	0.152943	0.555809	0.384463
50.3093	60.7821	4	0	1	0.306746	0.474952	0.222708
110.515	20.2607	4	0	0	-0.0697487	0.237516	0.510306
61.8557	137.058	4	0	1	0.16202	0.209053	0.178083
56.9072	87.0019	4	0	1	0.0549975	0.0908349	0.076191
21.4433	21.4525	4	0	0	-0.205609	0.0929984	0.425583
77.5258	35.7542	4	0	1	0.5708	0.147872	0.292264
83.299	94.1527	4	0	1	0.0897372	0.697114	0.0916754
89.8969	45.2886	4	0	1	0.582608	0.155102	0.221514
65.9794	10.7263	4	0	0	-0.0207126	0.200536	0.0877174
9.89691	53.6313	4	0	0	-0.0266776	0.191694	-0.0795733
78.3505	116.797	4	0	1	0.0599605	0.789303	0.255436
65.9794	305.102	4	0	0	0.125083	-0.0174253	-0.00717618
38.7629	72.7002	4	0	1	0.163171	0.286405	0.245676
84.1237	22.6443	4	0	0	-0.0235564	0.595607	0.296654
33.4021	40.5214	4	0	0	-0.154894	0.241776	0.400581
106.392	75.0838	4	0	1	-0.176822	0.3638	0.0968427
52.7835	97.7281	4	0	1	0.140952	0.445697	0.29456
65.1546	54.8231	4	0	1	0.572717	0.181654	0.163162
94.8454	174.6	4	0	1	-0.0306074	0.519762	0.515633
97.3196	207.374	4	0	0	0.165781	-0.0762012	0.0302578
138.557	206.182	4	0	0	0.159278	-0.13055	-0.0642348
9.89691	77.4674	4	0	1	-0.047416	0.424583	-0.0845434
93.1959	101.304	4	0	0	0.440549	0.388591	0.145898
38.3505	214.525	4	0	0	0.0386067	0.0212159	0.0323881
68.4536	284.842	4	0	0	-0.021837	0.013429	0.0216713
76.701	141.825	4	0	1	0.406526	0.39747	0.270806
45.3608	184.73	4	0	0	-0.0589429	0.494892	0.487358
108.041	29.7952	4	0	0	-0.141078	0.489916	0.347936
113.814	46.4804	4	0	1	0.345481	0.42036	0.412905
93.1959	14.3017	4	0	0	-0.146862	0.425209	0.479903
78.3505	274.115	4	0	1	0.057427	0.00559084	0.120891
82.4742	171.62	4	0	1	0.00936413	0.414641	0.402293
104.742	58.3985	4	0	1	0.207662	0.474424	0.344548
55.2577	13.1099	4	0	0	-0.100936	0.368231	0.0941614
89.8969	156.127	4	0	1	0.0501845	0.685327	0.351403
77.5258	231.21	4	0	0	0.155713	-0.00285646	0.0107782
60.6186	171.62	4	0	1	-0.0819306	0.748005	0.377604
61.8557	315.829	4	0	1	0.0923185	0.100734	0.0610763
37.9381	114.413	4	0	0	0.409365	0.389809	0.314989
58.5567	42.905	4	0	1	0.32536	0.423713	0.236001
147.629	41.7132	4	0	0	0.1002	0.295101	-0.0914783
47.0103	89.3855	4	0	1	0.370267	0.453747	0.190526
23.0928	58.3985	4	0	1	0.0873649	0.502479	0.466517
89.8969	238.361	4	0	0	0.0838448	0.00940186	0.0480003
48.6598	208.566	4	0	1	0.0192811	0.107349	0.0464226
57.732	234.786	4	0	1	0.039712	0.0109289	-0.0144883
126.598	228.827	4	0	0	0.159734	-0.123104	0.0147581
55.2577	258.026	4	0	1	0.106367	0.00961496	-0.0400891
47.0103	134.674	4	0	0	0.16627	0.552952	0.403278
95.6701	38.1378	4	0	1	0.500263	0.403764	0.390388
84.1237	122.756	4	0	1	0.325668	0.307691	0.237731
86.5979	179.963	4	0	1	-0.0111914	0.498515	0.539506
43.7113	297.952	4	0	1	0.0703309	0.117052	0.0483357
61.0309	290.801	4	0	1	0.155735	-0.0329047	0.0564284
78.3505	197.84	4	0	1	0.0468476	0.286249	0.241494
116.289	284.842	4	0	1	0.162618	-0.139586	0.00716186
88.2474	302.719	4	0	1	0.0820588	0.00474313	0.0683109
160	220.484	4	0	0	0.103648	0.134782	0.0411749
122.062	238.361	4	0	0	0.196562	-0.0664244	0.0085574
83.299	219.292	4	0	0	0.0717919	-0.039024	0.0165102
86.5979	134.674	4	0	1	0.0703985	0.700426	0.319619
69.2784	171.62	4	0	1	-0.000637136	0.508525	0.420381
70.1031	102.495	4	0	0	-0.17955	0.374547	0.389683
141.031	50.0559	4	0	0	-0.122847	0.450892	-0.210728
131.959	38.1378	4	0	0	-0.126066	0.668987	-0.145073
49.4845	28.6034	4	0	0	-0.196616	0.342267	0.296815
37.9381	23.8361	4	0	0	-0.120763	0.199102	0.383392
103.918	9.53445	4	0	0	-0.224773	0.310593	0.520985
57.3196	57.2067	4	0	1	0.426434	0.187449	0.162702
81.2371	72.7002	4	0	0	0.0974769	0.14034	0.324751
101.443	28.6034	4	0	0	-0.132082	0.482894	0.371644
73.4021	114.413	4	0	1	-0.132802	0.610525	0.196588
119.588	23.8361	4	0	0	-0.177412	0.545238	0.472101
42.0619	9.53445	4	0	0	-0.0516699	0.290747	0.371594
36.2887	67.933	4	0	1	0.0327984	0.570076	0.152281
79.1753	36.946	4	0	1	0.565091	-0.0822524	0.157801
58.5567	95.3445	4	0	1	-0.170892	0.249417	0.282416
7.42268	83.4264	4	0	0	0.0410247	0.580954	0.0653244
88.2474	2.38361	4	0	0	-0.114804	0.152992	0.484993
99.7938	94.1527	4	0	0	0.198704	0.418017	0.214682
75.8763	53.6313	4	0	1	-0.336341	0.138073	0.13845
114.639	59.5903	4	0	0	0.208438	0.560432	0.334188
90.7216	112.03	4	0	1	0.209327	0.590067	0.385189
122.887	42.905	4	0	0	0.267545	0.541401	0.386402
42.0619	89.3855	4	0	1	0.417754	0.559814	0.285718
55.2577	2.38361	4	0	1	-0.111391	0.271911	0.0443463
74.2268	13.1099	4	0	0	0.0162898	0.460181	0.364921
150.928	77.4674	4	0	1	0.0200442	0.438107	0.0672465
94.433	50.6518	4	0	1	0.4709	0.368827	0.301385
92.3711	81.0428	4	0	1	0.184568	0.526316	0.28341
48.6598	156.127	4	0	0	-0.0723858	0.715401	0.384733
11.5464	22.6443	4	0	0	-0.285341	0.480698	0.311405
37.9381	26.2197	4	0	0	-0.156934	0.358534	0.362116
82.4742	158.51	4	0	1	-0.0603112	0.561198	0.510453
108.866	206.182	4	0	0	0.153324	-0.197592	0.111224
95.6701	215.717	4	0	0	0.0852287	-0.142818	-0.0311253
42.0619	220.484	4	0	0	0.0379847	0.0614399	0.0342151
26.3918	48.8641	4	0	1	-0.0953016	0.413587	0.45818
53.6082	299.143	4	0	0	0.13685	-0.0142956	0.0563279
112.99	29.7952	4	0	0	-0.181429	0.505178	0.420041
99.7938	187.114	4	0	1	-0.0667801	0.461913	0.527941
71.7526	237.169	4	0	1	0.13949	0.0365152	-0.00121411
61.0309	47.6723	4	0	1	0.542965	0.405072	0.193641
61.0309	77.4674	4	0	1	0.0730686	0.271519	0.177389
114.639	3.57542	4	0	0	-0.214909	0.222248	0.381993
148.454	63.1657	4	0	0	-0.171138	0.125287	-0.137215
139.381	35.7542	4	0	0	0.0149788	0.588291	-0.153465
93.1959	25.0279	4	0	0	-0.139001	0.496501	0.24134
103.093	23.2402	4	0	0	-0.165741	0.405095	0.421894
72.5773	92.9609	4	0	1	-0.0962264	0.568578	0.254102
84.9485	89.3855	4	0	1	0.0342507	0.347063	-0.00877257
138.557	50.0559	5	0	0	-0.140793	0.588051	-0.128395
121.237	46.4804	5	0	0	-0.122196	0.313968	-0.0629595
96.4948	27.4115	5	0	0	-0.131262	0.525697	-0.00170526
15.6701	33.3706	5	0	0	0.0497818	0.532446	0.0601421
27.2165	11.9181	5	0	0	-0.0794651	0.53122	0.0778557
90.7216	8.34264	5	0	0	-0.160522	0.492071	0.132631
132.784	47.6723	5	0	0	-0.090951	0.304731	-0.245639
113.814	36.946	5	0	0	0.0762233	0.652502	0.397047
0	26.2197	5	0	0	-0.224708	0.501565	0.375902
65.9794	237.169	5	0	1	0.085688	0.0587147	-0.0518263
39.5876	127.523	5	0	1	0.37405	0.0776078	0.0710229
33.8144	54.8231	5	0	1	0.100829	0.0836841	-0.0237572
32.1649	112.03	5	0	1	0.39165	0.158581	0.17001
61.8557	69.1248	5	0	0	0.0959543	-0.10978	-0.236308
126.186	57.8026	5	0	0	-0.184681	0.503911	-0.171967
57.732	59.5903	5	0	1	0.0598875	0.154763	-0.068004
102.268	13.1099	5	0	0	-0.00133374	0.438106	0.2959
73.4021	85.8101	5	0	1	0.284897	-0.010404	-0.0991598
73.4021	184.73	5	0	0	-0.0853426	0.376092	0.508647
82.4742	0	5	0	0	-0.181223	0.215184	0.467776
47.0103	15.4935	5	0	0	-0.0974108	0.573364	0.173105
55.2577	170.428	5	0	1	-0.087853	0.472379	0.466285
90.3093	83.4264	5	0	1	0.220037	0.337928	0.148604
75.8763	7.15084	5	0	0	-0.176282	0.130841	0.298335
40.4124	272.924	5	0	1	0.103784	0.0440965	-0.0649638
51.134	72.7002	5	0	0	-0.0335826	0.296761	0.265338
83.299	42.905	5	0	1	-0.0077239	0.509434	0.170131
56.9072	144.209	5	0	1	-0.0734257	0.730779	0.159695
122.062	216.909	5	0	1	0.163051	-0.11744	0.0744842
44.5361	61.9739	5	0	1	0.427965	0.449044	0.358266
12.3711	7.15084	5	0	0	-0.33475	0.32789	0.25709
112.165	67.933	5	0	0	0.0851468	0.0932075	-0.116771
56.4948	114.413	5	0	1	-0.0715174	0.229055	0.111418
88.2474	28.6034	5	0	0	-0.0534485	0.477849	0.393233
38.3505	82.8305	5	0	0	0.166272	0.397155	0.403757
83.299	218.101	5	0	0	0.0397218	-0.02617	0.0184078
51.134	138.25	5	0	1	0.225817	0.18708	0.284937
65.1546	159.702	5	0	1	0.0394045	0.443009	0.509883
45.3608	120.372	5	0	1	0.0810568	0.743892	0.252229
73.4021	34.5624	5	0	1	0.469129	0.430873	0.373425
33.8144	29.7952	5	0	0	0.170616	0.533445	0.396228
83.299	203.799	5	0	0	0.109036	-0.165772	-0.00478912
39.5876	289.609	5	0	1	0.0786904	0.0232266	0.00359164
14.8454	67.933	5	0	1	-0.0169095	0.583565	0.263966
53.6082	179.963	5	0	1	0.167899	0.348215	0.291591
49.0722	38.1378	5	0	1	0.316656	0.4948	0.213743
27.2165	75.0838	5	0	1	0.0648542	0.622343	0.163336
75.8763	60.7821	5	0	1	0.113582	0.506757	0.199537
129.485	203.799	5	0	0	0.164661	-0.0354313	0.0538125
98.1443	5.95903	5	0	0	-0.172784	0.447797	0.260327
70.1031	78.6592	5	0	0	0.0770289	0.385349	0.129521
84.9485	56.0149	5	0	1	0.0834951	0.59413	0.384376
29.6907	157.318	5	0	0	-0.151019	0.546932	0.310781
45.3608	52.4395	5	0	1	0.196168	0.440148	0.233493
61.8557	36.946	5	0	1	0.156472	0.0902952	0.184128
38.7629	299.143	5	0	1	0.076906	0.0391942	0.0648829
42.8866	8.34264	5	0	0	0.212435	0.421209	0.212867
70.1031	272.924	5	0	1	0.0750738	0.0289538	0.0490151
56.0825	301.527	5	0	0	-0.00824417	0.144616	-0.018033
70.1031	103.687	5	0	1	0.542127	0.180618	0.0367918
[truncated: 91 more rows]

## Sheet: S5c
Water	Kin	Non-kin
-0.158628	0.292101	-0.0616517
0.117236	0.657864	-0.0488502
-0.0323293	0.613658	-0.0796617
-0.0579994	0.309308	-0.0510794
-0.401695	0.479991	-0.0573379
-0.217304	0.536644	-0.0832492
-0.00426588	0.476421	-0.0796981
-0.0367933	0.498419	-0.101086
-0.168419	0.383912	-0.0100306
-0.0389978	0.356167	0.0192895
-0.111313	0.516651	0.0446982
0.0824826	0.577815	-0.0500081
0.0280471	0.459797	-0.089401
-0.227875	0.368474	-0.00459957
-0.0104003	0.357652	-0.0839911
-0.191883	0.466489	-0.0446935
-0.201132	0.379835	-0.0200335
-0.127338	0.481317	-0.00186318
-0.0117054	0.382158	0.0159905
0.0172384	0.407783	-0.0691092
0.0125881	0.364033	-0.0418098
-0.145463	0.407509	0.0230711
-0.193283	0.317332	-0.0166809
-0.135752	0.395339	-0.00615819
-0.122545	0.410082	-0.0830107
0.0473495	0.51555	-0.019372
-0.0473532	0.37594	-0.0106226
-0.103813	0.352212	-0.0741407
-0.173105	0.42394	-0.0257167
-0.213597	0.435632	-0.0341841
-0.227291	0.403794	0.0376323
-0.0247855	0.410562	-0.0342713
-0.0198175	0.354984	-0.160127
-0.246574	0.318142	-0.011045
-0.0527567	0.345339	-0.117758
0.0318078	0.492777	-0.011345
-0.0573924	0.521214	-0.19581
-0.0880211	0.380959	-0.0769363
0.105672	0.508378	-0.14225
-0.140091	0.411506	-0.0506152
-0.102434	0.438875	-0.0377336
0.0792358	0.50722	-0.110937
0.0129362	0.5255	-0.153056
-0.238598	0.445634	-0.000343597
-0.00623961	0.539762	-0.0428317
-0.0848351	0.522706	-0.133626
-0.104093	0.328744	-0.0272359
-0.0492691	0.498513	-0.183229
0.0199706	0.363811	-0.0247541
-0.0223674	0.366104	-0.0450203
-0.0150098	0.494709	-0.0918696
-0.122142	0.575765	-0.0523323
-0.245958	0.267224	-0.0143255
-0.113714	0.345168	-0.163142
-0.0424601	0.334162	-0.0757368
-0.0696602	0.489614	-0.128699
-0.112998	0.554443	-0.12908
-0.0419043	0.301846	-0.0935354
-0.0993768	0.385728	-0.147729
-0.205622	0.451266	-0.11061
-0.376127	0.312391	-0.0984081
-0.353563	0.317588	-0.0524908
0.103898	0.606245	-0.038519
-0.0171271	0.561914	-0.0643104
0.0766728	0.43203	-0.0848833
0.04847	0.391085	-0.0947193
-0.112228	0.447747	-0.089269
-0.120931	0.319075	-0.0289999
-0.0552098	0.618697	-0.0725367
0.0553108	0.592883	-0.0263147
-0.0503113	0.304724	-0.0146326
-0.0328785	0.670836	-0.00326751
0.0690876	0.563161	-0.102323
-0.0582884	0.503389	-0.121868
-0.149992	0.45556	-0.139978
-0.167328	0.416957	-0.16089
-0.0449061	0.378863	-0.133653
0.0825336	0.638388	-0.12368
-0.128451	0.523677	-0.0943199
-0.282777	0.341751	-0.0600472
-0.135238	0.347348	-0.0230131
0.0173111	0.369443	-0.0405015
0.0275665	0.399897	-0.0863429
-0.0477807	0.513752	-0.101308
-0.171387	0.405823	-0.0645238
-0.146259	0.511456	-0.0755702
0.0397866	0.45068	-0.0381821
-0.131689	0.496811	-0.00965762
-0.00689888	0.470006	0.0683079
0.0845301	0.491669	0.0711091
-0.0133695	0.428657	-0.0673425
-0.0565184	0.396499	0.116548
-0.124273	0.277489	-0.0311499
-0.209414	0.279176	0.0867119
-0.178759	0.419241	0.150474
-0.179034	0.383898	0.0692456
-0.099782	0.52791	-0.00867797
-0.202336	0.609611	0.0777139
-0.172456	0.583934	-0.116845
-0.174326	0.318086	0.139173
-0.204306	0.518269	0.0500876
-0.155601	0.482891	0.129261
0.0277555	0.732525	-0.0398418
-0.321275	0.414661	-0.087372
-0.216943	0.298628	0.0641419
0.0282067	0.470644	0.0629308
-0.0435668	0.443107	0.0133091
-0.0227308	0.442634	0.0632151
-0.248738	0.338175	-0.080094
-0.089921	0.662443	-0.0498293
-0.102324	0.515557	0.110978
-0.0973231	0.422391	-0.128957
-0.176822	0.3638	0.0968427
-0.047416	0.424583	-0.0845434
-0.100936	0.368231	0.0941614
-0.122847	0.450892	-0.210728
-0.126066	0.668987	-0.145073
0.0410247	0.580954	0.0653244
0.0200442	0.438107	0.0672465
0.0149788	0.588291	-0.153465
-0.140793	0.588051	-0.128395
-0.122196	0.313968	-0.0629595
-0.131262	0.525697	-0.00170526
0.0497818	0.532446	0.0601421
-0.0794651	0.53122	0.0778557
-0.160522	0.492071	0.132631
-0.090951	0.304731	-0.245639
-0.184681	0.503911	-0.171967
-0.152052	0.287804	-0.00735154
0.02883	0.550885	-0.0825323
-0.223437	0.481537	0.170441
-0.0804094	0.563186	0.109967
-0.121581	0.475822	-0.0377534
0.0331475	0.448116	-0.101373
-0.103015	0.575765	-0.117421
0.00175599	0.134453	-0.129189
0.0219307	0.161747	-0.00498604
0.0152182	0.0617806	-0.0640046
-0.0136437	0.0752881	-0.0404988
-0.0705976	0.114408	-0.00940272
-0.0524345	0.0527785	-0.036618
-0.0257532	0.0981014	0.0729846
-0.00135439	0.199214	-0.0716914
-0.0725394	0.107419	-0.0682713
-0.0137039	0.138787	-0.0791653
-0.00511212	0.0761313	-0.0112212
-0.016736	0.131912	-0.00876545
-0.0710704	0.0720893	-0.00371577
-0.189835	0.263864	0.0500361
-0.0502436	0.170287	0.000516959
0.0349072	0.10438	0.0219826
-0.0399201	0.0731403	0.0462385
-0.0439261	0.0957432	0.0160841
0.0193521	0.10496	0.0171677
0.0484793	0.106873	-0.0892007
-0.0224802	0.0992875	-0.0522385
-0.052238	0.142529	0.0549465
-0.0417969	0.0981449	0.0228975
-0.0833778	0.0958902	-0.0690838
0.0485323	0.100281	0.0543143
-0.0613801	0.103269	0.117801
-0.0483676	0.0897076	0.00559049
0.0520992	0.147142	0.0161797
-0.0667358	0.102976	0.0281249
-0.00152503	0.0825506	-0.0405368
-0.0210704	0.0594968	0.000158237
-0.0864233	0.18167	0.00504428
0.0232657	0.10812	0.0614654
0.00534906	0.0666181	0.0307495
-0.119672	0.117519	-0.00177599
-0.0379919	0.158121	-0.00840198
0.04986	0.124126	-0.00265866
-0.0365353	0.134815	0.00912777
0.0428896	0.107024	-0.0219799
-0.0556809	0.0656771	-0.0232209
-0.0227167	0.287199	-0.0619256
0.00689837	0.105117	0.0418761
-0.00591678	0.11256	0.0736489
0.0706199	0.12483	0.0163903
-0.0460078	0.167349	-0.0307352
0.0778426	0.133513	0.0182401
0.0387623	0.101388	0.00856292
-0.0403851	0.133699	-0.0241611
0.0377877	0.097916	-0.0111326
0.0694235	0.0822549	0.0801892
0.0166678	0.126006	0.0990516
0.0610672	0.0755749	-0.0146376
-0.0083935	0.0857807	-0.000907719
-0.0512675	0.123744	0.026057
0.0300768	0.0675153	-0.0430859
0.0397057	0.208272	-0.00456849
0.0764946	0.170866	0.0541865
0.00863274	0.121216	-0.00131997
0.0239762	0.0935538	-0.00898729
-0.0229712	0.15041	0.035029
-0.0647922	0.194153	0.122194
0.0438503	0.128381	0.0675815
-0.00848243	0.100213	0.00275863
-0.00124028	0.172676	0.0113219
0.017822	0.13912	0.00379206
-0.0102096	0.0711144	-0.0421928
0.0221892	0.133568	0.033847
-0.000115987	0.17952	-0.0813153
-0.116986	0.119553	-0.0597363
-0.101367	0.0689898	-0.0212253
0.0734059	0.118906	0.0862093
0.00156217	0.146701	-0.0795798
-0.0811816	0.158672	0.0146521
0.0684215	0.0992137	0.0222129
0.0461537	0.117849	-0.0379167
0.0668627	0.0831294	-0.0640665
-0.0500716	0.103877	0.0819263
0.0119084	0.139751	-0.00129828
-0.00568105	0.135624	-0.0476692
-0.088898	0.188032	-0.0781561
-0.0292532	0.214831	0.00969006
-0.0337172	0.0788785	0.135414
-0.0815304	0.0922795	0.0246762
-0.0240581	0.0570518	-0.0574882
0.0403543	0.195077	-0.0598637
-0.0110624	0.0882444	0.0970484
-0.108523	0.0538262	-0.0705211
-0.240651	0.224871	0.0206431
0.0453777	0.159505	-0.0542334
-0.0836173	0.0669732	-0.0192875
-0.081147	0.152487	0.0296348
-0.0277584	0.166295	-0.0119799
0.075523	0.134612	-0.0104602
-0.0396364	0.108773	-0.0707791
-0.0115733	0.0901638	8.56686e-05
-0.0388895	0.103118	0.00772763
0.0528427	0.11542	-0.0418849
-0.228621	0.169695	-0.0238075
-0.0608346	0.269268	0.089386
-0.093768	0.183019	0.0697492
-0.039361	0.242548	-0.026269
-0.124301	0.253676	-0.0217981
0.000932034	0.0970946	0.0293096
-0.0209908	0.178701	0.0234036
-0.0624223	0.0831688	-0.00892376
0.0528613	0.147512	0.00586127
0.0119417	0.177219	-0.0710601
0.0431857	0.129035	-0.00719041
0.0683445	0.0866445	-0.0124416
-0.03191	0.0707745	0.114159
0.0331289	0.0909532	-0.0229618
-0.0397071	0.107744	0.0143828
-0.0982825	0.143168	-0.031099
-0.019863	0.0932918	0.05156
-6.82748e-05	0.122173	0.0491235
-0.0683836	0.239692	0.00265528
-0.139314	0.191465	4.40907e-05
0.0869748	0.0982878	0.0397783
0.0194777	0.195987	-0.0208779
-0.016808	0.148284	-0.0467371
-0.0331579	0.140745	0.00750623
-4.72856e-05	0.196548	-0.0433701
-0.0323937	0.077436	0.0471306
0.0167243	0.0923297	-0.00525308
0.0540757	0.114744	-0.0353293
-0.0303633	0.0900561	0.127548
0.00355717	0.136455	-0.00781063
-0.0197427	0.164368	0.0472442
0.00419475	0.0717898	-0.102445
0.0256495	0.0923532	-0.0510516
-0.0498695	0.100977	-0.0299344
-0.0492774	0.241756	-0.0470155
-0.0215145	0.124459	0.145839
0.0288831	0.0669123	-0.0577173
0.00487812	0.184765	0.0270232
0.0573127	0.079787	0.000733013
-0.0273402	0.0643063	0.0310118
-0.00837408	0.0634334	0.0335522
-0.0127528	0.237479	-0.0130016
0.0793409	0.106459	-0.0561183
-0.132166	0.224226	0.00822224
0.0428528	0.117856	0.0412517
-0.0958425	0.0563029	0.017608
-0.148456	0.190663	0.0965074
-0.0399696	0.167319	-0.012189
0.0190042	0.133435	-0.116867
-0.000249889	0.126541	0.100383
0.0137252	0.0961184	-0.128644
0.0348614	0.183537	-0.0460652
-0.218296	0.247848	-0.00173883
-0.0360281	0.147738	-0.0912417
0.00384368	0.138418	-0.081341
-0.116684	0.261576	0.0719348
-0.078242	0.245254	0.0410129
-0.00602606	0.145861	-0.0863121
-0.0130651	0.0795128	0.12197
0.0234024	0.163162	0.0719495
0.0329524	0.0921499	0.0576559
-0.129846	0.260263	0.00729083
0.0329262	0.0939377	-0.00964866
-0.0588889	0.171725	-0.0943568
0.00366124	0.165386	-0.0667283
0.0433188	0.129293	-0.00233728
0.0767401	0.158926	-0.00789639
-0.000300578	0.222579	-0.0340059
0.0531154	0.188195	-0.016375
-0.0174963	0.171931	0.024103
-0.110622	0.190575	0.108138
0.0818421	0.147521	-0.037338
-0.0897621	0.0983685	0.0176729
0.056855	0.121316	0.00457617
-0.00239657	0.066184	0.045291
-0.0142942	0.0596935	-0.0770169
-0.0215801	0.108746	0.00840288
-0.0201002	0.0589178	-0.0601845
-0.0797728	0.0592988	-0.0428233
-0.0930074	0.0620611	-0.0483635
0.0109937	0.156315	-0.0167238
0.0536057	0.211229	0.00855136
0.010824	0.0719479	-0.0426817
-0.13826	0.15174	0.0120481
-0.000847087	0.106514	0.0743553
0.0336596	0.0831953	-0.00811676
0.0240844	0.0615993	-0.0384138
0.0115861	0.077918	0.116041
0.0797944	0.0949313	-0.0674942
-0.0241509	0.117992	0.00726889
0.0484406	0.159475	-0.0802808
-0.0626495	0.230217	0.00223437
-0.0113711	0.119279	-0.0576755
0.0312165	0.119265	0.0230069
0.0521455	0.102399	-0.0492648
0.0271839	0.176397	0.0324033
-0.016972	0.147204	0.0027914
-0.029517	0.0961493	-0.0157909
0.0203426	0.0818946	-0.0994137
-0.0138176	0.107752	-0.0195498
0.0235195	0.0749607	-0.0339876
-0.0536957	0.176363	-0.0903511
-0.056375	0.10665	0.0261886
-0.134911	0.102739	0.00379799
-0.0848288	0.172369	0.0119928
0.044965	0.114375	-0.0609265
-0.0823032	0.184568	-0.0697154
-0.1203	0.198934	-0.130349
0.0258606	0.102622	-0.040528
0.0444931	0.0697639	0.0215211
-0.068937	0.150955	-0.165645
0.0287737	0.1348	-0.0404801
-0.0298387	0.164783	0.0925534
0.0265603	0.0945921	-0.100145
-0.0213609	0.216597	-0.0289351
-0.0517617	0.124489	0.0127554
0.0511438	0.0959419	-0.0782674
0.0318602	0.147871	-0.054576
-0.0349362	0.180182	-0.00939091
0.0704367	0.1063	-0.0243761
-0.0255267	0.0845935	-0.104224
-0.0978707	0.100587	0.0134681
0.0823743	0.0980071	-0.033725
-0.15286	0.247132	-0.12703
-0.00937915	0.277412	-0.0456156
0.0615748	0.0986162	-0.127435
-0.0384209	0.0755219	0.118124
-0.0162341	0.166011	0.0684738
-0.0117669	0.169251	-0.0850463
-0.0906736	0.0514176	-0.0049738
-0.0915299	0.0962428	-0.0525571
-0.04698	0.217193	0.0239298
0.0059621	0.107261	-0.0165754
-0.108101	0.129911	-0.147872
-0.0607552	0.107323	-0.0712679
0.0301121	0.0985851	-0.154861
-0.145763	0.0843941	-0.0533641
0.0964724	0.140934	0.0149203
-0.00183814	0.0941222	-0.106362
-0.0721691	0.106466	-0.0418086
0.0228164	0.159476	0.0644
0.0235195	0.195316	0.0152255
0.00120428	0.0709603	-0.041737
-0.054916	0.110013	0.00994918
0.0271901	0.128154	-0.0463767
-0.119114	0.0798708	0.0188898
0.031878	0.0921545	0.0113404
0.00974427	0.0687304	-0.0598053
0.0736132	0.145239	-0.0392865
-0.035019	0.0697806	-0.0519204
0.0411656	0.0787073	-0.0380566
0.0677875	0.136941	-0.0250719
-0.0639072	0.2066	-0.061027
-0.130147	0.218816	-0.0541022
-0.0155873	0.175054	-0.0211961
-0.0118993	0.0650501	0.0322354
-0.0544837	0.224722	-0.0556343
-0.0775032	0.062531	0.0044926
0.00128601	0.146701	0.0193407
0.0941836	0.12623	-0.0418305
0.0865766	0.100104	-0.0696618
-0.0242776	0.0670411	0.032903
0.0896126	0.12175	-0.0296114
0.0267374	0.211373	-0.00957911
-0.0644027	0.0745176	0.0220062
-0.0242149	0.17985	-0.0242564
0.0487039	0.151224	0.0941501
-0.079739	0.0732416	0.0350419
-0.0114016	0.149452	-0.0739868
0.0654414	0.156629	0.0180615
0.012473	0.127672	-0.137287
0.00697955	0.128455	-0.0271385
-0.049464	0.101655	-0.00407246
0.024122	0.151974	-0.0464807
-0.00273404	0.154256	0.0149948
-0.160197	0.226115	0.0171991
-0.123873	0.0763093	-0.0386371
0.0373969	0.185298	0.0367311
0.0180618	0.119431	-0.0171828
0.0295319	0.0746107	0.0618956
0.0291361	0.11634	0.0738856
-0.017591	0.0871006	0.0700788
0.0715772	0.0855998	-0.0763515
0.0325595	0.153272	-0.0347362
0.0172667	0.204568	0.0566562
0.0748838	0.153391	-0.0656945
0.0658394	0.123741	0.0029634
-0.0120693	0.0688848	0.0144826
0.00432596	0.0988829	-0.0606149
-0.0992885	0.147126	0.0842529
-0.271374	0.227862	-0.0837709
0.00419021	0.233622	-0.0286741
0.0283017	0.203993	-0.0508833
-0.0140029	0.0627179	-0.0658094
0.0783492	0.159609	0.0372914
0.0215109	0.11392	-0.00846401
0.0509934	0.0727477	0.0143713
0.0297729	0.219891	-0.0731117
-0.0868065	0.25968	-0.181219
-0.0943379	0.184457	-0.0254503
-0.027053	0.0637888	0.0463468
0.0351557	0.0766982	-0.0956765
0.0616216	0.0731151	0.0442618
0.0228443	0.221965	-0.0189293
-0.0960711	0.0681525	-0.0597767
-0.0367564	0.267396	-0.0293741
0.00734933	0.137392	0.00806026
0.0185006	0.0822107	0.0540432
-0.00396173	0.0873868	0.0265074
0.0320393	0.116385	-0.0442704
0.0301739	0.154987	-0.0396525
0.00896823	0.264458	0.0391709
0.0109646	0.244806	0.0534785
0.0284348	0.107062	0.0364459
-0.103926	0.0790551	0.0164691
-0.0770254	0.226571	0.0237938
0.0206176	0.0865096	0.100915
0.0142806	0.265144	0.0694227
0.0287133	0.240328	-0.00511118
0.000527044	0.148408	-0.0465843
-0.00213764	0.0704062	-0.0905299
-0.0110699	0.172288	-0.0624218
-0.0704937	0.248835	0.0196614
-0.0763263	0.256059	0.0227892
-0.0158781	0.185764	0.0569239
-0.131369	0.0928013	0.0164349
0.0162398	0.148007	-0.0030285
-0.0756931	0.0607989	0.0311252
0.0125809	0.173233	-0.16557
-0.0734255	0.138339	0.165282
-0.0132577	0.158038	0.109147
-0.0666432	0.0554795	-0.0419496
-0.0670366	0.200759	0.136111
-0.24766	0.113053	-0.127687
-0.116149	0.261595	0.00549505
-0.012874	0.149593	0.115037
-0.044997	0.162516	-0.0010439
0.0123314	0.153325	0.0683643
0.0544753	0.122114	0.101405
-0.0420776	0.167877	-0.124075
0.0152586	0.100357	-0.00153502
0.0194955	0.152207	0.0942239
0.0228572	0.10275	-0.023117
-0.0710151	0.0470869	-0.0381506
0.0192125	0.103569	-0.147348
-0.0214279	0.106509	0.0289996
0.0403776	0.176527	0.0319422
0.0377224	0.124617	-0.0284898
-0.210761	0.20323	-0.0258412
-0.130598	0.145752	-0.0872862
0.0319962	0.217422	0.0760764
-0.0381735	0.151448	0.0425309
-0.164438	0.245131	0.0802483
-0.110982	0.175956	-0.0364662
-0.136565	0.132135	-0.16164
-0.0757686	0.235863	-0.147274
0.0549975	0.0908349	0.076191
-0.0207126	0.200536	0.0877174
-0.0266776	0.191694	-0.0795733
0.0923185	0.100734	0.0610763
0.0192811	0.107349	0.0464226
0.0703309	0.117052	0.0483357
0.103648	0.134782	0.0411749
-0.111391	0.271911	0.0443463
-0.171138	0.125287	-0.137215
0.0598875	0.154763	-0.068004
-0.0715174	0.229055	0.111418
-0.00824417	0.144616	-0.018033
0.0317879	0.111723	0.0982288
-0.0547138	0.10692	-0.0781635
0.0653622	0.109661	0.0660524
-0.0347136	0.123838	0.0610512
0.063917	0.134388	-0.0398528
-0.14934	0.25623	0.138131
0.0211286	0.203036	-0.108389
0.22945	0.21919	-0.0496982
0.155208	0.194968	-0.0307639
0.120572	0.370968	-0.0562241
0.222647	0.215773	-0.145765
0.0967358	0.217625	-0.00684494
0.0858732	0.206703	0.0382117
0.17927	0.200135	-0.0811892
0.166224	0.232737	0.0548285
0.147747	0.151405	-0.0733627
0.173585	0.146579	0.0496376
0.178108	0.162009	-0.0412385
0.151021	0.38316	-0.11217
0.128563	0.29318	-0.00088077
0.282546	0.285933	-0.0503205
0.0806279	0.340584	0.0262884
0.0597476	0.232469	-0.0537426
0.11017	0.180199	-0.00351681
0.182734	0.212542	-0.0233062
0.184472	0.196405	-0.0354952
0.10691	0.320571	-0.133723
0.215574	0.249441	0.00880593
0.277651	0.22602	0.0250209
0.0952688	0.304433	-0.018301
0.208629	0.208808	-0.0468008
0.0408988	0.26184	-0.064227
0.0498706	0.365247	-0.0481573
-0.0120967	0.308928	0.0369826
0.242068	0.293392	0.00947892
0.0910388	0.223488	0.0474764
0.202461	0.212874	-0.0718231
0.0532419	0.265191	-0.0232227
0.201941	0.376192	-0.0498909
0.040127	0.2446	-0.0180054
0.191656	0.265871	-0.0232199
0.143383	0.196438	0.00932323
0.152751	0.32049	-0.115921
0.141822	0.226101	0.0271497
0.140658	0.154431	-0.00890964
0.0252732	0.257851	0.0402568
0.196392	0.311057	-0.0523823
0.019817	0.31106	0.0563226
0.0312472	0.297904	0.0126689
0.170439	0.359834	0.0551438
0.185038	0.278854	-0.0336091
0.106046	0.396225	-0.0898939
0.177182	0.240164	-0.0271759
0.218152	0.34086	-0.0737103
0.140631	0.27233	0.0352133
0.203886	0.227554	-0.0180828
0.0659469	0.256138	0.0109656
0.0612469	0.213138	0.0803157
0.103549	0.320114	-0.0962741
0.105075	0.416143	0.0635623
0.159476	0.419217	-0.0819821
0.226309	0.139797	-0.00241737
0.055356	0.314146	-0.023051
0.189242	0.315494	-0.0564088
0.0937882	0.26417	-0.0533253
0.0767001	0.259961	0.0409965
0.241618	0.173115	0.0386263
0.0910756	0.184094	-0.0288855
0.064298	0.290959	0.00931622
0.0765308	0.351092	-0.0408402
0.157802	0.227569	-0.102484
0.231643	0.297822	-0.0377713
0.138378	0.248054	-0.0456267
0.05799	0.303595	-0.0710406
0.132938	0.295941	0.00658786
0.0135433	0.329027	-0.060118
0.200436	0.160551	-0.0968441
0.110662	0.222461	-0.0460561
0.232937	0.347424	-0.0421082
0.118098	0.216016	-0.122994
0.190065	0.284866	-0.155324
0.147172	0.156678	-0.0100751
0.18537	0.227781	-0.0568188
0.116226	0.145503	-0.0375035
0.171708	0.344718	-0.123913
0.0728487	0.274381	-0.0833652
0.153849	0.159828	0.0113419
0.0736338	0.365313	-0.0185922
0.115365	0.188392	-0.130344
0.0709736	0.199392	-0.15287
0.245851	0.292696	-0.0862791
0.230481	0.153925	-0.0284729
0.0172033	0.315168	-0.111908
0.0686488	0.28706	-0.0618937
0.12137	0.366564	-0.0249333
0.164488	0.152893	-0.132905
0.271386	0.238543	-0.0872058
0.184972	0.177477	-0.0890849
0.152817	0.146464	-0.0874024
0.179207	0.135501	-0.0688662
0.0483891	0.253085	-0.0436586
0.170724	0.280233	-0.101611
0.263955	0.242255	-0.0582493
0.17761	0.216307	0.000435569
0.167152	0.289574	-0.212666
0.0712087	0.244406	-0.105145
0.140022	0.402285	-0.0981886
0.104919	0.354716	-0.00820108
0.227035	0.243796	-0.113491
0.0466893	0.318343	0.00467747
0.15757	0.181319	-0.0788133
0.0940437	0.205247	0.0532524
0.208633	0.301657	0.0107005
0.11106	0.41602	-0.0632584
0.0257352	0.25651	0.0533915
0.139905	0.204054	-0.0155384
0.119551	0.155418	0.00969008
0.210136	0.239582	-0.118478
0.0926294	0.264602	-0.00445564
0.120858	0.165567	0.0472333
0.176104	0.272713	0.0136143
0.297755	0.271198	0.0103114
0.188655	0.377241	-0.0858127
0.0502144	0.373193	-0.0750812
0.251474	0.205431	0.0274778
0.168878	0.175727	-0.00592407
0.267166	0.289966	-0.0584998
0.140213	0.268875	0.0273393
0.129854	0.186773	0.00568135
0.183482	0.380999	-0.0670405
0.0889635	0.259308	0.0518846
0.120569	0.236361	-0.0101693
0.25648	0.187173	-0.016015
0.144565	0.217205	-0.150751
0.0514301	0.25448	-0.00550718
0.229433	0.21067	-0.0735417
0.201382	0.174542	-0.0610548
0.278075	0.228376	-0.0674031
0.147225	0.245456	-0.0778405
0.159554	0.280622	0.0730804
0.18341	0.147624	-0.055952
0.14564	0.171715	-0.0148766
0.107579	0.206855	-0.0568307
0.133002	0.160229	-0.0359318
0.14344	0.219789	-0.0687694
0.195728	0.24418	0.0621198
0.159801	0.148072	-0.12627
0.127108	0.246331	-0.00863101
0.0658599	0.219429	-0.100648
0.229948	0.238419	-0.0160315
0.143356	0.165412	0.0354563
0.207417	0.314654	0.128206
0.194651	0.241876	0.0103024
0.208202	0.313791	0.11563
0.111434	0.160416	0.028994
0.0912684	0.355985	0.0944307
0.0415994	0.307457	0.0844027
0.174159	0.284983	0.0634513
0.0343679	0.374139	0.143753
0.197647	0.327453	0.100037
0.171728	0.407381	0.0774171
0.158606	0.330314	-0.0115673
0.11467	0.28669	0.104761
0.283324	0.243259	0.0362131
0.0681573	0.286828	0.0551089
0.0976658	0.410305	0.0875168
0.204292	0.173577	-0.00647082
0.171466	0.407968	0.0629363
0.120376	0.195341	-0.0289997
0.0730491	0.256951	0.051796
0.205726	0.266862	-0.0482943
0.16855	0.408921	0.089129
0.0968942	0.164072	-0.0695298
0.0730134	0.229496	0.0199269
0.0607133	0.231232	0.0859197
0.0299676	0.2836	0.0943962
0.0851201	0.17291	-0.00640792
0.120945	0.418355	0.0324309
0.199565	0.323945	-0.0142526
0.1002	0.295101	-0.0914783
0.0342507	0.347063	-0.00877257
0.0770289	0.385349	0.129521
0.148734	0.360409	0.121292
0.204869	0.236286	0.0689765
0.387002	0.317508	-0.0184312
0.32281	0.309008	-0.102824
0.49964	0.332071	-0.0390498
0.153667	0.557472	-0.110782
0.299895	0.340154	0.00419523
0.309309	0.288396	-0.0732771
0.175526	0.60602	-0.0861498
0.447794	0.281298	-0.164485
0.287019	0.479316	0.0157365
0.210726	0.547466	-0.108867
0.524676	0.484586	-0.0729202
0.20963	0.506162	-0.130764
0.385078	0.370894	-0.0430775
0.368023	0.429833	-0.146275
0.463902	0.385354	-0.0219051
0.136093	0.522182	-0.100525
0.451958	0.423034	-0.0352693
0.478443	0.486284	-0.0802623
0.328983	0.337618	-0.073784
0.441057	0.360813	-0.05336
0.33068	0.406655	-0.0775498
0.262646	0.42107	0.0204604
0.471978	0.402848	0.0204778
0.324615	0.45303	-0.149482
0.550008	0.434685	-0.0741135
0.41531	0.485994	-0.11933
0.327288	0.432876	-0.111264
0.301366	0.560652	-0.0488191
0.422569	0.481293	-0.0686703
0.261156	0.465578	-0.0648236
0.265399	0.460457	-0.108426
0.342772	0.368075	-0.131452
0.136716	0.583063	-0.0992585
0.39377	0.430435	-0.0225993
0.359398	0.378808	-0.0343773
0.272854	0.309807	-0.0855089
0.221999	0.337882	-0.156575
0.323413	0.401514	-0.0603988
0.335588	0.335763	-0.0312379
0.166198	0.476878	-0.0873296
0.496577	0.337903	0.00493393
0.333933	0.328445	-0.087604
0.410653	0.456703	-0.085928
0.411572	0.362903	-0.019585
0.615851	0.325138	-0.124606
0.437658	0.41263	-0.149052
0.481156	0.307479	-0.109841
0.264649	0.450463	-0.0362242
0.245897	0.320528	-0.156347
0.258557	0.307212	-0.159478
0.437592	0.371858	-0.0156944
0.231203	0.397999	-0.145633
0.327986	0.370691	-0.131446
0.360748	0.295031	-0.084931
0.378846	0.446623	0.00859655
0.322704	0.503521	-0.093141
0.314198	0.321438	-0.126223
0.322396	0.358639	-0.113434
0.155862	0.456712	-0.0900394
0.244267	0.482991	-0.103447
0.14838	0.431202	-0.230955
0.399946	0.499248	-0.103015
0.423873	0.31336	-0.160023
0.540723	0.34551	-0.0806759
0.345686	0.501433	-0.086067
0.308657	0.401365	-0.173479
0.411268	0.438624	-0.116921
0.447326	0.359021	-0.0873127
0.160475	0.442693	-0.130262
0.356293	0.307183	-0.169235
0.498704	0.390603	-0.0516982
0.253788	0.616699	-0.128832
0.436099	0.516391	-0.135443
0.455686	0.595652	-0.0711016
0.425018	0.596905	-0.100895
0.299018	0.378965	-0.0946736
0.478039	0.343816	-0.0751664
0.379716	0.526308	-0.125289
0.287569	0.468913	-0.138051
0.205011	0.736817	-0.124981
0.242753	0.352791	-0.16811
0.199588	0.70874	-0.123513
0.198951	0.478831	-0.12122
0.293484	0.643389	-0.0931261
0.409257	0.582922	-0.143761
0.327479	0.476048	-0.092757
0.227342	0.429774	-0.177424
0.208034	0.42755	0.00463978
0.241208	0.517159	-0.144153
0.310491	0.464027	-0.14737
0.414712	0.554843	-0.118582
0.367624	0.470645	-0.146452
0.379745	0.351707	-0.169666
0.266883	0.605875	-0.116123
0.185489	0.465643	-0.0429312
0.316324	0.484218	-0.0519135
0.27968	0.318347	-0.120257
0.437487	0.532937	-0.12715
0.433497	0.352544	-0.0458292
0.447317	0.448856	-0.0428213
0.246124	0.376594	-0.0839305
0.325285	0.318035	-0.0685417
0.241099	0.415665	-0.119346
0.226002	0.409001	0.040038
0.19897	0.446789	0.0374997
0.253979	0.380904	0.000408183
0.322172	0.382931	-0.0527987
0.359791	0.336052	-0.0525331
0.319879	0.425207	-0.102941
0.231757	0.551883	-0.118509
0.302536	0.275416	-0.101887
0.431551	0.42	0.0854598
0.319876	0.292605	-0.00438424
0.175612	0.400437	-0.2264
-0.124144	0.446738	0.412127
-0.0507729	0.494356	0.424828
-0.0984113	0.437312	0.366538
-0.04791	0.376854	0.416135
-0.105297	0.314816	0.153266
-0.0729824	0.38826	0.276697
-0.0742352	0.491896	0.444828
-0.073104	0.443524	0.428591
-0.134494	0.368307	0.295973
-0.0229553	0.423036	0.283996
-0.0392086	0.392239	0.354135
-0.163986	0.0946756	0.354186
-0.127921	0.420715	0.283695
-0.0835305	0.31028	0.245279
-0.0676585	0.206944	0.537544
-0.109151	0.3578	0.255313
-0.166642	0.296775	0.522226
-0.228368	0.345623	0.247614
-0.12069	0.173353	0.248475
0.0106592	0.284376	0.304107
-0.180294	0.426607	0.24973
-0.0353754	0.368701	0.232149
-0.159115	0.389124	0.374781
-0.116642	0.254297	0.352208
-0.149956	0.142126	0.317561
-0.0513675	0.454544	0.485497
-0.0475616	0.409973	0.242029
-0.0894285	0.299676	0.197325
-0.0820636	0.467184	0.417456
-0.141297	0.129535	0.465539
-0.167916	0.432535	0.320998
-0.194803	0.348265	0.215187
-0.0180783	0.252825	0.570675
0.0928744	0.4135	0.450479
-0.0273838	0.400459	0.420667
-0.117967	0.380896	0.288404
-0.183355	0.364248	0.218051
-0.209689	0.196387	0.50828
-0.105631	0.229119	0.322984
0.0129602	0.397873	0.370811
-0.280256	0.479459	0.371146
-0.191243	0.0959785	0.396614
-0.20668	0.557325	0.388342
-0.254505	0.205645	0.450278
-0.211902	0.256898	0.479292
0.0576555	0.454574	0.48914
-0.103979	0.0707818	0.362145
-0.0697487	0.237516	0.510306
-0.205609	0.0929984	0.425583
-0.154894	0.241776	0.400581
-0.0306074	0.519762	0.515633
-0.0589429	0.494892	0.487358
-0.141078	0.489916	0.347936
-0.146862	0.425209	0.479903
0.00936413	0.414641	0.402293
-0.0111914	0.498515	0.539506
-0.17955	0.374547	0.389683
-0.196616	0.342267	0.296815
-0.120763	0.199102	0.383392
-0.224773	0.310593	0.520985
-0.132082	0.482894	0.371644
-0.177412	0.545238	0.472101
-0.0516699	0.290747	0.371594
-0.170892	0.249417	0.282416
-0.114804	0.152992	0.484993
-0.285341	0.480698	0.311405
-0.156934	0.358534	0.362116
-0.0953016	0.413587	0.45818
-0.181429	0.505178	0.420041
-0.0667801	0.461913	0.527941
-0.214909	0.222248	0.381993
-0.165741	0.405095	0.421894
-0.224708	0.501565	0.375902
-0.0853426	0.376092	0.508647
-0.181223	0.215184	0.467776
-0.087853	0.472379	0.466285
-0.176282	0.130841	0.298335
-0.0335826	0.296761	0.265338
-0.33475	0.32789	0.25709
-0.0534485	0.477849	0.393233
0.0394045	0.443009	0.509883
-0.172784	0.447797	0.260327
-0.102184	0.423203	0.521128
0.0668908	0.418413	0.402682
-0.116171	0.190411	0.259404
-0.140479	0.175575	0.236879
-0.201815	0.456916	0.292604
-0.176716	0.518437	0.47208
-0.267797	0.310628	0.432558
-0.178108	0.252664	0.374458
-0.0515311	0.484554	0.451236
-0.122974	0.198609	0.341537
-0.15692	0.390101	0.273841
0.127131	0.584905	0.117735
-0.0107257	0.531731	0.301075
0.0684741	0.558169	0.174731
0.105937	0.510241	0.264322
-0.0235384	0.652555	0.304073
0.0048466	0.622062	0.35547
0.0974724	0.505337	0.127519
0.136624	0.585848	0.221547
-0.137863	0.521212	0.355982
-0.0224994	0.557853	0.1248
-0.0484829	0.484336	0.317692
-0.0223673	0.603219	0.282699
0.0280275	0.43566	0.263555
-0.108427	0.500466	0.233669
0.149144	0.504	0.451926
-0.0244217	0.714549	0.310503
0.123224	0.588407	0.125138
0.0613162	0.547862	0.149065
0.00206984	0.737192	0.215269
0.0188614	0.567062	0.178842
0.0224633	0.668933	0.353656
0.0152823	0.466745	0.236471
0.0263053	0.647426	0.241375
0.135376	0.586411	0.437002
0.15656	0.581042	0.348011
-0.161887	0.526804	0.196446
-0.111753	0.525142	0.233439
-0.116632	0.643821	0.176082
-0.0110996	0.474876	0.238657
0.0918707	0.444113	0.446212
-0.0373222	0.686676	0.440994
0.0408594	0.485294	0.342192
-0.141051	0.525697	0.34818
-0.0232084	0.568979	0.480881
0.109613	0.570719	0.297138
0.0440809	0.645422	0.30036
-0.0989416	0.549196	0.418095
-0.0715697	0.576104	0.415274
-0.0400625	0.709229	0.381329
-0.0340721	0.544615	0.296499
-0.1306	0.52063	0.292914
-0.1561	0.579403	0.38609
0.0137425	0.428759	0.171525
-0.0439132	0.479089	0.185916
0.08743	0.500376	0.310742
0.0776848	0.674955	0.317688
0.0254157	0.456947	0.418282
-0.0726317	0.500312	0.293176
0.0538303	0.53243	0.240142
0.143433	0.646999	0.286971
0.0575298	0.736939	0.190607
-0.0960712	0.684941	0.0954165
0.0568101	0.47915	0.343784
-0.095988	0.448349	0.223462
-0.0835973	0.541921	0.386842
-0.106288	0.527827	0.24206
-0.103807	0.483819	0.206145
-0.134339	0.557581	0.337029
0.0757792	0.411585	0.332072
-0.0756311	0.653458	0.376857
0.152943	0.555809	0.384463
0.0897372	0.697114	0.0916754
0.0599605	0.789303	0.255436
-0.0235564	0.595607	0.296654
0.0501845	0.685327	0.351403
-0.0819306	0.748005	0.377604
0.0873649	0.502479	0.466517
0.16627	0.552952	0.403278
0.0703985	0.700426	0.319619
-0.000637136	0.508525	0.420381
-0.132802	0.610525	0.196588
0.0327984	0.570076	0.152281
0.0162898	0.460181	0.364921
-0.0723858	0.715401	0.384733
-0.0603112	0.561198	0.510453
-0.139001	0.496501	0.24134
-0.0962264	0.568578	0.254102
0.0762233	0.652502	0.397047
-0.00133374	0.438106	0.2959
-0.0974108	0.573364	0.173105
-0.0077239	0.509434	0.170131
-0.0734257	0.730779	0.159695
0.0810568	0.743892	0.252229
-0.0169095	0.583565	0.263966
0.0648542	0.622343	0.163336
0.113582	0.506757	0.199537
0.0834951	0.59413	0.384376
-0.151019	0.546932	0.310781
0.10935	0.505281	0.218838
0.113107	0.480157	0.374698
0.150379	0.645279	0.247087
0.144165	0.73121	0.258768
0.00858336	0.755867	0.391986
-0.00304319	0.479625	0.247466
0.0432443	0.687617	0.397375
0.105406	0.484705	0.300871
0.00782004	0.519752	0.303075
-0.0332871	0.662236	0.3018
0.0537769	0.711196	0.439572
0.0103128	0.619633	0.343461
-0.0790584	0.619251	0.348618
0.121982	0.502022	0.261652
0.0219329	0.421016	0.179194
-0.0455644	0.791287	0.0830398
-0.0460047	0.585413	0.166134
0.0420959	0.616054	0.454467
0.0500734	0.57924	0.318329
0.0288206	0.522197	0.109098
0.0651466	0.0605522	0.138715
0.215568	0.14189	0.199938
0.0893667	0.0437161	0.134779
0.0724868	0.141771	0.0973987
0.0471249	0.197405	0.106417
0.210539	0.243354	0.353071
0.0509072	0.058968	0.152183
0.33155	0.0310316	0.282693
-0.00184284	0.153985	0.300967
0.250407	0.194472	0.164787
0.211025	0.0582292	0.154301
0.0507574	0.0428912	0.175289
0.155325	0.158537	0.133912
0.0207824	0.334958	0.185185
0.188744	0.111424	0.119848
0.158808	0.129218	0.198658
0.25735	0.231626	0.228224
0.229693	0.232068	0.108323
0.144042	0.183198	0.176681
0.212582	0.288328	0.229976
0.148318	0.210918	0.0941128
0.199186	0.0718865	0.338785
0.287108	0.183704	0.179396
0.132547	0.326752	0.21665
0.0311274	0.142304	0.168434
0.0702817	0.0928479	0.279482
0.173619	0.124203	0.275983
0.0845801	0.255778	0.127329
-0.0153132	0.183056	0.25565
0.0712688	0.255365	0.120635
0.0823304	0.228021	0.22611
0.136767	0.0630807	0.185861
0.187367	0.277022	0.238804
0.115087	0.242947	0.287665
0.112472	0.106446	0.123604
0.175299	0.0862277	0.141266
-0.0901185	0.150366	0.25185
0.198095	0.00532065	0.192457
0.0786291	0.123457	0.418302
0.127603	0.131506	0.346953
0.0417507	0.0961451	0.150188
0.22699	0.151052	0.102041
0.311145	0.141355	0.225347
0.197771	0.281947	0.240424
0.0202838	0.221516	0.181224
0.0641644	0.14993	0.241038
0.119053	0.108772	0.104874
0.03742	0.0937332	0.201494
0.109928	0.172017	0.116641
0.143535	0.344057	0.161926
0.160157	0.194384	0.170587
0.105919	0.303463	0.363167
0.218133	0.244901	0.218631
0.175194	0.086017	0.194384
0.16202	0.209053	0.178083
0.163171	0.286405	0.245676
0.0468476	0.286249	0.241494
0.0974769	0.14034	0.324751
0.0730686	0.271519	0.177389
0.225817	0.18708	0.284937
0.156472	0.0902952	0.184128
0.104082	0.268205	0.274031
0.00995308	0.0768137	0.287137
0.104804	0.0602631	0.180231
0.158561	0.0587636	0.155965
0.214292	0.168428	0.204474
0.0486157	0.266385	0.275672
0.172907	0.191836	0.164507
0.312969	0.36592	0.216765
0.277742	0.527579	0.221457
0.328077	0.314598	0.145617
0.338907	0.626589	0.146299
0.15982	0.492911	0.156543
0.110277	0.423551	0.354746
0.159725	0.506448	0.231836
0.296062	0.268841	0.266439
0.142873	0.4899	0.145034
0.299598	0.533224	0.243559
0.15136	0.52083	0.224997
0.0774924	0.400403	0.198162
0.177371	0.495319	0.303476
0.130489	0.421655	0.28643
0.266417	0.286246	0.298549
0.237809	0.343258	0.245037
0.123504	0.466532	0.211986
0.285193	0.331052	0.308123
0.383055	0.393649	0.188163
0.442533	0.34807	0.293663
0.221922	0.393101	0.201811
0.180658	0.448259	0.227849
0.187253	0.504345	0.426941
0.301541	0.580283	0.277228
0.298873	0.474039	0.392821
0.39665	0.25894	0.2511
0.412841	0.454785	0.441476
0.251432	0.466705	0.230498
0.153659	0.338324	0.401866
0.421448	0.446137	0.193555
0.240697	0.353288	0.207335
0.223395	0.428493	0.0919233
0.243302	0.300792	0.434378
0.36447	0.571889	0.33494
0.306746	0.474952	0.222708
0.140952	0.445697	0.29456
0.440549	0.388591	0.145898
0.406526	0.39747	0.270806
0.345481	0.42036	0.412905
0.207662	0.474424	0.344548
0.409365	0.389809	0.314989
0.32536	0.423713	0.236001
0.370267	0.453747	0.190526
0.500263	0.403764	0.390388
0.325668	0.307691	0.237731
0.198704	0.418017	0.214682
0.208438	0.560432	0.334188
0.209327	0.590067	0.385189
0.267545	0.541401	0.386402
0.417754	0.559814	0.285718
0.4709	0.368827	0.301385
0.184568	0.526316	0.28341
0.542965	0.405072	0.193641
0.220037	0.337928	0.148604
0.427965	0.449044	0.358266
0.166272	0.397155	0.403757
0.469129	0.430873	0.373425
0.170616	0.533445	0.396228
0.167899	0.348215	0.291591
0.316656	0.4948	0.213743
0.196168	0.440148	0.233493
0.212435	0.421209	0.212867
0.233967	0.546102	0.189161
0.191229	0.51146	0.151908
0.258525	0.518663	0.380015
0.167793	0.588036	0.18012
0.261282	0.584165	0.40104
0.120006	0.374838	0.232009
0.187314	0.39746	0.210185
0.245211	0.500335	0.257134
0.18684	0.388287	0.115658
0.247547	0.567794	0.143655
0.153741	0.402391	0.13731
0.229205	0.522989	0.278647
0.146395	0.532512	0.135231
0.2483	0.450519	0.0996842
-0.20454	0.0703028	-0.0450152
-0.155206	0.0024718	-0.0492671
-0.105499	-0.0183151	0.0409385
-0.111013	0.0712518	0.0584528
-0.0631599	-0.0787773	0.14985
-0.0980262	0.0334544	0.0632288
-0.151472	-0.0322172	-0.0489755
-0.132495	-0.00658384	-0.0412782
-0.111803	-0.0300074	0.0485435
-0.0732307	0.0134611	0.0663597
-0.144602	-0.00664787	0.052916
-0.130061	-0.0190795	-0.0377026
-0.103881	0.0825693	0.0871307
-0.136133	-0.0574488	0.0176522
-0.108093	-0.0319242	0.0775572
-0.060856	0.0263338	0.0831317
-0.137856	0.0280886	0.0169078
-0.194917	0.0159567	0.00145188
-0.104625	-0.0420684	0.0100521
-0.163014	0.0104571	0.0393284
-0.0910686	0.0127973	0.0858583
-0.0946806	-0.0857403	0.0531423
-0.0572061	-0.0130682	0.106483
-0.0949221	0.00880335	0.0367525
-0.135288	0.0160708	0.0623304
-0.0874586	-0.0208166	0.0370295
-0.125985	0.000108476	0.04607
-0.16525	0.0234616	0.0626656
-0.081241	0.0359577	0.124148
-0.140192	-0.239752	0.17219
-0.318194	-0.220595	0.0475883
-0.115436	-0.105302	0.228495
-0.135045	-0.0638776	0.0125412
-0.0843866	0.0777105	0.0746029
-0.101314	-0.0136003	0.0976359
-0.137749	0.0186313	-0.0156864
-0.0733316	0.0493629	0.154771
-0.169498	-0.0598819	0.153645
-0.167586	0.0208348	0.0855246
-0.121802	0.00299488	0.111644
-0.199483	-0.170758	0.14942
-0.267335	-0.114819	0.0341429
-0.103546	0.00105718	0.10914
-0.0401773	0.0169676	0.162639
-0.143098	-0.235109	0.137193
-0.0959286	0.0347371	0.113933
-0.152427	0.0214677	0.0666696
-0.141826	0.0296641	-0.0288994
-0.229424	0.0502611	0.00219521
-0.103817	-0.0282923	0.0906191
-0.232436	0.0148134	0.165102
-0.113399	-0.0203896	0.126883
-0.0931059	-0.023078	0.0818329
-0.363937	0.0659901	0.040799
-0.0954549	-0.03069	0.135347
-0.116868	-0.215513	0.0318388
-0.127144	0.0654748	0.0144767
-0.240472	0.142505	-0.0367633
-0.105848	-0.0107851	0.131255
-0.0771692	0.000508321	0.0748296
-0.10552	-0.0580456	0.109955
-0.221663	-0.0480689	0.141265
-0.189265	-0.0358412	0.021372
-0.429771	0.244806	0.0423749
-0.165337	-0.0203122	-0.0697895
-0.143782	-0.11394	0.229989
-0.287787	0.0458535	0.0711753
-0.207379	-0.135263	-0.00637773
-0.136085	-0.0763039	0.130623
-0.157244	0.0461803	-0.0205114
-0.105761	-0.0871901	0.00309282
-0.102712	-0.0152954	0.0431633
-0.136982	-0.0442743	0.0128548
-0.192181	-0.0147102	0.178158
-0.130867	0.0669139	0.00522056
-0.38298	-0.315548	0.0631023
-0.366344	-0.204766	0.179778
-0.350649	0.00699511	0.174436
-0.124579	0.0504012	0.135455
-0.129186	0.0938731	0.0385698
-0.111815	-0.0475348	0.0586256
-0.567369	-0.32523	0.00803655
-0.165538	-0.0829273	0.0892156
-0.330351	-0.273338	0.118484
-0.334363	-0.196277	0.271494
-0.0815086	0.0172114	0.0516936
-0.152706	0.0141157	0.103601
-0.0940504	0.00235271	0.124089
-0.0939993	0.00713395	0.0344853
-0.155176	0.0772642	-0.0083489
-0.1098	0.00257503	0.049907
-0.0931508	-0.052798	0.0884307
-0.133388	-0.155981	0.196149
-0.0733645	0.0232696	0.123339
-0.201755	-0.0346401	0.0893707
-0.063745	0.0316206	0.110836
-0.115964	0.0567948	0.0980222
-0.225563	0.0729885	-0.0170806
-0.0650151	-0.0387816	0.133219
-0.146964	-0.0713283	0.0195502
-0.0681082	-0.0690482	0.0934646
-0.0807513	-0.0158776	0.067249
-0.358469	-0.0405993	0.0751393
-0.0942864	-0.152216	0.22487
-0.184055	-0.126656	0.17962
-0.348316	0.0692228	-0.0724738
-0.246356	0.0129681	0.0365307
-0.406209	0.0117302	0.0228488
-0.176673	-0.140689	0.196104
-0.0991761	-0.0483003	0.142423
-0.201401	-0.0566707	0.0300071
-0.0839436	-0.0589266	0.0519605
-0.105315	-0.0242151	0.0926346
-0.221982	0.0121497	0.0316942
-0.104247	-0.148152	0.142596
-0.118629	0.06363	0.0879279
-0.0991048	0.0348697	0.00992893
-0.115042	-0.0531804	0.0477839
-0.0468626	0.0279569	0.240717
-0.0840317	-0.0605771	0.0498173
-0.155185	-0.0698157	-0.011903
-0.045404	0.0275038	0.206576
-0.19127	0.0319158	0.058071
-0.184685	0.177442	0.0931837
-0.205946	0.0879163	0.0292719
-0.10031	-0.0862678	0.131267
-0.154972	0.00348355	0.153679
-0.163515	0.0966148	0.0764201
-0.190455	0.0826569	0.1948
-0.151762	0.0588752	0.178928
-0.212022	0.0115337	-0.0205916
-0.182769	0.0839262	0.0431549
-0.0810327	-0.0565147	0.136687
-0.230514	0.140398	0.184216
-0.157271	0.105144	0.145098
-0.101961	-0.0749981	0.0819186
-0.150002	-0.0771882	0.104064
-0.108655	-0.0685057	0.140809
-0.113549	0.0885841	0.101388
-0.140904	0.0657305	0.251302
-0.167301	0.115907	0.254241
-0.159216	0.0690826	0.276842
-0.21269	0.119731	0.241083
-0.0910362	-0.0359244	0.230521
-0.359958	0.0263053	0.0695504
-0.336341	0.138073	0.13845
-0.217106	0.134802	0.262625
-0.0425382	-0.0505956	0.187504
0.381592	0.162385	-0.0246941
0.277993	0.204569	0.0167687
0.311271	0.056032	-0.0504821
0.414604	0.231223	-0.0663151
0.446828	0.235326	-0.0799105
0.455939	0.221619	-0.105492
0.323654	0.0665783	-0.0346494
0.33783	0.123348	-0.0535738
0.528176	0.189457	-0.0584307
0.408534	0.214211	0.0596689
0.419871	0.164497	-0.0223341
0.453815	0.0208414	-0.0959712
0.54315	0.162425	-0.0899756
0.336411	0.137251	-0.0504696
0.58026	0.296379	-0.0716349
0.34657	0.213874	-0.076607
0.386575	0.281506	0.0785633
0.296422	0.134116	-0.0315051
0.502189	0.178744	-0.0645276
0.342893	0.108235	-0.125971
0.354345	-0.0271384	-0.0536797
0.373996	0.263534	-0.0518483
0.264276	0.177833	-0.0075206
0.352197	0.109575	-0.0371536
0.280759	0.143677	-0.17749
0.299762	0.217374	-0.044131
0.673081	0.124915	-0.0919567
0.586731	0.123917	-0.0139374
0.40004	0.161599	-0.175303
0.396273	0.277837	-0.0097896
0.281516	0.116219	0.0159009
0.350865	0.0507952	-0.161878
0.320938	0.0718978	-0.082426
0.280724	0.180662	0.0674676
0.315157	0.194612	-0.00403419
0.416574	0.162637	-0.0429224
0.531591	0.287416	-0.112144
0.290398	0.162277	-0.0643353
0.516607	0.230894	-0.0753539
0.318368	0.154086	-0.0357665
0.293564	0.137043	-0.014874
0.392497	0.135179	0.045435
0.443392	-0.0323146	-0.0152489
0.353432	-0.0325649	-0.0889723
0.319177	0.080189	0.0453476
0.367769	0.0452616	-0.173223
0.324823	0.0916326	0.100459
0.317849	0.0942981	-0.00828982
0.385848	0.0449374	0.123263
0.41223	0.0323828	-0.0824163
0.284624	0.205007	0.0971009
0.252205	0.112727	0.0414934
0.269474	0.16503	-0.00812914
0.384431	0.279673	-0.0132724
0.389344	-0.100387	0.0227523
0.440023	-0.00464138	-0.0368433
0.454596	-0.097832	-0.0310159
0.382406	0.246325	-0.0242742
0.299853	0.0361704	-0.0531396
0.449963	0.278266	0.178104
0.283492	0.159461	0.0208722
0.366834	-0.056534	0.174687
0.577739	0.0774378	0.0859657
0.43607	0.262775	0.167003
0.605175	0.180857	0.00900671
0.347899	0.204203	0.120845
0.563055	0.208599	0.0682479
0.36979	0.194965	0.198286
0.448535	-0.139235	-0.0205223
0.5708	0.147872	0.292264
0.582608	0.155102	0.221514
0.572717	0.181654	0.163162
0.426434	0.187449	0.162702
0.565091	-0.0822524	0.157801
0.37405	0.0776078	0.0710229
0.39165	0.158581	0.17001
0.542127	0.180618	0.0367918
0.365746	0.245932	0.16368
0.217276	0.077289	0.011947
0.0817768	0.0309375	-0.0194144
0.158944	0.0662771	0.0442155
0.262536	0.0589297	-0.00170621
0.151974	-0.0646635	-0.00692913
0.180096	0.0603819	-0.0941664
0.229565	0.123058	0.0467519
0.0653905	0.0485489	-0.0247299
0.113652	-0.0192055	-0.0580584
0.125188	0.0277388	0.0987868
0.152645	0.0722049	0.0221971
0.244037	0.0866329	-0.0429127
0.0891721	0.0770806	-0.119475
0.0968902	-0.0019571	-0.00518134
0.0765765	0.0733714	0.0267719
0.0870084	0.012419	-0.0125882
0.22783	0.116798	-0.112186
0.189349	0.000857724	0.0990143
0.0952833	-0.0947199	-0.0101368
0.239141	0.063125	-0.0131411
0.164077	0.0171622	0.0257964
0.175075	0.054944	-0.0176595
0.140604	-0.0278958	0.048874
0.0985128	0.0164936	-0.00511685
0.0905242	0.097094	-0.0659999
0.0894281	0.0248315	-0.0160771
0.0831056	0.0761346	-0.000444732
0.108464	0.0790119	-0.0184804
0.108028	0.092443	0.0324716
0.19427	0.0284061	-0.0335078
0.0901454	0.036844	-0.0452046
0.111545	0.0711945	0.0127305
0.111425	0.0582909	0.0211005
0.0840443	0.0601371	0.0538746
0.129453	-0.00511251	0.0117826
0.0814135	0.0221945	0.0262276
0.164343	0.0217193	-0.0393427
0.195902	0.000947698	-0.00296309
0.222469	0.0876372	-0.0186698
0.12367	-0.0338055	0.042987
0.0738921	-0.102661	-0.0879967
0.206388	-0.0283289	-0.0285536
0.223726	0.0762161	-0.104186
0.102647	0.0220101	0.0696173
0.186066	0.0639141	0.0394329
0.180597	0.105181	-0.0506963
0.086315	0.00927168	-0.0110839
0.104652	0.0806373	0.0266993
0.212764	0.0817852	-0.0773665
0.105766	-0.0251164	-0.00527298
0.106483	-0.00754075	-0.00366701
0.118236	-0.0411698	-0.0773288
0.147913	0.0597036	-0.0216354
0.146446	0.0696299	-0.103063
0.0762809	0.0405896	-0.0699149
0.0809709	-0.0348972	-0.0147712
0.14816	0.116419	0.0189749
0.0738096	-0.0164887	-0.0230714
0.095318	0.044906	0.105356
0.168872	0.0769946	-0.148202
0.186873	0.110569	0.0531995
0.150593	-0.0252953	-0.0378482
0.118604	0.00276332	-0.151567
0.167052	-0.0372097	0.0155013
0.0875677	-0.0483041	-0.0311114
0.210883	-0.121073	0.0104698
0.179752	-0.0125749	0.0192428
0.107653	-0.0424395	-0.0176356
0.209668	0.0518888	0.0678664
0.175749	-0.0145263	-0.00427868
0.101218	0.0141265	0.119676
0.113332	0.0250677	-0.0394535
0.075504	0.0743425	-0.0158277
0.0733442	0.0316186	-0.00349436
0.230649	0.10652	-0.0553089
0.11188	0.0660402	-0.0683737
0.0850545	-0.0343	-0.00334798
0.0964214	0.0851185	0.0119581
0.0784499	-0.0134865	-0.0611559
0.136735	0.055998	0.0264487
0.0871474	-0.0307824	-0.0495787
0.116106	-0.0124099	-0.0110328
0.159405	-0.0080117	-0.088738
0.266437	0.0858623	-0.098369
0.152577	0.108717	-0.160368
0.141984	0.101698	-0.158103
0.150987	0.113787	-0.100121
0.144132	0.0225295	-0.0767109
0.25926	0.020838	-0.0345544
0.111012	0.0692952	-0.0578402
0.13526	0.0850755	0.00308196
0.128867	0.122501	-0.0410349
0.150478	0.0386605	-0.0399835
0.0899661	0.0457847	-0.0927797
0.119011	0.0593878	-0.0271616
0.122992	0.0543123	-0.0255191
0.0987888	0.077691	-0.0921471
0.109949	0.11648	-0.0125338
0.239847	0.0699224	0.0152264
0.0772751	-0.0571191	-0.091929
0.223669	0.0621751	-0.0829283
0.136419	0.0114921	-0.105752
0.0730211	0.0444198	-0.0301933
0.146787	-0.0229256	-0.0529641
0.257938	0.0578699	-0.056699
0.16878	0.0241237	0.00478754
0.115533	-0.0119955	-0.0199428
0.123186	0.0205335	-0.0816797
0.0987755	-0.0247443	0.0477277
0.143874	0.0147248	-0.0427228
0.142214	0.050613	-0.0531437
0.0953465	0.0743486	-0.0487779
0.185059	0.100109	-0.0726295
0.173578	0.0558049	-0.112727
0.0808035	0.0551557	0.0240937
0.189848	0.0371725	-0.00872227
0.212373	0.0419414	-0.0254303
0.116618	0.0856568	-0.0756785
0.108263	-0.0530788	0.0442086
0.155678	0.0398318	0.0225038
0.0984187	-0.0848452	0.00432006
0.0908997	0.101385	-0.0862946
0.122464	0.000592185	-0.0863533
0.13659	0.0902989	-0.120302
0.104739	-0.0521719	-0.0596522
0.0980684	0.0813263	0.0161517
0.138587	0.111497	-0.0701927
0.202041	0.109216	-0.0898783
0.17887	0.0152617	-0.106468
0.160179	-0.0156075	0.0200289
0.0598752	0.0153018	-0.138344
0.0703166	0.0118274	-0.0544572
0.10466	0.10985	-0.0379273
0.136543	0.0724215	-0.0293923
0.169457	0.118971	0.0371477
0.210994	-0.00904153	-0.00656919
0.222357	0.000684569	-0.0158566
0.0660443	0.062231	-0.0237817
0.0846425	0.0631133	-0.0606095
0.0803073	0.0576739	0.0225723
0.0801738	0.0313937	-0.0748606
0.136395	-0.0185444	-0.0668601
0.100029	0.103924	-0.0751421
0.0824483	-0.030263	-0.00838311
0.179178	0.0427082	0.0305049
0.106403	0.0792373	0.0459732
0.123582	-0.0301802	0.011893
0.0687278	-0.03265	-0.0611763
0.0718048	0.0361394	-0.0185982
0.222785	0.096216	-0.07322
0.0922576	0.0702624	-0.0110305
0.0911584	0.0681348	-0.0684856
0.0891815	-0.0572012	-0.0438264
0.119049	0.0585475	0.00599438
0.0883613	-0.0593296	-0.0204608
0.0771774	0.0304815	-0.0469786
0.137141	-0.00408468	0.0414953
0.171018	-0.037289	-0.0518433
0.143978	0.0741959	0.0382858
0.0998356	-0.00759947	0.00339853
0.127141	0.119177	-0.0606038
0.113587	0.0526092	0.0556023
0.107918	0.026426	-0.0408616
0.157878	0.00145591	0.0848124
0.242922	-0.0854437	-0.012583
0.0775635	-0.1517	-0.12068
0.337511	-0.16401	-0.0470353
0.183742	-0.0852579	-0.0345906
0.219411	-0.0824983	-0.0605889
0.323858	-0.0726016	-0.0584188
0.0987447	-0.0530165	0.0287521
0.155138	-0.108756	-0.0517019
0.235728	-0.0138143	-0.00705065
0.17659	-0.0245482	-0.0191119
0.112939	-0.193728	-0.0254178
0.204347	0.0503099	-0.00870362
0.188115	0.0674986	0.0201097
0.149056	-0.110265	0.0321889
0.0934411	-0.0296596	-0.0196777
0.117946	-0.0513905	-0.0307995
0.125694	-0.11001	0.0523968
0.223269	-0.0406771	0.00951248
0.136807	-0.123799	0.05187
0.245329	0.0142524	-0.160796
0.187926	0.0666753	0.0445466
0.219985	0.128141	-0.0111116
0.108083	-0.0168814	0.005411
0.176438	-0.193905	-0.0479596
0.212087	-0.205907	-0.0560143
0.186664	0.0234593	-0.0756066
0.293149	-0.0150016	0.0321158
0.16803	-0.0197587	0.0535024
0.176136	0.0820752	0.031029
0.187615	-0.0968233	0.0354121
0.15014	-0.136543	-0.0355765
0.145165	0.029108	-0.0206426
0.219365	-0.0482259	-0.0504636
0.0900869	-0.00504948	-0.00639964
0.180096	0.0188748	0.0111628
0.0933059	-0.0335512	-0.127999
0.0955912	-0.00182536	0.0890484
0.108431	0.0216982	-0.0304531
0.0891801	-0.0063294	-0.0566127
0.133875	-0.0832551	0.0187224
0.0779839	0.0302915	-0.028033
0.18534	-0.128988	-0.0257031
0.207981	0.0643543	0.0699132
0.136929	-0.0710064	0.0396434
0.117548	-0.0079462	0.0998055
0.14391	0.122431	0.0511503
0.25141	-0.0324095	0.031065
0.0779464	0.0285287	-0.0175485
0.243593	-0.189302	-0.0959857
0.208907	-0.0299408	-0.0432115
0.30834	-0.0924452	-0.169353
0.13615	-0.0684758	-0.0594317
0.220755	0.0248944	-0.0355321
0.181313	-0.0653537	-0.0266175
0.233999	-0.0207235	-0.0460816
0.100948	-0.149548	-0.0429981
0.178474	0.010803	0.0420225
0.0992151	-0.0979429	0.0281665
0.118036	0.0121465	0.0575999
0.215097	0.0145018	0.0521102
0.109157	-0.0819693	0.0131442
0.123879	-0.1003	0.0775897
0.134186	-0.0824206	0.013246
0.236152	-0.0760606	-0.00446445
0.188847	0.0373089	-0.0289669
0.203114	-0.00848776	-0.136308
0.22203	-0.100747	0.0552809
0.163593	-0.0235606	0.0893689
0.131089	-0.00689616	0.114454
0.30718	-0.132446	-0.0152779
0.283563	-0.0917672	-0.0575784
0.15914	0.0777492	0.0950682
0.115232	0.0423833	-0.018196
0.270091	-0.101126	0.0813442
0.126647	-0.0478209	0.092032
0.133926	-0.113904	0.0231121
0.159245	-0.0134137	0.0217493
0.144368	-0.0150791	0.032687
0.0983626	-0.155484	0.00828734
0.168203	0.0975176	0.0510116
0.143393	0.00201303	0.0428182
0.290923	0.038956	-0.0707498
0.357714	-0.181061	-0.0339738
0.30253	-0.146848	0.0860853
0.103327	0.0839027	-0.049412
0.155131	-0.0783842	-0.0538609
0.339175	-0.168872	-0.132963
0.0699301	-0.0367245	-0.0760529
0.0984005	0.0664149	0.0113961
0.10024	-0.100786	0.0478247
0.134892	-0.132391	0.101919
0.0947966	0.0945896	0.0361126
0.11832	-0.0763093	0.0200055
0.124797	0.0666407	-0.00222699
0.281324	-0.0141821	0.0260443
0.167192	0.00549619	-0.113183
0.150559	-0.105769	0.0471457
0.129266	-0.0585356	0.166649
0.108894	-0.0742286	-0.0855886
0.191878	-0.0598002	-0.068104
0.15674	-0.0227258	0.00996423
0.125079	-0.0114027	-0.0868593
0.125083	-0.0174253	-0.00717618
0.165781	-0.0762012	0.0302578
0.159278	-0.13055	-0.0642348
0.155713	-0.00285646	0.0107782
0.0838448	0.00940186	0.0480003
0.159734	-0.123104	0.0147581
0.106367	0.00961496	-0.0400891
0.155735	-0.0329047	0.0564284
0.162618	-0.139586	0.00716186
0.196562	-0.0664244	0.0085574
0.153324	-0.197592	0.111224
0.13685	-0.0142956	0.0563279
0.13949	0.0365152	-0.00121411
0.085688	0.0587147	-0.0518263
0.100829	0.0836841	-0.0237572
0.0959543	-0.10978	-0.236308
0.284897	-0.010404	-0.0991598
0.103784	0.0440965	-0.0649638
0.163051	-0.11744	0.0744842
0.0851468	0.0932075	-0.116771
0.109036	-0.165772	-0.00478912
0.0786904	0.0232266	0.00359164
0.164661	-0.0354313	0.0538125
0.159606	0.00727822	0.0404526
0.195035	0.0383766	-0.0719842
0.14341	-0.0346627	0.088711
0.131307	-0.00929	0.0419224
0.165284	-0.0110448	0.022253
0.115042	0.0158262	-0.00124241
0.122653	-0.0815023	0.021863
0.125863	-0.0286782	-0.0504706
0.129809	-0.0176154	0.0245013
0.14981	-0.0422722	0.0413846
0.143717	-0.0401009	0.0029098
0.0116372	0.00166943	-0.0543182
-0.0225154	0.0479813	0.0252495
-3.23257e-05	-0.0173964	0.0805879
-0.0444614	0.01106	0.046933
0.0484846	0.0120268	0.0499133
0.0377758	-0.0325256	0.0247595
-0.0188974	0.0236728	0.0140359
-0.0151843	0.0202161	0.0167069
-0.0657106	0.011662	-1.4221e-05
-0.0588053	0.0066143	0.0048616
-0.026298	-0.0357853	0.0619637
0.0338498	0.006311	-0.0187642
-0.0486473	-0.0228834	-0.0922981
0.0463183	0.0222389	0.0613876
-0.00407183	0.0212764	0.0651828
0.0733242	0.0154098	0.101522
-0.078014	-0.0959816	0.0242491
0.0478923	-0.0406706	0.0414371
0.0229658	0.000170782	0.0216732
-0.0128853	-0.0460045	0.0163579
0.0663727	0.00621051	0.0521607
0.0557012	0.0530517	0.0883708
0.0400047	-0.0215547	0.00471068
0.0576706	-0.0185356	-0.0257808
-0.0607368	0.0478324	0.0302386
-0.0136922	1.00407e-05	0.100053
0.0041732	-0.0506461	0.0626347
-0.0804384	0.0162049	0.00173263
-0.0337918	-0.0295848	-0.0747353
-0.0397398	0.0324689	-0.0626834
-0.0431884	-0.0330843	0.0495539
-0.0151898	-0.0987094	-0.0216037
-0.00500484	-0.00132437	-0.0423713
0.0293842	-0.00347972	-0.0758708
0.0182582	0.0305225	0.0879406
0.0482021	-0.0130358	-0.0239535
0.0291109	0.039935	-0.0154992
0.0141275	0.0101695	0.000201609
-0.0298948	0.0119742	-0.0569708
0.00560499	0.0446789	0.00808641
0.0508265	-0.00773322	-0.0516692
-0.000378672	0.0279965	0.060142
-0.00901862	-0.080541	0.0792458
0.013072	-0.0495767	0.02429
0.0517621	0.0238078	-0.0815786
-0.00945286	0.0528523	0.0181698
0.0418934	0.037685	-0.0347031
0.0320596	0.0425414	-0.0480072
0.0586616	-0.0149881	0.0403072
0.0387793	0.0496138	4.16647e-05
-0.0482032	-0.0211568	0.0773012
-0.0192625	-0.000241943	-0.061493
0.00942396	-0.031049	0.00321142
-0.0186248	-0.0110196	0.01187
-0.0172187	-0.0144585	0.0305777
-0.0312928	0.0510852	-0.0251669
-0.031085	-0.0891744	-0.00829605
-0.0289942	-0.0554473	-0.0220097
0.0399413	0.0225861	0.0352397
0.00683912	-0.00457836	0.0505217
-0.00748059	0.0344117	-0.0358659
-0.0491167	-0.0500901	-0.0351487
0.0658975	0.0708071	0.0744529
-0.00999222	0.0171523	-0.0587695
-0.0511011	-0.0773903	0.0415409
0.0333639	0.0313209	-0.0328515
-0.0191371	0.0265156	-0.0497725
-0.0207765	-0.0011559	-0.0252681
0.0555631	0.0440108	0.102541
-0.0312117	0.00592087	-0.0446926
-0.0218431	-0.0576095	-0.0127584
-0.056315	-0.0126108	0.0435569
0.0208052	0.02771	0.00640931
-0.00364408	-0.0129036	-0.0197839
0.00303467	-0.0115923	0.0508934
-0.00190063	0.000409355	0.0367513
0.0522757	-0.0391768	0.0372072
-0.0728937	-0.0310269	-0.0427512
-0.0202465	0.0349929	0.0103342
0.0430641	0.0635171	0.0270029
0.0821185	-0.0641039	0.0415866
-0.0290487	0.0252087	0.0262079
-0.0758707	0.0405418	-0.0329224
0.00610147	-0.00748673	-0.0795586
0.0012409	0.0272796	0.0583913
-0.0209133	-0.00576166	-0.0617332
-0.0732409	0.00419328	0.0351087
-0.037378	-0.0570652	0.00919436
0.00322892	-0.00193523	0.00985089
-0.0730095	0.0181617	0.00200727
0.0343372	0.0485562	0.0821572
-0.0291624	-0.0254342	0.0030694
-0.0487276	-0.0108731	-0.0211903
0.0433672	0.0235448	0.136006
-0.0763075	-0.0613917	-0.0234823
0.0752063	-0.0824258	0.0549923
-0.0357926	0.00422874	-0.0476452
-0.123334	-0.00462474	-0.0631236
-0.00696838	0.0449923	-0.0150556
0.0379243	0.0120008	0.0731185
-0.0260737	-0.0896031	-0.00507804
-0.00405874	-0.111744	0.0505284
-0.0823495	0.0306198	-0.0454737
-0.0292632	0.00238429	-0.0956577
-0.0983671	-0.0255829	-0.0279993
-0.04942	0.0474506	0.0131067
-0.0499284	-0.0374393	0.0190036
0.00217823	-0.031968	0.0288614
0.000111304	0.00321901	0.0321662
-0.0286759	-0.056339	0.0504777
-0.0131945	0.0146233	0.0758129
-0.0244395	-0.0651006	0.0834886
-0.0780398	0.018816	-0.00413605
0.040601	-0.0603474	0.0360052
-0.103093	-0.0598936	-0.094957
0.0366135	-0.0253047	0.000640976
-0.0233859	0.0281568	0.0550092
-0.0525869	0.0211717	-0.0114159
-0.0727931	0.0291354	0.00737646
-0.0326876	0.00230588	-0.0398236
0.00259761	-0.0790186	0.0450572
-0.00328367	-0.0131143	-0.00960803
-0.0264048	-0.0429286	0.0143037
-0.0115244	-0.0513795	0.0281875
-0.00293519	0.0311184	-0.00433154
-0.0160791	-0.0360449	0.0623142
0.02637	-0.0629277	-0.00454108
-0.0415013	-0.0724971	-0.067153
0.00982285	0.00584938	-0.00583641
0.050985	0.0657119	0.0484614
0.0632538	-0.111165	-0.0772317
-0.0820306	0.00183438	0.0286827
0.0122942	-0.0112283	-0.0650129
-0.0268413	-0.034272	0.110872
0.0194752	0.00933865	-0.057732
-0.0436994	0.00215423	0.027922
0.00834135	0.0224175	-0.0685703
0.00432328	-0.0903109	0.106047
-0.0439795	-0.0877287	0.0281541
-0.069381	0.0339404	-0.0387867
-0.080885	-0.0372563	-0.001822
-0.0503247	-0.00867853	-0.0206763
-0.0472042	0.0163133	0.033673
0.047637	-0.0729287	-0.0469292
0.0307598	-0.0106963	0.0603705
0.00293737	-0.0923314	0.0353553
-0.00730426	0.0462157	0.0467119
-0.00356806	0.0234935	0.0668823
-0.0124329	0.0553816	0.00912527
0.00286029	-0.140463	0.0407644
0.00303824	0.0575889	-0.00197207
-0.0561415	-0.00642899	0.00341731
-0.0288245	0.0090791	0.0714326
-0.0822508	-0.000417131	-0.0391825
-0.0957876	0.0134018	-0.0258097
-0.0169979	0.0354395	0.0437274
0.0434867	0.029075	-0.0228123
0.0209361	-0.0282946	0.0157212
0.0198322	0.0144856	-0.0203688
-0.0574709	-0.00940246	-0.0247403
-0.0142781	-0.0208214	0.0786581
0.0236811	0.00904443	0.10841
-0.0385485	-0.0321864	-0.0322598
-0.0780506	-0.0868669	-0.00669457
-0.0287125	0.014581	-0.00058354
0.0353184	0.011902	0.0125662
-0.0088944	-0.016471	0.0954168
0.0557691	0.0512393	-0.0420289
0.0463771	0.0458381	0.0476572
0.0702911	-0.0198326	-0.0252391
0.0808536	-0.0113923	0.0375011
0.00849319	0.0204635	-0.062999
-0.0218489	0.01804	-0.0562569
0.0354764	0.00723439	-0.0363894
-0.0297662	0.0332546	-0.0301752
0.0627267	0.0131741	-0.0471788
-0.088206	-0.0155026	-0.0488629
-0.0120868	-0.00639032	0.0184784
-0.0276655	0.0506258	-0.0264983
0.0462866	-0.0426635	0.0346123
0.0386743	0.0288271	0.0436496
0.0550161	0.0459367	-0.0416162
0.045996	0.0253053	-0.0699514
0.0535174	0.00495921	-0.0508167
-0.0406124	-0.0150617	0.109845
0.0363734	0.0384173	-0.0725784
0.0151505	-0.0120264	-0.0469096
0.0585145	0.0280325	-0.0420537
0.0524271	0.0321428	-0.0093228
-0.0178409	-0.0387864	-0.0259246
-0.122964	-0.0482606	-0.055551
0.00486483	-0.0148769	-0.00686491
0.0281546	-0.0811234	0.10955
0.0402795	-0.00222792	0.0055667
-0.0802044	-0.0286694	-0.0729764
0.0237091	-0.0658673	0.0282919
0.0293704	-0.0727398	-0.0999141
0.00395196	0.0559364	0.00557897
-0.0634726	-0.0359789	0.0761345
0.012686	0.0547028	-0.0266953
-0.030032	-0.0412995	0.0191867
-0.0166885	-0.0275705	0.0131915
-0.0336465	-0.00798581	0.0112424
-0.00510715	-0.0114982	-0.0704962
0.052758	0.0463746	-0.00528961
-0.054293	0.0091275	-0.02706
0.0270584	0.0539154	0.0585412
-0.0161682	0.0232437	0.0943157
0.00348977	0.00658703	0.0370896
0.0440475	0.0212265	-0.0377628
-0.0640069	-0.0329422	0.0666615
-0.0457154	0.0241935	0.0216696
0.0154133	-0.0756443	-0.0580878
0.0395009	-0.0107204	-0.0936235
-0.00634297	0.00868009	0.0567346
-0.0458779	-0.0232114	0.0515498
-0.00349201	-0.00335212	0.113068
-0.0677029	-0.00950736	0.014575
-0.0566293	-0.0823384	0.0572593
-0.0506624	-0.0571407	0.0850676
0.0055745	-0.0688927	0.0366593
0.0268402	-0.0553176	-0.0746385
0.00583597	0.0358867	-0.0684316
-0.0205005	-0.00554329	-0.0244036
-0.0184504	0.00320828	-0.0261113
0.0343654	-0.0278102	-0.0688565
0.0717017	-0.0282145	-0.0185871
-0.0379387	0.0289807	0.0520311
0.0102401	0.05507	0.100561
-0.0224283	-0.0167581	0.0669302
0.0442697	0.0631258	0.124688
0.0146875	0.0516574	0.0760968
0.0128271	0.00723042	-0.0720949
0.0649982	-0.0733211	0.0133033
-0.0208521	-0.0181215	-0.0496323
0.0692956	-0.0661196	0.0130725
-0.00839288	-0.044738	-0.0566421
0.0175409	-0.117891	0.0155857
-0.0111992	-0.118509	-0.0806354
0.0307825	-0.118568	0.022154
0.0444597	-0.0417982	0.0195897
-0.0391823	-0.0778441	0.0134627
0.0385998	-0.00591797	0.00327546
0.0664298	-0.0181283	-0.0380528
-0.0211569	-0.0341909	0.140214
-0.0510381	-0.0600546	0.0651147
-0.0802142	0.00684139	0.0139574
-0.0130459	-0.0309909	0.0493013
0.0389117	-0.0836549	-0.0100037
-0.040168	-0.0876199	0.0598436
0.0185063	0.0693497	0.0884494
0.0205676	-0.0305714	0.0202376
-0.0571165	-0.0150757	0.0227278
0.0605296	0.0607045	0.0133029
-0.0767404	-0.0191709	0.00437128
0.00722166	0.052884	-0.0608448
-0.0348922	0.00897013	-0.0393994
-0.0231659	-0.00583755	0.014687
0.0219035	-0.0698987	0.0769447
-0.0964329	0.0243543	-0.0914137
-0.0084033	0.046627	0.00292377
-0.0693974	-0.0595719	0.0283453
-0.00764461	2.52994e-05	0.0342708
-0.0188306	0.0392677	0.0708696
0.0446389	0.0258339	-0.0697411
-0.0751957	0.0134984	0.0365149
-0.0463949	-0.0537302	-0.0542505
-0.020436	0.032972	-0.0155861
0.0458883	0.0209381	-0.0655603
-0.0205006	-0.074632	-0.0480976
-0.096872	0.0240126	-0.0373559
0.064707	-0.118523	0.00659121
-0.0539203	0.0503024	0.0242395
-0.00907698	-0.0264792	-0.017417
-0.0776661	-0.0547688	-0.0207673
-0.0442845	0.00862587	-0.0160769
-0.0195128	-0.0135196	0.0239404
-0.0349463	-0.0277629	0.0445749
-0.0867005	-0.10853	-0.0158755
0.0923025	-0.0840842	0.108316
-0.0364821	-0.11945	-0.119924
-0.00661025	0.0113918	-0.0566471
0.0491105	-0.0388684	0.0105234
-0.00293314	-0.0407089	-0.061694
0.0561989	-0.0640825	-0.0504563
0.0720004	-0.0624385	-0.00759919
-0.00832952	0.0476057	-0.0221235
0.0191392	0.00265284	0.00580344
-0.00598845	-0.0360766	0.0631567
0.0119249	-0.0153487	0.0395755
-0.0611998	-0.0106953	0.0537423
0.0702237	-0.0191414	-0.0290489
-0.0258267	0.0198056	0.013954
0.0561466	-0.0152401	-0.0744752
0.0660999	-0.0360035	-0.00257377
-0.0946411	-0.0713245	-0.0365471
-0.0160304	-0.0645206	0.0584693
0.0159227	0.0567835	-0.0015589
0.0411995	0.0556807	0.000984722
-0.0743344	-0.00815557	0.0238099
-0.023856	0.0463946	-0.00169091
0.0513913	-0.0134136	0.0532292
-0.0559434	-0.00541466	-0.0233956
-0.0235853	-0.0306205	0.0276076
0.048987	0.0559974	0.0440828
0.0307517	-0.0561717	0.0212829
0.0201093	-0.0354193	0.019837
0.0151038	-0.018113	-0.0241867
0.00225018	0.0190147	-0.129917
-0.0562627	0.00027325	0.012792
-0.00959847	-0.0947021	-0.0654171
0.00351942	-0.0945648	0.0106103
0.0255471	-0.00720869	0.0688379
0.0156804	0.0525933	-0.0535184
0.00361305	-0.00107989	-0.0440025
-0.00980492	-0.0430165	0.0399269
0.00403154	0.0383423	-0.0608153
-0.0408368	-0.0541181	-0.000904851
-0.0751534	0.0160877	-0.0229134
-0.0153331	0.0208371	0.108409
-0.0521842	-0.0469787	-0.00744806
-0.018263	-0.0154194	0.0808641
0.0540585	-0.121421	-0.0630885
0.0214898	0.00173037	-0.00787911
-0.126469	0.00607873	-0.104146
0.0392089	-0.111692	-0.0494872
0.0312264	-0.0290473	0.0388026
0.0291924	0.0127196	0.0578995
-0.0340545	0.0130254	-0.0279617
0.0125532	0.0476103	0.0591101
[truncated: 91 more rows]

## Sheet: S5d
	df/f
Cluster 1	-0.00887227	0.00616606	0.0133773	-0.0146062	-0.010925	0.00112632	0.0140945	0.0104637	0.0148376	0.0132483	-0.00805031	-0.00625576	0.00331256	-0.0031062	-0.00900237	-0.0196238	-0.0172872	-0.00978498	-0.010515	-0.0156175	-0.00806413	-0.0096849	-0.00835365	-0.0183261	-0.0210048	-0.00437865	0.00962241	0.0110768	0.0258129	0.021374	0.0214489	0.0196974	0.0188162	0.0163984	0.011683	-0.00226067	0.00330724	0.00160113	0.00834541	0.0105346	-0.0050007	-0.00388083	0.00142484	-0.00385746	-0.00739622	-0.00520694	-0.00476648	-0.00818859	0.00155624
Cluster 2	0.000754805	0.00677262	0.00451048	0.00614814	-0.00108362	-0.00231567	0.0109391	0.00716477	0.00607546	0.00507879	0.000222481	-0.00250681	0.00363914	-0.00223856	0.00693445	-0.00818244	-0.0057395	0.000250849	-0.00690866	-0.00595533	0.00554193	0.00257188	-0.00610232	-0.00252108	-0.00628374	-0.00114856	-0.00428911	-0.000186531	-0.00227315	-0.00193712	-0.00397574	-0.0107499	-0.00385044	-0.0026595	0.00788335	-0.00562051	-0.00382687	0.00357398	0.000255509	0.00170458	0.000881163	-0.00928272	0.00267044	-0.00481806	-0.00402363	-0.00249803	-0.0110708	-0.00605509	-0.000532699
Cluster 3	-0.0129063	-0.0162482	-0.00835729	-0.00595004	0.00287924	0.0224279	0.0100253	0.00968151	-0.0033305	0.000354961	0.000771545	-0.00629523	0.00110786	0.00236687	0.000854231	-0.00427989	0.0107386	-0.00301564	-0.0128857	-0.00327523	0.000998354	0.000600539	-0.0112365	-0.0150206	-0.00361048	-0.00950062	-0.000155398	-0.00188051	0.00427989	0.00543141	0.00581386	-0.00278712	-0.00450011	-0.00615921	-0.0151457	-0.00174862	0.00520036	0.00723378	-0.00164222	-0.00194682	-0.0100534	-0.00736906	0.00619652	0.00745345	-0.0011399	0.00265196	-0.00897026	-0.0126602	0.00163048
Cluster 4	-0.000701276	-0.00476724	-0.000665843	0.00523876	0.00240033	0.0167716	0.00905469	0.010683	0.0058171	0.00717938	0.00326475	0.00352416	0.00160756	-0.0124939	-0.0018643	-0.00426649	-0.00751218	-0.00826649	-0.0186917	-0.000387048	-0.00505046	0.0139439	-0.00109874	-0.00654428	-0.00528953	-0.00599737	0.00192464	-0.00669136	0.0053067	0.00165036	0.00215921	-0.00918876	-0.0210697	-0.00478621	-0.0154096	-0.0120966	0.00646688	0.0178662	0.00468976	-0.00912959	0.010118	0.010072	0.00189047	0.00852736	0.00504706	0.0121385	0.012852	-0.00728809	0.0132061
Cluster 5	0.0673687	0.0709039	0.0809543	0.0690916	0.056967	0.0539292	0.0274721	0.0165431	0.0184499	0.0108971	0.0130971	-0.00174249	-0.00831256	0.02039	0.00393842	-0.0159435	-0.0163959	-0.0248781	-0.00957999	-0.015592	-0.0224293	-0.0176614	-0.0197731	-0.0124682	-0.0143012	-0.0142505	-0.0144519	-0.0219991	-0.00972144	0.015098	0.0225103	0.0146724	0.0076279	0.00563297	-0.00309726	-0.0132143	0.000867331	0.0175472	0.0115311	0.0185042	0.0375502	0.0349081	0.0187509	0.00259005	0.00838504	0.00859601	-0.00468297	0.00230892	0.00477809
Cluster 6	0.0199004	0.0182048	0.0290236	0.0231028	0.0112573	0.01737	0.00917003	0.0106106	0.00738447	-0.00618171	-0.00130083	-0.00689676	-0.00995635	0.00668713	-0.0104032	-0.022856	-0.0147165	-0.0232194	-0.0229012	-0.019505	-0.0117956	-0.0122978	-0.0137688	-0.0054202	-0.01789	-0.0249598	-0.0179528	-0.00858784	-2.07717e-05	0.00716812	0.018748	0.0138091	0.00132751	-0.00188594	-0.00225092	0.00316514	0.0132395	0.0166462	0.00564644	0.000448436	0.00445976	0.000609985	-0.00344819	-0.00327718	0.00333412	0.00159645	-0.00879435	-0.00633791	0.00171353
Cluster 7	0.00146972	0.00857189	0.0346098	0.00859344	-0.00227201	0.00842086	0.000146999	0.00411922	0.00605041	0.00130383	0.00912282	-0.00589904	-0.0160645	-0.01375	-0.0151475	-0.0164642	-0.0129269	-0.00655974	-0.0013598	0.00610878	-0.00172347	0.00246457	0.00373491	-0.00579504	-0.0101043	-0.00772451	-0.0108154	-0.00740795	0.00577231	0.0119819	0.0110605	0.00138662	-0.00983306	0.0037926	0.00748292	-0.00791702	0.0210271	0.0268843	0.00544623	0.0100643	0.00477835	-0.0104742	-0.0149687	-0.0248326	-0.0143473	0.00825601	-0.00269895	-0.0142814	-0.0105239
Cluster 8	0.0110939	-0.00105084	0.0248793	0.0135892	-0.00534397	0.00429743	-0.00934318	0.00126999	0.00648537	-0.00685282	-0.00560686	-0.0151316	-0.00204531	0.0166556	-0.0047934	-0.0105482	-0.00269513	-0.0209967	-0.0216219	-0.0181246	-0.0252669	-0.00635452	-0.00205741	-0.0149446	-0.00985956	-0.0238461	-0.0287283	-0.00692884	0.00267253	0.0081679	0.0106822	-0.00338979	-0.00788305	0.00133136	-0.00591285	-0.0137893	0.0107294	0.01853	-0.00211926	-0.00902376	-0.00749223	-0.00493574	-0.000118161	0.00149668	0.00504923	-0.00860201	-0.0292031	-0.0133983	0.0115392
Cluster 9	0.0158785	0.0187159	0.0343265	0.0159706	0.00576406	0.0139725	0.0228751	0.00659962	0.0101132	0.0277027	0.00432009	0.00711885	0.00881871	0.00238525	0.00801824	-0.00177893	0.0129457	0.0100489	-0.00521034	0.00768535	0.0192821	0.0141922	0.0121934	0.00867779	0.0218109	0.0129222	0.0139298	0.0242784	0.00636768	0.0227995	0.0235638	0.0110107	0.0106508	0.00435482	0.00533721	-0.000289848	-0.00111381	0.00301969	0.0125271	-0.000519145	0.00522341	0.00472663	0.00456924	-0.00230998	-0.000943962	-0.000730847	0.00648502	0.00657137	-0.0148077
Cluster 10	-0.00187783	-0.0200076	-0.00730395	-0.00945115	-0.0151994	-0.00718948	-0.00551203	0.0108937	0.00358959	0.0117349	0.00953724	-0.0117998	0.0179578	0.00700275	-0.00646852	-0.00346793	-0.00595013	-0.000474047	-0.00410193	-0.00799083	-0.00683199	-0.000456983	-0.00753335	-0.0208075	-0.0117713	-0.00505722	-0.0206241	-0.0106645	0.0126364	0.00519817	0.00522041	-0.00169791	-0.0171416	-0.0167843	-0.00152064	0.0115427	0.0292466	0.0273608	-0.00216257	-0.0231575	0.00149275	0.0115342	-0.00534582	-0.0142057	-0.000704531	-0.00194906	0.0141029	0.0154486	0.0155909
Cluster 11	-0.00532435	-0.00218022	0.0127171	0.00460377	0.0077072	0.00342552	0.0027244	0.00720953	0.00901053	0.0109252	0.00568034	0.000423805	-0.00576889	-0.00709013	-0.00533346	-0.00844972	-0.00419843	0.00233192	-0.0022369	-0.00151477	-0.00618744	-0.00242711	-0.00922815	-0.00563174	-0.0046824	-0.00958665	-0.0115855	0.0019505	0.00283926	-0.00252606	-0.00600867	-0.00686866	-0.00984652	-0.00839191	-0.00501305	-0.00488584	0.00772661	0.00931189	0.000644628	-0.00239901	-0.00445626	-0.00331959	0.00193673	-0.00204569	0.00193415	0.00172072	-0.0120069	0.00531959	-0.00208251
Cluster 12	-0.0003988	0.000704723	0.00234123	-0.000659311	-0.00549184	-0.00472422	0.0024679	0.00147958	0.00351179	0.00410764	0.0025229	0.00312544	0.0036637	-0.00625748	-0.00034589	-0.00150545	-0.00273966	0.00403098	-0.000663319	0.00348233	0.00267563	0.00690852	0.000862708	-0.000920347	0.000389367	0.00794936	0.00253859	-0.000277339	0.00137483	0.00402668	0.00412285	-0.00618374	0.000300588	-0.00209147	-0.00428624	-0.00574701	-0.000613384	0.000481199	0.00476394	0.00277951	-0.00548252	0.000386258	-0.00125646	-0.00415439	-0.00151416	0.00188573	0.00434691	-0.000650425	0.000918523
[truncated: 491 more columns]

## Sheet: S5e
All GABA (coefficients)				aSPa GABA (coefficients)				pSPa GABA (coefficients)				PO GABA (coefficients)				PO non-GABA (coefficients)				Oxytocin (coefficients)				All GABA (cluster sizes)	aSPa GABA (cluster sizes)	pSPa GABA (cluster sizes)	PO GABA (cluster sizes)	PO non-GABA (cluster sizes)	Oxytocin (cluster sizes)
Water	Kin	Non-kin		Water	Kin	Non-kin		Water	Kin	Non-kin		Water	Kin	Non-kin		Water	Kin	Non-kin		Water	Kin	Non-kin		39	18	19	2	8	0
0.117236	0.657864	-0.0488502		0.117236	0.657864	-0.0488502		0.0824826	0.577815	-0.0500081		-0.0527567	0.345339	-0.117758		-0.135752	0.395339	-0.00615819		-0.0210704	0.0594968	0.000158237		196	63	65	66	59	2
-0.0323293	0.613658	-0.0796617		-0.0323293	0.613658	-0.0796617		-0.0117054	0.382158	0.0159905		-0.0133695	0.428657	-0.0673425		-0.0492691	0.498513	-0.183229		0.0823743	0.0980071	-0.033725		98	67	26	5	3	1
-0.217304	0.536644	-0.0832492		-0.217304	0.536644	-0.0832492		0.0318078	0.492777	-0.011345		0.0152182	0.0617806	-0.0640046		-0.376127	0.312391	-0.0984081		0.0968942	0.164072	-0.0695298		78	58	19	1	0	0
-0.00426588	0.476421	-0.0796981		-0.00426588	0.476421	-0.0796981		-0.104093	0.328744	-0.0272359		-0.00511212	0.0761313	-0.0112212		0.04847	0.391085	-0.0947193		0.252205	0.112727	0.0414934		22	8	11	3	4	0
-0.168419	0.383912	-0.0100306		-0.168419	0.383912	-0.0100306		-0.0223674	0.366104	-0.0450203		-0.016736	0.131912	-0.00876545		-0.120931	0.319075	-0.0289999		0.0894281	0.0248315	-0.0160771		70	24	39	7	1	0
-0.0389978	0.356167	0.0192895		-0.0389978	0.356167	0.0192895		0.103898	0.606245	-0.038519		-0.0667358	0.102976	0.0281249		-0.0552098	0.618697	-0.0725367		0.116106	-0.0124099	-0.0110328		37	21	10	6	0	0
-0.111313	0.516651	0.0446982		-0.111313	0.516651	0.0446982		0.0766728	0.43203	-0.0848833		-0.0379919	0.158121	-0.00840198		-0.135238	0.347348	-0.0230131		0.142214	0.050613	-0.0531437		53	38	12	3	0	0
0.0824826	0.577815	-0.0500081		-0.0104003	0.357652	-0.0839911		0.0553108	0.592883	-0.0263147		-0.0556809	0.0656771	-0.0232209		-0.0227308	0.442634	0.0632151		0.0808035	0.0551557	0.0240937		68	31	7	30	22	0
-0.0104003	0.357652	-0.0839911		-0.0247855	0.410562	-0.0342713		-0.0328785	0.670836	-0.00326751		0.0778426	0.133513	0.0182401		-0.0524345	0.0527785	-0.036618		0.189848	0.0371725	-0.00872227		54	44	9	0	0	1
-0.0117054	0.382158	0.0159905		0.0792358	0.50722	-0.110937		-0.0449061	0.378863	-0.133653		0.0387623	0.101388	0.00856292		-0.0725394	0.107419	-0.0682713		0.0992151	-0.0979429	0.0281665		146	58	9	76	80	10
-0.0247855	0.410562	-0.0342713		-0.0848351	0.522706	-0.133626		0.0825336	0.638388	-0.12368		0.0610672	0.0755749	-0.0146376		-0.0137039	0.138787	-0.0791653		0.109157	-0.0819693	0.0131442		205	41	18	144	169	4
-0.0527567	0.345339	-0.117758		0.0199706	0.363811	-0.0247541		0.0173111	0.369443	-0.0405015		0.017822	0.13912	0.00379206		-0.0710704	0.0720893	-0.00371577		0.22203	-0.100747	0.0552809
0.0318078	0.492777	-0.011345		-0.205622	0.451266	-0.11061		0.0275665	0.399897	-0.0863429		-0.116986	0.119553	-0.0597363		-0.0417969	0.0981449	0.0228975		0.163593	-0.0235606	0.0893689
0.0792358	0.50722	-0.110937		-0.0503113	0.304724	-0.0146326		0.0397866	0.45068	-0.0381821		-0.0240581	0.0570518	-0.0574882		-0.0833778	0.0958902	-0.0690838		0.159245	-0.0134137	0.0217493
-0.0848351	0.522706	-0.133626		-0.131689	0.496811	-0.00965762		-0.00689888	0.470006	0.0683079		-0.0277584	0.166295	-0.0119799		0.0485323	0.100281	0.0543143		-0.0457154	0.0241935	0.0216696
-0.104093	0.328744	-0.0272359		-0.176822	0.3638	0.0968427		-0.0565184	0.396499	0.116548		-0.0115733	0.0901638	8.56686e-05		0.0694235	0.0822549	0.0801892		0.0343654	-0.0278102	-0.0688565
0.0199706	0.363811	-0.0247541		-0.047416	0.424583	-0.0845434		-0.099782	0.52791	-0.00867797		-0.0397071	0.107744	0.0143828		-0.0512675	0.123744	0.026057		0.0444597	-0.0417982	0.0195897
-0.0223674	0.366104	-0.0450203		0.0200442	0.438107	0.0672465		0.0277555	0.732525	-0.0398418		0.0869748	0.0982878	0.0397783		0.0300768	0.0675153	-0.0430859		0.0248525	-0.0926661	0.0426048
-0.205622	0.451266	-0.11061		0.00175599	0.134453	-0.129189		0.0282067	0.470644	0.0629308		-0.016808	0.148284	-0.0467371		-0.00848243	0.100213	0.00275863
0.103898	0.606245	-0.038519		0.0219307	0.161747	-0.00498604		-0.0136437	0.0752881	-0.0404988		-0.0331579	0.140745	0.00750623		0.0221892	0.133568	0.033847
0.0766728	0.43203	-0.0848833		0.0232657	0.10812	0.0614654		-0.0705976	0.114408	-0.00940272		-0.0323937	0.077436	0.0471306		-0.0500716	0.103877	0.0819263
0.0553108	0.592883	-0.0263147		-0.0365353	0.134815	0.00912777		-0.0257532	0.0981014	0.0729846		0.00419475	0.0717898	-0.102445		-0.0337172	0.0788785	0.135414
-0.0503113	0.304724	-0.0146326		0.0764946	0.170866	0.0541865		0.0193521	0.10496	0.0171677		0.0256495	0.0923532	-0.0510516		-0.0110624	0.0882444	0.0970484
-0.0328785	0.670836	-0.00326751		0.00863274	0.121216	-0.00131997		-0.0613801	0.103269	0.117801		0.0288831	0.0669123	-0.0577173		-0.108523	0.0538262	-0.0705211
-0.0449061	0.378863	-0.133653		0.0438503	0.128381	0.0675815		-0.0483676	0.0897076	0.00559049		-0.0273402	0.0643063	0.0310118		-0.0624223	0.0831688	-0.00892376
0.0825336	0.638388	-0.12368		-0.101367	0.0689898	-0.0212253		-0.00152503	0.0825506	-0.0405368		0.0428528	0.117856	0.0412517		0.0431857	0.129035	-0.00719041
0.0173111	0.369443	-0.0405015		0.0734059	0.118906	0.0862093		0.00534906	0.0666181	0.0307495		-0.0958425	0.0563029	0.017608		0.0331289	0.0909532	-0.0229618
0.0275665	0.399897	-0.0863429		0.0461537	0.117849	-0.0379167		0.00689837	0.105117	0.0418761		-0.000249889	0.126541	0.100383		0.0167243	0.0923297	-0.00525308
0.0397866	0.45068	-0.0381821		-0.0292532	0.214831	0.00969006		0.0239762	0.0935538	-0.00898729		0.00384368	0.138418	-0.081341		0.0793409	0.106459	-0.0561183
-0.131689	0.496811	-0.00965762		0.0453777	0.159505	-0.0542334		-0.0647922	0.194153	0.122194		0.0433188	0.129293	-0.00233728		0.0190042	0.133435	-0.116867
-0.00689888	0.470006	0.0683079		-0.0608346	0.269268	0.089386		-0.0102096	0.0711144	-0.0421928		0.0336596	0.0831953	-0.00811676		0.0137252	0.0961184	-0.128644
-0.0133695	0.428657	-0.0673425		-0.093768	0.183019	0.0697492		-0.000115987	0.17952	-0.0813153		-0.0241509	0.117992	0.00726889		0.0348614	0.183537	-0.0460652
-0.0565184	0.396499	0.116548		-0.039361	0.242548	-0.026269		0.00156217	0.146701	-0.0795798		0.0235195	0.0749607	-0.0339876		-0.218296	0.247848	-0.00173883
-0.099782	0.52791	-0.00867797		0.000932034	0.0970946	0.0293096		-0.0811816	0.158672	0.0146521		-0.056375	0.10665	0.0261886		-0.116684	0.261576	0.0719348
0.0277555	0.732525	-0.0398418		-0.0209908	0.178701	0.0234036		0.0684215	0.0992137	0.0222129		-0.134911	0.102739	0.00379799		0.0329524	0.0921499	0.0576559
0.0282067	0.470644	0.0629308		-0.0303633	0.0900561	0.127548		-0.0815304	0.0922795	0.0246762		-0.0349362	0.180182	-0.00939091		0.0329262	0.0939377	-0.00964866
-0.176822	0.3638	0.0968427		0.00355717	0.136455	-0.00781063		-0.0836173	0.0669732	-0.0192875		0.0704367	0.1063	-0.0243761		-0.0588889	0.171725	-0.0943568
-0.047416	0.424583	-0.0845434		-0.0492774	0.241756	-0.0470155		0.075523	0.134612	-0.0104602		-0.0906736	0.0514176	-0.0049738		-0.00239657	0.066184	0.045291
0.0200442	0.438107	0.0672465		0.0573127	0.079787	0.000733013		-0.0396364	0.108773	-0.0707791		-0.04698	0.217193	0.0239298		-0.0215801	0.108746	0.00840288
0.00175599	0.134453	-0.129189		-0.0130651	0.0795128	0.12197		0.0528427	0.11542	-0.0418849		-0.00183814	0.0941222	-0.106362		0.0240844	0.0615993	-0.0384138
0.0219307	0.161747	-0.00498604		-0.129846	0.260263	0.00729083		-0.124301	0.253676	-0.0217981		-0.0721691	0.106466	-0.0418086		-0.0113711	0.119279	-0.0576755
0.0152182	0.0617806	-0.0640046		0.0531154	0.188195	-0.016375		0.0119417	0.177219	-0.0710601		-0.054916	0.110013	0.00994918		0.0265603	0.0945921	-0.100145
-0.0136437	0.0752881	-0.0404988		0.0818421	0.147521	-0.037338		0.0683445	0.0866445	-0.0124416		-0.119114	0.0798708	0.0188898		0.0511438	0.0959419	-0.0782674
-0.0705976	0.114408	-0.00940272		0.056855	0.121316	0.00457617		-0.019863	0.0932918	0.05156		0.00974427	0.0687304	-0.0598053		-0.0978707	0.100587	0.0134681
-0.0257532	0.0981014	0.0729846		-0.0142942	0.0596935	-0.0770169		-0.139314	0.191465	4.40907e-05		0.0411656	0.0787073	-0.0380566		-0.00937915	0.277412	-0.0456156
-0.00511212	0.0761313	-0.0112212		-0.0930074	0.0620611	-0.0483635		0.0540757	0.114744	-0.0353293		-0.0242776	0.0670411	0.032903		0.0059621	0.107261	-0.0165754
-0.016736	0.131912	-0.00876545		0.0109937	0.156315	-0.0167238		-0.0498695	0.100977	-0.0299344		0.0896126	0.12175	-0.0296114		0.00120428	0.0709603	-0.041737
0.0193521	0.10496	0.0171677		0.010824	0.0719479	-0.0426817		-0.0215145	0.124459	0.145839		-0.00273404	0.154256	0.0149948		0.031878	0.0921545	0.0113404
-0.0613801	0.103269	0.117801		-0.13826	0.15174	0.0120481		-0.00837408	0.0634334	0.0335522		0.0291361	0.11634	0.0738856		0.0736132	0.145239	-0.0392865
-0.0483676	0.0897076	0.00559049		0.0484406	0.159475	-0.0802808		-0.132166	0.224226	0.00822224		0.0715772	0.0855998	-0.0763515		-0.035019	0.0697806	-0.0519204
-0.0667358	0.102976	0.0281249		-0.029517	0.0961493	-0.0157909		-0.0360281	0.147738	-0.0912417		0.0509934	0.0727477	0.0143713		-0.0644027	0.0745176	0.0220062
-0.00152503	0.0825506	-0.0405368		-0.0848288	0.172369	0.0119928		-0.00602606	0.145861	-0.0863121		-0.00396173	0.0873868	0.0265074		-0.0242149	0.17985	-0.0242564
-0.0210704	0.0594968	0.000158237		-0.1203	0.198934	-0.130349		0.0767401	0.158926	-0.00789639		-0.103926	0.0790551	0.0164691		-0.079739	0.0732416	0.0350419
0.0232657	0.10812	0.0614654		0.0444931	0.0697639	0.0215211		-0.000300578	0.222579	-0.0340059		0.0206176	0.0865096	0.100915		-0.0114016	0.149452	-0.0739868
0.00534906	0.0666181	0.0307495		-0.068937	0.150955	-0.165645		-0.0201002	0.0589178	-0.0601845		0.0287133	0.240328	-0.00511118		0.00697955	0.128455	-0.0271385
-0.0379919	0.158121	-0.00840198		-0.0298387	0.164783	0.0925534		0.0536057	0.211229	0.00855136		-0.00213764	0.0704062	-0.0905299		0.0180618	0.119431	-0.0171828
-0.0365353	0.134815	0.00912777		-0.0213609	0.216597	-0.0289351		0.0115861	0.077918	0.116041		-0.0110699	0.172288	-0.0624218		-0.0992885	0.147126	0.0842529
-0.0556809	0.0656771	-0.0232209		-0.0517617	0.124489	0.0127554		0.0797944	0.0949313	-0.0674942		0.0162398	0.148007	-0.0030285		0.0351557	0.0766982	-0.0956765
0.00689837	0.105117	0.0418761		-0.0255267	0.0845935	-0.104224		-0.0626495	0.230217	0.00223437		0.0123314	0.153325	0.0683643		0.0185006	0.0822107	0.0540432
0.0778426	0.133513	0.0182401		-0.0384209	0.0755219	0.118124		0.0312165	0.119265	0.0230069		0.0228572	0.10275	-0.023117		0.0142806	0.265144	0.0694227
0.0387623	0.101388	0.00856292		-0.0162341	0.166011	0.0684738		-0.0536957	0.176363	-0.0903511		-0.0710151	0.0470869	-0.0381506		-0.131369	0.0928013	0.0164349
0.0610672	0.0755749	-0.0146376		-0.0117669	0.169251	-0.0850463		0.044965	0.114375	-0.0609265		0.0923185	0.100734	0.0610763		-0.044997	0.162516	-0.0010439
0.0764946	0.170866	0.0541865		-0.0607552	0.107323	-0.0712679		0.0258606	0.102622	-0.040528		0.0192811	0.107349	0.0464226		-0.0214279	0.106509	0.0289996
0.00863274	0.121216	-0.00131997		0.0301121	0.0985851	-0.154861		0.0318602	0.147871	-0.054576		0.0703309	0.117052	0.0483357		0.0377224	0.124617	-0.0284898
0.0239762	0.0935538	-0.00898729		0.0271901	0.128154	-0.0463767		-0.0639072	0.2066	-0.061027		0.0317879	0.111723	0.0982288		0.103648	0.134782	0.0411749
-0.0647922	0.194153	0.122194		0.0677875	0.136941	-0.0250719		-0.0775032	0.062531	0.0044926		-0.0547138	0.10692	-0.0781635		-0.00824417	0.144616	-0.018033
0.0438503	0.128381	0.0675815		0.0865766	0.100104	-0.0696618		0.00128601	0.146701	0.0193407		0.0653622	0.109661	0.0660524		-0.0347136	0.123838	0.0610512
0.017822	0.13912	0.00379206		0.0654414	0.156629	0.0180615		0.024122	0.151974	-0.0464807		0.063917	0.134388	-0.0398528		0.0408988	0.26184	-0.064227
-0.0102096	0.0711144	-0.0421928		0.012473	0.127672	-0.137287		-0.017591	0.0871006	0.0700788		0.12137	0.366564	-0.0249333		0.200436	0.160551	-0.0968441
-0.000115987	0.17952	-0.0813153		-0.049464	0.101655	-0.00407246		0.0172667	0.204568	0.0566562		0.139905	0.204054	-0.0155384		0.140022	0.402285	-0.0981886
-0.116986	0.119553	-0.0597363		-0.0120693	0.0688848	0.0144826		0.0658394	0.123741	0.0029634		0.107579	0.206855	-0.0568307		-0.0589429	0.494892	0.487358
-0.101367	0.0689898	-0.0212253		-0.0756931	0.0607989	0.0311252		0.00419021	0.233622	-0.0286741		0.111434	0.160416	0.028994		-0.0667801	0.461913	0.527941
0.0734059	0.118906	0.0862093		-0.0734255	0.138339	0.165282		-0.0140029	0.0627179	-0.0658094		0.0730134	0.229496	0.0199269		-0.0853426	0.376092	0.508647
0.00156217	0.146701	-0.0795798		-0.0666432	0.0554795	-0.0419496		0.0783492	0.159609	0.0372914		0.437487	0.532937	-0.12715		-0.0515311	0.484554	0.451236
-0.0811816	0.158672	0.0146521		-0.012874	0.149593	0.115037		-0.0868065	0.25968	-0.181219		-0.0513675	0.454544	0.485497		-0.0835973	0.541921	0.386842
0.0684215	0.0992137	0.0222129		0.0544753	0.122114	0.101405		-0.027053	0.0637888	0.0463468		-0.0180783	0.252825	0.570675		-0.111013	0.0712518	0.0584528
0.0461537	0.117849	-0.0379167		0.0403776	0.176527	0.0319422		-0.0367564	0.267396	-0.0293741		0.0576555	0.454574	0.48914		-0.0980262	0.0334544	0.0632288
-0.0292532	0.214831	0.00969006		0.0319962	0.217422	0.0760764		0.00734933	0.137392	0.00806026		0.0918707	0.444113	0.446212		-0.130061	-0.0190795	-0.0377026
-0.0815304	0.0922795	0.0246762		-0.0381735	0.151448	0.0425309		0.0109646	0.244806	0.0534785		-0.0989416	0.549196	0.418095		-0.108093	-0.0319242	0.0775572
-0.0240581	0.0570518	-0.0574882		-0.164438	0.245131	0.0802483		0.0284348	0.107062	0.0364459		-0.0340721	0.544615	0.296499		-0.163014	0.0104571	0.0393284
0.0453777	0.159505	-0.0542334		0.0549975	0.0908349	0.076191		0.000527044	0.148408	-0.0465843		0.0568101	0.47915	0.343784		-0.135288	0.0160708	0.0623304
-0.0836173	0.0669732	-0.0192875		0.155208	0.194968	-0.0307639		-0.0158781	0.185764	0.0569239		0.152943	0.555809	0.384463		-0.0874586	-0.0208166	0.0370295
-0.0277584	0.166295	-0.0119799		0.0967358	0.217625	-0.00684494		0.0194955	0.152207	0.0942239		0.113107	0.480157	0.374698		-0.16525	0.0234616	0.0626656
0.075523	0.134612	-0.0104602		0.173585	0.146579	0.0496376		-0.0715174	0.229055	0.111418		-0.0455644	0.791287	0.0830398		-0.0733316	0.0493629	0.154771
-0.0396364	0.108773	-0.0707791		0.178108	0.162009	-0.0412385		0.0858732	0.206703	0.0382117		0.0509072	0.058968	0.152183		-0.167586	0.0208348	0.0855246
-0.0115733	0.0901638	8.56686e-05		0.151021	0.38316	-0.11217		0.140658	0.154431	-0.00890964		0.0507574	0.0428912	0.175289		-0.0401773	0.0169676	0.162639
0.0528427	0.11542	-0.0418849		0.128563	0.29318	-0.00088077		0.185038	0.278854	-0.0336091		0.0845801	0.255778	0.127329		-0.152427	0.0214677	0.0666696
-0.0608346	0.269268	0.089386		0.0806279	0.340584	0.0262884		0.189242	0.315494	-0.0564088		0.127603	0.131506	0.346953		-0.141826	0.0296641	-0.0288994
-0.093768	0.183019	0.0697492		0.11017	0.180199	-0.00351681		0.132938	0.295941	0.00658786		0.0468476	0.286249	0.241494		-0.116868	-0.215513	0.0318388
-0.039361	0.242548	-0.026269		0.182734	0.212542	-0.0233062		0.147172	0.156678	-0.0100751		0.158561	0.0587636	0.155965		-0.0771692	0.000508321	0.0748296
-0.124301	0.253676	-0.0217981		0.10691	0.320571	-0.133723		0.245851	0.292696	-0.0862791		0.442533	0.34807	0.293663		-0.189265	-0.0358412	0.021372
0.000932034	0.0970946	0.0293096		0.215574	0.249441	0.00880593		0.164488	0.152893	-0.132905		0.153659	0.338324	0.401866		-0.124579	0.0504012	0.135455
-0.0209908	0.178701	0.0234036		0.0952688	0.304433	-0.018301		0.104919	0.354716	-0.00820108		0.223395	0.428493	0.0919233		-0.152706	0.0141157	0.103601
0.0119417	0.177219	-0.0710601		0.208629	0.208808	-0.0468008		0.0466893	0.318343	0.00467747		-0.155206	0.0024718	-0.0492671		-0.155176	0.0772642	-0.0083489
0.0683445	0.0866445	-0.0124416		0.0498706	0.365247	-0.0481573		0.0926294	0.264602	-0.00445564		-0.105499	-0.0183151	0.0409385		-0.146964	-0.0713283	0.0195502
-0.0397071	0.107744	0.0143828		0.242068	0.293392	0.00947892		0.297755	0.271198	0.0103114		-0.111803	-0.0300074	0.0485435		-0.0807513	-0.0158776	0.067249
-0.019863	0.0932918	0.05156		0.0910388	0.223488	0.0474764		0.0889635	0.259308	0.0518846		-0.137856	0.0280886	0.0169078		-0.115042	-0.0531804	0.0477839
-0.139314	0.191465	4.40907e-05		0.202461	0.212874	-0.0718231		0.120569	0.236361	-0.0101693		-0.104625	-0.0420684	0.0100521		0.0968902	-0.0019571	-0.00518134
0.0869748	0.0982878	0.0397783		0.201941	0.376192	-0.0498909		0.25648	0.187173	-0.016015		-0.0910686	0.0127973	0.0858583		0.140604	-0.0278958	0.048874
-0.016808	0.148284	-0.0467371		0.143383	0.196438	0.00932323		0.278075	0.228376	-0.0674031		-0.0949221	0.00880335	0.0367525		0.111545	0.0711945	0.0127305
-0.0331579	0.140745	0.00750623		0.196392	0.311057	-0.0523823		0.147225	0.245456	-0.0778405		-0.125985	0.000108476	0.04607		0.129453	-0.00511251	0.0117826
-0.0323937	0.077436	0.0471306		0.019817	0.31106	0.0563226		0.14344	0.219789	-0.0687694		-0.169498	-0.0598819	0.153645		0.180597	0.105181	-0.0506963
0.0540757	0.114744	-0.0353293		0.106046	0.396225	-0.0898939		0.195728	0.24418	0.0621198		-0.121802	0.00299488	0.111644		0.118236	-0.0411698	-0.0773288
-0.0303633	0.0900561	0.127548		0.177182	0.240164	-0.0271759		0.159801	0.148072	-0.12627		-0.0959286	0.0347371	0.113933		0.147913	0.0597036	-0.0216354
0.00355717	0.136455	-0.00781063		0.218152	0.34086	-0.0737103		0.127108	0.246331	-0.00863101		-0.103817	-0.0282923	0.0906191		0.0762809	0.0405896	-0.0699149
0.00419475	0.0717898	-0.102445		0.203886	0.227554	-0.0180828		0.0658599	0.219429	-0.100648		-0.105848	-0.0107851	0.131255		0.095318	0.044906	0.105356
0.0256495	0.0923532	-0.0510516		0.0612469	0.213138	0.0803157		0.229948	0.238419	-0.0160315		-0.10552	-0.0580456	0.109955		0.175749	-0.0145263	-0.00427868
-0.0498695	0.100977	-0.0299344		0.105075	0.416143	0.0635623		0.0415994	0.307457	0.0844027		-0.105761	-0.0871901	0.00309282		0.075504	0.0743425	-0.0158277
-0.0492774	0.241756	-0.0470155		0.226309	0.139797	-0.00241737		0.0343679	0.374139	0.143753		-0.102712	-0.0152954	0.0431633		0.11188	0.0660402	-0.0683737
-0.0215145	0.124459	0.145839		0.055356	0.314146	-0.023051		0.0976658	0.410305	0.0875168		-0.111815	-0.0475348	0.0586256		0.0850545	-0.0343	-0.00334798
0.0288831	0.0669123	-0.0577173		0.0937882	0.26417	-0.0533253		0.327288	0.432876	-0.111264		-0.0815086	0.0172114	0.0516936		0.136735	0.055998	0.0264487
0.0573127	0.079787	0.000733013		0.241618	0.173115	0.0386263		0.261156	0.465578	-0.0648236		-0.0939993	0.00713395	0.0344853		0.0871474	-0.0307824	-0.0495787
-0.0273402	0.0643063	0.0310118		0.0910756	0.184094	-0.0288855		0.342772	0.368075	-0.131452		-0.0733645	0.0232696	0.123339		0.159405	-0.0080117	-0.088738
-0.00837408	0.0634334	0.0335522		0.064298	0.290959	0.00931622		0.221999	0.337882	-0.156575		-0.225563	0.0729885	-0.0170806		0.144132	0.0225295	-0.0767109
-0.132166	0.224226	0.00822224		0.116226	0.145503	-0.0375035		0.335588	0.335763	-0.0312379		-0.0650151	-0.0387816	0.133219		0.25926	0.020838	-0.0345544
0.0428528	0.117856	0.0412517		0.171708	0.344718	-0.123913		0.166198	0.476878	-0.0873296		-0.0681082	-0.0690482	0.0934646		0.0899661	0.0457847	-0.0927797
-0.0958425	0.0563029	0.017608		0.0728487	0.274381	-0.0833652		0.264649	0.450463	-0.0362242		-0.184055	-0.126656	0.17962		0.122992	0.0543123	-0.0255191
-0.000249889	0.126541	0.100383		0.153849	0.159828	0.0113419		0.231203	0.397999	-0.145633		-0.0991761	-0.0483003	0.142423		0.223669	0.0621751	-0.0829283
-0.0360281	0.147738	-0.0912417		0.0736338	0.365313	-0.0185922		0.327986	0.370691	-0.131446		-0.105315	-0.0242151	0.0926346		0.136419	0.0114921	-0.105752
0.00384368	0.138418	-0.081341		0.230481	0.153925	-0.0284729		0.399946	0.499248	-0.103015		-0.0468626	0.0279569	0.240717		0.0730211	0.0444198	-0.0301933
-0.00602606	0.145861	-0.0863121		0.0686488	0.28706	-0.0618937		0.414712	0.554843	-0.118582		-0.0840317	-0.0605771	0.0498173		0.16878	0.0241237	0.00478754
-0.0130651	0.0795128	0.12197		0.184972	0.177477	-0.0890849		0.185489	0.465643	-0.0429312		-0.163515	0.0966148	0.0764201		0.115533	-0.0119955	-0.0199428
-0.129846	0.260263	0.00729083		0.152817	0.146464	-0.0874024		0.447317	0.448856	-0.0428213		-0.0425382	-0.0505956	0.187504		0.123186	0.0205335	-0.0816797
0.0433188	0.129293	-0.00233728		0.179207	0.135501	-0.0688662		0.325285	0.318035	-0.0685417		0.151974	-0.0646635	-0.00692913		0.143874	0.0147248	-0.0427228
0.0767401	0.158926	-0.00789639		0.0483891	0.253085	-0.0436586		0.226002	0.409001	0.040038		0.180096	0.0603819	-0.0941664		0.0953465	0.0743486	-0.0487779
-0.000300578	0.222579	-0.0340059		0.170724	0.280233	-0.101611		0.19897	0.446789	0.0374997		0.0891721	0.0770806	-0.119475		0.185059	0.100109	-0.0726295
0.0531154	0.188195	-0.016375		0.263955	0.242255	-0.0582493		0.359791	0.336052	-0.0525331		0.164077	0.0171622	0.0257964		0.173578	0.0558049	-0.112727
0.0818421	0.147521	-0.037338		0.17761	0.216307	0.000435569		0.231757	0.551883	-0.118509		0.175075	0.054944	-0.0176595		0.212373	0.0419414	-0.0254303
0.056855	0.121316	0.00457617		0.227035	0.243796	-0.113491		0.302536	0.275416	-0.101887		0.111425	0.0582909	0.0211005		0.116618	0.0856568	-0.0756785
-0.0142942	0.0596935	-0.0770169		0.15757	0.181319	-0.0788133		-0.124144	0.446738	0.412127		0.0840443	0.0601371	0.0538746		0.155678	0.0398318	0.0225038
-0.0201002	0.0589178	-0.0601845		0.0940437	0.205247	0.0532524		-0.0742352	0.491896	0.444828		0.0738921	-0.102661	-0.0879967		0.122464	0.000592185	-0.0863533
-0.0930074	0.0620611	-0.0483635		0.208633	0.301657	0.0107005		-0.073104	0.443524	0.428591		0.223726	0.0762161	-0.104186		0.0703166	0.0118274	-0.0544572
0.0109937	0.156315	-0.0167238		0.11106	0.41602	-0.0632584		-0.0229553	0.423036	0.283996		0.186066	0.0639141	0.0394329		0.0660443	0.062231	-0.0237817
0.0536057	0.211229	0.00855136		0.0257352	0.25651	0.0533915		-0.0392086	0.392239	0.354135		0.212764	0.0817852	-0.0773665		0.0846425	0.0631133	-0.0606095
0.010824	0.0719479	-0.0426817		0.119551	0.155418	0.00969008		0.0106592	0.284376	0.304107		0.105766	-0.0251164	-0.00527298		0.0801738	0.0313937	-0.0748606
-0.13826	0.15174	0.0120481		0.176104	0.272713	0.0136143		-0.0306074	0.519762	0.515633		0.106483	-0.00754075	-0.00366701		0.123582	-0.0301802	0.011893
0.0336596	0.0831953	-0.00811676		0.0502144	0.373193	-0.0750812		0.00936413	0.414641	0.402293		0.146446	0.0696299	-0.103063		0.0687278	-0.03265	-0.0611763
0.0115861	0.077918	0.116041		0.267166	0.289966	-0.0584998		-0.0111914	0.498515	0.539506		0.0809709	-0.0348972	-0.0147712		0.155138	-0.108756	-0.0517019
0.0797944	0.0949313	-0.0674942		0.140213	0.268875	0.0273393		-0.087853	0.472379	0.466285		0.0738096	-0.0164887	-0.0230714		0.17659	-0.0245482	-0.0191119
-0.0241509	0.117992	0.00726889		0.0514301	0.25448	-0.00550718		0.0394045	0.443009	0.509883		0.168872	0.0769946	-0.148202		0.204347	0.0503099	-0.00870362
0.0484406	0.159475	-0.0802808		0.159554	0.280622	0.0730804		0.0684741	0.558169	0.174731		0.107653	-0.0424395	-0.0176356		0.188115	0.0674986	0.0201097
-0.0626495	0.230217	0.00223437		0.133002	0.160229	-0.0359318		0.105937	0.510241	0.264322		0.113332	0.0250677	-0.0394535		0.117946	-0.0513905	-0.0307995
0.0312165	0.119265	0.0230069		0.207417	0.314654	0.128206		-0.0235384	0.652555	0.304073		0.0733442	0.0316186	-0.00349436		0.223269	-0.0406771	0.00951248
-0.029517	0.0961493	-0.0157909		0.194651	0.241876	0.0103024		0.0048466	0.622062	0.35547		0.0784499	-0.0134865	-0.0611559		0.186664	0.0234593	-0.0756066
0.0235195	0.0749607	-0.0339876		0.0730491	0.256951	0.051796		0.0974724	0.505337	0.127519		0.128867	0.122501	-0.0410349		0.145165	0.029108	-0.0206426
-0.0536957	0.176363	-0.0903511		0.205726	0.266862	-0.0482943		-0.0224994	0.557853	0.1248		0.119011	0.0593878	-0.0271616		0.0900869	-0.00504948	-0.00639964
-0.056375	0.10665	0.0261886		0.0299676	0.2836	0.0943962		-0.0484829	0.484336	0.317692		0.146787	-0.0229256	-0.0529641		0.0955912	-0.00182536	0.0890484
-0.134911	0.102739	0.00379799		0.0342507	0.347063	-0.00877257		-0.0223673	0.603219	0.282699		0.0987755	-0.0247443	0.0477277		0.136929	-0.0710064	0.0396434
-0.0848288	0.172369	0.0119928		0.387002	0.317508	-0.0184312		0.0280275	0.43566	0.263555		0.104739	-0.0521719	-0.0596522		0.118036	0.0121465	0.0575999
0.044965	0.114375	-0.0609265		0.153667	0.557472	-0.110782		-0.0244217	0.714549	0.310503		0.17887	0.0152617	-0.106468		0.215097	0.0145018	0.0521102
-0.1203	0.198934	-0.130349		0.299895	0.340154	0.00419523		0.123224	0.588407	0.125138		0.160179	-0.0156075	0.0200289		0.131089	-0.00689616	0.114454
0.0258606	0.102622	-0.040528		0.309309	0.288396	-0.0732771		0.0613162	0.547862	0.149065		0.0803073	0.0576739	0.0225723		0.133926	-0.113904	0.0231121
0.0444931	0.0697639	0.0215211		0.175526	0.60602	-0.0861498		0.00206984	0.737192	0.215269		0.171018	-0.037289	-0.0518433		0.144368	-0.0150791	0.032687
-0.068937	0.150955	-0.165645		0.447794	0.281298	-0.164485		0.0188614	0.567062	0.178842		0.0998356	-0.00759947	0.00339853		0.0983626	-0.155484	0.00828734
-0.0298387	0.164783	0.0925534		0.287019	0.479316	0.0157365		0.0224633	0.668933	0.353656		0.127141	0.119177	-0.0606038		0.143393	0.00201303	0.0428182
-0.0213609	0.216597	-0.0289351		0.210726	0.547466	-0.108867		0.0152823	0.466745	0.236471		0.183742	-0.0852579	-0.0345906		0.357714	-0.181061	-0.0339738
-0.0517617	0.124489	0.0127554		0.20963	0.506162	-0.130764		0.0263053	0.647426	0.241375		0.323858	-0.0726016	-0.0584188		0.103327	0.0839027	-0.049412
0.0318602	0.147871	-0.054576		0.368023	0.429833	-0.146275		0.0408594	0.485294	0.342192		0.235728	-0.0138143	-0.00705065		0.0699301	-0.0367245	-0.0760529
-0.0349362	0.180182	-0.00939091		0.136093	0.522182	-0.100525		-0.0232084	0.568979	0.480881		0.0934411	-0.0296596	-0.0196777		0.10024	-0.100786	0.0478247
0.0704367	0.1063	-0.0243761		0.451958	0.423034	-0.0352693		-0.0715697	0.576104	0.415274		0.125694	-0.11001	0.0523968		0.134892	-0.132391	0.101919
-0.0255267	0.0845935	-0.104224		0.478443	0.486284	-0.0802623		-0.0400625	0.709229	0.381329		0.136807	-0.123799	0.05187		0.150559	-0.105769	0.0471457
0.0823743	0.0980071	-0.033725		0.328983	0.337618	-0.073784		0.0538303	0.53243	0.240142		0.108083	-0.0168814	0.005411		0.108894	-0.0742286	-0.0855886
-0.0384209	0.0755219	0.118124		0.441057	0.360813	-0.05336		-0.0960712	0.684941	0.0954165		0.176136	0.0820752	0.031029		0.125079	-0.0114027	-0.0868593
-0.0162341	0.166011	0.0684738		0.324615	0.45303	-0.149482		0.0757792	0.411585	0.332072		0.187615	-0.0968233	0.0354121		0.125083	-0.0174253	-0.00717618
-0.0117669	0.169251	-0.0850463		0.550008	0.434685	-0.0741135		-0.0756311	0.653458	0.376857		0.180096	0.0188748	0.0111628		0.165781	-0.0762012	0.0302578
-0.0906736	0.0514176	-0.0049738		0.41531	0.485994	-0.11933		0.0599605	0.789303	0.255436		0.0933059	-0.0335512	-0.127999		0.159278	-0.13055	-0.0642348
-0.04698	0.217193	0.0239298		0.422569	0.481293	-0.0686703		0.0501845	0.685327	0.351403		0.0891801	-0.0063294	-0.0566127		0.155713	-0.00285646	0.0107782
-0.0607552	0.107323	-0.0712679		0.265399	0.460457	-0.108426		-0.0819306	0.748005	0.377604		0.0779839	0.0302915	-0.028033		0.0838448	0.00940186	0.0480003
0.0301121	0.0985851	-0.154861		0.136716	0.583063	-0.0992585		0.0703985	0.700426	0.319619		0.207981	0.0643543	0.0699132		0.159734	-0.123104	0.0147581
-0.00183814	0.0941222	-0.106362		0.39377	0.430435	-0.0225993		-0.000637136	0.508525	0.420381		0.117548	-0.0079462	0.0998055		0.196562	-0.0664244	0.0085574
-0.0721691	0.106466	-0.0418086		0.359398	0.378808	-0.0343773		-0.132802	0.610525	0.196588		0.25141	-0.0324095	0.031065		0.153324	-0.197592	0.111224
-0.054916	0.110013	0.00994918		0.333933	0.328445	-0.087604		-0.0603112	0.561198	0.510453		0.0779464	0.0285287	-0.0175485		0.13685	-0.0142956	0.0563279
0.0271901	0.128154	-0.0463767		0.437658	0.41263	-0.149052		-0.0734257	0.730779	0.159695		0.178474	0.010803	0.0420225		0.13949	0.0365152	-0.00121411
-0.119114	0.0798708	0.0188898		0.481156	0.307479	-0.109841		0.0810568	0.743892	0.252229		0.123879	-0.1003	0.0775897		0.109036	-0.165772	-0.00478912
0.00974427	0.0687304	-0.0598053		0.245897	0.320528	-0.156347		0.10935	0.505281	0.218838		0.134186	-0.0824206	0.013246		0.164661	-0.0354313	0.0538125
0.0411656	0.0787073	-0.0380566		0.437592	0.371858	-0.0156944		0.150379	0.645279	0.247087		0.188847	0.0373089	-0.0289669		0.195035	0.0383766	-0.0719842
0.0677875	0.136941	-0.0250719		0.360748	0.295031	-0.084931		0.00858336	0.755867	0.391986		0.203114	-0.00848776	-0.136308		0.131307	-0.00929	0.0419224
-0.0639072	0.2066	-0.061027		0.378846	0.446623	0.00859655		0.121982	0.502022	0.261652		0.155131	-0.0783842	-0.0538609		-3.23257e-05	-0.0173964	0.0805879
-0.0775032	0.062531	0.0044926		0.322396	0.358639	-0.113434		0.0420959	0.616054	0.454467		0.0984005	0.0664149	0.0113961		-0.0444614	0.01106	0.046933
0.00128601	0.146701	0.0193407		0.155862	0.456712	-0.0900394		0.0471249	0.197405	0.106417		0.0947966	0.0945896	0.0361126		-0.0657106	0.011662	-1.4221e-05
0.0865766	0.100104	-0.0696618		0.244267	0.482991	-0.103447		0.33155	0.0310316	0.282693		0.11832	-0.0763093	0.0200055		-0.0588053	0.0066143	0.0048616
-0.0242776	0.0670411	0.032903		0.423873	0.31336	-0.160023		0.0207824	0.334958	0.185185		0.124797	0.0666407	-0.00222699		0.0338498	0.006311	-0.0187642
0.0896126	0.12175	-0.0296114		0.540723	0.34551	-0.0806759		0.199186	0.0718865	0.338785		0.191878	-0.0598002	-0.068104		0.0733242	0.0154098	0.101522
0.0654414	0.156629	0.0180615		0.308657	0.401365	-0.173479		0.115087	0.242947	0.287665		0.106367	0.00961496	-0.0400891		-0.0128853	-0.0460045	0.0163579
0.012473	0.127672	-0.137287		0.447326	0.359021	-0.0873127		0.197771	0.281947	0.240424		0.155735	-0.0329047	0.0564284		0.0041732	-0.0506461	0.0626347
-0.049464	0.101655	-0.00407246		0.160475	0.442693	-0.130262		0.0202838	0.221516	0.181224		0.162618	-0.139586	0.00716186		-0.0397398	0.0324689	-0.0626834
0.024122	0.151974	-0.0464807		0.356293	0.307183	-0.169235		0.109928	0.172017	0.116641		0.085688	0.0587147	-0.0518263		0.0291109	0.039935	-0.0154992
-0.00273404	0.154256	0.0149948		0.436099	0.516391	-0.135443		0.16202	0.209053	0.178083		0.103784	0.0440965	-0.0649638		0.00560499	0.0446789	0.00808641
0.0291361	0.11634	0.0738856		0.455686	0.595652	-0.0711016		0.225817	0.18708	0.284937		0.163051	-0.11744	0.0744842		-0.0192625	-0.000241943	-0.061493
-0.017591	0.0871006	0.0700788		0.425018	0.596905	-0.100895		0.15982	0.492911	0.156543		0.0786904	0.0232266	0.00359164		-0.0186248	-0.0110196	0.01187
0.0715772	0.0855998	-0.0763515		0.478039	0.343816	-0.0751664		0.130489	0.421655	0.28643		0.159606	0.00727822	0.0404526		-0.031085	-0.0891744	-0.00829605
0.0172667	0.204568	0.0566562		0.379716	0.526308	-0.125289		0.221922	0.393101	0.201811		0.14341	-0.0346627	0.088711		-0.00748059	0.0344117	-0.0358659
0.0658394	0.123741	0.0029634		0.287569	0.468913	-0.138051		0.301541	0.580283	0.277228		0.165284	-0.0110448	0.022253		0.0658975	0.0708071	0.0744529
-0.0120693	0.0688848	0.0144826		0.205011	0.736817	-0.124981		0.406526	0.39747	0.270806		0.115042	0.0158262	-0.00124241		-0.00999222	0.0171523	-0.0587695
0.00419021	0.233622	-0.0286741		0.242753	0.352791	-0.16811		0.325668	0.307691	0.237731		0.122653	-0.0815023	0.021863		0.0555631	0.0440108	0.102541
-0.0140029	0.0627179	-0.0658094		0.199588	0.70874	-0.123513		0.209327	0.590067	0.385189		0.125863	-0.0286782	-0.0504706		-0.0312117	0.00592087	-0.0446926
0.0783492	0.159609	0.0372914		0.293484	0.643389	-0.0931261		0.167899	0.348215	0.291591		0.129809	-0.0176154	0.0245013		-0.0218431	-0.0576095	-0.0127584
0.0509934	0.0727477	0.0143713		0.409257	0.582922	-0.143761		0.191229	0.51146	0.151908		0.14981	-0.0422722	0.0413846		0.00303467	-0.0115923	0.0508934
-0.0868065	0.25968	-0.181219		0.208034	0.42755	0.00463978		0.261282	0.584165	0.40104		0.143717	-0.0401009	0.0029098		0.0821185	-0.0641039	0.0415866
-0.027053	0.0637888	0.0463468		0.241208	0.517159	-0.144153		0.187314	0.39746	0.210185		0.0484846	0.0120268	0.0499133		-0.0732409	0.00419328	0.0351087
-0.0367564	0.267396	-0.0293741		0.310491	0.464027	-0.14737		0.229205	0.522989	0.278647		-0.0188974	0.0236728	0.0140359		0.00322892	-0.00193523	0.00985089
0.00734933	0.137392	0.00806026		0.379745	0.351707	-0.169666		-0.0732307	0.0134611	0.0663597		-0.0151843	0.0202161	0.0167069		-0.0730095	0.0181617	0.00200727
-0.00396173	0.0873868	0.0265074		0.266883	0.605875	-0.116123		-0.103881	0.0825693	0.0871307		-0.026298	-0.0357853	0.0619637		-0.0357926	0.00422874	-0.0476452
0.0109646	0.244806	0.0534785		0.27968	0.318347	-0.120257		-0.194917	0.0159567	0.00145188		-0.0486473	-0.0228834	-0.0922981		-0.0260737	-0.0896031	-0.00507804
0.0284348	0.107062	0.0364459		0.246124	0.376594	-0.0839305		-0.081241	0.0359577	0.124148		-0.00407183	0.0212764	0.0651828		-0.00405874	-0.111744	0.0505284
-0.103926	0.0790551	0.0164691		0.431551	0.42	0.0854598		-0.229424	0.0502611	0.00219521		0.0478923	-0.0406706	0.0414371		-0.0823495	0.0306198	-0.0454737
0.0206176	0.0865096	0.100915		-0.0676585	0.206944	0.537544		-0.130867	0.0669139	0.00522056		0.0663727	0.00621051	0.0521607		-0.0292632	0.00238429	-0.0956577
0.0287133	0.240328	-0.00511118		-0.116642	0.254297	0.352208		-0.115964	0.0567948	0.0980222		-0.0804384	0.0162049	0.00173263		0.00217823	-0.031968	0.0288614
0.000527044	0.148408	-0.0465843		-0.0273838	0.400459	0.420667		0.264276	0.177833	-0.0075206		-0.0151898	-0.0987094	-0.0216037		-0.0131945	0.0146233	0.0758129
-0.00213764	0.0704062	-0.0905299		-0.105631	0.229119	0.322984		0.293564	0.137043	-0.014874		-0.00500484	-0.00132437	-0.0423713		-0.0244395	-0.0651006	0.0834886
-0.0110699	0.172288	-0.0624218		-0.170892	0.249417	0.282416		0.392497	0.135179	0.045435		0.0482021	-0.0130358	-0.0239535		0.040601	-0.0603474	0.0360052
-0.0158781	0.185764	0.0569239		-0.0953016	0.413587	0.45818		0.366834	-0.056534	0.174687		-0.0298948	0.0119742	-0.0569708		-0.103093	-0.0598936	-0.094957
0.0162398	0.148007	-0.0030285		0.0668908	0.418413	0.402682		0.36979	0.194965	0.198286		0.0508265	-0.00773322	-0.0516692		0.0366135	-0.0253047	0.000640976
-0.0756931	0.0607989	0.0311252		-0.201815	0.456916	0.292604		0.37405	0.0776078	0.0710229		-0.000378672	0.0279965	0.060142		-0.0525869	0.0211717	-0.0114159
-0.0734255	0.138339	0.165282		0.127131	0.584905	0.117735		0.39165	0.158581	0.17001		-0.00901862	-0.080541	0.0792458		0.00259761	-0.0790186	0.0450572
-0.0666432	0.0554795	-0.0419496		0.135376	0.586411	0.437002		0.542127	0.180618	0.0367918		0.013072	-0.0495767	0.02429		-0.0264048	-0.0429286	0.0143037
-0.012874	0.149593	0.115037		0.15656	0.581042	0.348011		0.365746	0.245932	0.16368		-0.00945286	0.0528523	0.0181698		0.02637	-0.0629277	-0.00454108
0.0123314	0.153325	0.0683643		-0.161887	0.526804	0.196446		0.113652	-0.0192055	-0.0580584		0.0418934	0.037685	-0.0347031		-0.0415013	-0.0724971	-0.067153
0.0544753	0.122114	0.101405		-0.111753	0.525142	0.233439		0.0905242	0.097094	-0.0659999		0.0320596	0.0425414	-0.0480072		0.0632538	-0.111165	-0.0772317
0.0194955	0.152207	0.0942239		0.109613	0.570719	0.297138		0.0831056	0.0761346	-0.000444732		-0.0172187	-0.0144585	0.0305777		-0.0820306	0.00183438	0.0286827
0.0228572	0.10275	-0.023117		-0.1561	0.579403	0.38609		0.0814135	0.0221945	0.0262276		-0.0289942	-0.0554473	-0.0220097		0.0194752	0.00933865	-0.057732
-0.0710151	0.0470869	-0.0381506		0.0137425	0.428759	0.171525		0.13526	0.0850755	0.00308196		0.0399413	0.0225861	0.0352397		-0.0436994	0.00215423	0.027922
0.0403776	0.176527	0.0319422		-0.0439132	0.479089	0.185916		0.0922576	0.0702624	-0.0110305		-0.0491167	-0.0500901	-0.0351487		0.00834135	0.0224175	-0.0685703
0.0319962	0.217422	0.0760764		0.0776848	0.674955	0.317688		0.113587	0.0526092	0.0556023		-0.0511011	-0.0773903	0.0415409		-0.0439795	-0.0877287	0.0281541
-0.0381735	0.151448	0.0425309		-0.103807	0.483819	0.206145		0.107918	0.026426	-0.0408616		0.0333639	0.0313209	-0.0328515		-0.080885	-0.0372563	-0.001822
-0.164438	0.245131	0.0802483		0.0897372	0.697114	0.0916754		0.157878	0.00145591	0.0848124		-0.0191371	0.0265156	-0.0497725		-0.0503247	-0.00867853	-0.0206763
0.0549975	0.0908349	0.076191		0.0873649	0.502479	0.466517		0.0463183	0.0222389	0.0613876		0.0208052	0.02771	0.00640931		0.047637	-0.0729287	-0.0469292
0.0923185	0.100734	0.0610763		0.0327984	0.570076	0.152281		-0.0607368	0.0478324	0.0302386		-0.00364408	-0.0129036	-0.0197839		0.0307598	-0.0106963	0.0603705
0.0192811	0.107349	0.0464226		-0.0962264	0.568578	0.254102		-0.0136922	1.00407e-05	0.100053		-0.00190063	0.000409355	0.0367513		0.00293737	-0.0923314	0.0353553
0.0703309	0.117052	0.0483357		-0.0169095	0.583565	0.263966		0.0293842	-0.00347972	-0.0758708		-0.0728937	-0.0310269	-0.0427512		-0.00356806	0.0234935	0.0668823
-0.0715174	0.229055	0.111418		0.0648542	0.622343	0.163336		0.0182582	0.0305225	0.0879406		-0.0202465	0.0349929	0.0103342		-0.0822508	-0.000417131	-0.0391825
0.0317879	0.111723	0.0982288		0.113582	0.506757	0.199537		0.0517621	0.0238078	-0.0815786		-0.0290487	0.0252087	0.0262079		-0.0957876	0.0134018	-0.0258097
-0.0547138	0.10692	-0.0781635		0.0834951	0.59413	0.384376		-0.0207765	-0.0011559	-0.0252681		0.00610147	-0.00748673	-0.0795586		-0.0169979	0.0354395	0.0437274
0.0653622	0.109661	0.0660524		0.144165	0.73121	0.258768		-0.056315	-0.0126108	0.0435569		0.0012409	0.0272796	0.0583913		-0.0574709	-0.00940246	-0.0247403
0.063917	0.134388	-0.0398528		0.0432443	0.687617	0.397375		-0.0291624	-0.0254342	0.0030694		-0.0209133	-0.00576166	-0.0617332		-0.0142781	-0.0208214	0.0786581
0.155208	0.194968	-0.0307639		0.0537769	0.711196	0.439572		-0.00696838	0.0449923	-0.0150556		0.0343372	0.0485562	0.0821572		-0.0780506	-0.0868669	-0.00669457
0.0967358	0.217625	-0.00684494		0.0103128	0.619633	0.343461		-0.04942	0.0474506	0.0131067		-0.0487276	-0.0108731	-0.0211903		-0.0287125	0.014581	-0.00058354
0.0858732	0.206703	0.0382117		-0.0790584	0.619251	0.348618		-0.0727931	0.0291354	0.00737646		-0.0763075	-0.0613917	-0.0234823		0.0808536	-0.0113923	0.0375011
0.173585	0.146579	0.0496376		0.0651466	0.0605522	0.138715		-0.0115244	-0.0513795	0.0281875		-0.123334	-0.00462474	-0.0631236		0.0627267	0.0131741	-0.0471788
0.178108	0.162009	-0.0412385		0.215568	0.14189	0.199938		-0.0297662	0.0332546	-0.0301752		-0.0983671	-0.0255829	-0.0279993		0.0550161	0.0459367	-0.0416162
0.151021	0.38316	-0.11217		0.0893667	0.0437161	0.134779		-0.0276655	0.0506258	-0.0264983		-0.0499284	-0.0374393	0.0190036		0.0151505	-0.0120264	-0.0469096
0.128563	0.29318	-0.00088077		0.155325	0.158537	0.133912		0.012686	0.0547028	-0.0266953		0.000111304	0.00321901	0.0321662		0.0585145	0.0280325	-0.0420537
0.0806279	0.340584	0.0262884		0.188744	0.111424	0.119848		0.0146875	0.0516574	0.0760968		-0.0780398	0.018816	-0.00413605		-0.0178409	-0.0387864	-0.0259246
0.11017	0.180199	-0.00351681		0.212582	0.288328	0.229976		0.0185063	0.0693497	0.0884494		-0.0233859	0.0281568	0.0550092		0.00486483	-0.0148769	-0.00686491
0.182734	0.212542	-0.0233062		0.0702817	0.0928479	0.279482						-0.0326876	0.00230588	-0.0398236		0.0281546	-0.0811234	0.10955
0.10691	0.320571	-0.133723		0.187367	0.277022	0.238804						-0.00328367	-0.0131143	-0.00960803		0.0402795	-0.00222792	0.0055667
0.215574	0.249441	0.00880593		0.112472	0.106446	0.123604						-0.0160791	-0.0360449	0.0623142		-0.0802044	-0.0286694	-0.0729764
0.0952688	0.304433	-0.018301		0.198095	0.00532065	0.192457						0.00982285	0.00584938	-0.00583641		0.0293704	-0.0727398	-0.0999141
0.208629	0.208808	-0.0468008		0.0786291	0.123457	0.418302						0.050985	0.0657119	0.0484614		0.052758	0.0463746	-0.00528961
0.0498706	0.365247	-0.0481573		0.0417507	0.0961451	0.150188						0.0122942	-0.0112283	-0.0650129		0.0270584	0.0539154	0.0585412
0.242068	0.293392	0.00947892		0.22699	0.151052	0.102041						-0.0268413	-0.034272	0.110872		0.0440475	0.0212265	-0.0377628
0.0910388	0.223488	0.0474764		0.311145	0.141355	0.225347						0.00432328	-0.0903109	0.106047		0.0154133	-0.0756443	-0.0580878
0.202461	0.212874	-0.0718231		0.143535	0.344057	0.161926						-0.069381	0.0339404	-0.0387867		0.0395009	-0.0107204	-0.0936235
0.201941	0.376192	-0.0498909		0.160157	0.194384	0.170587						-0.0472042	0.0163133	0.033673		-0.0677029	-0.00950736	0.014575
0.143383	0.196438	0.00932323		0.175194	0.086017	0.194384						-0.00730426	0.0462157	0.0467119		-0.0566293	-0.0823384	0.0572593
0.140658	0.154431	-0.00890964		0.163171	0.286405	0.245676						-0.0561415	-0.00642899	0.00341731		-0.0205005	-0.00554329	-0.0244036
0.196392	0.311057	-0.0523823		0.0730686	0.271519	0.177389						-0.0288245	0.0090791	0.0714326		-0.0184504	0.00320828	-0.0261113
0.019817	0.31106	0.0563226		0.156472	0.0902952	0.184128						0.0209361	-0.0282946	0.0157212		0.0649982	-0.0733211	0.0133033
0.185038	0.278854	-0.0336091		0.104082	0.268205	0.274031						0.0198322	0.0144856	-0.0203688		-0.0208521	-0.0181215	-0.0496323
0.106046	0.396225	-0.0898939		0.312969	0.36592	0.216765						0.0236811	0.00904443	0.10841		0.0175409	-0.117891	0.0155857
0.177182	0.240164	-0.0271759		0.338907	0.626589	0.146299						-0.0385485	-0.0321864	-0.0322598		-0.0111992	-0.118509	-0.0806354
0.218152	0.34086	-0.0737103		0.296062	0.268841	0.266439						0.0353184	0.011902	0.0125662		0.0307825	-0.118568	0.022154
0.203886	0.227554	-0.0180828		0.299598	0.533224	0.243559						0.00849319	0.0204635	-0.062999		-0.0391823	-0.0778441	0.0134627
0.0612469	0.213138	0.0803157		0.177371	0.495319	0.303476						0.0354764	0.00723439	-0.0363894		0.0385998	-0.00591797	0.00327546
0.105075	0.416143	0.0635623		0.266417	0.286246	0.298549						-0.088206	-0.0155026	-0.0488629		0.0389117	-0.0836549	-0.0100037
0.226309	0.139797	-0.00241737		0.237809	0.343258	0.245037						-0.0120868	-0.00639032	0.0184784		-0.0571165	-0.0150757	0.0227278
0.055356	0.314146	-0.023051		0.123504	0.466532	0.211986						0.0462866	-0.0426635	0.0346123		-0.0767404	-0.0191709	0.00437128
0.189242	0.315494	-0.0564088		0.383055	0.393649	0.188163						0.0386743	0.0288271	0.0436496		-0.0964329	0.0243543	-0.0914137
0.0937882	0.26417	-0.0533253		0.180658	0.448259	0.227849						0.045996	0.0253053	-0.0699514		-0.0084033	0.046627	0.00292377
0.241618	0.173115	0.0386263		0.298873	0.474039	0.392821						0.0535174	0.00495921	-0.0508167		0.0446389	0.0258339	-0.0697411
0.0910756	0.184094	-0.0288855		0.39665	0.25894	0.2511						-0.0406124	-0.0150617	0.109845		-0.0205006	-0.074632	-0.0480976
0.064298	0.290959	0.00931622		0.412841	0.454785	0.441476						-0.122964	-0.0482606	-0.055551		0.064707	-0.118523	0.00659121
0.132938	0.295941	0.00658786		0.251432	0.466705	0.230498						0.0237091	-0.0658673	0.0282919		-0.0539203	0.0503024	0.0242395
0.147172	0.156678	-0.0100751		0.36447	0.571889	0.33494						0.00395196	0.0559364	0.00557897		-0.00907698	-0.0264792	-0.017417
0.116226	0.145503	-0.0375035		0.306746	0.474952	0.222708						-0.030032	-0.0412995	0.0191867		-0.0776661	-0.0547688	-0.0207673
0.171708	0.344718	-0.123913		0.140952	0.445697	0.29456						-0.0640069	-0.0329422	0.0666615		-0.0442845	0.00862587	-0.0160769
0.0728487	0.274381	-0.0833652		0.345481	0.42036	0.412905						-0.00634297	0.00868009	0.0567346		-0.0364821	-0.11945	-0.119924
0.153849	0.159828	0.0113419		0.207662	0.474424	0.344548						-0.0458779	-0.0232114	0.0515498		0.0491105	-0.0388684	0.0105234
0.0736338	0.365313	-0.0185922		0.32536	0.423713	0.236001						-0.00349201	-0.00335212	0.113068		0.0561989	-0.0640825	-0.0504563
0.245851	0.292696	-0.0862791		0.370267	0.453747	0.190526						-0.0506624	-0.0571407	0.0850676		0.0119249	-0.0153487	0.0395755
0.230481	0.153925	-0.0284729		0.500263	0.403764	0.390388						0.0055745	-0.0688927	0.0366593		-0.0611998	-0.0106953	0.0537423
0.0686488	0.28706	-0.0618937		0.417754	0.559814	0.285718						0.0717017	-0.0282145	-0.0185871		0.0702237	-0.0191414	-0.0290489
0.12137	0.366564	-0.0249333		0.4709	0.368827	0.301385						0.0692956	-0.0661196	0.0130725		-0.0258267	0.0198056	0.013954
0.164488	0.152893	-0.132905		0.184568	0.526316	0.28341						-0.00839288	-0.044738	-0.0566421		-0.0946411	-0.0713245	-0.0365471
0.184972	0.177477	-0.0890849		0.542965	0.405072	0.193641						0.0664298	-0.0181283	-0.0380528		0.0159227	0.0567835	-0.0015589
0.152817	0.146464	-0.0874024		0.220037	0.337928	0.148604						-0.0130459	-0.0309909	0.0493013		0.0307517	-0.0561717	0.0212829
0.179207	0.135501	-0.0688662		0.427965	0.449044	0.358266						-0.040168	-0.0876199	0.0598436		0.0201093	-0.0354193	0.019837
0.0483891	0.253085	-0.0436586		0.469129	0.430873	0.373425						0.0205676	-0.0305714	0.0202376		0.0151038	-0.018113	-0.0241867
0.170724	0.280233	-0.101611		0.316656	0.4948	0.213743						-0.0348922	0.00897013	-0.0393994		0.0156804	0.0525933	-0.0535184
0.263955	0.242255	-0.0582493		0.196168	0.440148	0.233493						-0.0231659	-0.00583755	0.014687		-0.00980492	-0.0430165	0.0399269
0.17761	0.216307	0.000435569		0.258525	0.518663	0.380015						0.0219035	-0.0698987	0.0769447		0.00403154	0.0383423	-0.0608153
0.104919	0.354716	-0.00820108		0.167793	0.588036	0.18012						-0.0693974	-0.0595719	0.0283453		-0.0408368	-0.0541181	-0.000904851
0.227035	0.243796	-0.113491		0.245211	0.500335	0.257134						-0.00764461	2.52994e-05	0.0342708		-0.0521842	-0.0469787	-0.00744806
0.0466893	0.318343	0.00467747		0.18684	0.388287	0.115658						-0.0751957	0.0134984	0.0365149		-0.018263	-0.0154194	0.0808641
0.15757	0.181319	-0.0788133		0.247547	0.567794	0.143655						-0.0463949	-0.0537302	-0.0542505		0.0392089	-0.111692	-0.0494872
0.0940437	0.205247	0.0532524		0.153741	0.402391	0.13731						-0.020436	0.032972	-0.0155861		-0.0204814	-0.0324676	-0.0644572
0.208633	0.301657	0.0107005		0.146395	0.532512	0.135231						0.0458883	0.0209381	-0.0655603		-0.066398	-0.0300499	0.0234462
0.11106	0.41602	-0.0632584		-0.20454	0.0703028	-0.0450152						-0.0195128	-0.0135196	0.0239404		0.0332032	-0.0979719	-0.00181479
0.0257352	0.25651	0.0533915		-0.0631599	-0.0787773	0.14985						-0.0349463	-0.0277629	0.0445749		0.0174255	0.00227765	0.0192124
0.139905	0.204054	-0.0155384		-0.151472	-0.0322172	-0.0489755						0.0923025	-0.0840842	0.108316		-0.0206704	-0.0266552	0.0208177
0.119551	0.155418	0.00969008		-0.132495	-0.00658384	-0.0412782						0.0720004	-0.0624385	-0.00759919		-0.0278575	-0.122279	0.0271054
0.0926294	0.264602	-0.00445564		-0.144602	-0.00664787	0.052916						-0.00832952	0.0476057	-0.0221235		0.0325857	-0.0586337	0.00920599
0.176104	0.272713	0.0136143		-0.136133	-0.0574488	0.0176522						0.0191392	0.00265284	0.00580344		-0.0818738	-0.0779621	0.0309612
0.297755	0.271198	0.0103114		-0.060856	0.0263338	0.0831317						-0.00598845	-0.0360766	0.0631567		-0.103085	-0.0630057	-0.00447664
0.0502144	0.373193	-0.0750812		-0.0946806	-0.0857403	0.0531423						0.0660999	-0.0360035	-0.00257377		0.00382961	-0.0780511	0.0328742
0.267166	0.289966	-0.0584998		-0.318194	-0.220595	0.0475883						-0.0160304	-0.0645206	0.0584693		0.0569533	-0.0857903	0.022556
0.140213	0.268875	0.0273393		-0.135045	-0.0638776	0.0125412						-0.0743344	-0.00815557	0.0238099		0.0024759	-0.0988589	0.0533846
0.0889635	0.259308	0.0518846		-0.101314	-0.0136003	0.0976359						-0.023856	0.0463946	-0.00169091		0.0487652	-0.0709115	0.0425322
0.120569	0.236361	-0.0101693		-0.137749	0.0186313	-0.0156864						0.0513913	-0.0134136	0.0532292		0.0365096	-0.0654809	-0.101121
0.25648	0.187173	-0.016015		-0.103546	0.00105718	0.10914						-0.0235853	-0.0306205	0.0276076		0.0215132	-0.110088	-0.0116702
0.0514301	0.25448	-0.00550718		-0.143098	-0.235109	0.137193						0.00225018	0.0190147	-0.129917		0.0583515	0.0300768	-0.00553312
0.278075	0.228376	-0.0674031		-0.127144	0.0654748	0.0144767						-0.00959847	-0.0947021	-0.0654171		0.0816025	-0.0489854	0.0141743
0.147225	0.245456	-0.0778405		-0.165337	-0.0203122	-0.0697895						0.00361305	-0.00107989	-0.0440025		-0.00767045	-0.0893588	-0.0225327
0.159554	0.280622	0.0730804		-0.287787	0.0458535	0.0711753						0.0312264	-0.0290473	0.0388026		0.0847671	-0.105425	0.0337986
0.107579	0.206855	-0.0568307		-0.207379	-0.135263	-0.00637773						0.0291924	0.0127196	0.0578995		0.0421184	-0.142383	0.00656312
0.133002	0.160229	-0.0359318		-0.136085	-0.0763039	0.130623						-0.0340545	0.0130254	-0.0279617		0.0398365	-0.0538959	0.051643
0.14344	0.219789	-0.0687694		-0.157244	0.0461803	-0.0205114						0.0456481	-0.0122578	-0.0281899		0.0287328	-0.138746	0.0566673
0.195728	0.24418	0.0621198		-0.136982	-0.0442743	0.0128548						0.0552234	-0.0230938	-0.0611018		0.0831941	-0.0998371	0.0612638
0.159801	0.148072	-0.12627		-0.192181	-0.0147102	0.178158						0.0461455	0.03103	0.0322203		0.0645469	0.00977215	0.0423499
0.127108	0.246331	-0.00863101		-0.129186	0.0938731	0.0385698						0.0702324	-0.0687418	-0.0119475		0.0785713	-0.00789252	0.0629865
0.0658599	0.219429	-0.100648		-0.0940504	0.00235271	0.124089						-0.0940587	-0.00290792	0.00738567		0.018126	-0.0365732	0.0449213
0.229948	0.238419	-0.0160315		-0.1098	0.00257503	0.049907						0.058012	0.0479786	0.0868422		-0.0176522	-0.109709	-0.00998693
0.207417	0.314654	0.128206		-0.0931508	-0.052798	0.0884307						0.0625161	0.0383846	0.095263		0.00630033	-0.0577491	-0.0407436
0.194651	0.241876	0.0103024		-0.201755	-0.0346401	0.0893707						0.0373205	-0.0758728	-0.0480702		-0.00655416	-0.0100088	0.0859703
0.111434	0.160416	0.028994		-0.201401	-0.0566707	0.0300071						0.0157577	-0.0131821	-0.00217604		0.0617156	-0.114717	0.0432982
0.0415994	0.307457	0.0844027		-0.154972	0.00348355	0.153679						-0.00642315	-0.00122938	-0.0263555		0.03978	0.0145589	0.10407
0.0343679	0.374139	0.143753		-0.21269	0.119731	0.241083						-0.0017183	-0.0718012	0.0623907		-0.100587	-0.0654996	-0.0919171
0.0976658	0.410305	0.0875168		-0.336341	0.138073	0.13845						0.041886	-0.0306561	0.0725534		0.0450007	-0.112928	0.128691
0.0730491	0.256951	0.051796		0.381592	0.162385	-0.0246941						0.0113707	-0.0251453	-0.00590735		0.0362272	0.0315661	0.0259405
0.205726	0.266862	-0.0482943		0.414604	0.231223	-0.0663151						0.0612127	-0.0510513	0.0242894		0.0909877	-0.130311	0.143422
0.0730134	0.229496	0.0199269		0.446828	0.235326	-0.0799105						0.00602762	-0.00711336	0.0214851		0.0474497	-0.0747985	0.0827635
0.0299676	0.2836	0.0943962		0.455939	0.221619	-0.105492						0.039548	-0.022628	0.0289328		0.0578619	-0.0408361	-0.0510367
0.0342507	0.347063	-0.00877257		0.323654	0.0665783	-0.0346494						0.0728579	-0.0954181	-0.0188687		0.0687781	-0.0471575	0.0296266
0.387002	0.317508	-0.0184312		0.33783	0.123348	-0.0535738						0.0700867	-0.115637	0.114792		0.0215689	-0.0345146	-0.0622336
0.153667	0.557472	-0.110782		0.528176	0.189457	-0.0584307						0.0741916	-0.140718	0.130993		0.0386067	0.0212159	0.0323881
0.299895	0.340154	0.00419523		0.408534	0.214211	0.0596689						0.0834075	-0.0588084	0.0586595		-0.021837	0.013429	0.0216713
0.309309	0.288396	-0.0732771		0.419871	0.164497	-0.0223341						0.057427	0.00559084	0.120891		0.039712	0.0109289	-0.0144883
0.175526	0.60602	-0.0861498		0.453815	0.0208414	-0.0959712						0.076906	0.0391942	0.0648829		0.0820588	0.00474313	0.0683109
0.447794	0.281298	-0.164485		0.54315	0.162425	-0.0899756						0.0750738	0.0289538	0.0490151		0.0717919	-0.039024	0.0165102
0.287019	0.479316	0.0157365		0.58026	0.296379	-0.0716349						0.00148796	-0.080327	0.110011		0.0852287	-0.142818	-0.0311253
0.210726	0.547466	-0.108867		0.34657	0.213874	-0.076607						0.00545444	0.0328179	0.151937		0.0379847	0.0614399	0.0342151
0.20963	0.506162	-0.130764		0.296422	0.134116	-0.0315051						0.0971704	-0.0232418	0.118256		0.0397218	-0.02617	0.0184078
0.368023	0.429833	-0.146275		0.373996	0.263534	-0.0518483						0.032885	0.0162949	-0.0306628		0.0205381	-0.046575	0.0556648
0.136093	0.522182	-0.100525		0.352197	0.109575	-0.0371536										0.0289643	0.0588068	0.0571859
0.451958	0.423034	-0.0352693		0.280759	0.143677	-0.17749										0.0537696	-0.0557757	0.0782562
0.478443	0.486284	-0.0802623		0.673081	0.124915	-0.0919567										0.0772052	-0.0296387	0.0128109
0.328983	0.337618	-0.073784		0.586731	0.123917	-0.0139374
0.441057	0.360813	-0.05336		0.396273	0.277837	-0.0097896
0.324615	0.45303	-0.149482		0.281516	0.116219	0.0159009
0.550008	0.434685	-0.0741135		0.350865	0.0507952	-0.161878
0.41531	0.485994	-0.11933		0.320938	0.0718978	-0.082426
0.327288	0.432876	-0.111264		0.280724	0.180662	0.0674676
0.422569	0.481293	-0.0686703		0.416574	0.162637	-0.0429224
0.261156	0.465578	-0.0648236		0.290398	0.162277	-0.0643353
0.265399	0.460457	-0.108426		0.516607	0.230894	-0.0753539
0.342772	0.368075	-0.131452		0.319177	0.080189	0.0453476
0.136716	0.583063	-0.0992585		0.317849	0.0942981	-0.00828982
0.39377	0.430435	-0.0225993		0.41223	0.0323828	-0.0824163
0.359398	0.378808	-0.0343773		0.384431	0.279673	-0.0132724
0.221999	0.337882	-0.156575		0.440023	-0.00464138	-0.0368433
0.335588	0.335763	-0.0312379		0.299853	0.0361704	-0.0531396
0.166198	0.476878	-0.0873296		0.283492	0.159461	0.0208722
0.333933	0.328445	-0.087604		0.577739	0.0774378	0.0859657
0.437658	0.41263	-0.149052		0.43607	0.262775	0.167003
0.481156	0.307479	-0.109841		0.605175	0.180857	0.00900671
0.264649	0.450463	-0.0362242		0.347899	0.204203	0.120845
0.245897	0.320528	-0.156347		0.448535	-0.139235	-0.0205223
0.437592	0.371858	-0.0156944		0.5708	0.147872	0.292264
0.231203	0.397999	-0.145633		0.582608	0.155102	0.221514
0.327986	0.370691	-0.131446		0.572717	0.181654	0.163162
0.360748	0.295031	-0.084931		0.426434	0.187449	0.162702
0.378846	0.446623	0.00859655		0.565091	-0.0822524	0.157801
0.322396	0.358639	-0.113434		0.217276	0.077289	0.011947
0.155862	0.456712	-0.0900394		0.0817768	0.0309375	-0.0194144
0.244267	0.482991	-0.103447		0.262536	0.0589297	-0.00170621
0.399946	0.499248	-0.103015		0.125188	0.0277388	0.0987868
0.423873	0.31336	-0.160023		0.152645	0.0722049	0.0221971
0.540723	0.34551	-0.0806759		0.22783	0.116798	-0.112186
0.308657	0.401365	-0.173479		0.0952833	-0.0947199	-0.0101368
0.447326	0.359021	-0.0873127		0.239141	0.063125	-0.0131411
0.160475	0.442693	-0.130262		0.108464	0.0790119	-0.0184804
0.356293	0.307183	-0.169235		0.108028	0.092443	0.0324716
0.436099	0.516391	-0.135443		0.0901454	0.036844	-0.0452046
0.455686	0.595652	-0.0711016		0.164343	0.0217193	-0.0393427
0.425018	0.596905	-0.100895		0.195902	0.000947698	-0.00296309
0.478039	0.343816	-0.0751664		0.222469	0.0876372	-0.0186698
0.379716	0.526308	-0.125289		0.12367	-0.0338055	0.042987
0.287569	0.468913	-0.138051		0.086315	0.00927168	-0.0110839
0.205011	0.736817	-0.124981		0.186873	0.110569	0.0531995
0.242753	0.352791	-0.16811		0.118604	0.00276332	-0.151567
0.199588	0.70874	-0.123513		0.167052	-0.0372097	0.0155013
0.293484	0.643389	-0.0931261		0.0875677	-0.0483041	-0.0311114
0.409257	0.582922	-0.143761		0.210883	-0.121073	0.0104698
0.208034	0.42755	0.00463978		0.179752	-0.0125749	0.0192428
0.241208	0.517159	-0.144153		0.209668	0.0518888	0.0678664
0.310491	0.464027	-0.14737		0.101218	0.0141265	0.119676
0.414712	0.554843	-0.118582		0.230649	0.10652	-0.0553089
0.379745	0.351707	-0.169666		0.0964214	0.0851185	0.0119581
0.266883	0.605875	-0.116123		0.266437	0.0858623	-0.098369
0.185489	0.465643	-0.0429312		0.152577	0.108717	-0.160368
0.27968	0.318347	-0.120257		0.150987	0.113787	-0.100121
0.437487	0.532937	-0.12715		0.111012	0.0692952	-0.0578402
0.447317	0.448856	-0.0428213		0.0987888	0.077691	-0.0921471
0.246124	0.376594	-0.0839305		0.109949	0.11648	-0.0125338
0.325285	0.318035	-0.0685417		0.239847	0.0699224	0.0152264
0.226002	0.409001	0.040038		0.0772751	-0.0571191	-0.091929
0.19897	0.446789	0.0374997		0.257938	0.0578699	-0.056699
0.359791	0.336052	-0.0525331		0.108263	-0.0530788	0.0442086
0.231757	0.551883	-0.118509		0.0984187	-0.0848452	0.00432006
0.302536	0.275416	-0.101887		0.13659	0.0902989	-0.120302
0.431551	0.42	0.0854598		0.0980684	0.0813263	0.0161517
-0.124144	0.446738	0.412127		0.0598752	0.0153018	-0.138344
-0.0742352	0.491896	0.444828		0.136543	0.0724215	-0.0293923
-0.073104	0.443524	0.428591		0.210994	-0.00904153	-0.00656919
-0.0229553	0.423036	0.283996		0.179178	0.0427082	0.0305049
-0.0392086	0.392239	0.354135		0.0718048	0.0361394	-0.0185982
-0.0676585	0.206944	0.537544		0.0911584	0.0681348	-0.0684856
0.0106592	0.284376	0.304107		0.0883613	-0.0593296	-0.0204608
-0.116642	0.254297	0.352208		0.245329	0.0142524	-0.160796
-0.0513675	0.454544	0.485497		0.219365	-0.0482259	-0.0504636
-0.0180783	0.252825	0.570675		0.208907	-0.0299408	-0.0432115
-0.0273838	0.400459	0.420667		0.181313	-0.0653537	-0.0266175
-0.105631	0.229119	0.322984		0.233999	-0.0207235	-0.0460816
0.0576555	0.454574	0.48914		0.100948	-0.149548	-0.0429981
-0.0306074	0.519762	0.515633		0.236152	-0.0760606	-0.00446445
0.00936413	0.414641	0.402293		0.30718	-0.132446	-0.0152779
-0.0111914	0.498515	0.539506		0.126647	-0.0478209	0.092032
-0.170892	0.249417	0.282416		0.281324	-0.0141821	0.0260443
-0.0953016	0.413587	0.45818		0.167192	0.00549619	-0.113183
-0.087853	0.472379	0.466285		0.100829	0.0836841	-0.0237572
0.0394045	0.443009	0.509883		0.0116372	0.00166943	-0.0543182
0.0668908	0.418413	0.402682		-0.078014	-0.0959816	0.0242491
-0.201815	0.456916	0.292604		0.0400047	-0.0215547	0.00471068
0.127131	0.584905	0.117735		0.0586616	-0.0149881	0.0403072
0.0684741	0.558169	0.174731		0.0387793	0.0496138	4.16647e-05
0.105937	0.510241	0.264322		-0.0482032	-0.0211568	0.0773012
-0.0235384	0.652555	0.304073		0.00942396	-0.031049	0.00321142
0.0048466	0.622062	0.35547		-0.0312928	0.0510852	-0.0251669
0.0974724	0.505337	0.127519		0.00683912	-0.00457836	0.0505217
-0.0224994	0.557853	0.1248		0.0522757	-0.0391768	0.0372072
-0.0484829	0.484336	0.317692		-0.0758707	0.0405418	-0.0329224
-0.0223673	0.603219	0.282699		0.0433672	0.0235448	0.136006
0.0280275	0.43566	0.263555		0.0752063	-0.0824258	0.0549923
-0.0244217	0.714549	0.310503		0.0379243	0.0120008	0.0731185
0.123224	0.588407	0.125138		0.0434867	0.029075	-0.0228123
0.0613162	0.547862	0.149065		-0.0088944	-0.016471	0.0954168
0.00206984	0.737192	0.215269		-0.0218489	0.01804	-0.0562569
0.0188614	0.567062	0.178842		0.0363734	0.0384173	-0.0725784
0.0224633	0.668933	0.353656		0.0524271	0.0321428	-0.0093228
0.0152823	0.466745	0.236471		-0.0634726	-0.0359789	0.0761345
0.0263053	0.647426	0.241375		-0.0336465	-0.00798581	0.0112424
0.135376	0.586411	0.437002		-0.054293	0.0091275	-0.02706
0.15656	0.581042	0.348011		-0.0161682	0.0232437	0.0943157
-0.161887	0.526804	0.196446		0.0268402	-0.0553176	-0.0746385
-0.111753	0.525142	0.233439		0.00583597	0.0358867	-0.0684316
0.0918707	0.444113	0.446212		-0.0379387	0.0289807	0.0520311
0.0408594	0.485294	0.342192		0.0102401	0.05507	0.100561
-0.0232084	0.568979	0.480881		-0.0224283	-0.0167581	0.0669302
0.109613	0.570719	0.297138		0.0442697	0.0631258	0.124688
-0.0989416	0.549196	0.418095		-0.0211569	-0.0341909	0.140214
-0.0715697	0.576104	0.415274		-0.0510381	-0.0600546	0.0651147
-0.0400625	0.709229	0.381329		0.0605296	0.0607045	0.0133029
-0.0340721	0.544615	0.296499		0.00722166	0.052884	-0.0608448
-0.1561	0.579403	0.38609		-0.0188306	0.0392677	0.0708696
0.0137425	0.428759	0.171525		-0.096872	0.0240126	-0.0373559
-0.0439132	0.479089	0.185916		-0.0559434	-0.00541466	-0.0233956
0.0776848	0.674955	0.317688		-0.0562627	0.00027325	0.012792
0.0538303	0.53243	0.240142		0.0540585	-0.121421	-0.0630885
-0.0960712	0.684941	0.0954165		0.0214898	0.00173037	-0.00787911
0.0568101	0.47915	0.343784		0.0125532	0.0476103	0.0591101
-0.103807	0.483819	0.206145		0.0141807	0.000801724	0.047915
0.0757792	0.411585	0.332072
-0.0756311	0.653458	0.376857
0.152943	0.555809	0.384463
0.0897372	0.697114	0.0916754
0.0599605	0.789303	0.255436
0.0501845	0.685327	0.351403
-0.0819306	0.748005	0.377604
0.0873649	0.502479	0.466517
0.0703985	0.700426	0.319619
-0.000637136	0.508525	0.420381
-0.132802	0.610525	0.196588
0.0327984	0.570076	0.152281
-0.0603112	0.561198	0.510453
-0.0962264	0.568578	0.254102
-0.0734257	0.730779	0.159695
0.0810568	0.743892	0.252229
-0.0169095	0.583565	0.263966
0.0648542	0.622343	0.163336
0.113582	0.506757	0.199537
0.0834951	0.59413	0.384376
0.10935	0.505281	0.218838
0.113107	0.480157	0.374698
0.150379	0.645279	0.247087
0.144165	0.73121	0.258768
0.00858336	0.755867	0.391986
0.0432443	0.687617	0.397375
0.0537769	0.711196	0.439572
0.0103128	0.619633	0.343461
-0.0790584	0.619251	0.348618
0.121982	0.502022	0.261652
-0.0455644	0.791287	0.0830398
0.0420959	0.616054	0.454467
0.0651466	0.0605522	0.138715
0.215568	0.14189	0.199938
0.0893667	0.0437161	0.134779
0.0471249	0.197405	0.106417
0.0509072	0.058968	0.152183
0.33155	0.0310316	0.282693
0.0507574	0.0428912	0.175289
0.155325	0.158537	0.133912
0.0207824	0.334958	0.185185
0.188744	0.111424	0.119848
0.212582	0.288328	0.229976
0.199186	0.0718865	0.338785
0.0702817	0.0928479	0.279482
0.0845801	0.255778	0.127329
0.187367	0.277022	0.238804
0.115087	0.242947	0.287665
0.112472	0.106446	0.123604
0.198095	0.00532065	0.192457
0.0786291	0.123457	0.418302
0.127603	0.131506	0.346953
0.0417507	0.0961451	0.150188
0.22699	0.151052	0.102041
0.311145	0.141355	0.225347
0.197771	0.281947	0.240424
0.0202838	0.221516	0.181224
0.109928	0.172017	0.116641
0.143535	0.344057	0.161926
0.160157	0.194384	0.170587
0.175194	0.086017	0.194384
0.16202	0.209053	0.178083
0.163171	0.286405	0.245676
0.0468476	0.286249	0.241494
0.0730686	0.271519	0.177389
0.225817	0.18708	0.284937
0.156472	0.0902952	0.184128
0.104082	0.268205	0.274031
0.158561	0.0587636	0.155965
0.312969	0.36592	0.216765
0.338907	0.626589	0.146299
0.15982	0.492911	0.156543
0.296062	0.268841	0.266439
0.299598	0.533224	0.243559
0.177371	0.495319	0.303476
0.130489	0.421655	0.28643
0.266417	0.286246	0.298549
0.237809	0.343258	0.245037
0.123504	0.466532	0.211986
0.383055	0.393649	0.188163
0.442533	0.34807	0.293663
0.221922	0.393101	0.201811
0.180658	0.448259	0.227849
0.301541	0.580283	0.277228
0.298873	0.474039	0.392821
0.39665	0.25894	0.2511
0.412841	0.454785	0.441476
0.251432	0.466705	0.230498
0.153659	0.338324	0.401866
0.223395	0.428493	0.0919233
0.36447	0.571889	0.33494
0.306746	0.474952	0.222708
0.140952	0.445697	0.29456
0.406526	0.39747	0.270806
0.345481	0.42036	0.412905
0.207662	0.474424	0.344548
0.32536	0.423713	0.236001
0.370267	0.453747	0.190526
0.500263	0.403764	0.390388
0.325668	0.307691	0.237731
0.209327	0.590067	0.385189
0.417754	0.559814	0.285718
0.4709	0.368827	0.301385
0.184568	0.526316	0.28341
0.542965	0.405072	0.193641
0.220037	0.337928	0.148604
0.427965	0.449044	0.358266
0.469129	0.430873	0.373425
0.167899	0.348215	0.291591
0.316656	0.4948	0.213743
0.196168	0.440148	0.233493
0.191229	0.51146	0.151908
0.258525	0.518663	0.380015
0.167793	0.588036	0.18012
0.261282	0.584165	0.40104
0.187314	0.39746	0.210185
0.245211	0.500335	0.257134
0.18684	0.388287	0.115658
0.247547	0.567794	0.143655
0.153741	0.402391	0.13731
0.229205	0.522989	0.278647
0.146395	0.532512	0.135231
-0.20454	0.0703028	-0.0450152
-0.155206	0.0024718	-0.0492671
-0.105499	-0.0183151	0.0409385
-0.0631599	-0.0787773	0.14985
-0.151472	-0.0322172	-0.0489755
-0.132495	-0.00658384	-0.0412782
-0.111803	-0.0300074	0.0485435
-0.0732307	0.0134611	0.0663597
-0.144602	-0.00664787	0.052916
-0.103881	0.0825693	0.0871307
-0.136133	-0.0574488	0.0176522
-0.060856	0.0263338	0.0831317
-0.137856	0.0280886	0.0169078
-0.194917	0.0159567	0.00145188
-0.104625	-0.0420684	0.0100521
-0.0910686	0.0127973	0.0858583
-0.0946806	-0.0857403	0.0531423
-0.0949221	0.00880335	0.0367525
-0.125985	0.000108476	0.04607
-0.081241	0.0359577	0.124148
-0.318194	-0.220595	0.0475883
-0.135045	-0.0638776	0.0125412
-0.101314	-0.0136003	0.0976359
-0.137749	0.0186313	-0.0156864
-0.169498	-0.0598819	0.153645
-0.121802	0.00299488	0.111644
-0.103546	0.00105718	0.10914
-0.143098	-0.235109	0.137193
-0.0959286	0.0347371	0.113933
-0.229424	0.0502611	0.00219521
-0.103817	-0.0282923	0.0906191
-0.127144	0.0654748	0.0144767
-0.105848	-0.0107851	0.131255
-0.10552	-0.0580456	0.109955
-0.165337	-0.0203122	-0.0697895
-0.287787	0.0458535	0.0711753
-0.207379	-0.135263	-0.00637773
-0.136085	-0.0763039	0.130623
-0.157244	0.0461803	-0.0205114
-0.105761	-0.0871901	0.00309282
-0.102712	-0.0152954	0.0431633
-0.136982	-0.0442743	0.0128548
-0.192181	-0.0147102	0.178158
-0.130867	0.0669139	0.00522056
-0.129186	0.0938731	0.0385698
-0.111815	-0.0475348	0.0586256
-0.0815086	0.0172114	0.0516936
-0.0940504	0.00235271	0.124089
-0.0939993	0.00713395	0.0344853
-0.1098	0.00257503	0.049907
-0.0931508	-0.052798	0.0884307
-0.0733645	0.0232696	0.123339
-0.201755	-0.0346401	0.0893707
-0.115964	0.0567948	0.0980222
-0.225563	0.0729885	-0.0170806
-0.0650151	-0.0387816	0.133219
-0.0681082	-0.0690482	0.0934646
-0.184055	-0.126656	0.17962
-0.0991761	-0.0483003	0.142423
-0.201401	-0.0566707	0.0300071
-0.105315	-0.0242151	0.0926346
-0.0468626	0.0279569	0.240717
-0.0840317	-0.0605771	0.0498173
-0.154972	0.00348355	0.153679
-0.163515	0.0966148	0.0764201
-0.21269	0.119731	0.241083
-0.336341	0.138073	0.13845
-0.0425382	-0.0505956	0.187504
0.381592	0.162385	-0.0246941
0.414604	0.231223	-0.0663151
0.446828	0.235326	-0.0799105
0.455939	0.221619	-0.105492
0.323654	0.0665783	-0.0346494
0.33783	0.123348	-0.0535738
0.528176	0.189457	-0.0584307
0.408534	0.214211	0.0596689
0.419871	0.164497	-0.0223341
0.453815	0.0208414	-0.0959712
0.54315	0.162425	-0.0899756
0.58026	0.296379	-0.0716349
0.34657	0.213874	-0.076607
0.296422	0.134116	-0.0315051
0.373996	0.263534	-0.0518483
0.264276	0.177833	-0.0075206
0.352197	0.109575	-0.0371536
0.280759	0.143677	-0.17749
0.673081	0.124915	-0.0919567
0.586731	0.123917	-0.0139374
0.396273	0.277837	-0.0097896
0.281516	0.116219	0.0159009
0.350865	0.0507952	-0.161878
0.320938	0.0718978	-0.082426
0.280724	0.180662	0.0674676
0.416574	0.162637	-0.0429224
0.290398	0.162277	-0.0643353
0.516607	0.230894	-0.0753539
0.293564	0.137043	-0.014874
0.392497	0.135179	0.045435
0.319177	0.080189	0.0453476
0.317849	0.0942981	-0.00828982
0.41223	0.0323828	-0.0824163
0.252205	0.112727	0.0414934
0.384431	0.279673	-0.0132724
0.440023	-0.00464138	-0.0368433
0.299853	0.0361704	-0.0531396
0.283492	0.159461	0.0208722
0.366834	-0.056534	0.174687
0.577739	0.0774378	0.0859657
0.43607	0.262775	0.167003
0.605175	0.180857	0.00900671
0.347899	0.204203	0.120845
0.36979	0.194965	0.198286
0.448535	-0.139235	-0.0205223
0.5708	0.147872	0.292264
0.582608	0.155102	0.221514
0.572717	0.181654	0.163162
0.426434	0.187449	0.162702
0.565091	-0.0822524	0.157801
0.37405	0.0776078	0.0710229
0.39165	0.158581	0.17001
0.542127	0.180618	0.0367918
0.365746	0.245932	0.16368
0.217276	0.077289	0.011947
0.0817768	0.0309375	-0.0194144
0.262536	0.0589297	-0.00170621
0.151974	-0.0646635	-0.00692913
0.180096	0.0603819	-0.0941664
0.113652	-0.0192055	-0.0580584
0.125188	0.0277388	0.0987868
0.152645	0.0722049	0.0221971
0.0891721	0.0770806	-0.119475
0.22783	0.116798	-0.112186
0.0952833	-0.0947199	-0.0101368
0.239141	0.063125	-0.0131411
0.164077	0.0171622	0.0257964
0.175075	0.054944	-0.0176595
0.0905242	0.097094	-0.0659999
0.0894281	0.0248315	-0.0160771
0.0831056	0.0761346	-0.000444732
0.108464	0.0790119	-0.0184804
0.108028	0.092443	0.0324716
0.0901454	0.036844	-0.0452046
0.111425	0.0582909	0.0211005
0.0840443	0.0601371	0.0538746
0.0814135	0.0221945	0.0262276
0.164343	0.0217193	-0.0393427
0.195902	0.000947698	-0.00296309
0.222469	0.0876372	-0.0186698
0.12367	-0.0338055	0.042987
0.0738921	-0.102661	-0.0879967
0.223726	0.0762161	-0.104186
0.186066	0.0639141	0.0394329
0.086315	0.00927168	-0.0110839
0.212764	0.0817852	-0.0773665
0.105766	-0.0251164	-0.00527298
0.106483	-0.00754075	-0.00366701
0.146446	0.0696299	-0.103063
0.0809709	-0.0348972	-0.0147712
0.0738096	-0.0164887	-0.0230714
0.168872	0.0769946	-0.148202
0.186873	0.110569	0.0531995
0.118604	0.00276332	-0.151567
0.167052	-0.0372097	0.0155013
0.0875677	-0.0483041	-0.0311114
0.210883	-0.121073	0.0104698
0.179752	-0.0125749	0.0192428
0.107653	-0.0424395	-0.0176356
0.209668	0.0518888	0.0678664
0.101218	0.0141265	0.119676
0.113332	0.0250677	-0.0394535
0.0733442	0.0316186	-0.00349436
0.230649	0.10652	-0.0553089
0.0964214	0.0851185	0.0119581
0.0784499	-0.0134865	-0.0611559
0.116106	-0.0124099	-0.0110328
0.266437	0.0858623	-0.098369
0.152577	0.108717	-0.160368
0.150987	0.113787	-0.100121
0.111012	0.0692952	-0.0578402
0.13526	0.0850755	0.00308196
0.128867	0.122501	-0.0410349
0.119011	0.0593878	-0.0271616
0.0987888	0.077691	-0.0921471
0.109949	0.11648	-0.0125338
0.239847	0.0699224	0.0152264
0.0772751	-0.0571191	-0.091929
0.146787	-0.0229256	-0.0529641
0.257938	0.0578699	-0.056699
0.0987755	-0.0247443	0.0477277
0.142214	0.050613	-0.0531437
0.108263	-0.0530788	0.0442086
0.0984187	-0.0848452	0.00432006
0.13659	0.0902989	-0.120302
0.104739	-0.0521719	-0.0596522
0.0980684	0.0813263	0.0161517
0.17887	0.0152617	-0.106468
0.160179	-0.0156075	0.0200289
0.0598752	0.0153018	-0.138344
0.136543	0.0724215	-0.0293923
0.210994	-0.00904153	-0.00656919
0.0803073	0.0576739	0.0225723
0.179178	0.0427082	0.0305049
0.0718048	0.0361394	-0.0185982
0.0922576	0.0702624	-0.0110305
0.0911584	0.0681348	-0.0684856
0.0883613	-0.0593296	-0.0204608
0.171018	-0.037289	-0.0518433
0.0998356	-0.00759947	0.00339853
0.127141	0.119177	-0.0606038
0.113587	0.0526092	0.0556023
0.107918	0.026426	-0.0408616
0.157878	0.00145591	0.0848124
0.183742	-0.0852579	-0.0345906
0.323858	-0.0726016	-0.0584188
0.235728	-0.0138143	-0.00705065
0.0934411	-0.0296596	-0.0196777
0.125694	-0.11001	0.0523968
0.136807	-0.123799	0.05187
0.245329	0.0142524	-0.160796
0.108083	-0.0168814	0.005411
0.176136	0.0820752	0.031029
0.187615	-0.0968233	0.0354121
0.219365	-0.0482259	-0.0504636
0.180096	0.0188748	0.0111628
0.0933059	-0.0335512	-0.127999
0.0891801	-0.0063294	-0.0566127
0.0779839	0.0302915	-0.028033
0.207981	0.0643543	0.0699132
0.117548	-0.0079462	0.0998055
0.25141	-0.0324095	0.031065
0.0779464	0.0285287	-0.0175485
0.208907	-0.0299408	-0.0432115
0.181313	-0.0653537	-0.0266175
0.233999	-0.0207235	-0.0460816
0.100948	-0.149548	-0.0429981
0.178474	0.010803	0.0420225
0.123879	-0.1003	0.0775897
0.134186	-0.0824206	0.013246
0.236152	-0.0760606	-0.00446445
0.188847	0.0373089	-0.0289669
0.203114	-0.00848776	-0.136308
0.30718	-0.132446	-0.0152779
0.126647	-0.0478209	0.092032
0.155131	-0.0783842	-0.0538609
0.0984005	0.0664149	0.0113961
0.0947966	0.0945896	0.0361126
0.11832	-0.0763093	0.0200055
0.124797	0.0666407	-0.00222699
0.281324	-0.0141821	0.0260443
0.167192	0.00549619	-0.113183
0.191878	-0.0598002	-0.068104
0.106367	0.00961496	-0.0400891
0.155735	-0.0329047	0.0564284
0.162618	-0.139586	0.00716186
0.085688	0.0587147	-0.0518263
0.100829	0.0836841	-0.0237572
0.103784	0.0440965	-0.0649638
0.163051	-0.11744	0.0744842
0.0786904	0.0232266	0.00359164
0.159606	0.00727822	0.0404526
0.14341	-0.0346627	0.088711
0.165284	-0.0110448	0.022253
0.115042	0.0158262	-0.00124241
0.122653	-0.0815023	0.021863
0.125863	-0.0286782	-0.0504706
0.129809	-0.0176154	0.0245013
0.14981	-0.0422722	0.0413846
0.143717	-0.0401009	0.0029098
0.0116372	0.00166943	-0.0543182
0.0484846	0.0120268	0.0499133
-0.0188974	0.0236728	0.0140359
-0.0151843	0.0202161	0.0167069
-0.026298	-0.0357853	0.0619637
-0.0486473	-0.0228834	-0.0922981
0.0463183	0.0222389	0.0613876
-0.00407183	0.0212764	0.0651828
-0.078014	-0.0959816	0.0242491
0.0478923	-0.0406706	0.0414371
0.0663727	0.00621051	0.0521607
0.0400047	-0.0215547	0.00471068
-0.0607368	0.0478324	0.0302386
-0.0136922	1.00407e-05	0.100053
-0.0804384	0.0162049	0.00173263
-0.0151898	-0.0987094	-0.0216037
-0.00500484	-0.00132437	-0.0423713
0.0293842	-0.00347972	-0.0758708
0.0182582	0.0305225	0.0879406
0.0482021	-0.0130358	-0.0239535
-0.0298948	0.0119742	-0.0569708
0.0508265	-0.00773322	-0.0516692
-0.000378672	0.0279965	0.060142
-0.00901862	-0.080541	0.0792458
0.013072	-0.0495767	0.02429
0.0517621	0.0238078	-0.0815786
-0.00945286	0.0528523	0.0181698
0.0418934	0.037685	-0.0347031
0.0320596	0.0425414	-0.0480072
0.0586616	-0.0149881	0.0403072
0.0387793	0.0496138	4.16647e-05
-0.0482032	-0.0211568	0.0773012
0.00942396	-0.031049	0.00321142
-0.0172187	-0.0144585	0.0305777
-0.0312928	0.0510852	-0.0251669
-0.0289942	-0.0554473	-0.0220097
0.0399413	0.0225861	0.0352397
0.00683912	-0.00457836	0.0505217
-0.0491167	-0.0500901	-0.0351487
-0.0511011	-0.0773903	0.0415409
0.0333639	0.0313209	-0.0328515
-0.0191371	0.0265156	-0.0497725
-0.0207765	-0.0011559	-0.0252681
-0.056315	-0.0126108	0.0435569
0.0208052	0.02771	0.00640931
-0.00364408	-0.0129036	-0.0197839
-0.00190063	0.000409355	0.0367513
0.0522757	-0.0391768	0.0372072
-0.0728937	-0.0310269	-0.0427512
-0.0202465	0.0349929	0.0103342
-0.0290487	0.0252087	0.0262079
-0.0758707	0.0405418	-0.0329224
0.00610147	-0.00748673	-0.0795586
0.0012409	0.0272796	0.0583913
-0.0209133	-0.00576166	-0.0617332
0.0343372	0.0485562	0.0821572
-0.0291624	-0.0254342	0.0030694
-0.0487276	-0.0108731	-0.0211903
0.0433672	0.0235448	0.136006
-0.0763075	-0.0613917	-0.0234823
0.0752063	-0.0824258	0.0549923
-0.123334	-0.00462474	-0.0631236
-0.00696838	0.0449923	-0.0150556
0.0379243	0.0120008	0.0731185
-0.0983671	-0.0255829	-0.0279993
-0.04942	0.0474506	0.0131067
-0.0499284	-0.0374393	0.0190036
0.000111304	0.00321901	0.0321662
-0.0780398	0.018816	-0.00413605
-0.0233859	0.0281568	0.0550092
-0.0727931	0.0291354	0.00737646
-0.0326876	0.00230588	-0.0398236
-0.00328367	-0.0131143	-0.00960803
-0.0115244	-0.0513795	0.0281875
-0.0160791	-0.0360449	0.0623142
0.00982285	0.00584938	-0.00583641
0.050985	0.0657119	0.0484614
0.0122942	-0.0112283	-0.0650129
-0.0268413	-0.034272	0.110872
0.00432328	-0.0903109	0.106047
-0.069381	0.0339404	-0.0387867
-0.0472042	0.0163133	0.033673
-0.00730426	0.0462157	0.0467119
-0.0561415	-0.00642899	0.00341731
-0.0288245	0.0090791	0.0714326
0.0434867	0.029075	-0.0228123
0.0209361	-0.0282946	0.0157212
0.0198322	0.0144856	-0.0203688
0.0236811	0.00904443	0.10841
-0.0385485	-0.0321864	-0.0322598
0.0353184	0.011902	0.0125662
-0.0088944	-0.016471	0.0954168
0.00849319	0.0204635	-0.062999
-0.0218489	0.01804	-0.0562569
0.0354764	0.00723439	-0.0363894
-0.0297662	0.0332546	-0.0301752
-0.088206	-0.0155026	-0.0488629
-0.0120868	-0.00639032	0.0184784
-0.0276655	0.0506258	-0.0264983
0.0462866	-0.0426635	0.0346123
0.0386743	0.0288271	0.0436496
0.045996	0.0253053	-0.0699514
0.0535174	0.00495921	-0.0508167
-0.0406124	-0.0150617	0.109845
0.0363734	0.0384173	-0.0725784
0.0524271	0.0321428	-0.0093228
-0.122964	-0.0482606	-0.055551
0.0237091	-0.0658673	0.0282919
0.00395196	0.0559364	0.00557897
-0.0634726	-0.0359789	0.0761345
0.012686	0.0547028	-0.0266953
-0.030032	-0.0412995	0.0191867
-0.0336465	-0.00798581	0.0112424
-0.054293	0.0091275	-0.02706
-0.0161682	0.0232437	0.0943157
-0.0640069	-0.0329422	0.0666615
-0.00634297	0.00868009	0.0567346
-0.0458779	-0.0232114	0.0515498
-0.00349201	-0.00335212	0.113068
-0.0506624	-0.0571407	0.0850676
0.0055745	-0.0688927	0.0366593
0.0268402	-0.0553176	-0.0746385
0.00583597	0.0358867	-0.0684316
0.0343654	-0.0278102	-0.0688565
0.0717017	-0.0282145	-0.0185871
-0.0379387	0.0289807	0.0520311
0.0102401	0.05507	0.100561
-0.0224283	-0.0167581	0.0669302
0.0442697	0.0631258	0.124688
0.0146875	0.0516574	0.0760968
0.0692956	-0.0661196	0.0130725
-0.00839288	-0.044738	-0.0566421
0.0444597	-0.0417982	0.0195897
0.0664298	-0.0181283	-0.0380528
-0.0211569	-0.0341909	0.140214
-0.0510381	-0.0600546	0.0651147
-0.0130459	-0.0309909	0.0493013
-0.040168	-0.0876199	0.0598436
0.0185063	0.0693497	0.0884494
0.0205676	-0.0305714	0.0202376
0.0605296	0.0607045	0.0133029
0.00722166	0.052884	-0.0608448
-0.0348922	0.00897013	-0.0393994
-0.0231659	-0.00583755	0.014687
0.0219035	-0.0698987	0.0769447
-0.0693974	-0.0595719	0.0283453
-0.00764461	2.52994e-05	0.0342708
-0.0188306	0.0392677	0.0708696
-0.0751957	0.0134984	0.0365149
-0.0463949	-0.0537302	-0.0542505
-0.020436	0.032972	-0.0155861
0.0458883	0.0209381	-0.0655603
-0.096872	0.0240126	-0.0373559
-0.0195128	-0.0135196	0.0239404
-0.0349463	-0.0277629	0.0445749
0.0923025	-0.0840842	0.108316
0.0720004	-0.0624385	-0.00759919
-0.00832952	0.0476057	-0.0221235
0.0191392	0.00265284	0.00580344
-0.00598845	-0.0360766	0.0631567
0.0660999	-0.0360035	-0.00257377
-0.0160304	-0.0645206	0.0584693
-0.0743344	-0.00815557	0.0238099
-0.023856	0.0463946	-0.00169091
0.0513913	-0.0134136	0.0532292
-0.0559434	-0.00541466	-0.0233956
-0.0235853	-0.0306205	0.0276076
0.00225018	0.0190147	-0.129917
-0.0562627	0.00027325	0.012792
-0.00959847	-0.0947021	-0.0654171
0.00361305	-0.00107989	-0.0440025
0.0540585	-0.121421	-0.0630885
0.0214898	0.00173037	-0.00787911
0.0312264	-0.0290473	0.0388026
0.0291924	0.0127196	0.0578995
-0.0340545	0.0130254	-0.0279617
0.0125532	0.0476103	0.0591101
0.0456481	-0.0122578	-0.0281899
0.0552234	-0.0230938	-0.0611018
0.0461455	0.03103	0.0322203
0.0702324	-0.0687418	-0.0119475
-0.0940587	-0.00290792	0.00738567
0.058012	0.0479786	0.0868422
0.0625161	0.0383846	0.095263
0.0373205	-0.0758728	-0.0480702
0.0157577	-0.0131821	-0.00217604
-0.00642315	-0.00122938	-0.0263555
-0.0017183	-0.0718012	0.0623907
0.041886	-0.0306561	0.0725534
0.0113707	-0.0251453	-0.00590735
0.0612127	-0.0510513	0.0242894
0.00602762	-0.00711336	0.0214851
0.039548	-0.022628	0.0289328
0.0728579	-0.0954181	-0.0188687
0.0141807	0.000801724	0.047915
0.0700867	-0.115637	0.114792
0.0741916	-0.140718	0.130993
0.0834075	-0.0588084	0.0586595
0.057427	0.00559084	0.120891
0.076906	0.0391942	0.0648829
0.0750738	0.0289538	0.0490151
0.00148796	-0.080327	0.110011
0.00545444	0.0328179	0.151937
0.0971704	-0.0232418	0.118256
0.032885	0.0162949	-0.0306628

## Sheet: S5f
X position	Y position	Z position	Clusters
35.6571	27.6692	1	3
102.4	0	1	2
100.571	19.2481	1	3
3.65714	28.8722	1	10
87.7714	19.2481	1	9
18.2857	1.20301	1	3
21.0286	50.5263	1	3
85.9429	123.91	1	10
120.686	282.707	1	9
42.9714	19.2481	1	12
53.9429	25.2632	1	11
110.629	18.0451	1	11
23.7714	15.6391	1	2
63.0857	292.331	1	2
80.4571	79.3985	1	12
96	134.737	1	2
27.4286	36.0902	1	11
94.1714	7.21805	1	11
92.3429	235.188	1	9
121.6	218.947	1	12
112.457	196.09	1	11
18.2857	244.211	1	9
64.9143	30.0752	1	9
0	269.474	1	12
107.886	153.985	1	2
85.0286	256.241	1	11
43.8857	289.925	1	2
69.4857	193.684	1	12
64.9143	149.173	1	2
86.8571	168.421	1	12
120.686	190.075	1	12
123.429	246.617	1	9
100.571	72.1805	1	3
40.2286	62.5564	1	11
57.6	276.692	1	12
118.857	291.128	1	12
117.943	104.662	1	2
100.571	263.459	1	2
32.9143	160	1	11
42.9714	229.774	1	12
101.486	218.947	1	12
55.7714	257.444	1	2
1.82857	252.632	1	12
79.5429	289.925	1	2
54.8571	153.383	1	11
10.0571	273.083	1	2
84.1143	39.0977	1	9
82.2857	31.2782	1	9
55.7714	291.128	1	12
42.0571	42.1053	1	10
20.1143	232.18	1	2
72.2286	92.6316	1	2
62.1714	176.842	1	12
93.2571	113.083	1	3
111.543	93.8346	1	2
102.4	193.684	1	9
71.3143	57.7444	1	11
60.3429	193.684	1	12
97.8286	38.4962	1	11
85.0286	277.895	1	12
26.5143	70.9774	1	3
74.9714	20.4511	1	12
80.4571	114.286	1	2
26.5143	61.3534	1	11
50.2857	185.263	1	12
117.943	86.6165	1	12
59.4286	81.8045	1	2
67.6571	262.256	1	12
114.286	258.647	1	11
70.4	105.865	1	2
76.8	126.316	1	2
44.8	200.902	1	11
74.9714	221.955	1	12
42.0571	121.504	1	2
122.514	149.173	1	2
101.486	123.91	1	9
99.6571	84.2105	1	2
84.1143	236.992	1	2
79.5429	63.7594	1	7
58.5143	221.353	1	2
59.4286	13.2331	1	12
80.4571	147.97	1	11
73.1429	34.8872	1	12
27.4286	292.331	1	2
93.2571	170.827	1	12
91.4286	92.6316	1	1
99.6571	157.594	1	2
107.886	135.94	1	2
63.0857	129.925	1	12
33.8286	85.4135	1	2
101.486	143.158	1	12
33.8286	185.263	1	12
94.1714	273.083	1	2
73.1429	137.143	1	2
109.714	217.744	1	2
106.971	181.654	1	12
122.514	175.639	1	12
53.9429	230.977	1	12
76.8	172.03	1	12
85.9429	102.256	1	2
36.5714	169.624	1	11
86.8571	28.8722	1	9
122.514	24.0602	1	11
119.771	197.293	1	12
54.8571	15.6391	1	2
52.1143	151.579	1	2
79.5429	86.6165	1	2
120.686	274.286	1	2
82.2857	107.068	1	2
105.143	10.8271	1	2
48.4571	229.774	1	9
96.4571	211.729	1	12
64	8.42105	1	11
57.6	172.632	1	2
57.6	144.361	1	12
76.8	252.632	1	2
56.6857	36.0902	1	11
96	101.654	1	2
103.314	153.985	1	9
42.9714	131.128	1	2
62.1714	166.015	1	2
81.3714	21.6541	1	9
49.3714	46.9173	1	11
114.286	126.316	1	12
21.0286	9.62406	1	3
65.8286	39.6992	1	2
53.0286	280.301	1	12
78.6286	211.729	1	11
18.2857	223.759	1	12
85.0286	176.842	1	12
87.3143	234.586	1	12
45.7143	263.459	1	12
70.4	255.038	1	9
30.1714	54.1353	1	3
99.6571	92.6316	1	2
62.1714	209.323	1	12
81.3714	267.068	1	11
109.714	187.669	1	12
74.0571	180.451	1	12
78.6286	236.992	1	2
104.229	257.444	1	12
71.3143	274.286	1	2
113.371	101.053	1	2
10.9714	40.9023	1	3
50.2857	178.045	1	12
77.7143	281.504	1	12
86.8571	216.541	1	12
43.8857	210.526	1	12
85.0286	115.489	1	2
37.0286	33.6842	2	10
134.857	30.0752	2	12
100.114	31.2782	2	3
115.657	28.8722	2	9
129.371	32.4812	2	10
107.429	19.2481	2	10
56.2286	13.2331	2	3
38.8571	45.7143	2	3
60.8	51.7293	2	12
95.5429	37.2932	2	12
123.886	42.1053	2	10
52.5714	238.195	2	12
64.4571	33.6842	2	12
111.086	279.098	2	2
137.143	261.053	2	12
119.314	204.511	2	12
72.6857	58.9474	2	2
94.1714	14.4361	2	10
44.3429	57.7444	2	12
32.4571	56.5414	2	10
121.143	226.165	2	12
125.714	282.707	2	2
108.343	127.519	2	2
48.9143	87.8195	2	3
69.0286	222.556	2	2
117.486	243.008	2	2
69.9429	117.895	2	2
48	2.40602	2	2
85.4857	41.5038	2	2
71.7714	282.707	2	11
54.4	291.128	2	12
98.2857	135.94	2	2
86.4	204.511	2	12
74.5143	43.3083	2	12
134.857	193.684	2	12
61.7143	298.346	2	9
99.2	147.97	2	9
80.9143	75.7895	2	2
99.2	60.1504	2	3
48.9143	121.504	2	3
84.5714	160	2	11
111.086	164.812	2	2
57.1429	0	2	2
109.257	230.977	2	2
84.1143	182.857	2	9
109.257	191.278	2	12
120.229	265.865	2	12
66.2857	255.038	2	12
78.1714	175.639	2	2
81.8286	233.383	2	2
45.2571	155.188	2	2
75.8857	298.346	2	12
94.6286	288.722	2	2
79.0857	263.459	2	9
63.5429	200.902	2	12
101.029	277.895	2	9
90.0571	276.692	2	12
69.9429	131.128	2	12
63.5429	150.376	2	2
83.6571	28.8722	2	9
71.7714	245.414	2	2
48.9143	298.346	2	12
82.2857	57.7444	2	2
7.77143	40.9023	2	2
136.686	64.9624	2	3
17.3714	78.1955	2	3
104.686	220.752	2	12
51.6571	160	2	2
112.914	141.955	2	2
95.5429	180.451	2	12
133.943	123.91	2	2
115.657	54.1353	2	4
0	107.068	2	11
68.1143	169.624	2	12
97.3714	211.729	2	12
55.3143	226.165	2	11
69.9429	70.9774	2	2
25.1429	147.97	2	2
77.2571	194.887	2	12
41.6	246.617	2	2
95.0857	160.602	2	9
117.486	117.895	2	2
101.029	173.835	2	2
103.771	116.692	2	2
70.8571	265.865	2	12
53.4857	61.3534	2	2
107.429	246.617	2	9
125.714	232.18	2	2
118.4	151.579	2	2
113.829	181.654	2	2
97.3714	196.09	2	12
128.457	253.835	2	9
54.4	45.7143	2	12
24.2286	97.4436	2	3
89.1429	295.94	2	12
91.8857	255.038	2	9
51.2	146.767	2	11
101.029	233.383	2	12
57.1429	120.301	2	2
103.771	263.459	2	9
60.8	249.023	2	2
60.8	175.639	2	12
63.5429	232.18	2	2
83.6571	270.677	2	9
41.6	16.8421	2	3
24.2286	37.2932	2	10
121.143	28.8722	2	10
107.429	107.068	2	2
107.429	28.8722	2	3
71.7714	82.406	2	3
100.114	6.01504	2	10
1.37143	43.3083	2	2
68.1143	285.113	2	12
125.714	295.94	2	12
58.9714	28.8722	2	11
99.2	122.707	2	2
9.6	83.0075	2	11
74.5143	126.316	2	2
55.3143	54.1353	2	12
81.8286	202.105	2	12
62.6286	221.955	2	2
122.971	122.105	2	2
99.2	160	2	9
104.686	209.323	2	12
95.5429	143.158	2	2
84.5714	215.338	2	12
131.2	259.85	2	12
90.9714	164.812	2	12
76.3429	245.414	2	2
49.8286	188.872	2	12
54.4	151.579	2	2
64	265.865	2	12
122.971	163.609	2	2
96.9143	298.346	2	12
81.8286	168.421	2	12
97.3714	111.88	2	2
64.4571	292.331	2	12
85.0286	52.9323	3	4
156.343	34.8872	3	9
92.3429	20.4511	3	1
110.629	45.7143	3	9
54.8571	45.7143	3	9
117.943	16.8421	3	2
57.6	57.7444	3	9
98.7429	44.5113	3	4
81.3714	20.4511	3	10
149.029	98.0451	3	4
45.7143	19.2481	3	4
131.657	79.3985	3	9
87.7714	42.1053	3	3
21.9429	9.62406	3	1
98.7429	30.0752	3	4
117.943	40.3008	3	2
156.343	48.1203	3	9
81.3714	0	3	11
54.8571	85.4135	3	4
98.7429	57.7444	3	4
85.0286	69.7744	3	2
54.8571	34.8872	3	3
79.5429	79.3985	3	12
75.8857	7.21805	3	11
32.9143	56.5414	3	7
125.257	187.068	3	3
110.629	172.03	3	2
43.8857	57.1429	3	10
104.229	18.0451	3	4
56.6857	22.8571	3	4
100.571	90.2256	3	4
128.914	198.496	3	12
66.7429	66.1654	3	12
90.5143	80.6015	3	9
135.314	44.5113	3	3
33.8286	270.677	3	12
93.2571	121.504	3	3
10.9714	58.9474	3	2
138.514	80.6015	3	2
72.2286	250.226	3	2
63.0857	227.368	3	12
84.1143	58.9474	3	3
54.8571	256.241	3	11
77.7143	140.752	3	12
22.8571	30.0752	3	4
145.371	51.7293	3	12
105.143	287.519	3	11
34.7429	89.0226	3	4
86.8571	180.451	3	12
24.6857	81.203	3	10
152.686	89.0226	3	3
32	256.241	3	12
50.2857	79.3985	3	2
87.7714	202.105	3	11
125.257	56.5414	3	10
91.4286	153.985	3	2
134.4	271.88	3	2
58.5143	240.602	3	12
21.9429	92.6316	3	10
106.971	245.414	3	9
79.5429	127.519	3	2
97.8286	214.135	3	9
20.1143	66.1654	3	10
87.7714	273.083	3	12
80.4571	91.4286	3	2
61.2571	262.256	3	2
36.5714	206.917	3	2
116.114	61.3534	3	10
39.3143	80.6015	3	4
69.4857	150.376	3	2
101.486	68.5714	3	3
87.7714	227.368	3	12
83.2	162.406	3	12
116.114	215.338	3	9
65.8286	277.895	3	9
102.4	276.692	3	12
63.0857	135.94	3	2
84.1143	282.707	3	12
62.1714	89.0226	3	2
9.14286	81.8045	3	2
125.257	72.1805	3	4
102.4	168.421	3	2
111.543	202.707	3	12
63.0857	48.1203	3	12
12.8	44.5113	3	4
61.2571	291.128	3	2
82.2857	265.865	3	12
117.943	264.662	3	12
65.8286	14.4361	3	2
127.086	216.541	3	2
99.6571	192.481	3	2
52.1143	166.015	3	3
50.2857	151.579	3	2
56.6857	282.105	3	2
98.7429	258.647	3	12
38.4	164.812	3	1
106.971	30.0752	3	3
117.029	247.82	3	2
16.4571	228.571	3	11
56.6857	144.361	3	3
96	147.97	3	2
67.6571	163.609	3	11
160	38.4962	3	9
146.286	34.8872	3	2
155.429	14.4361	3	9
109.714	51.7293	3	4
61.2571	62.5564	3	2
87.7714	48.1203	3	10
0	9.62406	3	1
47.5429	32.4812	3	4
111.543	15.6391	3	4
52.1143	64.9624	3	11
42.0571	44.5113	3	3
87.7714	31.2782	3	4
41.6	69.7744	3	11
132.571	0	3	1
116.114	44.5113	3	9
49.3714	257.444	3	12
93.2571	215.338	3	9
134.4	89.0226	3	2
83.2	201.504	3	2
118.857	24.0602	3	1
150.857	40.9023	3	9
70.4	265.865	3	12
56.6857	233.383	3	2
100.571	84.2105	3	4
66.7429	156.391	3	2
107.886	36.0902	3	2
105.143	212.932	3	9
83.2	156.391	3	2
32.9143	243.008	3	12
119.771	197.293	3	2
108.8	237.594	3	9
130.743	67.3684	3	2
65.8286	74.5865	3	2
73.1429	216.541	3	12
100.571	241.805	3	2
127.086	79.3985	3	3
90.5143	174.436	3	2
63.0857	123.91	3	2
101.486	291.729	3	12
67.6571	256.241	3	9
97.8286	158.797	3	9
15.5429	86.6165	3	3
91.4286	97.4436	3	4
138.971	55.3383	3	7
54.8571	175.639	3	12
46.6286	298.346	3	2
55.7714	212.932	3	12
106.971	163.609	3	2
90.5143	57.7444	3	3
69.4857	132.331	3	3
103.314	198.496	3	9
30.1714	69.7744	3	11
56.2286	294.737	3	2
130.743	245.414	3	12
55.7714	158.797	3	3
114.286	293.534	3	12
91.4286	209.323	3	2
69.4857	270.677	3	12
121.6	83.0075	3	4
49.3714	57.7444	3	11
134.4	76.9925	3	2
71.3143	167.218	3	12
129.829	30.0752	3	3
50.2857	74.5865	4	4
80.4571	73.3835	4	4
89.6	97.4436	4	4
159.086	31.2782	4	9
51.2	108.271	4	4
53.9429	96.2406	4	3
91.4286	48.1203	4	9
85.9429	67.3684	4	9
152.686	42.1053	4	2
73.1429	86.6165	4	4
129.829	24.0602	4	9
63.0857	40.9023	4	12
142.629	28.8722	4	9
88.6857	291.128	4	11
71.3143	58.9474	4	11
104.229	81.8045	4	4
134.4	69.7744	4	1
83.2	149.173	4	4
124.343	197.293	4	2
111.543	200.902	4	11
82.2857	309.774	4	2
87.3143	86.6165	4	8
88.6857	20.4511	4	1
44.8	27.6692	4	4
65.8286	26.4662	4	1
94.1714	60.1504	4	11
48.4571	116.692	4	3
65.8286	135.94	4	4
95.0857	208.12	4	12
24.6857	26.4662	4	4
116.114	108.271	4	3
6.4	28.8722	4	1
32.9143	99.8496	4	4
63.0857	192.481	4	2
154.514	194.887	4	9
145.371	108.271	4	1
102.4	10.8271	4	1
49.3714	268.271	4	11
85.4857	123.308	4	3
117.943	30.0752	4	9
95.0857	37.2932	4	3
126.171	39.6992	4	9
65.8286	274.286	4	12
69.4857	304.361	4	12
102.4	215.338	4	2
32.9143	293.534	4	11
109.714	282.707	4	12
78.1714	52.9323	4	11
37.4857	19.2481	4	4
117.943	3.60902	4	4
117.029	181.654	4	2
132.571	15.6391	4	1
78.6286	294.737	4	12
80.4571	176.842	4	2
32.9143	31.2782	4	1
109.714	172.03	4	1
110.629	131.128	4	1
105.143	238.195	4	12
113.371	91.4286	4	3
69.9429	258.647	4	12
4.57143	216.541	4	2
18.2857	182.857	4	2
47.5429	300.752	4	12
32.9143	51.7293	4	11
97.8286	200.902	4	12
59.4286	280.301	4	11
54.8571	140.752	4	4
79.5429	215.338	4	11
75.8857	318.797	4	12
77.7143	21.6541	4	3
11.8857	109.474	4	3
9.14286	206.917	4	11
114.286	294.737	4	12
108.8	157.594	4	1
81.3714	274.286	4	11
42.9714	52.9323	4	3
28.3429	263.459	4	12
117.943	320	4	12
149.029	187.669	4	12
84.1143	204.511	4	9
27.4286	179.248	4	2
69.4857	145.564	4	2
47.0857	136.541	4	1
28.3429	141.955	4	3
30.1714	62.5564	4	2
131.657	292.331	4	12
85.9429	226.165	4	11
149.029	244.211	4	12
36.5714	257.444	4	12
43.8857	197.293	4	9
92.3429	267.068	4	9
112.457	69.7744	4	2
146.286	307.97	4	2
114.286	55.3383	4	7
111.543	212.932	4	12
141.714	291.128	4	12
117.029	77.594	4	4
103.314	31.2782	4	2
125.257	221.353	4	11
53.0286	234.586	4	12
94.1714	306.767	4	12
131.657	305.564	4	12
145.371	264.662	4	2
83.2	258.647	4	2
110.629	13.2331	4	1
58.0571	124.511	4	1
40.6857	7.21805	4	3
126.171	0	4	2
44.8	316.391	4	2
40.2286	273.083	4	12
100.571	168.421	4	1
108.343	119.098	4	1
43.8857	145.564	4	3
74.0571	156.391	4	12
139.886	46.9173	4	12
35.6571	120.301	4	4
110.629	261.053	4	11
70.4	126.316	4	2
80.4571	109.474	4	4
136.229	34.8872	4	9
52.1143	66.1654	4	10
126.171	202.105	4	11
50.2857	91.4286	4	3
58.5143	101.053	4	2
45.7143	97.4436	4	2
85.0286	48.1203	4	12
69.4857	48.1203	4	2
73.1429	97.4436	4	3
68.5714	21.6541	4	3
46.6286	57.7444	4	11
159.086	186.466	4	9
120.686	24.0602	4	9
58.9714	27.6692	4	2
88.6857	281.504	4	12
33.8286	72.1805	4	2
75.4286	67.3684	4	4
118.857	190.075	4	1
140.8	10.8271	4	2
86.8571	31.2782	4	3
32	24.0602	4	4
59.4286	133.534	4	3
50.2857	81.8045	4	3
105.143	179.248	4	3
50.2857	32.4812	4	2
87.7714	262.256	4	12
40.2286	247.82	4	12
105.143	273.083	4	12
44.8	276.692	4	12
37.4857	86.6165	4	10
64	13.2331	4	12
113.371	218.947	4	12
62.1714	182.857	4	12
83.2	293.534	4	11
32	298.947	4	11
21.9429	188.872	4	2
125.257	226.165	4	11
73.1429	289.925	4	12
93.2571	104.662	4	4
22.8571	166.015	4	1
77.7143	190.677	4	12
99.6571	135.94	4	1
102.4	99.8496	4	4
32.9143	156.391	4	1
0	32.4812	4	9
48.4571	13.2331	4	2
38.4	62.5564	4	3
133.486	87.8195	4	3
27.4286	48.7218	4	3
41.1429	161.203	4	3
63.5429	250.226	4	12
52.1143	251.429	4	12
50.2857	126.316	4	3
92.3429	241.805	4	12
147.2	34.8872	4	9
21.9429	204.511	4	2
25.6	102.256	4	10
110.629	80.6015	4	3
75.8857	14.4361	4	11
96.9143	270.677	4	12
89.6	52.9323	4	11
93.2571	285.113	4	12
115.2	25.2632	4	9
156.343	173.233	4	2
32.9143	85.4135	4	10
3.61582	43.2432	1	4
104.859	29.6525	1	10
25.3107	32.1236	1	11
80.452	39.5367	1	11
104.407	12.3552	1	2
71.4124	138.378	1	3
32.5424	37.0656	1	9
42.4859	32.1236	1	11
76.8362	50.6564	1	9
16.2712	45.7143	1	3
100.339	50.6564	1	11
28.4746	12.973	1	2
88.5876	42.0077	1	11
83.1638	32.1236	1	2
67.7966	305.174	1	11
49.7175	59.305	1	12
75.0282	158.147	1	2
57.8531	133.436	1	12
65.9887	65.4826	1	2
95.8192	23.4749	1	11
43.3898	40.7722	1	2
69.6045	30.888	1	12
60.113	140.849	1	2
60.565	206.332	1	2
46.1017	179.768	1	3
73.2203	286.641	1	2
27.1186	50.6564	1	12
60.565	294.054	1	11
84.0678	61.7761	1	11
41.5819	160.618	1	2
89.4915	301.467	1	11
62.3729	182.857	1	11
73.2203	243.398	1	11
90.3955	142.085	1	2
77.7401	218.687	1	2
29.8305	233.514	1	12
70.5085	211.274	1	12
39.774	21.0039	1	2
65.0847	105.019	1	3
61.4689	82.7799	1	12
73.2203	113.668	1	1
55.1412	161.853	1	2
57.8531	49.4208	1	9
50.6215	112.432	1	1
51.5254	213.745	1	12
84.0678	135.907	1	12
93.1073	67.9537	1	11
48.8136	263.166	1	11
103.051	235.985	1	2
38.8701	256.988	1	12
61.4689	258.224	1	11
94.0113	206.332	1	12
85.8757	175.444	1	2
56.9492	221.158	1	12
47.9096	7.41313	1	2
73.6723	171.737	1	12
37.9661	54.3629	1	11
32.5424	128.494	1	2
92.2034	247.104	1	12
42.4859	214.981	1	11
94.0113	282.934	1	11
53.3333	281.699	1	11
40.678	239.691	1	12
106.667	274.286	1	12
59.661	195.212	1	9
104.859	219.923	1	12
63.2768	123.552	1	2
11.7514	66.7181	1	10
27.1186	247.104	1	11
81.3559	203.861	1	9
47.0056	234.749	1	12
107.571	298.996	1	3
0	67.9537	1	4
37.0621	198.919	1	12
96.7232	258.224	1	11
71.4124	75.3668	1	12
37.0621	287.876	1	12
30.7345	275.521	1	12
28.9266	103.784	1	3
101.243	69.1892	1	2
19.887	34.5946	1	11
105.763	40.7722	1	2
69.6045	130.965	1	3
29.3785	45.7143	1	9
47.9096	38.3012	1	9
90.3955	0	1	3
31.6384	28.417	1	11
44.2938	64.2471	1	12
66.8927	98.8417	1	11
16.2712	21.0039	1	4
62.3729	306.409	1	12
45.1977	21.0039	1	2
84.0678	306.409	1	2
85.8757	206.332	1	12
76.3842	229.807	1	12
99.435	34.5946	1	11
63.2768	289.112	1	11
53.3333	296.525	1	11
91.2994	50.6564	1	11
37.0621	98.8417	1	3
94.0113	149.498	1	3
30.7345	224.865	1	12
40.678	145.792	1	11
79.548	175.444	1	9
96.7232	233.514	1	12
69.6045	280.463	1	12
57.8531	258.224	1	12
88.5876	166.795	1	2
47.9096	249.575	1	2
105.763	207.568	1	2
43.3898	259.459	1	12
51.5254	180.386	1	11
78.6441	98.8417	1	3
89.4915	242.162	1	12
79.548	80.3089	1	3
37.9661	65.4826	1	11
62.3729	66.7181	1	2
90.3955	289.112	1	11
48.8136	311.351	1	11
48.8136	285.405	1	11
51.5254	51.8919	1	12
69.1525	155.676	1	12
51.5254	130.965	1	2
48.8136	202.625	1	12
0	42.0077	2	9
141.017	19.7683	2	1
12.6554	23.4749	2	9
104.859	7.41313	2	2
118.418	64.2471	2	11
56.9492	56.834	2	2
57.8531	7.41313	2	12
12.2034	6.17761	2	9
131.073	60.5405	2	12
25.3107	14.8263	2	1
117.514	28.417	2	10
116.61	13.5907	2	12
89.4915	193.977	2	12
58.7571	44.4788	2	3
21.6949	59.305	2	3
84.0678	171.737	2	4
102.147	164.324	2	2
42.4859	58.0695	2	2
135.593	49.4208	2	3
145.537	70.4247	2	10
122.938	35.8301	2	4
78.6441	51.8919	2	10
65.0847	63.0116	2	11
54.2373	16.0618	2	4
24.4068	34.5946	2	1
113.898	48.1853	2	2
57.8531	88.9575	2	2
151.864	75.3668	2	10
142.825	55.5985	2	3
32.5424	68.5714	2	4
65.5367	87.722	2	10
24.4068	97.6062	2	3
142.825	37.6834	2	1
68.7006	27.1815	2	10
104.859	35.8301	2	3
50.6215	61.7761	2	10
112.994	72.8958	2	11
97.6271	166.795	2	4
105.763	197.683	2	9
75.9322	97.6062	2	12
80.452	158.147	2	3
112.994	172.973	2	4
111.186	54.3629	2	11
85.8757	87.722	2	2
112.09	298.996	2	2
101.243	92.6641	2	3
97.6271	302.703	2	12
75.9322	66.7181	2	2
107.571	76.6023	2	12
94.9153	65.4826	2	12
102.147	16.0618	2	3
45.1977	72.8958	2	4
9.49153	61.7761	2	1
118.87	193.359	2	1
136.497	316.293	2	11
23.9548	74.1313	2	3
78.6441	205.097	2	3
28.9266	85.251	2	4
0.903955	92.6641	2	2
76.8362	284.17	2	11
82.2599	266.873	2	12
128.362	291.583	2	2
109.379	223.629	2	12
134.689	274.286	2	11
121.13	320	2	11
57.8531	290.347	2	12
118.418	95.1351	2	11
43.3898	37.0656	2	4
70.5085	298.996	2	12
69.6045	171.737	2	2
124.746	196.448	2	2
63.2768	234.749	2	11
111.186	161.853	2	1
73.2203	273.05	2	11
60.565	249.575	2	2
10.3955	79.0734	2	9
91.2994	279.228	2	12
94.9153	22.2394	2	2
121.13	112.432	2	4
122.938	280.463	2	11
51.5254	277.992	2	11
73.6723	192.741	2	12
154.576	302.703	2	11
116.61	255.753	2	12
94.4633	248.34	2	12
114.802	210.039	2	12
47.9096	90.8108	2	4
108.927	263.784	2	12
96.7232	290.347	2	2
80.452	224.865	2	12
98.5311	208.185	2	12
143.729	259.459	2	11
90.3955	313.822	2	11
138.305	301.467	2	11
131.073	106.255	2	3
101.243	228.571	2	9
39.774	77.8378	2	3
120.226	305.174	2	11
148.249	286.641	2	11
150.96	273.05	2	2
61.4689	260.695	2	11
60.565	305.174	2	11
131.977	259.459	2	11
142.825	30.888	2	1
122.938	71.6602	2	11
78.6441	307.645	2	11
4.51977	51.8919	2	9
65.0847	44.4788	2	4
124.746	42.0077	2	3
62.3729	32.1236	2	4
56.4972	66.7181	2	12
36.1582	28.417	2	1
41.5819	7.41313	2	4
103.955	175.444	2	4
26.2147	48.1853	2	12
146.441	86.4865	2	10
71.4124	57.4517	2	4
122.938	70.4247	2	11
129.266	11.1197	2	1
155.48	32.1236	2	2
85.8757	189.035	2	2
121.13	16.0618	2	2
16.7232	45.7143	2	9
70.5085	81.5444	2	2
86.7797	71.6602	2	2
52.4294	55.5985	2	2
34.3503	82.7799	2	4
129.266	66.7181	2	11
125.65	92.6641	2	3
51.9774	295.29	2	12
80	296.525	2	11
53.3333	75.3668	2	11
50.6215	34.5946	2	10
107.571	66.7181	2	3
86.7797	179.151	2	7
68.7006	242.162	2	12
123.842	271.815	2	12
138.305	223.629	2	2
68.7006	11.1197	2	1
103.051	0	2	2
134.689	289.112	2	12
119.322	197.683	2	2
9.03955	46.9498	2	9
11.7514	33.3591	2	9
85.4237	193.359	2	2
115.706	271.815	2	11
84.9718	61.7761	3	4
96.7232	12.3552	3	2
112.09	25.9459	3	1
34.3503	79.0734	3	4
42.4859	46.9498	3	12
86.7797	80.3089	3	4
93.1073	58.0695	3	11
43.3898	55.5985	3	11
3.61582	39.5367	3	1
47.0056	83.3977	3	2
58.7571	25.9459	3	12
81.3559	48.8031	3	10
84.9718	0	3	1
95.8192	77.8378	3	4
4.51977	49.4208	3	3
75.0282	35.8301	3	4
52.4294	91.4286	3	12
111.186	60.5405	3	3
57.8531	291.583	3	9
30.7345	22.2394	3	4
41.5819	13.5907	3	2
107.571	76.6023	3	12
95.8192	95.1351	3	11
4.51977	13.5907	3	1
74.1243	100.077	3	12
59.661	61.7761	3	12
20.791	80.3089	3	4
58.7571	80.3089	3	3
63.2768	186.564	3	9
20.791	49.4208	3	3
88.5876	18.5328	3	4
74.1243	143.32	3	1
44.2938	66.7181	3	10
103.955	54.3629	3	4
73.2203	16.0618	3	1
38.8701	37.0656	3	4
11.7514	58.0695	3	4
51.5254	260.695	3	12
19.887	150.734	3	4
75.9322	175.444	3	1
84.0678	270.579	3	12
111.186	135.907	3	2
73.2203	59.305	3	2
99.435	190.27	3	1
111.186	86.4865	3	4
73.2203	82.7799	3	1
85.8757	161.853	3	1
8.13559	72.8958	3	9
34.3503	63.0116	3	3
120.226	56.834	3	4
40.678	216.216	3	2
60.565	164.324	3	3
34.3503	249.575	3	12
26.2147	6.17761	3	4
56.0452	248.34	3	12
26.2147	269.344	3	12
69.6045	189.035	3	2
9.9435	33.3591	3	4
36.1582	168.031	3	2
28.9266	82.7799	3	4
84.9718	189.035	3	9
39.774	263.166	3	12
111.186	149.498	3	1
52.4294	109.961	3	2
103.051	35.8301	3	4
100.339	180.386	3	3
69.6045	165.56	3	3
88.5876	260.695	3	2
111.186	239.691	3	2
84.9718	93.8996	3	3
42.4859	177.915	3	3
42.4859	232.278	3	12
63.2768	97.6062	3	2
33.4463	92.6641	3	3
79.548	203.861	3	2
65.9887	45.7143	3	3
58.7571	229.807	3	12
8.13559	245.869	3	2
8.13559	219.923	3	2
105.763	274.286	3	9
103.955	258.224	3	2
102.147	165.56	3	4
20.791	244.633	3	11
56.0452	275.521	3	12
9.9435	84.0154	3	3
35.2542	198.919	3	12
47.9096	195.212	3	11
65.9887	207.568	3	2
21.6949	223.629	3	12
12.2034	2.47104	3	1
57.8531	19.7683	3	3
89.4915	69.1892	3	3
23.5028	44.4788	3	4
67.7966	33.3591	3	4
78.6441	61.7761	3	4
49.7175	54.3629	3	12
105.763	8.64865	3	1
37.0621	72.8958	3	4
45.1977	77.8378	3	9
44.2938	28.417	3	10
0	56.834	3	4
28.0226	13.5907	3	4
56.0452	74.1313	3	9
67.7966	21.0039	3	4
99.435	67.9537	3	12
111.186	208.803	3	2
65.9887	56.2162	3	12
40.678	91.4286	3	2
33.4463	239.691	3	12
100.339	86.4865	3	10
29.8305	289.112	3	12
43.3898	153.822	3	2
108.475	140.232	3	2
106.667	205.097	3	3
100.339	9.88417	3	1
121.13	56.834	4	9
60.565	6.17761	4	1
32.5424	122.934	4	4
71.4124	307.645	4	12
65.9887	18.5328	4	1
36.1582	164.324	4	4
65.9887	69.1892	4	3
77.7401	21.0039	4	1
77.7401	0	4	1
87.6836	238.456	4	9
27.1186	85.251	4	4
87.6836	14.8263	4	1
23.5028	70.4247	4	9
37.0621	103.784	4	12
34.3503	72.8958	4	9
29.8305	149.498	4	2
22.5989	55.5985	4	4
0.903955	49.4208	4	1
117.514	198.919	4	1
20.791	155.676	4	4
37.0621	178.533	4	9
26.2147	102.548	4	4
0.903955	235.985	4	12
17.1751	1.23552	4	2
84.0678	80.3089	4	4
116.61	149.498	4	2
52.4294	148.263	4	3
83.1638	258.224	4	9
76.8362	106.255	4	2
49.7175	100.077	4	2
3.61582	67.9537	4	11
49.7175	180.386	4	4
30.7345	91.4286	4	2
49.7175	109.961	4	4
73.2203	148.263	4	4
64.1808	247.104	4	9
117.514	90.1931	4	2
79.548	240.927	4	2
74.1243	59.305	4	4
18.0791	123.552	4	3
78.6441	289.112	4	11
64.1808	224.865	4	12
68.7006	76.6023	4	12
108.475	171.737	4	1
67.7966	268.108	4	12
16.2712	135.907	4	1
115.706	229.807	4	2
84.9718	118.61	4	3
49.7175	33.3591	4	3
78.6441	29.6525	4	1
54.2373	122.317	4	3
53.3333	160.618	4	1
62.3729	190.27	4	1
12.6554	112.432	4	4
40.678	143.32	4	4
85.4237	155.676	4	3
56.9492	85.251	4	12
26.2147	244.633	4	12
112.994	252.046	4	12
46.1017	125.405	4	11
35.7062	250.193	4	12
91.2994	172.973	4	1
98.5311	54.3629	4	3
92.2034	253.282	4	12
44.2938	219.923	4	12
93.1073	108.726	4	3
2.71186	180.386	4	1
78.6441	191.506	4	1
43.3898	280.463	4	9
65.9887	151.969	4	4
61.4689	139.614	4	4
11.7514	11.1197	4	2
0	129.73	4	4
115.706	105.019	4	3
67.7966	46.9498	4	3
59.661	169.266	4	1
27.1186	270.579	4	12
28.9266	223.012	4	2
48.8136	265.637	4	9
18.9831	23.4749	4	4
79.548	127.259	4	4
45.1977	50.0386	4	11
69.6045	215.598	4	2
87.6836	269.344	4	9
74.1243	93.8996	4	11
103.955	86.4865	4	3
65.0847	113.668	4	2
41.5819	303.938	4	12
2.25989	95.1351	4	3
15.3672	96.3707	4	1
90.3955	144.556	4	10
59.661	254.517	4	2
94.0113	92.6641	4	12
37.0621	233.514	4	12
72.3164	275.521	4	2
58.7571	77.8378	4	11
12.6554	242.162	4	12
91.2994	70.4247	4	2
28.9266	35.8301	4	2
85.8757	43.2432	4	4
16.2712	169.266	4	1
47.9096	301.467	4	12
12.6554	259.459	4	12
4.51977	140.849	4	3
75.9322	228.571	4	2
100.339	256.988	4	12
96.7232	39.5367	4	1
14.4633	150.734	4	3
67.7966	235.985	4	12
121.13	116.139	4	3
42.4859	90.1931	4	12
29.3785	280.463	4	12
72.3164	14.8263	4	1
59.661	151.969	4	3
75.0282	296.525	4	12
94.0113	18.5328	4	1
87.6836	27.1815	4	1
86.3277	303.938	4	12
106.667	156.911	4	9
46.1017	140.849	4	3
75.0282	271.815	4	12
102.147	95.1351	4	2
73.2203	66.7181	4	3
34.3503	114.903	4	2
0	118.61	4	10
111.186	274.286	4	12
94.0113	244.633	4	2
26.2147	129.73	4	4
120.226	34.5946	5	9
99.435	210.039	5	9
75.9322	216.216	5	12
117.514	21.0039	5	2
159.096	135.907	5	11
64.1808	147.027	5	1
16.2712	210.656	5	12
150.056	145.792	5	9
16.2712	34.5946	5	12
49.7175	112.432	5	3
132.881	135.907	5	9
94.0113	254.517	5	11
134.689	149.498	5	9
155.48	290.347	5	11
90.3955	216.216	5	12
98.5311	237.22	5	12
129.266	27.1815	5	9
120.226	218.687	5	11
28.9266	34.5946	5	2
58.7571	132.201	5	1
56.0452	118.61	5	10
74.1243	174.208	5	1
96.7232	92.6641	5	12
20.791	258.224	5	11
73.2203	82.7799	5	2
113.898	266.873	5	2
0.903955	228.571	5	12
148.249	134.672	5	1
84.9718	208.803	5	9
160	159.382	5	12
121.13	243.398	5	12
77.7401	282.934	5	12
66.8927	242.162	5	12
90.3955	16.0618	5	3
110.282	219.923	5	12
101.243	182.857	5	1
115.706	205.097	5	12
7.23164	37.0656	5	11
95.8192	3.70656	5	2
35.2542	117.375	5	3
75.9322	226.1	5	2
145.537	259.459	5	12
84.9718	250.193	5	12
26.2147	233.514	5	12
148.249	202.008	5	12
150.056	33.3591	5	9
54.2373	168.031	5	2
62.3729	211.274	5	2
79.548	0	5	2
46.1017	147.027	5	11
24.4068	116.139	5	2
98.5311	32.1236	5	12
100.339	106.255	5	2
60.565	284.17	5	12
60.565	32.1236	5	11
68.7006	158.147	5	3
71.4124	27.1815	5	11
66.8927	93.8996	5	3
136.497	252.046	5	12
50.6215	248.34	5	12
75.0282	59.305	5	9
3.61582	82.7799	5	11
127.458	232.278	5	11
89.4915	237.22	5	11
58.7571	195.212	5	12
22.5989	163.089	5	2
47.0056	45.7143	5	11
38.8701	35.8301	5	2
88.5876	72.8958	5	2
128.362	91.4286	5	3
111.186	93.8996	5	12
121.13	186.564	5	2
149.153	93.8996	5	11
123.842	154.44	5	2
65.5367	111.197	5	11
27.1186	205.097	5	12
142.825	108.726	5	2
64.1808	64.2471	5	3
68.7006	271.815	5	12
53.3333	218.687	5	12
10.8475	179.151	5	2
37.9661	56.834	5	12
43.3898	222.394	5	12
50.6215	35.8301	5	12
29.8305	130.965	5	1
39.774	159.382	5	2
95.8192	119.846	5	2
31.6384	219.923	5	12
53.7853	266.873	5	12
43.3898	82.7799	5	11
28.9266	53.1274	5	11
55.1412	82.1622	5	2
76.8362	146.409	5	1
83.1638	175.444	5	1
117.514	174.208	5	1
103.051	265.637	5	12
76.8362	256.988	5	12
104.859	175.444	5	1
7.23164	266.873	5	2
80.452	28.417	5	12
84.9718	98.8417	5	2
60.565	140.849	5	2
8.13559	93.8996	5	2
91.2994	90.1931	5	11
49.7175	168.031	5	2
56.0452	49.4208	5	11
47.9096	253.282	5	12
53.3333	285.405	5	9
64.1808	39.5367	5	12
114.802	58.0695	5	11
0	63.0116	5	12
94.9153	265.637	5	12
16.2712	266.873	5	2
38.8701	176.68	5	2
48.8136	237.22	5	12
37.0621	275.521	5	12
57.8531	177.915	5	11
96.7232	224.247	5	11
127.91	138.378	5	9
105.763	238.456	5	12
117.514	100.077	5	11
20.791	291.583	5	3
56.0452	95.1351	5	3
2.71186	264.402	5	11
37.0621	126.023	5	3
83.1638	258.224	5	11
33.4463	243.398	5	12
149.153	69.1892	5	12
77.7401	67.9537	5	12
149.153	187.181	5	12
82.2599	123.552	5	3
141.017	268.108	5	12
56.9492	19.7683	5	12
44.2938	158.147	5	11
95.8192	84.0154	5	2
38.8701	111.197	5	3
66.8927	123.552	5	4
68.7006	13.5907	5	12
126.554	117.375	5	2
7.23164	147.027	5	2
157.288	171.737	5	12
48.8136	129.73	5	2
28.0226	161.853	5	11
100.339	129.73	5	3
5.42373	232.278	5	12
88.5876	142.085	5	1
54.2373	154.44	5	3
65.0847	249.575	5	12
131.073	106.255	5	3
122.938	38.3012	5	9
57.8531	186.564	5	2
21.6949	105.019	5	11
55.1412	238.456	5	12
72.3164	263.166	5	12
39.774	29.6525	5	12
34.6392	52.4395	1	7
96.4948	14.3017	1	1
107.216	14.3017	1	10
72.1649	26.2197	1	6
4.12371	44.0968	1	11
46.1856	38.1378	1	8
11.5464	39.3296	1	11
75.0515	311.061	1	2
106.392	26.2197	1	11
105.567	44.0968	1	12
118.763	7.15084	1	9
36.2887	36.946	1	10
86.5979	319.404	1	7
126.186	15.4935	1	9
56.0825	26.2197	1	10
73.4021	112.03	1	7
61.8557	117.989	1	5
87.4227	17.8771	1	10
80	160.894	1	1
65.9794	106.071	1	6
25.567	15.4935	1	8
41.2371	287.225	1	12
98.9691	0	1	7
85.7732	3.57542	1	2
47.8351	50.0559	1	7
84.1237	39.3296	1	10
59.3814	36.3501	1	7
40.4124	14.3017	1	10
44.1237	25.0279	1	1
25.567	57.2067	1	2
18.9691	25.6238	1	3
114.639	25.0279	1	10
73.8144	295.568	1	7
88.2474	286.034	1	11
31.3402	25.0279	1	11
36.2887	308.678	1	11
92.3711	45.2886	1	11
46.1856	275.307	1	11
75.0515	47.6723	1	8
88.2474	303.911	1	11
31.3402	282.458	1	11
108.041	34.5624	1	11
56.0825	253.855	1	12
78.3505	145.4	1	8
84.1237	169.236	1	2
58.5567	152.551	1	2
48.6598	306.294	1	11
47.0103	7.15084	1	10
48.6598	61.9739	1	3
56.9072	170.428	1	2
80.8247	268.156	1	2
47.8351	250.279	1	12
96.4948	312.253	1	11
80.8247	281.266	1	12
98.9691	282.458	1	12
97.3196	250.279	1	9
98.9691	33.3706	1	11
58.5567	201.415	1	11
51.9588	23.8361	1	3
16.4948	67.933	1	3
80	83.4264	1	8
32.9897	257.43	1	12
63.5052	143.613	1	2
75.0515	255.047	1	3
85.7732	56.0149	1	7
80	126.331	1	6
56.9072	268.156	1	2
53.6082	132.291	1	7
94.8454	125.14	1	3
39.5876	270.54	1	12
51.9588	241.937	1	12
79.1753	22.6443	1	7
91.5464	265.773	1	12
35.4639	169.236	1	8
32.9897	61.9739	1	7
59.3814	212.142	1	12
47.8351	147.784	1	3
95.6701	234.786	1	11
49.4845	96.5363	1	5
75.0515	245.512	1	11
48.6598	78.6592	1	7
30.5155	195.456	1	2
94.0206	199.032	1	2
102.268	69.1248	1	10
90.7216	209.758	1	12
98.1443	81.0428	1	3
97.3196	135.866	1	6
107.629	299.739	1	11
69.2784	176.387	1	2
85.7732	185.922	1	1
36.2887	151.359	1	6
69.2784	132.291	1	3
84.9485	140.633	1	6
37.1134	196.648	1	2
38.7629	213.333	1	12
72.5773	280.074	1	11
116.289	58.3985	1	7
53.6082	121.564	1	6
56.0825	185.922	1	2
80	224.06	1	12
33.8144	17.8771	1	7
94.8454	22.6443	1	11
58.5567	300.335	1	9
14.8454	27.4115	1	11
2.06186	59.5903	1	12
40.4124	29.7952	1	11
68.866	307.486	1	11
116.289	34.5624	1	11
71.3402	47.0764	1	8
28.866	28.6034	1	11
33.8144	318.808	1	11
80.8247	290.801	1	12
15.6701	44.0968	1	12
116.289	21.4525	1	11
84.9485	259.814	1	12
42.0619	55.419	1	6
94.0206	55.419	1	3
80	41.7132	1	7
82.4742	307.486	1	10
54.433	64.3575	1	11
55.2577	281.266	1	12
55.2577	313.445	1	11
76.701	8.34264	1	3
75.8763	264.581	1	11
112.99	44.0968	1	11
35.4639	250.279	1	11
93.1959	28.6034	1	11
31.3402	268.156	1	11
80.4124	320	1	12
32.1649	299.143	1	11
98.9691	262.197	1	12
82.4742	275.307	1	12
70.1031	84.6182	1	6
60.2062	123.948	1	6
32.1649	178.771	1	7
53.6082	77.4674	1	8
41.2371	174.004	1	3
96.4948	208.566	1	11
58.5567	159.702	1	6
63.5052	318.212	1	11
47.8351	263.985	1	12
94.8454	71.5084	1	10
101.443	10.7263	1	3
57.732	92.9609	1	5
122.887	33.9665	1	11
70.1031	207.374	1	11
48.6598	288.417	1	12
103.918	51.2477	1	11
83.299	208.566	1	12
29.6907	159.702	1	6
70.1031	194.264	1	11
6.59794	38.1378	1	11
98.1443	318.808	1	11
94.433	278.287	1	12
25.567	283.65	1	11
50.3093	206.182	1	12
33.8144	208.566	1	9
98.9691	227.635	1	12
74.2268	117.989	1	7
42.8866	245.512	1	11
91.5464	137.058	1	6
38.7629	235.978	1	12
45.3608	14.3017	1	10
41.2371	47.6723	1	8
0	54.8231	1	2
28.866	51.2477	1	11
74.6392	303.911	1	11
64.3299	36.946	1	12
90.7216	69.1248	1	3
81.6495	90.5773	1	5
88.2474	113.222	1	8
52.7835	165.661	1	1
42.0619	253.855	1	11
32.1649	11.9181	1	8
23.9175	29.7952	1	11
18.1443	28.6034	2	9
84.9485	38.1378	2	11
8.24742	40.5214	2	12
26.3918	28.6034	2	9
35.4639	19.0689	2	9
92.3711	0	2	2
40.4124	44.0968	2	10
54.433	16.6853	2	7
112.165	34.5624	2	11
96.4948	39.3296	2	7
87.8351	59.5903	2	10
131.134	16.6853	2	9
98.1443	66.7412	2	12
120.412	22.6443	2	6
47.0103	25.0279	2	12
96.0825	28.0074	2	11
132.784	34.5624	2	9
87.4227	25.0279	2	3
72.5773	41.7132	2	11
4.12371	47.6723	2	9
1.64948	22.6443	2	9
104.742	5.95903	2	5
41.2371	30.987	2	5
32.1649	51.2477	2	11
86.5979	170.428	2	5
85.7732	307.486	2	9
65.1546	45.2886	2	11
56.9072	82.2346	2	6
115.464	48.8641	2	11
89.0722	143.017	2	5
51.134	39.3296	2	7
66.8041	307.486	2	11
94.433	10.7263	2	5
14.0206	20.2607	2	9
117.113	60.7821	2	10
62.6804	141.825	2	2
55.2577	280.074	2	12
88.2474	290.801	2	12
70.1031	60.7821	2	7
78.3505	249.088	2	12
58.5567	296.76	2	12
89.0722	72.7002	2	8
95.6701	138.25	2	5
70.9278	159.702	2	3
23.0928	11.9181	2	9
98.9691	170.428	2	8
59.7938	60.7821	2	7
57.732	258.622	2	11
94.8454	286.034	2	12
56.9072	71.5084	2	8
44.5361	264.581	2	12
85.7732	259.814	2	12
67.6289	26.2197	2	1
67.6289	279.479	2	2
39.5876	270.54	2	11
42.0619	300.335	2	11
70.9278	240.745	2	2
51.9588	246.704	2	11
86.5979	272.924	2	12
48.6598	226.443	2	12
65.1546	270.54	2	11
51.9588	153.743	2	6
68.4536	177.579	2	6
42.8866	284.842	2	11
76.701	263.389	2	12
86.5979	133.482	2	6
56.9072	212.142	2	12
81.6495	177.579	2	5
83.299	243.128	2	12
0	30.987	2	2
60.2062	165.661	2	6
113.814	234.786	2	12
108.041	65.5493	2	11
116.289	191.881	2	7
60.2062	197.84	2	11
62.268	131.099	2	6
59.7938	311.061	2	11
97.3196	220.484	2	12
44.5361	233.594	2	12
46.5979	166.853	2	6
103.093	250.279	2	11
86.5979	199.032	2	12
36.2887	255.047	2	11
113.814	203.799	2	11
108.454	177.579	2	6
136.907	26.2197	2	9
102.268	38.1378	2	11
127.01	28.6034	2	5
50.3093	34.5624	2	11
66.8041	36.946	2	11
93.1959	21.4525	2	2
96.4948	46.4804	2	10
41.2371	10.7263	2	1
29.6907	40.5214	2	7
0.824742	42.905	2	12
108.866	21.4525	2	5
45.3608	28.6034	2	11
93.1959	168.045	2	6
49.4845	54.8231	2	3
72.5773	50.0559	2	8
109.691	283.65	2	12
65.1546	17.8771	2	2
42.8866	50.0559	2	11
111.34	5.95903	2	5
52.3711	10.7263	2	7
134.433	19.0689	2	9
33.8144	59.5903	2	11
47.4227	72.7002	2	7
61.8557	280.074	2	12
18.1443	37.5419	2	7
53.6082	301.527	2	12
63.5052	75.0838	2	7
80	56.0149	2	6
83.299	125.14	2	7
51.9588	77.4674	2	3
61.0309	8.34264	2	7
100.619	294.376	2	11
65.1546	296.76	2	12
39.5876	281.266	2	11
7.42268	48.8641	2	9
83.299	76.2756	2	6
62.6804	251.471	2	11
93.1959	63.1657	2	8
84.1237	266.965	2	12
84.9485	282.458	2	11
101.443	75.0838	2	11
48.6598	269.348	2	11
99.7938	266.965	2	12
124.536	32.1788	2	5
112.165	13.1099	2	5
90.7216	35.7542	2	10
88.6598	52.4395	2	4
22.6804	21.4525	2	9
32.9897	10.7263	2	9
100.619	52.4395	2	11
23.0928	45.2886	2	1
47.0103	13.1099	2	2
18.9691	33.3706	2	9
12.3711	34.5624	3	9
28.0412	52.4395	3	9
131.134	36.946	3	5
1.64948	58.3985	3	2
94.0206	9.53445	3	7
89.8969	23.8361	3	2
148.454	197.84	3	11
117.526	15.4935	3	10
84.1237	1.19181	3	7
142.68	38.1378	3	2
68.4536	20.2607	3	2
62.6804	56.0149	3	3
104.742	7.15084	3	1
89.0722	156.127	3	1
68.4536	30.987	3	7
0.824742	126.331	3	12
126.186	11.9181	3	5
51.9588	0	3	5
4.94845	69.7207	3	1
49.4845	52.4395	3	10
88.2474	123.948	3	5
95.6701	48.8641	3	3
80.8247	72.7002	3	6
37.1134	16.6853	3	5
64.3299	44.0968	3	6
25.567	15.4935	3	7
55.2577	36.946	3	8
150.928	184.73	3	12
89.0722	140.633	3	10
65.1546	66.7412	3	11
153.402	38.1378	3	1
57.732	5.95903	3	1
116.289	119.181	3	1
94.0206	190.689	3	7
88.2474	67.3371	3	7
109.691	54.8231	3	8
66.8041	156.127	3	5
107.216	69.1248	3	12
72.1649	47.6723	3	9
42.8866	68.5289	3	3
117.938	52.4395	3	10
43.7113	235.978	3	11
56.0825	122.756	3	6
92.3711	15.4935	3	6
7.42268	101.304	3	3
35.4639	41.7132	3	9
55.2577	288.417	3	12
75.8763	183.538	3	8
115.464	23.8361	3	5
127.01	56.0149	3	10
113.814	76.2756	3	10
73.4021	75.0838	3	7
96.4948	76.2756	3	2
73.4021	286.034	3	2
87.4227	42.905	3	7
72.5773	140.633	3	8
75.4639	95.3445	3	5
86.5979	104.879	3	7
135.258	50.0559	3	1
137.732	22.6443	3	5
80	153.743	3	7
108.866	38.1378	3	7
32.9897	184.73	3	5
75.8763	258.622	3	2
76.701	193.073	3	6
46.1856	249.088	3	11
55.2577	72.7002	3	2
39.5876	78.6592	3	11
112.165	156.127	3	6
40.4124	278.883	3	11
56.9072	145.4	3	6
113.814	123.948	3	6
71.7526	87.0019	3	8
108.866	179.963	3	6
89.0722	87.0019	3	6
131.134	200.223	3	12
148.454	60.7821	3	2
84.9485	116.797	3	6
2.47423	107.263	3	2
154.227	171.62	3	2
57.732	312.253	3	2
47.0103	126.331	3	5
44.5361	2.38361	3	5
110.515	30.987	3	8
73.4021	275.307	3	12
55.2577	258.622	3	3
81.6495	164.469	3	1
134.433	208.566	3	12
126.186	190.689	3	6
47.8351	227.635	3	11
68.4536	179.963	3	8
45.3608	287.225	3	2
66.8041	244.32	3	11
147.629	225.251	3	11
108.041	204.991	3	12
150.103	30.987	3	2
89.8969	170.428	3	6
118.351	210.95	3	12
48.6598	88.1937	3	10
56.9072	164.469	3	6
38.7629	208.566	3	3
89.0722	266.965	3	2
66.8041	213.333	3	11
116.289	131.099	3	5
58.5567	195.456	3	6
72.5773	39.3296	3	2
97.3196	228.827	3	12
108.866	253.855	3	12
108.041	226.443	3	11
92.3711	202.607	3	12
63.5052	291.993	3	2
100.619	245.512	3	12
28.0412	235.978	3	11
15.6701	52.4395	3	12
0	72.7002	3	1
55.2577	45.2886	3	6
32.9897	27.4115	3	9
100.619	52.4395	3	6
90.3093	60.7821	3	9
131.134	17.8771	3	5
22.268	70.3166	3	3
10.7216	41.7132	3	2
89.0722	8.34264	3	7
34.6392	46.4804	3	7
142.268	29.7952	3	1
124.536	30.987	3	5
67.6289	57.2067	3	6
4.12371	42.905	3	2
67.6289	77.4674	3	6
80	56.0149	3	3
115.464	9.53445	3	6
49.4845	65.5493	3	6
7.42268	135.866	3	3
48.6598	22.6443	3	5
127.01	61.9739	3	11
36.2887	69.1248	3	11
102.268	84.6182	3	8
99.7938	15.4935	3	6
57.732	78.6592	3	2
79.1753	138.25	3	7
75.8763	10.7263	3	2
10.7216	202.607	3	11
98.9691	193.073	3	5
122.887	21.4525	3	6
119.175	37.5419	3	5
98.9691	38.1378	3	8
19.7938	178.771	3	1
18.1443	81.0428	3	7
72.5773	23.8361	3	2
105.567	44.0968	3	8
78.3505	148.976	3	6
99.7938	157.318	3	6
148.454	54.8231	3	1
134.433	71.5084	3	8
85.7732	28.6034	3	5
121.237	87.0019	3	10
68.4536	137.058	3	6
41.2371	8.34264	3	5
98.1443	184.73	3	8
93.1959	163.277	3	6
30.5155	193.073	3	6
103.918	103.687	3	8
41.2371	201.415	3	1
54.433	278.883	3	12
134.433	25.6238	3	5
141.031	45.2886	3	1
141.031	59.5903	3	3
94.8454	27.4115	3	8
131.134	9.53445	3	5
112.99	42.905	3	5
69.2784	67.933	3	11
19.7938	201.415	3	11
62.6804	89.9814	3	7
19.7938	185.922	3	8
121.237	47.6723	3	5
99.3814	70.3166	3	6
16.4948	195.456	3	11
130.309	56.0149	4	1
64.3299	97.7281	4	9
5.7732	33.3706	4	5
43.7113	17.8771	4	8
61.8557	19.6648	4	2
5.7732	110.838	4	9
33.8144	10.7263	4	5
4.12371	97.7281	4	3
129.072	22.6443	4	5
78.3505	106.071	4	10
93.1959	191.881	4	6
136.907	64.3575	4	2
84.1237	79.851	4	9
61.0309	67.933	4	11
53.6082	25.0279	4	1
81.6495	29.7952	4	10
15.6701	53.6313	4	4
64.3299	112.03	4	6
97.3196	0	4	5
0.824742	73.892	4	1
73.4021	77.4674	4	12
88.2474	63.1657	4	6
85.7732	72.7002	4	7
42.8866	234.786	4	11
46.1856	72.7002	4	8
117.938	30.987	4	6
68.4536	129.907	4	6
81.6495	151.359	4	6
0	50.0559	4	2
100.206	88.1937	4	7
122.887	11.9181	4	5
70.9278	188.305	4	5
83.299	47.6723	4	7
24.7423	38.1378	4	5
59.3814	189.497	4	6
50.3093	60.7821	4	8
110.515	20.2607	4	5
61.8557	137.058	4	7
56.9072	87.0019	4	2
21.4433	21.4525	4	5
77.5258	35.7542	4	10
83.299	94.1527	4	6
89.8969	45.2886	4	10
65.9794	10.7263	4	2
9.89691	53.6313	4	2
78.3505	116.797	4	6
65.9794	305.102	4	11
38.7629	72.7002	4	7
84.1237	22.6443	4	6
33.4021	40.5214	4	5
106.392	75.0838	4	1
52.7835	97.7281	4	8
65.1546	54.8231	4	10
94.8454	174.6	4	5
97.3196	207.374	4	11
138.557	206.182	4	11
9.89691	77.4674	4	1
93.1959	101.304	4	8
38.3505	214.525	4	12
68.4536	284.842	4	12
76.701	141.825	4	8
45.3608	184.73	4	5
108.041	29.7952	4	5
113.814	46.4804	4	8
93.1959	14.3017	4	5
78.3505	274.115	4	12
82.4742	171.62	4	5
104.742	58.3985	4	8
55.2577	13.1099	4	1
89.8969	156.127	4	6
77.5258	231.21	4	11
60.6186	171.62	4	6
61.8557	315.829	4	2
37.9381	114.413	4	8
58.5567	42.905	4	8
147.629	41.7132	4	3
47.0103	89.3855	4	8
23.0928	58.3985	4	6
89.8969	238.361	4	11
48.6598	208.566	4	2
57.732	234.786	4	12
126.598	228.827	4	11
55.2577	258.026	4	11
47.0103	134.674	4	6
95.6701	38.1378	4	8
84.1237	122.756	4	8
86.5979	179.963	4	5
43.7113	297.952	4	2
61.0309	290.801	4	11
78.3505	197.84	4	7
116.289	284.842	4	11
88.2474	302.719	4	12
160	220.484	4	2
122.062	238.361	4	11
83.299	219.292	4	12
86.5979	134.674	4	6
69.2784	171.62	4	6
70.1031	102.495	4	5
141.031	50.0559	4	1
131.959	38.1378	4	1
49.4845	28.6034	4	5
37.9381	23.8361	4	5
103.918	9.53445	4	5
57.3196	57.2067	4	10
81.2371	72.7002	4	7
101.443	28.6034	4	5
73.4021	114.413	4	6
119.588	23.8361	4	5
42.0619	9.53445	4	5
36.2887	67.933	4	6
79.1753	36.946	4	10
58.5567	95.3445	4	5
7.42268	83.4264	4	1
88.2474	2.38361	4	5
99.7938	94.1527	4	8
75.8763	53.6313	4	9
114.639	59.5903	4	8
90.7216	112.03	4	8
122.887	42.905	4	8
42.0619	89.3855	4	8
55.2577	2.38361	4	2
74.2268	13.1099	4	6
150.928	77.4674	4	1
94.433	50.6518	4	8
92.3711	81.0428	4	8
48.6598	156.127	4	6
11.5464	22.6443	4	5
37.9381	26.2197	4	5
82.4742	158.51	4	6
108.866	206.182	4	11
95.6701	215.717	4	12
42.0619	220.484	4	12
26.3918	48.8641	4	5
53.6082	299.143	4	11
112.99	29.7952	4	5
99.7938	187.114	4	5
71.7526	237.169	4	11
61.0309	47.6723	4	8
61.0309	77.4674	4	7
114.639	3.57542	4	5
148.454	63.1657	4	2
139.381	35.7542	4	1
93.1959	25.0279	4	6
103.093	23.2402	4	5
72.5773	92.9609	4	6
84.9485	89.3855	4	3
138.557	50.0559	5	1
121.237	46.4804	5	1
96.4948	27.4115	5	1
15.6701	33.3706	5	1
27.2165	11.9181	5	1
90.7216	8.34264	5	1
132.784	47.6723	5	1
113.814	36.946	5	6
0	26.2197	5	5
65.9794	237.169	5	11
39.5876	127.523	5	10
33.8144	54.8231	5	11
32.1649	112.03	5	10
61.8557	69.1248	5	11
126.186	57.8026	5	1
57.732	59.5903	5	2
102.268	13.1099	5	6
73.4021	85.8101	5	11
73.4021	184.73	5	5
82.4742	0	5	5
47.0103	15.4935	5	6
55.2577	170.428	5	5
90.3093	83.4264	5	8
75.8763	7.15084	5	5
40.4124	272.924	5	11
51.134	72.7002	5	5
83.299	42.905	5	6
56.9072	144.209	5	6
122.062	216.909	5	11
44.5361	61.9739	5	8
12.3711	7.15084	5	5
112.165	67.933	5	11
56.4948	114.413	5	2
88.2474	28.6034	5	5
38.3505	82.8305	5	8
83.299	218.101	5	12
51.134	138.25	5	7
65.1546	159.702	5	5
45.3608	120.372	5	6
73.4021	34.5624	5	8
33.8144	29.7952	5	8
83.299	203.799	5	11
39.5876	289.609	5	11
14.8454	67.933	5	6
53.6082	179.963	5	8
49.0722	38.1378	5	8
27.2165	75.0838	5	6
75.8763	60.7821	5	6
129.485	203.799	5	11
98.1443	5.95903	5	5
70.1031	78.6592	5	3
84.9485	56.0149	5	6
29.6907	157.318	5	6
45.3608	52.4395	5	8
61.8557	36.946	5	7
38.7629	299.143	5	12
42.8866	8.34264	5	8
70.1031	272.924	5	12
56.0825	301.527	5	2
70.1031	103.687	5	10
[truncated: 91 more rows]
