# Supplementary material for: Social isolation modulates appetite and avoidance behavior via a common oxytocinergic circuit in larval zebrafish
Source: Nat Commun. 2022 May 11;13:2573. doi: 10.1038/s41467-022-29765-9 (PMC9095721; doi:10.1038/s41467-022-29765-9)
Supplement: Supplementary file 7 — Source Data [file 41467_2022_29765_MOESM7_ESM.zip › Source Data/Figure3_SourceData.xlsx]

## Sheet: 3b
0.143809	0.0666857	0.0103938	-0.0190831	-0.0409853	-0.0628019	-0.0676955	-0.0596451	-0.0569775	-0.0519645	-0.0353018	-0.0183161	-0.00686111	0.00122685	0.0078196	0.0124182	0.00959858	0.014286	0.0377438	0.0464667	0.0339367	0.039013	0.0506064	0.0436695	0.0477007	0.0695199	0.0784426	0.0785087	0.0863288	0.0991946	0.116025	0.138468	0.170409	0.201026	0.201521	0.180972	0.16891	0.155628	0.143063	0.161023	0.193175	0.212238	0.234271	0.253516	0.229381	0.170539	0.127418	0.114094	0.135384	0.220713
0.212968	0.208236	0.180488	0.135516	0.099884	0.0734208	0.0510398	0.0478834	0.0637655	0.0765442	0.0841454	0.0945583	0.100232	0.103937	0.116024	0.125843	0.125867	0.1228	0.112842	0.0904345	0.0675194	0.0584637	0.0671037	0.100992	0.157196	0.199964	0.202843	0.173989	0.122614	0.0706644	0.058408	0.0902611	0.141109	0.202208	0.263556	0.305544	0.336201	0.380634	0.435049	0.480844	0.515876	0.53523	0.529228	0.516098	0.520728	0.528479	0.513973	0.493669	0.478193	0.451586
0.563683	0.591041	0.554606	0.505865	0.481979	0.453154	0.431634	0.44158	0.465704	0.495731	0.531295	0.561974	0.579097	0.575563	0.569129	0.587261	0.610103	0.606272	0.58587	0.554757	0.498051	0.431827	0.38979	0.36682	0.350993	0.361928	0.38693	0.394174	0.412687	0.456596	0.49169	0.52807	0.557557	0.532382	0.486895	0.458189	0.431863	0.448175	0.509785	0.546631	0.567562	0.585644	0.55483	0.508282	0.49474	0.47215	0.427409	0.403323	0.400918	0.404136
2.26854	2.3089	2.47518	2.58267	2.64797	2.75774	2.76134	2.67045	2.66667	2.67843	2.61839	2.60674	2.64904	2.61972	2.57216	2.59829	2.57763	2.49106	2.48443	2.47115	2.39966	2.44901	2.54689	2.5987	2.75894	2.91226	2.90326	2.9204	2.96068	2.88773	2.83098	2.81717	2.74179	2.67397	2.64445	2.58235	2.50761	2.45574	2.44027	2.51075	2.65714	2.77569	2.80669	2.76357	2.63475	2.46112	2.3737	2.37971	2.40667	2.48719
0.516798	0.504458	0.471926	0.436849	0.435824	0.442837	0.434251	0.427377	0.423063	0.415918	0.441351	0.498333	0.538723	0.573339	0.598061	0.561398	0.513749	0.51023	0.493045	0.462816	0.469273	0.462917	0.419283	0.414289	0.456572	0.47349	0.472995	0.493898	0.486554	0.453153	0.472536	0.505452	0.487338	0.465336	0.449601	0.419704	0.430316	0.496888	0.562427	0.607056	0.633243	0.622199	0.580758	0.541362	0.499729	0.446087	0.409819	0.387651	0.348253	0.318398
0.317306	0.261635	0.193745	0.125955	0.0755772	0.0486345	0.0404958	0.0529572	0.0724816	0.0740565	0.0677017	0.0603445	0.0372773	0.0252783	0.0435945	0.0618305	0.0870207	0.126671	0.137057	0.124978	0.124798	0.128896	0.16547	0.271108	0.400356	0.498563	0.544154	0.507372	0.389525	0.250281	0.146664	0.0956949	0.0938591	0.129517	0.172388	0.18448	0.159832	0.124132	0.0924122	0.0755994	0.0940754	0.134464	0.170762	0.215802	0.2608	0.282088	0.30261	0.317243	0.308077	0.32842
2.96566	3.10755	3.16437	3.09279	3.01667	2.94488	2.85953	2.86047	2.94339	2.95593	2.90117	2.86124	2.79408	2.73166	2.75228	2.78699	2.80255	2.83684	2.85592	2.86074	2.87974	2.87398	2.84405	2.82783	2.80415	2.76454	2.7418	2.74457	2.76262	2.78783	2.81978	2.86401	2.90358	2.93242	2.96566	2.95574	2.87125	2.79273	2.74575	2.68881	2.66854	2.69173	2.68367	2.6761	2.71799	2.75359	2.76754	2.79212	2.80431	2.79354
0.954029	0.938331	0.932661	0.928695	0.930582	0.927723	0.890628	0.841711	0.816611	0.794973	0.7665	0.759704	0.766061	0.75643	0.768948	0.835727	0.890442	0.905857	0.930461	0.929641	0.877017	0.851833	0.858139	0.845548	0.849732	0.87338	0.866073	0.852827	0.874787	0.918603	0.968599	1.01062	1.00997	0.957136	0.89262	0.846484	0.828329	0.851867	0.879281	0.869418	0.860602	0.849094	0.804898	0.794666	0.818347	0.808924	0.825044	0.878964	0.886974	0.891317
-0.201516	-0.210129	-0.195931	-0.179245	-0.174176	-0.169801	-0.166042	-0.167873	-0.166546	-0.157975	-0.148655	-0.145681	-0.149067	-0.149708	-0.142905	-0.127709	-0.098131	-0.0642571	-0.0507021	-0.0580278	-0.0731599	-0.0982746	-0.130777	-0.154856	-0.169238	-0.183225	-0.190648	-0.189089	-0.195891	-0.209348	-0.209564	-0.201618	-0.191136	-0.166752	-0.139436	-0.12239	-0.104383	-0.0893197	-0.0928663	-0.111121	-0.135308	-0.154847	-0.156145	-0.141806	-0.123681	-0.111418	-0.116637	-0.138736	-0.158102	-0.162728
-0.167968	-0.174125	-0.164414	-0.152694	-0.127588	-0.0853829	-0.0652464	-0.0744893	-0.0923436	-0.127738	-0.169393	-0.182475	-0.174215	-0.162231	-0.136325	-0.0998742	-0.0743191	-0.0613262	-0.0540145	-0.0627687	-0.0891806	-0.112574	-0.125562	-0.136169	-0.141949	-0.144158	-0.156162	-0.177431	-0.192253	-0.197529	-0.194932	-0.176363	-0.157069	-0.152083	-0.13408	-0.104645	-0.0903831	-0.0680119	-0.0467943	-0.0716074	-0.102659	-0.105497	-0.116703	-0.121914	-0.0935146	-0.0722759	-0.0709068	-0.0596719	-0.0525408	-0.0726427
0.369831	0.338995	0.329133	0.335354	0.35393	0.366934	0.364389	0.365036	0.381982	0.40696	0.438246	0.458013	0.443386	0.428171	0.43161	0.424332	0.424483	0.425924	0.375762	0.331591	0.34977	0.380977	0.441978	0.540432	0.58295	0.577078	0.569834	0.51312	0.42739	0.371469	0.323673	0.302462	0.345506	0.401147	0.433385	0.469033	0.492142	0.468555	0.446851	0.455009	0.427239	0.380497	0.384416	0.38282	0.36411	0.409103	0.466249	0.477456	0.498741	0.510161
0.135792	0.138052	0.144049	0.149172	0.155365	0.142667	0.123875	0.113325	0.0983376	0.0810683	0.0734004	0.0656269	0.0514286	0.0463629	0.0498206	0.0428472	0.0342074	0.0422962	0.0562892	0.0688868	0.0855359	0.0985486	0.104073	0.108104	0.11703	0.139559	0.163777	0.172404	0.179677	0.183551	0.160169	0.130435	0.118388	0.10622	0.0978525	0.114239	0.136628	0.14236	0.138754	0.130404	0.111608	0.0924829	0.0872506	0.0889059	0.0880998	0.0852796	0.0775025	0.0716434	0.0793529	0.0916507
0.0799867	0.0468086	0.0301554	0.0256068	0.0301217	0.0372385	0.0335816	0.0255321	0.0216363	0.0129139	0.0036981	-0.00661515	-0.032619	-0.0538858	-0.0520482	-0.0446919	-0.0242238	0.0154479	0.0389213	0.0450955	0.0554261	0.0528893	0.0360953	0.0264157	0.0231226	0.0281308	0.0414791	0.0528967	0.070233	0.0865626	0.0813317	0.0764199	0.0888453	0.0934714	0.0955988	0.121489	0.150816	0.16608	0.204864	0.283429	0.354527	0.389506	0.390706	0.333279	0.221144	0.117852	0.0554989	0.0227641	0.010264	0.00494749
-0.0311639	-0.0682718	-0.0849235	-0.109066	-0.152509	-0.166694	-0.156001	-0.140765	-0.108218	-0.074254	-0.0679973	-0.0791202	-0.0867845	-0.0915051	-0.0932287	-0.0851318	-0.0765199	-0.0764707	-0.0716921	-0.052127	-0.0210172	0.0234299	0.0777611	0.119068	0.135134	0.136951	0.114808	0.067387	0.0410173	0.0340695	0.0077736	-0.00143462	0.0133543	-0.00710339	-0.0350026	-0.0387703	-0.0568877	-0.0580614	-0.0150313	0.0229674	0.0611713	0.0954598	0.0776264	0.047383	0.0302361	-0.0152398	-0.0536302	-0.0590071	-0.0799248	-0.100615
-0.0534636	-0.0402698	-0.0336375	-0.0330432	-0.0363219	-0.0361141	-0.0318934	-0.0335387	-0.04446	-0.059584	-0.0790511	-0.0983167	-0.105244	-0.105066	-0.108635	-0.111228	-0.113066	-0.118991	-0.122887	-0.123779	-0.122164	-0.112496	-0.100627	-0.0895236	-0.0756202	-0.0739264	-0.0879343	-0.0958199	-0.0956621	-0.0918545	-0.0738066	-0.0538516	-0.0543293	-0.0669212	-0.0781903	-0.0887819	-0.0923671	-0.0813102	-0.065441	-0.0587247	-0.0595789	-0.0603275	-0.0638544	-0.0722197	-0.0749701	-0.0723474	-0.0775385	-0.0828259	-0.0778024	-0.0781504
-0.0871811	-0.0704502	-0.0560967	-0.04019	-0.00690541	0.0261818	0.0486201	0.0681316	0.0755018	0.0586496	0.0340061	0.0150899	-0.00693549	-0.0262614	-0.0347491	-0.0432207	-0.0440133	-0.0323846	-0.0306712	-0.0353191	-0.0382419	-0.0506521	-0.0495704	-0.0242575	-0.00735944	0.00530049	0.0183044	-0.00113173	-0.0386703	-0.0683084	-0.105697	-0.134025	-0.133151	-0.127956	-0.11753	-0.0917083	-0.0696068	-0.0465916	-0.0170151	-0.0064994	-0.0166533	-0.0299239	-0.0493586	-0.0696027	-0.0694031	-0.055415	-0.048006	-0.031748	0.00217287	0.0250294
-0.0425202	-0.047401	-0.0587885	-0.0648548	-0.0543381	-0.0403774	-0.0301623	-0.0157075	-0.00357914	-0.0055833	-0.010183	-0.0107972	-0.0221264	-0.0403019	-0.0517201	-0.0653001	-0.0829519	-0.0894996	-0.0852229	-0.0780026	-0.062537	-0.0423334	-0.0366921	-0.0445536	-0.0488806	-0.0515206	-0.0474563	-0.0211522	0.0093926	0.0302101	0.0533125	0.0642843	0.0564606	0.0547911	0.0547249	0.05315	0.071907	0.0946115	0.102063	0.106961	0.0997147	0.0777696	0.0667993	0.0600635	0.0464716	0.039069	0.028736	0.00916471	-0.00292422	-0.0127627
-0.111435	-0.0635316	-0.0184984	0.000219521	-0.0261449	-0.0742447	-0.117167	-0.1471	-0.150632	-0.120214	-0.0772448	-0.0362476	0.00713704	0.034181	0.0280341	0.0132227	0.00877649	0.00869227	0.0218	0.055277	0.0759552	0.0585541	0.0271382	-0.00730687	-0.0506993	-0.0688905	-0.0557718	-0.0485982	-0.0302635	0.00251375	0.00251378	-0.00901949	-0.00688911	-0.0221283	-0.0243844	0.0194806	0.0601463	0.0802274	0.0919785	0.0676158	0.0113359	-0.0341267	-0.0600433	-0.0742751	-0.0722714	-0.0633319	-0.068055	-0.084753	-0.105392	-0.137799
0.0496923	0.0253429	0.0104654	-0.0110008	-0.0203067	-0.00409914	0.00292975	0.0069068	0.0218447	0.0187669	0.0254148	0.0661532	0.0901865	0.105499	0.128542	0.104525	0.0605908	0.0431186	0.00435134	-0.0378139	-0.0341589	-0.0262867	-0.0117128	0.0388799	0.0731378	0.0736207	0.0685517	0.0457328	0.0201137	0.0287762	0.0571986	0.0859662	0.110939	0.117794	0.108165	0.0982967	0.0956616	0.104195	0.114504	0.109302	0.0918176	0.0700727	0.0461478	0.0338899	0.0377709	0.0451964	0.0519505	0.0517207	0.0437647	0.0495075
0.0557077	0.0734263	0.0796608	0.0528556	0.0166947	-0.00829436	-0.0347909	-0.035286	0.00669079	0.0447067	0.0771724	0.112308	0.0997098	0.0522779	0.0194803	-0.0188096	-0.0568539	-0.0617293	-0.0633542	-0.0775919	-0.0790629	-0.0758365	-0.0787073	-0.0665678	-0.0424972	-0.0358297	-0.0447351	-0.0538522	-0.0777909	-0.11516	-0.130214	-0.120732	-0.105579	-0.0772758	-0.0430027	-0.0330343	-0.0476788	-0.061162	-0.057664	-0.0361355	-0.00182085	0.034787	0.0529999	0.0404124	0.0167547	0.00141035	-0.0154225	-0.0347744	-0.0409671	-0.0387789
-0.0412387	-0.0482828	-0.0450106	-0.0369807	-0.0274502	-0.0165653	-0.00933586	-0.0117032	-0.0170052	-0.0160683	-0.0146777	-0.0168501	-0.0152738	-0.0129677	-0.0180782	-0.023902	-0.0251833	-0.0283644	-0.0359278	-0.0452479	-0.053732	-0.0593616	-0.063094	-0.0633579	-0.0610349	-0.0665212	-0.0765902	-0.078137	-0.0771121	-0.075289	-0.0644777	-0.0593651	-0.0661335	-0.0684978	-0.0731146	-0.0841833	-0.0851212	-0.084699	-0.0918417	-0.091977	-0.0907616	-0.0944919	-0.0875714	-0.0740941	-0.0650518	-0.0553927	-0.0518317	-0.061107	-0.0736076	-0.0854312
-0.110537	-0.119613	-0.129115	-0.135633	-0.150381	-0.167056	-0.168835	-0.165434	-0.161868	-0.142292	-0.121291	-0.117063	-0.112278	-0.109123	-0.120735	-0.129227	-0.132341	-0.140101	-0.13879	-0.132029	-0.134543	-0.135736	-0.134953	-0.141248	-0.143156	-0.136152	-0.131205	-0.129654	-0.128076	-0.123586	-0.11312	-0.100564	-0.0865314	-0.0739515	-0.079841	-0.101274	-0.118867	-0.135174	-0.145299	-0.137507	-0.132477	-0.133833	-0.121587	-0.111649	-0.109441	-0.0921124	-0.0771453	-0.083393	-0.0850821	-0.0778142
-0.22717	-0.234182	-0.229533	-0.213377	-0.196059	-0.185016	-0.180032	-0.182578	-0.192772	-0.204339	-0.215034	-0.222388	-0.222913	-0.224485	-0.227234	-0.222715	-0.222442	-0.22622	-0.21297	-0.193682	-0.183951	-0.170023	-0.160828	-0.17742	-0.201673	-0.2149	-0.226843	-0.235515	-0.226894	-0.21343	-0.211796	-0.209712	-0.206098	-0.217273	-0.229071	-0.229278	-0.23274	-0.23288	-0.223086	-0.22066	-0.219692	-0.209562	-0.20323	-0.200708	-0.199939	-0.21161	-0.227129	-0.234792	-0.236249	-0.225432
-0.0205039	0.022864	0.0520772	0.073273	0.0825352	0.0593789	0.0380655	0.0312493	0.0191498	0.0101878	-0.0111001	-0.0621326	-0.102222	-0.110378	-0.0937157	-0.0373163	0.0402077	0.0923607	0.109398	0.0912306	0.0383307	-0.0184695	-0.0512704	-0.0569702	-0.0364318	1.63336e-05	0.0257814	0.0321551	0.0366785	0.0402302	0.0388248	0.0574146	0.0937029	0.112681	0.120883	0.127318	0.109071	0.0805598	0.071296	0.067107	0.0562387	0.0488799	0.0406675	0.0266238	0.0187284	0.0205655	0.0199276	0.014382	0.0127188	0.0159562
0.0293437	-0.00162085	0.00149476	0.0484101	0.140012	0.255464	0.353425	0.390277	0.371061	0.334775	0.291902	0.258687	0.26046	0.258697	0.220561	0.187686	0.176095	0.16991	0.190211	0.22956	0.23198	0.189132	0.137136	0.077236	0.0150907	-0.00211274	0.0126101	0.0113465	0.0310246	0.0797798	0.0992971	0.120691	0.165732	0.171743	0.163386	0.184222	0.189625	0.187024	0.204108	0.206173	0.203956	0.230781	0.263203	0.293645	0.331798	0.351114	0.339973	0.327761	0.328811	0.33241
-0.101913	-0.126617	-0.135029	-0.133152	-0.127648	-0.105837	-0.0693241	-0.033753	-0.00395037	0.0185612	0.0250105	0.0135294	-0.00515305	-0.0258791	-0.0542269	-0.0861056	-0.107233	-0.118004	-0.122552	-0.108331	-0.0790903	-0.0576591	-0.0398987	-0.0186204	-0.011481	-0.0175169	-0.0252234	-0.0434187	-0.0675564	-0.0775147	-0.0725061	-0.0605045	-0.0454935	-0.0421295	-0.0633004	-0.092534	-0.110026	-0.119893	-0.117837	-0.0997643	-0.0921964	-0.0967151	-0.0848602	-0.0661714	-0.0563812	-0.0438277	-0.0377392	-0.0514854	-0.0637206	-0.0640904
-0.0129192	-0.0082813	0.0130959	0.0137502	-0.00390544	-0.00648863	-0.0163475	-0.0327136	-0.0255956	-0.0163487	-0.0150532	-0.00146047	0.00973348	0.00700849	-0.00023104	-0.0218557	-0.0557052	-0.0723748	-0.0611522	-0.033319	0.0034967	0.0366916	0.0427885	0.0165166	-0.0198484	-0.0498969	-0.0738788	-0.0838453	-0.069013	-0.0421452	-0.0201818	0.000632609	0.0170554	0.0143322	0.000894599	-0.00632763	-0.00915947	-0.00739661	0.000685287	0.00213451	-0.00967889	-0.0260569	-0.0387029	-0.0440076	-0.0433267	-0.0421894	-0.0466124	-0.0643753	-0.0870557	-0.0928101
0.013324	0.0266986	-0.0130566	-0.0807783	-0.138193	-0.181422	-0.196001	-0.166803	-0.117055	-0.0776589	-0.0541127	-0.0447603	-0.0554883	-0.080431	-0.0977437	-0.103741	-0.116611	-0.135255	-0.143309	-0.14479	-0.14388	-0.132443	-0.123556	-0.131433	-0.14311	-0.152247	-0.164581	-0.171632	-0.169896	-0.173797	-0.181956	-0.175676	-0.156449	-0.134428	-0.101139	-0.0656726	-0.0564181	-0.0663065	-0.0744988	-0.0809001	-0.0764685	-0.0556017	-0.0379702	-0.0344563	-0.043372	-0.0624324	-0.0786293	-0.0884173	-0.100673	-0.11121
-0.126825	-0.15274	-0.162764	-0.171929	-0.193501	-0.217076	-0.235633	-0.241092	-0.221749	-0.180893	-0.129991	-0.0893644	-0.0789912	-0.0895729	-0.108647	-0.135619	-0.149915	-0.14599	-0.148225	-0.150629	-0.152619	-0.178216	-0.197954	-0.185342	-0.163817	-0.117431	-0.0449975	-0.0044322	0.00669398	0.00895746	-0.0255382	-0.0759578	-0.110576	-0.153433	-0.194587	-0.209271	-0.222247	-0.236822	-0.229138	-0.210828	-0.195477	-0.166322	-0.127969	-0.109022	-0.101372	-0.0888511	-0.0914682	-0.0999145	-0.0851199	-0.073915
-0.00832493	0.0254188	0.0626402	0.0945366	0.105381	0.0866743	0.0583755	0.0299117	0.00537586	0.00239102	0.0101704	0.00895415	0.010161	0.0116305	-0.000671013	-0.00794687	0.00173384	0.004509	-0.00790918	-0.0137238	-0.00602733	0.00869784	0.0412719	0.0929594	0.135227	0.153781	0.161271	0.15859	0.138108	0.110103	0.0867405	0.0627656	0.0360683	0.0175371	0.011683	0.0170086	0.0359437	0.0624241	0.0802984	0.0865859	0.0930671	0.104608	0.125362	0.159195	0.179511	0.163797	0.136682	0.114517	0.0961502	0.106476
0.0477971	0.0477656	0.0380082	0.02563	0.014439	0.0146709	0.0361861	0.0575282	0.0630958	0.0683114	0.0684585	0.0505552	0.0374115	0.041626	0.0425558	0.036008	0.0330851	0.0243059	-0.000374256	-0.024713	-0.0330692	-0.0288895	-0.0120129	0.0188139	0.0475988	0.0612301	0.0626733	0.0560507	0.0439757	0.0292234	0.0137627	0.00226499	-0.00477791	-0.00757119	-0.000795088	0.00801246	0.00982052	0.0152764	0.0203316	0.00960306	-0.00357145	-0.0130342	-0.0290723	-0.0334922	-0.0185671	-0.00996222	-0.00842342	-0.000363029	0.00670746	0.0153666
-0.0307039	-0.0513426	-0.0693192	-0.0635865	-0.0383544	-0.00203528	0.0376976	0.0558844	0.0337027	-0.0109288	-0.052501	-0.0855947	-0.107534	-0.112919	-0.104626	-0.0918288	-0.0788946	-0.058992	-0.0328864	-0.0176139	-0.00982384	0.00729461	0.0202393	0.0160342	0.00905338	-0.00303945	-0.0312498	-0.0576267	-0.0698684	-0.0821056	-0.0947359	-0.0929765	-0.0867265	-0.0862244	-0.0706837	-0.0402712	-0.0187003	0.00299427	0.0248018	0.0158382	-0.0166123	-0.0455369	-0.070776	-0.0817723	-0.0629563	-0.0330609	-0.0131204	0.00269838	0.019405	0.0314481
-0.118202	-0.125223	-0.115916	-0.100658	-0.0924577	-0.0980083	-0.115597	-0.139661	-0.152014	-0.135725	-0.103891	-0.0720916	-0.0430357	-0.0383339	-0.0659186	-0.0938649	-0.108278	-0.11066	-0.0882359	-0.0533956	-0.0310363	-0.0166479	-0.007977	-0.0108854	-0.0131719	-0.00895094	-0.00835194	-0.00801176	0.00123021	0.00527993	-0.00339032	-0.00132979	0.0128833	0.0242322	0.050962	0.085808	0.0938932	0.0968159	0.113056	0.11477	0.110271	0.112762	0.0942346	0.0624516	0.0529788	0.0662146	0.0988826	0.156241	0.21799	0.253715
-0.0420256	-0.0352292	-0.0373977	-0.0484481	-0.060328	-0.0627352	-0.0605392	-0.0631283	-0.0640528	-0.0543197	-0.0395284	-0.0219622	0.000806804	0.0122821	0.00241031	-0.0124497	-0.0273206	-0.0463776	-0.0597035	-0.0671685	-0.072695	-0.0678847	-0.0584714	-0.0533868	-0.0464148	-0.0412684	-0.0379202	-0.0235356	-0.00749191	0.000304028	0.00719996	0.00364293	-0.0124818	-0.0230021	-0.0333091	-0.0443676	-0.0367535	-0.0202683	-0.00768231	0.0120669	0.028853	0.0290029	0.0314391	0.0454997	0.0552297	0.0593116	0.0650936	0.0577245	0.0309685	0.0104407
-0.139329	-0.135254	-0.134251	-0.121403	-0.108624	-0.104834	-0.0855413	-0.0561514	-0.0332602	-0.00337466	0.0135555	-0.00915208	-0.0440497	-0.0785355	-0.118992	-0.137016	-0.123945	-0.107344	-0.0867261	-0.0508257	-0.02351	-0.0197617	-0.017267	-0.0192109	-0.0437374	-0.0581157	-0.0485945	-0.0506894	-0.0537416	-0.0401562	-0.0408682	-0.0504764	-0.0467773	-0.0524982	-0.0673073	-0.065948	-0.0528917	-0.0322374	-0.00373485	0.013467	0.00876327	-0.0124879	-0.0455458	-0.0796616	-0.100737	-0.10622	-0.101212	-0.0890749	-0.0784196	-0.0822336
-0.00556011	-0.0364098	-0.0760104	-0.0824022	-0.0688078	-0.0734229	-0.0557785	-0.0248535	-0.0315562	-0.0416518	-0.0388039	-0.0590611	-0.0785654	-0.0679877	-0.0535442	-0.0459912	-0.0338689	-0.0243734	-0.0314203	-0.0508992	-0.0648215	-0.0623916	-0.043001	-0.00997942	0.0368056	0.0985777	0.152146	0.179953	0.201802	0.206954	0.165592	0.112625	0.0720345	0.0122091	-0.0490752	-0.0711985	-0.0749178	-0.0716975	-0.0326674	0.0251907	0.0533035	0.0589951	0.066434	0.0565844	0.0342168	0.0357507	0.0442644	0.0305095	0.0143398	0.00448824
-0.00485876	0.00756665	0.00322394	-0.000174177	0.00314041	0.0059037	0.0179746	0.0428393	0.0643976	0.0774781	0.0851634	0.0805361	0.0575208	0.0227114	-0.00968612	-0.0303139	-0.038066	-0.0385911	-0.0332563	-0.0150352	0.00546439	0.0218293	0.059695	0.103503	0.11129	0.110242	0.109247	0.0638389	0.00735706	-0.0162523	-0.0407484	-0.0601196	-0.046347	-0.0318653	-0.0239886	-0.00350605	0.014495	0.028309	0.0422656	0.0436794	0.0445369	0.0474503	0.0383354	0.0337984	0.0273704	0.00127658	-0.00930704	-0.00569958	-0.0190789	-0.0150648
-0.0217846	-0.0467679	-0.0954433	-0.140154	-0.163023	-0.162956	-0.138942	-0.107742	-0.0936692	-0.0998593	-0.123619	-0.156206	-0.175415	-0.174342	-0.157477	-0.126235	-0.0986536	-0.0889418	-0.0886066	-0.0993643	-0.117243	-0.121523	-0.11995	-0.127191	-0.135709	-0.152452	-0.179412	-0.190999	-0.184303	-0.172154	-0.15276	-0.138418	-0.144988	-0.158947	-0.166324	-0.172707	-0.176321	-0.16895	-0.16223	-0.167027	-0.169565	-0.167989	-0.172048	-0.166909	-0.149509	-0.134595	-0.111602	-0.0846865	-0.0745639	-0.0644639
-0.00314265	-0.00604225	-0.0108876	-0.0137963	-0.00774101	-0.00188648	-0.00935911	-0.0180147	-0.0156172	-0.0120851	-0.00744398	0.00760644	0.0202241	0.0176118	0.0137109	0.0163142	0.0125938	0.00600305	0.0149437	0.0327468	0.0417874	0.0483045	0.0584307	0.0564198	0.0404832	0.0295624	0.018872	-0.00633687	-0.0264757	-0.0238229	-0.0155918	-0.00986701	0.00191423	0.00702222	-0.00740519	-0.0222951	-0.021602	-0.0162374	-0.00879889	0.0101244	0.0275099	0.0278676	0.0215563	0.0165472	0.0093511	0.00217905	-0.00261444	-0.00367036	-0.00425658	-0.0115679
-0.0701621	-0.0676614	-0.0760561	-0.0790112	-0.0817716	-0.0955692	-0.101267	-0.108774	-0.124846	-0.116325	-0.0984181	-0.0951964	-0.0797941	-0.0717874	-0.0981508	-0.114056	-0.11234	-0.118391	-0.108004	-0.0877406	-0.0928602	-0.107782	-0.121585	-0.14379	-0.158714	-0.160727	-0.159486	-0.150571	-0.13818	-0.13321	-0.130778	-0.12736	-0.124037	-0.115176	-0.100383	-0.0885303	-0.0853515	-0.0903179	-0.100929	-0.110492	-0.109564	-0.0974632	-0.0826094	-0.0729035	-0.0752106	-0.091628	-0.112599	-0.129715	-0.144878	-0.157366
-0.0473133	-0.0649123	-0.0690256	-0.0766941	-0.0799064	-0.0596542	-0.0394034	-0.0339112	-0.0253825	-0.0179827	-0.0258	-0.0390317	-0.0486549	-0.0587896	-0.0710963	-0.0765034	-0.0652875	-0.0492493	-0.0403969	-0.0245974	-0.00499727	-0.00113542	0.00507756	0.0216617	0.0209933	0.013863	0.0176454	0.0112588	0.00292679	0.0115644	0.0203351	0.0300505	0.0443083	0.0375779	0.00920097	-0.0276625	-0.0724743	-0.104682	-0.114882	-0.121856	-0.121057	-0.105208	-0.0874547	-0.0627516	-0.0281337	-0.00493669	0.00546578	0.0194083	0.0356897	0.0473168
-0.0475797	-0.0430663	-0.0484844	-0.0588448	-0.0679774	-0.0776334	-0.081563	-0.0738128	-0.0565204	-0.0332761	-0.0119241	-0.00131756	-0.00197835	-0.0116152	-0.0308989	-0.0555723	-0.0768512	-0.0958494	-0.113487	-0.117649	-0.113589	-0.119589	-0.124406	-0.116639	-0.109288	-0.0970332	-0.0716691	-0.0556728	-0.0579942	-0.0603831	-0.0613687	-0.0693319	-0.0726163	-0.0671665	-0.0715763	-0.0813431	-0.076557	-0.0691699	-0.0683174	-0.0602047	-0.0565789	-0.0749877	-0.0958588	-0.103231	-0.10962	-0.110644	-0.0889011	-0.0656858	-0.0582746	-0.040429
-0.0748456	-0.097706	-0.108116	-0.12021	-0.138751	-0.14219	-0.138123	-0.137423	-0.132477	-0.131009	-0.140741	-0.148465	-0.148053	-0.148148	-0.147344	-0.138926	-0.131676	-0.130712	-0.12647	-0.123399	-0.134224	-0.151277	-0.163247	-0.173597	-0.180601	-0.173228	-0.156017	-0.14301	-0.133704	-0.129495	-0.139103	-0.153092	-0.163081	-0.171325	-0.165497	-0.148385	-0.140158	-0.133009	-0.12623	-0.135963	-0.144907	-0.144969	-0.155566	-0.162199	-0.150452	-0.138112	-0.119459	-0.0846424	-0.0596997	-0.0552089
0.0506318	0.058313	0.0622579	0.0615662	0.0533268	0.0448499	0.0444124	0.0403139	0.0292764	0.0275308	0.0309678	0.031011	0.0396354	0.0497212	0.0445325	0.0374232	0.0398389	0.0445638	0.0543448	0.0715447	0.0836411	0.0857332	0.0856472	0.0859445	0.0813072	0.0702275	0.0549343	0.0355194	0.0151903	0.00136977	-0.000291885	0.0133585	0.041094	0.0759206	0.10719	0.120801	0.108625	0.0811498	0.0575334	0.0470936	0.0483034	0.0557803	0.0593974	0.0503019	0.0357079	0.026089	0.0176421	0.0106976	0.0113662	0.0141569
-0.108053	-0.13377	-0.154634	-0.17187	-0.178715	-0.166213	-0.150384	-0.134866	-0.115689	-0.108346	-0.109146	-0.109209	-0.122224	-0.137481	-0.137128	-0.135371	-0.130386	-0.113967	-0.105376	-0.106001	-0.11123	-0.132803	-0.150025	-0.143309	-0.130067	-0.108814	-0.0848583	-0.0940821	-0.126357	-0.147485	-0.160226	-0.16237	-0.148116	-0.139359	-0.144383	-0.149008	-0.148345	-0.139968	-0.123272	-0.111777	-0.114362	-0.118771	-0.113712	-0.100795	-0.0752831	-0.0418808	-0.0293185	-0.0406493	-0.0554637	-0.0764035
-0.0309979	-0.0277856	-0.0210525	-0.00846061	-0.0011465	-0.0101774	-0.0216414	-0.0302258	-0.0444181	-0.0561371	-0.0598447	-0.0644049	-0.0670865	-0.0612372	-0.0548164	-0.0588322	-0.0749565	-0.0913486	-0.0985035	-0.100656	-0.0883608	-0.0544445	-0.0276491	-0.012127	0.016666	0.0379256	0.0439288	0.0689666	0.0933902	0.0902504	0.0876257	0.0819094	0.0554303	0.0378108	0.0349032	0.0221687	0.00521984	-0.0072654	-0.0218476	-0.0317661	-0.0279558	-0.0203005	-0.0199173	-0.0244654	-0.0333301	-0.0487716	-0.0604444	-0.0610493	-0.0572926	-0.0508021
0.0323255	-0.00514642	-0.00508573	-0.004272	-0.00289359	0.0173932	0.00894664	-0.0174743	-0.0113046	-0.0036236	-0.00456661	0.0185856	0.0299398	-0.00218492	-0.02988	-0.0274704	-0.024663	-0.0140022	0.0265083	0.0521669	0.0367843	0.0244822	0.0191295	0.00199791	0.00504365	0.0307992	0.0469345	0.0547055	0.0541484	0.0418367	0.0341381	0.0270339	0.0150245	0.0134005	0.0140386	0.00195426	-0.00829522	-0.0102536	-0.0182495	-0.0222106	0.0013394	0.0377163	0.0615219	0.0792273	0.0859125	0.0632251	0.0328376	0.0186183	0.00970663	0.0062919
-0.131397	-0.131798	-0.125914	-0.1245	-0.12544	-0.123457	-0.125793	-0.12739	-0.124697	-0.131082	-0.138502	-0.133772	-0.130012	-0.128717	-0.12271	-0.123378	-0.126785	-0.116028	-0.101566	-0.0984907	-0.104424	-0.119497	-0.14349	-0.16305	-0.164888	-0.148643	-0.121802	-0.0899868	-0.0605388	-0.050542	-0.0668007	-0.0911009	-0.110153	-0.122283	-0.118004	-0.10559	-0.105618	-0.109129	-0.111099	-0.118421	-0.109957	-0.0851992	-0.071166	-0.0578263	-0.0451465	-0.0584181	-0.0758547	-0.0784358	-0.085616	-0.0896686
2.17802	2.27535	2.40436	2.49844	2.59725	2.7074	2.74815	2.7411	2.76483	2.77025	2.70429	2.63886	2.60972	2.55697	2.50481	2.51472	2.50699	2.45142	2.44863	2.46238	2.44438	2.48013	2.52615	2.54098	2.62269	2.69317	2.67542	2.70795	2.77246	2.77737	2.80394	2.82524	2.77048	2.72202	2.68065	2.60932	2.54491	2.43814	2.31645	2.30566	2.3309	2.3159	2.3306	2.31804	2.23793	2.2326	2.33197	2.4493	2.5897	2.73896
1.75311	1.77001	1.81929	1.84588	1.86657	1.89279	1.87613	1.85283	1.86272	1.83902	1.79018	1.76743	1.72387	1.67191	1.66088	1.64495	1.62689	1.64342	1.66374	1.70865	1.7937	1.84516	1.85687	1.85332	1.79114	1.69635	1.63999	1.61221	1.59901	1.60629	1.61869	1.64124	1.67074	1.69038	1.71819	1.72743	1.68702	1.6719	1.70058	1.71534	1.75291	1.80478	1.78713	1.7455	1.71798	1.65511	1.61195	1.6292	1.64272	1.66533
0.030714	0.00276646	-0.0530427	-0.0769515	-0.0804419	-0.109294	-0.128249	-0.129796	-0.145992	-0.148069	-0.131347	-0.138567	-0.158884	-0.167847	-0.169261	-0.148997	-0.0979556	-0.04488	-0.0124696	0.00278749	-0.00537186	-0.039609	-0.0683127	-0.0825409	-0.104081	-0.115083	-0.102272	-0.102959	-0.122196	-0.131557	-0.142811	-0.167911	-0.179042	-0.166356	-0.151957	-0.137327	-0.102997	-0.0587781	-0.0366659	-0.0382531	-0.0484761	-0.0782302	-0.120632	-0.132024	-0.113219	-0.0888903	-0.035213	0.0452415	0.10635	0.149195
0.235274	0.288949	0.369042	0.430007	0.506298	0.564433	0.508272	0.390444	0.317602	0.271387	0.255078	0.326754	0.431472	0.4817	0.491498	0.482107	0.430279	0.355239	0.309794	0.292103	0.275072	0.272156	0.288321	0.295053	0.299077	0.329202	0.366876	0.393115	0.436426	0.489229	0.512991	0.533383	0.568939	0.575501	0.552741	0.534175	0.500186	0.442533	0.411599	0.424542	0.443506	0.465155	0.502228	0.516179	0.494344	0.478523	0.47356	0.473279	0.496259	0.527987
-0.191828	-0.188504	-0.195582	-0.178776	-0.13955	-0.109087	-0.0759765	-0.0607787	-0.0934447	-0.135434	-0.167723	-0.197093	-0.20169	-0.202661	-0.230228	-0.251125	-0.252351	-0.23906	-0.18904	-0.129578	-0.110832	-0.119206	-0.136165	-0.169301	-0.193042	-0.176354	-0.138839	-0.108616	-0.0821118	-0.0677556	-0.0919505	-0.141062	-0.18098	-0.204793	-0.207122	-0.180569	-0.14006	-0.103616	-0.0853676	-0.0887845	-0.0937476	-0.0917905	-0.0883097	-0.0726719	-0.0528722	-0.0533496	-0.0642125	-0.0769086	-0.0974228	-0.10461
0.0140288	0.0185595	0.0195697	0.0341634	0.0554346	0.0691005	0.083719	0.109119	0.125973	0.127278	0.142305	0.160301	0.142313	0.113462	0.0922667	0.049791	0.0214357	0.0394139	0.0502859	0.050528	0.0694402	0.0756543	0.0771858	0.107517	0.136249	0.150262	0.161835	0.1496	0.113251	0.0714527	0.0228655	-0.0155164	-0.0256652	-0.0209679	-0.00774715	0.0107073	0.0182765	0.0174117	0.0168772	0.0138187	0.0152983	0.0243249	0.0352113	0.0568721	0.0864657	0.105225	0.116561	0.12601	0.121207	0.103057
0.296918	0.335266	0.295542	0.235243	0.205276	0.191503	0.203202	0.224742	0.224943	0.230327	0.249828	0.263395	0.28616	0.316018	0.3301	0.343521	0.366715	0.373743	0.352894	0.315952	0.271515	0.22753	0.197999	0.190625	0.194436	0.190026	0.166903	0.127859	0.0833382	0.0433355	0.0218316	0.0323443	0.0583121	0.0784468	0.102735	0.125083	0.13699	0.174649	0.234086	0.268731	0.291521	0.309896	0.291386	0.265284	0.266129	0.260501	0.238465	0.223335	0.2067	0.183818
-0.0506314	-0.0672788	-0.0696179	-0.0713601	-0.0880613	-0.102956	-0.0950569	-0.090995	-0.110891	-0.119142	-0.0964452	-0.0732411	-0.059588	-0.0433431	-0.0509056	-0.104278	-0.158426	-0.177746	-0.185194	-0.183257	-0.160461	-0.140521	-0.128709	-0.114334	-0.102932	-0.079781	-0.0472576	-0.0312094	-0.0105805	0.0127465	0.000309807	-0.0132863	-0.00667901	-0.0296729	-0.0669892	-0.0766538	-0.08407	-0.0914289	-0.0783127	-0.071103	-0.0828921	-0.0887842	-0.078853	-0.0600105	-0.0413245	-0.042215	-0.070813	-0.0963069	-0.0947176	-0.078866
0.0576752	0.0638005	0.0818182	0.0957442	0.0888295	0.068067	0.048712	0.0233822	-0.00105992	-0.00100928	0.00197856	-0.0156996	-0.0297845	-0.0373498	-0.0503208	-0.0455266	-0.0225307	-0.00727261	-0.00127471	-0.00796734	-0.0221889	-0.0134756	0.0180061	0.0561822	0.0987514	0.116736	0.0904024	0.0517428	0.0255446	0.0174256	0.0364636	0.0655357	0.0750657	0.0640709	0.0436077	0.0201379	0.0110277	0.0269486	0.0437259	0.0508032	0.0718553	0.0874499	0.0723209	0.0714848	0.0920075	0.089387	0.0903463	0.117509	0.118758	0.0924243
0.451342	0.485593	0.485868	0.478184	0.479709	0.46251	0.445194	0.457635	0.46697	0.444751	0.417681	0.399596	0.374004	0.356826	0.366507	0.375415	0.37122	0.371776	0.380568	0.404382	0.444319	0.47902	0.503186	0.513808	0.501168	0.490261	0.497591	0.495032	0.472213	0.443577	0.403749	0.353017	0.318588	0.306223	0.291714	0.280531	0.29465	0.319422	0.346829	0.389872	0.425866	0.435628	0.442606	0.453756	0.466187	0.489561	0.508238	0.504769	0.476821	0.415249
0.0458402	0.0660895	0.0831854	0.0977169	0.100228	0.0982468	0.100629	0.0999785	0.103876	0.13003	0.161487	0.176105	0.181123	0.171235	0.138524	0.107923	0.0947312	0.0974126	0.121984	0.155805	0.183408	0.201494	0.190774	0.160742	0.147558	0.133088	0.103759	0.0938061	0.0911841	0.0698221	0.0575535	0.0574981	0.0457461	0.0347944	0.0368517	0.0471681	0.065919	0.0841947	0.0947679	0.107192	0.120619	0.123907	0.125867	0.136431	0.133053	0.109638	0.101107	0.104642	0.100448	0.119776
1.32667	1.2299	1.14529	1.10623	1.11107	1.1293	1.13759	1.14065	1.12893	1.09572	1.08341	1.07964	1.02577	0.975852	0.97013	0.944669	0.931616	0.973145	0.992516	1.00281	1.05753	1.09691	1.12292	1.17786	1.20316	1.18325	1.16148	1.11207	1.02176	0.934048	0.857823	0.782704	0.736728	0.755783	0.827853	0.899291	0.943026	0.963858	0.940256	0.88768	0.881319	0.90144	0.899272	0.946915	1.05203	1.12823	1.19592	1.24951	1.19469	1.0778
-0.144993	-0.178079	-0.186671	-0.165254	-0.137939	-0.117437	-0.0938032	-0.0832084	-0.0953194	-0.101622	-0.103641	-0.117128	-0.117495	-0.0994092	-0.0854862	-0.0752375	-0.0734733	-0.0881799	-0.101605	-0.106002	-0.101368	-0.0791273	-0.0554041	-0.0504537	-0.0567482	-0.0741081	-0.105453	-0.132452	-0.147665	-0.161469	-0.176434	-0.193629	-0.216274	-0.233863	-0.229697	-0.200762	-0.157713	-0.114024	-0.0845545	-0.0820072	-0.102307	-0.126195	-0.139684	-0.141599	-0.134426	-0.124384	-0.123112	-0.134209	-0.146572	-0.147871
-0.0887158	-0.0809859	-0.0582881	-0.0306429	-0.0211979	-0.027585	-0.0276467	-0.0194579	-0.00710672	0.0165337	0.0380456	0.039608	0.0301859	0.0160961	0.00040945	-0.00524193	-0.00888231	-0.0158671	-0.0107252	-0.00259253	-0.0110106	-0.0215751	-0.0242904	-0.0389897	-0.0574276	-0.0433649	-0.0158465	-0.0105149	0.000594182	0.0203387	0.00786043	-0.00602207	0.0100349	0.0107927	-0.00752126	-0.00996583	-0.00876318	-0.00447138	0.0271588	0.0695206	0.0888189	0.0752473	0.037836	-0.00454455	-0.03522	-0.0440246	-0.0309188	-0.0193399	-0.026968	-0.0389694
-0.127262	-0.0959357	-0.0740753	-0.0634048	-0.0661048	-0.0796645	-0.0824447	-0.0760465	-0.0736546	-0.06644	-0.0601455	-0.0694255	-0.08247	-0.0952722	-0.115017	-0.128335	-0.124641	-0.10476	-0.0724786	-0.0502027	-0.052037	-0.067942	-0.0961067	-0.119914	-0.112427	-0.0938687	-0.0819988	-0.0649346	-0.0662522	-0.0955964	-0.118108	-0.141679	-0.177617	-0.191649	-0.186852	-0.184698	-0.169215	-0.144679	-0.131735	-0.121216	-0.108943	-0.103635	-0.102399	-0.104079	-0.111126	-0.119081	-0.125989	-0.1337	-0.140634	-0.145611
-0.14139	-0.139384	-0.126572	-0.100595	-0.0687596	-0.0430069	-0.0350568	-0.0445042	-0.0666832	-0.0952654	-0.112375	-0.117457	-0.125828	-0.123511	-0.1013	-0.0792807	-0.053574	-0.0245259	-0.0238379	-0.0422732	-0.0519023	-0.0646996	-0.0783018	-0.0731498	-0.0660826	-0.0713531	-0.0725034	-0.0714524	-0.0873021	-0.107799	-0.10659	-0.0873846	-0.0624372	-0.0287499	0.000967293	-0.000141094	-0.0256201	-0.0468941	-0.0621596	-0.0802687	-0.090067	-0.0908379	-0.0986675	-0.107755	-0.105931	-0.104468	-0.111051	-0.116762	-0.119321	-0.119938
-0.141	-0.144427	-0.120461	-0.0995097	-0.0838683	-0.0559864	-0.0393713	-0.0382542	-0.0289537	-0.0242645	-0.0366696	-0.0547062	-0.0732256	-0.0757182	-0.0541097	-0.0307841	-0.011733	-0.00338317	-0.0241034	-0.0458856	-0.0424294	-0.0335343	-0.014	0.0213367	0.0394866	0.0427268	0.0446666	0.0222599	-0.0139026	-0.0292649	-0.0343165	-0.0429905	-0.0439669	-0.0478386	-0.0743393	-0.104068	-0.112553	-0.114111	-0.11593	-0.102162	-0.0854257	-0.0844457	-0.0876491	-0.0928833	-0.108991	-0.127426	-0.136039	-0.123119	-0.0874231	-0.0464133
-0.0530385	-0.0437151	-0.0421543	-0.0420874	-0.041103	-0.0516019	-0.0633737	-0.0576186	-0.0402897	-0.0235703	-0.0090304	-0.00493302	-0.0194533	-0.037758	-0.0459823	-0.0512623	-0.0562867	-0.0596563	-0.0708443	-0.0870445	-0.0900802	-0.0795406	-0.0680924	-0.0494278	-0.0223248	-0.0090166	1.9923e-05	0.0264213	0.04015	0.0350671	0.0459817	0.0493894	0.0289341	0.0244967	0.0202852	-0.0143641	-0.048055	-0.0730693	-0.0989285	-0.104214	-0.092322	-0.0760909	-0.0517413	-0.0351819	-0.0244727	0.000420517	0.0177607	0.0161008	0.0188322	0.0151679
0.214325	0.176341	0.149355	0.141779	0.159105	0.185989	0.22105	0.265311	0.302324	0.328208	0.354021	0.366769	0.357697	0.359667	0.358886	0.310219	0.262573	0.247101	0.221834	0.235533	0.320861	0.384316	0.413651	0.449878	0.43945	0.382268	0.348578	0.325478	0.287307	0.274906	0.295543	0.305399	0.308117	0.322903	0.312125	0.27728	0.267044	0.256727	0.225119	0.217432	0.222563	0.206081	0.204092	0.227855	0.234967	0.228987	0.239415	0.245538	0.231474	0.235148
-0.062402	-0.0380051	-0.0301089	-0.0323862	-0.0360468	-0.0527674	-0.0737198	-0.0816455	-0.0826878	-0.0832495	-0.0751174	-0.0562091	-0.0396451	-0.0337355	-0.0254111	-0.0114956	-0.011176	-0.0110829	0.0104957	0.0171839	-0.00311908	-0.00796409	-0.0101938	-0.0299129	-0.0305068	-0.0237554	-0.044906	-0.067947	-0.0806176	-0.0900089	-0.0777744	-0.0537757	-0.0364546	-0.0200931	-0.019508	-0.0331972	-0.0348579	-0.0417074	-0.0630248	-0.0691281	-0.0691395	-0.0788583	-0.0722204	-0.0507371	-0.0450182	-0.0497739	-0.0482134	-0.0501474	-0.0590787	-0.0565055
-0.12372	-0.0828103	-0.0458204	-0.0024279	0.0344829	0.0402493	0.0355636	0.0157641	-0.030838	-0.0669908	-0.0918035	-0.126348	-0.141109	-0.131802	-0.12557	-0.11208	-0.093029	-0.0949967	-0.112173	-0.131106	-0.151362	-0.162519	-0.159161	-0.147427	-0.133803	-0.128745	-0.130338	-0.127581	-0.12683	-0.126744	-0.113328	-0.0979132	-0.0912975	-0.0813754	-0.0713503	-0.0669179	-0.0526879	-0.0255478	0.00767975	0.0418106	0.0598889	0.0608678	0.0520361	0.0200626	-0.0196097	-0.0450253	-0.0846561	-0.132748	-0.151503	-0.166942
-0.0758862	-0.0852713	-0.0922818	-0.0935506	-0.0993927	-0.102449	-0.0857203	-0.0556725	-0.028139	-0.00707739	-0.00341276	-0.023878	-0.0479504	-0.0612929	-0.0683397	-0.0687576	-0.0639371	-0.059426	-0.0501405	-0.0300531	-0.00292567	0.0239359	0.043027	0.0510848	0.0491655	0.0393399	0.0300754	0.0240747	0.00947594	-0.00792547	-0.0147123	-0.026731	-0.0465061	-0.0550187	-0.0666111	-0.0887439	-0.0953942	-0.0906243	-0.088738	-0.0793275	-0.0683075	-0.0629539	-0.0508966	-0.0380148	-0.0318508	-0.0217846	-0.0147344	-0.0245057	-0.0411818	-0.0584369
0.0892148	0.0994721	0.0886795	0.0657562	0.0490757	0.0461557	0.0519532	0.0616654	0.0692646	0.070513	0.0741958	0.0795981	0.0764347	0.0745737	0.0656192	0.0301664	0.00546564	0.00559088	-0.0049119	0.00404781	0.0474077	0.0654996	0.0760323	0.115171	0.131587	0.122394	0.11766	0.0882941	0.0476979	0.0345169	0.0303873	0.0353648	0.0601171	0.0748529	0.0765149	0.083765	0.084278	0.0745136	0.0672343	0.0596594	0.0511753	0.0496787	0.0581803	0.0742393	0.0837745	0.0781299	0.0673725	0.0490572	0.0239057	0.019074
0.0504564	0.0474	0.0126721	-0.0392148	-0.0833638	-0.114531	-0.122002	-0.102783	-0.0625255	-0.0117177	0.0153254	0.011044	0.00798801	0.001086	-0.0192809	-0.020995	-0.00854113	-0.0167816	-0.0355395	-0.0522028	-0.0829752	-0.112381	-0.101701	-0.0620154	-0.0234506	0.0198968	0.0445794	0.0198579	0.00156781	0.0185147	0.0240581	0.0351305	0.0651049	0.053146	0.0107018	-0.0131109	-0.0424327	-0.0811725	-0.0996878	-0.111045	-0.127963	-0.141583	-0.149683	-0.147788	-0.140784	-0.133415	-0.111714	-0.0857504	-0.0721937	-0.0487716
-0.102536	-0.106527	-0.130013	-0.152286	-0.15816	-0.155122	-0.141379	-0.12438	-0.12149	-0.12911	-0.140265	-0.15411	-0.160199	-0.153767	-0.139884	-0.118766	-0.0936971	-0.0713945	-0.055103	-0.0492207	-0.0498218	-0.0524939	-0.0696304	-0.0997541	-0.123183	-0.142277	-0.161483	-0.161977	-0.143735	-0.128774	-0.115985	-0.095433	-0.0819347	-0.0855868	-0.0896829	-0.0892107	-0.100241	-0.116783	-0.114494	-0.0982188	-0.0861252	-0.0663781	-0.0372931	-0.0294907	-0.0337596	-0.0207665	-0.0149076	-0.0313503	-0.0489745	-0.0796637
0.00926403	0.0287578	0.0388814	0.0489799	0.0529972	0.0272535	-0.00740067	-0.0205939	-0.0169748	-0.00514598	0.0137049	0.0402871	0.0722682	0.0924693	0.0979908	0.0938177	0.0558175	-0.00267114	-0.0274875	-0.0248941	-0.010448	0.0421381	0.103333	0.124905	0.133735	0.147086	0.14222	0.138833	0.163224	0.179395	0.152643	0.106562	0.0664339	0.0343464	0.0327175	0.0755121	0.125646	0.152715	0.165318	0.172613	0.178664	0.192017	0.213164	0.226969	0.211457	0.161329	0.091425	0.0135946	-0.0548514	-0.0872644
0.0382663	-0.0380339	-0.055983	-0.0810877	-0.147567	-0.188272	-0.217419	-0.256695	-0.253797	-0.206151	-0.154684	-0.0976806	-0.0339781	-0.00113738	-0.0132196	-0.0419825	-0.0785135	-0.120253	-0.139242	-0.134711	-0.123703	-0.10155	-0.0813967	-0.0762257	-0.0741331	-0.0860846	-0.112184	-0.125912	-0.138261	-0.149164	-0.130268	-0.108694	-0.101294	-0.0740581	-0.0450054	-0.0369661	-0.017028	0.00702053	0.00792101	0.0143883	0.0421844	0.0672701	0.0813503	0.0864019	0.0768875	0.0567107	0.0444998	0.0545133	0.07425	0.0758479
0.00964679	0.0151743	0.0033782	0.0291264	0.0852532	0.106451	0.125461	0.158672	0.154988	0.137573	0.154501	0.174456	0.16951	0.164955	0.158878	0.127489	0.103881	0.114275	0.12351	0.126041	0.129507	0.109431	0.0888645	0.0944891	0.0994766	0.114071	0.144718	0.146442	0.127927	0.108119	0.0635505	0.0245719	0.0178322	0.0120089	0.0153792	0.0270191	0.00688633	-0.0156373	-0.0102818	-0.0115891	-0.00952843	0.0239335	0.0515241	0.0595197	0.091798	0.139208	0.151853	0.153266	0.170986	0.153953
2.81727	2.77633	2.80204	2.87353	2.92877	2.93758	2.87881	2.74167	2.58507	2.47075	2.37566	2.31276	2.34079	2.40505	2.47746	2.62263	2.74637	2.72792	2.65864	2.59306	2.46352	2.35495	2.40101	2.48281	2.48767	2.54308	2.61758	2.55801	2.53231	2.62383	2.61516	2.56116	2.59741	2.58868	2.57266	2.69445	2.83643	2.91433	2.99225	3.0208	2.93644	2.83179	2.77414	2.69911	2.60844	2.5718	2.53891	2.47764	2.47852	2.54159
0.136573	0.137282	0.0941099	0.0434767	-0.0113635	-0.0762803	-0.115559	-0.118455	-0.104366	-0.0588764	0.0237193	0.111309	0.183995	0.235107	0.255745	0.239513	0.18142	0.104846	0.0444268	-0.00142334	-0.0150079	0.0298171	0.0772135	0.0871414	0.092717	0.0779832	0.0270017	-0.000930624	0.00297392	-0.00446811	-0.00259496	0.0326482	0.0652496	0.0908986	0.145665	0.19857	0.203122	0.197938	0.196932	0.164065	0.141733	0.161343	0.175085	0.183211	0.193233	0.169645	0.132801	0.104456	0.0665172	0.0443276
-0.113122	-0.155276	-0.175404	-0.193659	-0.202466	-0.191979	-0.193837	-0.194665	-0.168337	-0.148016	-0.134273	-0.109649	-0.10732	-0.119006	-0.111449	-0.108678	-0.111913	-0.0947944	-0.0772368	-0.06998	-0.0583459	-0.0595188	-0.0851103	-0.109254	-0.116744	-0.11491	-0.104977	-0.090161	-0.0893766	-0.109044	-0.131075	-0.147972	-0.168598	-0.187249	-0.191982	-0.190801	-0.187633	-0.168949	-0.144869	-0.136999	-0.131962	-0.115738	-0.104584	-0.10083	-0.0898427	-0.08783	-0.112297	-0.129484	-0.119659	-0.113593
-0.0509509	-0.060575	-0.0462535	-0.0260048	-0.00729328	-0.00534864	-0.0240194	-0.0212815	0.0108337	0.0356377	0.0726121	0.111349	0.0770933	0.00589788	-0.0333088	-0.072762	-0.0949765	-0.0573433	-0.0199882	-0.00547416	0.0196606	0.0323419	0.0326977	0.0545775	0.0846649	0.112619	0.135679	0.132698	0.119967	0.121735	0.1317	0.159435	0.208113	0.242977	0.247513	0.228975	0.181683	0.115063	0.0690721	0.0655369	0.0974801	0.166587	0.254527	0.306652	0.313361	0.295659	0.235218	0.153079	0.105481	0.071167
-0.0189875	-0.0169825	-0.027851	-0.0547259	-0.0634971	-0.0379135	-0.012802	0.00846707	0.0303989	0.0163875	-0.022608	-0.0411071	-0.0501024	-0.0604544	-0.0527	-0.039072	-0.038829	-0.0425754	-0.0444636	-0.0487454	-0.0515041	-0.0456028	-0.0310786	-0.0148784	-0.00514524	-0.00730563	-0.0207721	-0.0375602	-0.0504781	-0.0560169	-0.0540816	-0.0501211	-0.0500074	-0.0546724	-0.0623792	-0.0690972	-0.0683678	-0.0560346	-0.0344274	-0.0100972	0.00743564	0.00578856	-0.0112698	-0.0216392	-0.0204402	-0.0140296	0.003127	0.0170826	0.00559569	-0.0140255
0.938849	0.934084	0.913706	0.904943	0.888828	0.891551	0.921271	0.928609	0.910157	0.9041	0.883806	0.834221	0.80296	0.774149	0.734081	0.738629	0.759166	0.764975	0.821078	0.895579	0.93502	0.991054	1.03142	1.00583	0.981971	0.953362	0.873421	0.814916	0.808437	0.799066	0.789599	0.788087	0.760567	0.709689	0.672742	0.661823	0.660741	0.663014	0.688084	0.755849	0.859779	0.967276	1.04179	1.05479	0.988827	0.87001	0.762955	0.701397	0.681942	0.702513
0.128987	0.0571444	0.00386286	-0.0420668	-0.0838617	-0.0928676	-0.0812338	-0.0667716	-0.040994	-0.0179308	-0.0205379	-0.043326	-0.0738211	-0.109738	-0.139261	-0.145014	-0.133386	-0.116276	-0.0956692	-0.0879682	-0.0933368	-0.0889212	-0.0798585	-0.0584038	-0.00620637	0.0325451	0.0438037	0.0647399	0.0585268	0.0157226	0.00415596	-0.00043393	-0.0308472	-0.0325951	-0.0182599	-0.0200816	-0.0013049	0.0198183	0.0114819	0.00228861	-0.0169814	-0.0529503	-0.0662801	-0.0715491	-0.094102	-0.110155	-0.123493	-0.146509	-0.157146	-0.153113
0.0346326	0.0610288	0.104757	0.17565	0.27292	0.338733	0.359024	0.388016	0.41343	0.385744	0.360344	0.371847	0.360541	0.362147	0.430855	0.488247	0.506026	0.517458	0.482439	0.409087	0.353909	0.312398	0.299547	0.31484	0.305248	0.296073	0.312579	0.317501	0.348562	0.421296	0.457356	0.46209	0.458543	0.397184	0.310782	0.25823	0.217202	0.20029	0.226876	0.244365	0.23576	0.223848	0.20971	0.211093	0.239242	0.285765	0.356112	0.415411	0.430908	0.439101
-0.305447	-0.305851	-0.300628	-0.295143	-0.291248	-0.286315	-0.286829	-0.293823	-0.303202	-0.316089	-0.324657	-0.323086	-0.321685	-0.324131	-0.327914	-0.337222	-0.345181	-0.33938	-0.327797	-0.323333	-0.322751	-0.322984	-0.327635	-0.328444	-0.317209	-0.306742	-0.302983	-0.294287	-0.284317	-0.28264	-0.283723	-0.287494	-0.298571	-0.30792	-0.309155	-0.308841	-0.307125	-0.296869	-0.284337	-0.277815	-0.270472	-0.265908	-0.273229	-0.275459	-0.263531	-0.252436	-0.243137	-0.238432	-0.254415	-0.283858
3.31235	3.40606	3.45978	3.44712	3.3591	3.24899	3.17225	3.10755	3.04843	3.04377	3.08565	3.17421	3.35226	3.53636	3.644	3.71792	3.72095	3.64427	3.61694	3.61949	3.60756	3.68938	3.81431	3.87023	3.91154	3.90032	3.78034	3.69369	3.69977	3.72185	3.77978	3.8746	3.89806	3.84779	3.82099	3.79643	3.71685	3.65559	3.65351	3.62719	3.56163	3.51462	3.46801	3.404	3.4027	3.49705	3.59963	3.67678	3.76647	3.839
0.188673	0.175132	0.147993	0.102536	0.0513995	0.0215809	0.0180715	0.0236102	0.038768	0.0675686	0.0814367	0.0677032	0.0586098	0.0658178	0.0668635	0.0596001	0.0543376	0.0456194	0.0365656	0.0495597	0.0957475	0.15183	0.182127	0.180558	0.160352	0.123666	0.0817358	0.0591479	0.0512674	0.0310907	0.00190676	-0.0141758	-0.0205674	-0.0189934	0.0124348	0.0669607	0.116393	0.163458	0.210963	0.24712	0.291616	0.371886	0.471384	0.567056	0.672105	0.795858	0.930617	1.1052	1.34755	1.60564
0.0258476	0.0526564	0.0705972	0.0750002	0.0893357	0.116317	0.126778	0.118521	0.113452	0.112124	0.112823	0.132723	0.170822	0.201246	0.21405	0.213106	0.188029	0.136674	0.0832374	0.0430941	0.0183628	0.0130548	0.0140666	0.00550674	-0.000581595	0.0120578	0.0415484	0.0825228	0.130705	0.181767	0.238224	0.30178	0.356069	0.370868	0.331757	0.258734	0.187649	0.143593	0.139646	0.1684	0.199218	0.214558	0.215976	0.196629	0.16102	0.137394	0.144466	0.185994	0.253129	0.312929
0.307204	0.313967	0.337511	0.379851	0.425159	0.456823	0.474303	0.476675	0.46027	0.435947	0.414514	0.386962	0.352579	0.333562	0.329008	0.313385	0.288133	0.264425	0.238914	0.231516	0.264957	0.318013	0.365037	0.406236	0.439747	0.46133	0.481619	0.503483	0.509444	0.499239	0.48733	0.463823	0.427834	0.399258	0.368844	0.332264	0.308399	0.286007	0.262433	0.261106	0.270824	0.287155	0.329001	0.370483	0.390539	0.410381	0.419686	0.398416	0.377473	0.380814
-0.356621	-0.362721	-0.365012	-0.356067	-0.340938	-0.335669	-0.33869	-0.344487	-0.359254	-0.378018	-0.382829	-0.37693	-0.374166	-0.365071	-0.35066	-0.351888	-0.356593	-0.349739	-0.350211	-0.354916	-0.352066	-0.358513	-0.368136	-0.365055	-0.361676	-0.353266	-0.329766	-0.311445	-0.304276	-0.301088	-0.314843	-0.345396	-0.372689	-0.389842	-0.395968	-0.385348	-0.362679	-0.342513	-0.33237	-0.334646	-0.350871	-0.368776	-0.376203	-0.378565	-0.372435	-0.353301	-0.33994	-0.332831	-0.319109	-0.317152
-0.00974784	-0.0272561	-0.0376335	-0.046329	-0.064717	-0.0797008	-0.0727413	-0.0526108	-0.029318	0.00170533	0.0236178	0.012717	-0.016383	-0.0355849	-0.0405644	-0.035785	-0.0249345	-0.0216653	-0.0356191	-0.0515715	-0.0461969	-0.0196709	0.0044001	0.00473127	-0.0232538	-0.0677915	-0.108286	-0.125707	-0.114694	-0.0871037	-0.0497487	0.0080785	0.0865579	0.169777	0.247055	0.301085	0.322723	0.338507	0.363685	0.390855	0.429356	0.464241	0.461262	0.439766	0.428071	0.412668	0.394044	0.383123	0.356556	0.300176
0.7734	0.842652	0.868671	0.920356	0.960618	0.925981	0.898236	0.883884	0.837723	0.839392	0.89347	0.943041	1.02629	1.09945	1.09512	1.08988	1.09566	1.06419	1.05771	1.08817	1.09458	1.09453	1.09961	1.08818	1.07264	1.0447	1.01026	1.00701	1.00794	0.995582	1.01611	1.05057	1.05349	1.06041	1.092	1.11774	1.13947	1.16416	1.15681	1.09194	0.996754	0.921268	0.895029	0.921343	0.988453	1.07842	1.16683	1.21887	1.23616	1.24948
1.31693	1.3159	1.27329	1.29096	1.35165	1.35348	1.37403	1.41459	1.36101	1.2731	1.22799	1.17666	1.14265	1.19208	1.26094	1.27053	1.25955	1.25608	1.22564	1.20236	1.23177	1.2532	1.22897	1.21214	1.21477	1.205	1.21156	1.26312	1.30476	1.31195	1.33029	1.34813	1.33437	1.32958	1.34768	1.35438	1.36675	1.41188	1.46182	1.49482	1.52272	1.54066	1.52379	1.48178	1.45616	1.4383	1.396	1.37772	1.40581	1.3983
0.423616	0.416051	0.439279	0.468887	0.483728	0.499696	0.520605	0.551458	0.587251	0.598146	0.589715	0.582729	0.559865	0.523352	0.517274	0.542999	0.556707	0.565535	0.595502	0.606372	0.5785	0.558009	0.540288	0.493239	0.456062	0.458613	0.463694	0.46423	0.489767	0.51417	0.506096	0.500918	0.501844	0.475895	0.463073	0.481731	0.483228	0.489239	0.534002	0.579729	0.624398	0.687094	0.721951	0.703406	0.671348	0.649027	0.632233	0.639083	0.692891	0.772294
0.0395966	0.0581584	0.0901087	0.137889	0.192125	0.217231	0.217106	0.218547	0.212537	0.180437	0.133014	0.0823077	0.0271171	-0.012515	-0.0137653	0.00702876	0.0240246	0.0299292	0.025434	0.0207198	0.024943	0.0374537	0.0596032	0.0810728	0.0784434	0.0511292	0.0202772	-0.00757795	-0.0340199	-0.0424679	-0.0281851	-0.0192745	-0.0207574	-0.00787483	0.0146438	0.0327435	0.0567665	0.0795318	0.0842251	0.0806622	0.0831052	0.0986797	0.115766	0.106524	0.0878473	0.0848898	0.0735278	0.0684033	0.098398	0.10741
0.302836	0.282619	0.259066	0.223287	0.199578	0.202386	0.218547	0.24908	0.293103	0.320925	0.327314	0.332396	0.332293	0.326783	0.331822	0.347118	0.36544	0.381426	0.390729	0.398925	0.394452	0.359262	0.315646	0.281719	0.247215	0.232472	0.254675	0.282439	0.299529	0.313815	0.31625	0.306749	0.299427	0.295046	0.29149	0.28622	0.271889	0.250906	0.229144	0.211522	0.206756	0.212847	0.22318	0.240329	0.254722	0.254822	0.255022	0.261163	0.263767	0.276317
1.42047	1.35673	1.31457	1.30763	1.30678	1.29041	1.27667	1.28219	1.28626	1.29097	1.34206	1.40542	1.40822	1.39841	1.40612	1.36972	1.33821	1.37582	1.40571	1.41313	1.44848	1.4605	1.42408	1.39295	1.3721	1.34973	1.33518	1.32144	1.29772	1.24371	1.17215	1.15203	1.18018	1.21506	1.29674	1.39607	1.41926	1.41859	1.44739	1.44756	1.44622	1.4926	1.52125	1.5055	1.4883	1.46675	1.43177	1.40684	1.39998	1.39694
-0.00524634	0.0370738	0.0643233	0.0701736	0.0454608	0.00461202	-0.0286531	-0.0500384	-0.059257	-0.0492511	-0.031951	-0.0211994	-0.012714	-0.0146277	-0.0259607	-0.0240998	-0.013356	0.00724973	0.0510313	0.0768845	0.0672363	0.0678113	0.0693461	0.0567074	0.0708033	0.0893087	0.0705641	0.0491088	0.0352038	0.0122766	-0.00123882	-0.0131798	-0.0325025	-0.0358997	-0.0346873	-0.032999	-0.0131977	-0.0107842	-0.0356404	-0.0456383	-0.0565626	-0.0804843	-0.0798162	-0.0699418	-0.0729968	-0.0565634	-0.0226866	0.00217403	0.0321644	0.0699441
0.316832	0.242053	0.212591	0.21671	0.23935	0.284182	0.337025	0.391441	0.454897	0.511832	0.540181	0.532783	0.487737	0.420054	0.369788	0.364901	0.396807	0.451088	0.507491	0.524249	0.505942	0.507046	0.533686	0.563161	0.595602	0.603523	0.563746	0.517249	0.49493	0.485077	0.48087	0.472222	0.447186	0.41559	0.395787	0.404001	0.440336	0.478817	0.506942	0.523413	0.505883	0.45793	0.412161	0.366545	0.320498	0.304207	0.319427	0.354889	0.412868	0.47403
-0.0380234	-0.0418649	-0.0479592	-0.0378145	-0.00178194	0.0418915	0.0832845	0.120899	0.139797	0.136742	0.136714	0.146991	0.149263	0.146061	0.139654	0.110838	0.068767	0.0368364	0.00645695	-0.0265039	-0.0443169	-0.0491663	-0.0512927	-0.0348616	0.0049862	0.0393857	0.0668377	0.107612	0.141287	0.161433	0.195432	0.219378	0.205515	0.182882	0.161137	0.136801	0.134131	0.147942	0.154368	0.15717	0.156873	0.153572	0.162073	0.175808	0.173971	0.155998	0.133487	0.118617	0.116371	0.121899
0.103375	0.0523553	0.0273121	0.035176	0.0519394	0.0641979	0.0704206	0.0595533	0.0342985	0.0172044	0.013593	0.0240439	0.052513	0.0719654	0.0762461	0.100353	0.136721	0.173568	0.231015	0.270488	0.248915	0.206608	0.172011	0.13933	0.135746	0.165731	0.186296	0.181456	0.162744	0.13035	0.0859478	0.0462278	0.0249022	0.0199081	0.0327274	0.0794758	0.159784	0.251262	0.34669	0.438312	0.489993	0.48996	0.467893	0.435696	0.390983	0.36036	0.360587	0.361046	0.347043	0.33971
0.761298	0.717171	0.729119	0.811292	0.920451	0.97386	0.972074	0.954463	0.925273	0.902602	0.923897	0.972913	1.01265	1.05849	1.09324	1.07105	1.04294	1.03417	1.00065	1.00724	1.06476	1.06097	1.05058	1.09951	1.10419	1.08371	1.1111	1.09098	1.00372	0.946166	0.904448	0.852917	0.865886	0.959086	1.05509	1.14168	1.23571	1.26271	1.19704	1.13046	1.08333	1.02023	1.00135	1.06843	1.14622	1.19571	1.25603	1.29969	1.25886	1.17176
0.225432	0.234401	0.229083	0.223951	0.21859	0.233075	0.282618	0.327396	0.330327	0.313936	0.303799	0.288094	0.276442	0.303514	0.337972	0.334365	0.335627	0.34641	0.306742	0.259923	0.244579	0.196389	0.138669	0.120687	0.0900804	0.0625042	0.0857349	0.122297	0.182089	0.276292	0.348881	0.413869	0.476754	0.489518	0.506021	0.554591	0.560271	0.542067	0.533271	0.490455	0.457393	0.483586	0.524567	0.575282	0.624412	0.625925	0.612318	0.5884	0.513367	0.442542
-0.200318	-0.17683	-0.148637	-0.120579	-0.109305	-0.122307	-0.150353	-0.187394	-0.224157	-0.244073	-0.249017	-0.245325	-0.230901	-0.220427	-0.215555	-0.198906	-0.189431	-0.195872	-0.191623	-0.193409	-0.213478	-0.214179	-0.204341	-0.208846	-0.19886	-0.174683	-0.162344	-0.146946	-0.125383	-0.116581	-0.116572	-0.12509	-0.150808	-0.185939	-0.221101	-0.248782	-0.259102	-0.254482	-0.243274	-0.228954	-0.216131	-0.207068	-0.197633	-0.187477	-0.182155	-0.181627	-0.182043	-0.187662	-0.19938	-0.206306
0.488387	0.358273	0.263852	0.212491	0.18709	0.184166	0.206941	0.234429	0.258041	0.294599	0.322391	0.307329	0.267097	0.220308	0.171206	0.144883	0.149519	0.176256	0.221188	0.264591	0.319572	0.417854	0.518002	0.593328	0.667668	0.690441	0.629219	0.550711	0.470074	0.385882	0.357251	0.374692	0.398533	0.442211	0.47898	0.48518	0.487096	0.461494	0.397492	0.342056	0.289579	0.232539	0.203432	0.175941	0.125635	0.0840549	0.0494146	0.0294722	0.0632435	0.127807
0.0530957	0.0641809	0.0811715	0.119389	0.156457	0.175287	0.18646	0.186066	0.163419	0.138515	0.125898	0.110674	0.0897133	0.0738134	0.0565663	0.0336872	0.0246334	0.036732	0.0500497	0.0583111	0.0693513	0.0736372	0.0642933	0.0563272	0.0603304	0.0688892	0.0783277	0.0935118	0.108098	0.109113	0.0947569	0.071707	0.0542202	0.0547624	0.0744297	0.121878	0.188864	0.229953	0.235873	0.232555	0.207762	0.166053	0.150943	0.154114	0.144723	0.137937	0.142175	0.141931	0.15277	0.197352
0.0610419	0.014815	0.0191038	0.0110726	0.00103017	0.0354532	0.0544375	0.0514541	0.0898265	0.128573	0.115853	0.0815051	0.0348681	-0.0273365	-0.0668657	-0.0638295	-0.0469834	-0.0419597	-0.0388382	-0.0223448	-0.00183834	0.0216758	0.0672805	0.122827	0.159609	0.189106	0.216233	0.208839	0.169074	0.129038	0.0992269	0.0889373	0.102537	0.124876	0.145632	0.143178	0.101748	0.0548168	0.0228814	-0.00498666	-0.00795862	0.0230119	0.054387	0.0847456	0.132054	0.170922	0.179876	0.184937	0.194392	0.186873
-0.142887	-0.124468	-0.12244	-0.117671	-0.114787	-0.117423	-0.105902	-0.0915988	-0.0836819	-0.0543965	-0.0161798	0.000535012	0.00928779	0.000499073	-0.0486381	-0.10139	-0.124468	-0.135178	-0.13542	-0.109968	-0.0874793	-0.093698	-0.0905236	-0.062286	-0.0407514	-0.0133197	0.0228984	0.0216632	-0.000720142	-0.00498684	-0.0111361	-0.0185894	-0.0171359	-0.0378278	-0.0778709	-0.106445	-0.117098	-0.098238	-0.0572816	-0.0255169	-0.00327036	0.00402304	-0.013565	-0.0171345	0.00343943	0.00910054	0.00658279	0.00763065	-0.0133966	-0.0418374
-0.18897	-0.211727	-0.213025	-0.220468	-0.237795	-0.232534	-0.228158	-0.237385	-0.219781	-0.178275	-0.157595	-0.160057	-0.169527	-0.202058	-0.249482	-0.268887	-0.266224	-0.266254	-0.254082	-0.236192	-0.234253	-0.229544	-0.214663	-0.206353	-0.197798	-0.181527	-0.164407	-0.151115	-0.149219	-0.154476	-0.15969	-0.177229	-0.194462	-0.189853	-0.191847	-0.20869	-0.209073	-0.208685	-0.2207	-0.219733	-0.221923	-0.243555	-0.261246	-0.279328	-0.29371	-0.274126	-0.238918	-0.208987	-0.176419	-0.165113
0.0633687	0.0867704	0.100102	0.0888498	0.0673321	0.0534695	0.0417179	0.0349466	0.0423658	0.0549715	0.0721955	0.104187	0.136716	0.147367	0.13988	0.124392	0.0986981	0.0766305	0.0763624	0.0804257	0.0765866	0.0770197	0.0669594	0.0396503	0.0265159	0.0282997	0.028042	0.0386636	0.0557568	0.0576609	0.0559325	0.0640681	0.0657905	0.0561475	0.0526557	0.0546878	0.0528608	0.0588652	0.0696947	0.0632293	0.0475316	0.0386646	0.0289891	0.0215346	0.0290992	0.040939	0.0458212	0.0564192	0.0736333	0.0805425
0.00561816	0.0109949	0.0147778	0.00137054	-0.0094983	-0.00717756	-0.00140316	0.0081917	0.031971	0.0529916	0.040848	0.0111374	-0.00221874	-0.00880227	-0.0161573	-0.00337397	0.0151028	0.0111429	0.00520194	0.0136936	0.0145832	0.00252533	-0.00479372	-0.00730957	-0.0157842	-0.0280251	-0.0426746	-0.0639685	-0.0826388	-0.0870319	-0.0790716	-0.0628565	-0.0510387	-0.0609413	-0.0830348	-0.096461	-0.0965854	-0.0792825	-0.0441688	-0.00569207	0.0236663	0.0369463	0.0362318	0.034265	0.0264814	0.00360464	-0.0214347	-0.0494189	-0.0900646	-0.118362
-0.00921449	-0.00714778	-0.0290645	-0.0369423	-0.0366948	-0.0588179	-0.067085	-0.0577081	-0.0670024	-0.0714587	-0.0546782	-0.0427712	-0.0264238	0.0104431	0.0410311	0.0488126	0.049441	0.0421981	0.0155969	-0.0109357	-0.0211588	-0.0319953	-0.0447857	-0.0457837	-0.0491758	-0.0687311	-0.0934796	-0.115574	-0.134286	-0.142531	-0.134532	-0.11721	-0.106616	-0.109451	-0.117636	-0.124251	-0.127273	-0.12198	-0.107644	-0.094023	-0.087957	-0.0858952	-0.082582	-0.0780037	-0.0726711	-0.0599595	-0.0361369	-0.0132288	-0.00520138	-0.0103349
-0.176052	-0.172594	-0.165589	-0.166661	-0.17564	-0.179106	-0.180144	-0.18045	-0.178248	-0.180315	-0.180134	-0.172613	-0.167926	-0.159731	-0.14693	-0.15075	-0.16402	-0.169912	-0.180782	-0.191694	-0.184202	-0.167065	-0.144513	-0.107972	-0.0666739	-0.0308438	-0.000995933	0.0100016	-0.012887	-0.059735	-0.111027	-0.157519	-0.183943	-0.182181	-0.176862	-0.180288	-0.177724	-0.173796	-0.172078	-0.161802	-0.158261	-0.171284	-0.181652	-0.186213	-0.185211	-0.17165	-0.16192	-0.160435	-0.153301	-0.150323
-0.21949	-0.229803	-0.241021	-0.2318	-0.212754	-0.208884	-0.210312	-0.218378	-0.236534	-0.235281	-0.213234	-0.190573	-0.165291	-0.157116	-0.18334	-0.209699	-0.214283	-0.200089	-0.15376	-0.083184	-0.0236173	0.0118536	0.026207	0.0188787	-0.00118685	-0.0183072	-0.0256067	-0.0280551	-0.0338929	-0.0443374	-0.0584158	-0.0795256	-0.104578	-0.128086	-0.150596	-0.159122	-0.14086	-0.110388	-0.0786269	-0.0453154	-0.0263663	-0.020295	-0.00197612	0.021342	0.0290865	0.0258548	0.0122656	-0.0187792	-0.0533997	-0.0746536
0.161351	0.113271	0.112865	0.125779	0.133285	0.15587	0.174757	0.191301	0.23723	0.293876	0.330718	0.345846	0.328076	0.277011	0.232824	0.223211	0.228405	0.237848	0.259043	0.267684	0.258597	0.263107	0.265679	0.252099	0.252562	0.254526	0.246188	0.258384	0.269974	0.260367	0.268822	0.284132	0.268044	0.25285	0.260121	0.250041	0.228817	0.245401	0.270249	0.263178	0.271844	0.292324	0.256629	0.202498	0.187323	0.177558	0.17339	0.205843	0.237509	0.236441
-0.10113	-0.098647	-0.0664509	-0.0176977	0.0161905	0.0230842	0.00810953	-0.0373429	-0.094841	-0.122406	-0.131547	-0.128647	-0.0858341	-0.0435252	-0.0309665	-0.00543595	0.00387977	-0.0291144	-0.0377034	-0.0327079	-0.0515931	-0.0391951	-0.0080856	-0.0196465	-0.0395587	-0.0454478	-0.0580201	-0.0507099	-0.0110978	0.0271726	0.0433753	0.0324327	0.00486736	-0.017106	-0.0318437	-0.0451984	-0.0516367	-0.0562997	-0.0704156	-0.0795985	-0.0679493	-0.0611983	-0.0762748	-0.0838879	-0.0814305	-0.088932	-0.0784569	-0.0369101	-0.000472219	0.0283235
-0.00179382	0.0023943	-0.00411087	-0.0291826	-0.0667557	-0.0902516	-0.0987867	-0.0982818	-0.0824641	-0.0557739	-0.0272997	-0.00125322	0.014768	0.0158225	0.00460669	-0.0167608	-0.0451502	-0.0695501	-0.084272	-0.0978454	-0.107159	-0.102861	-0.0997386	-0.103276	-0.0973293	-0.089869	-0.0908038	-0.0818146	-0.0616463	-0.0448605	-0.0255582	-0.00367393	0.0064386	0.00292817	-0.0101892	-0.031281	-0.0574368	-0.0830012	-0.0906759	-0.0687264	-0.0302934	0.0116536	0.0498165	0.0657019	0.0581036	0.0526234	0.0564589	0.0525434	0.0370007	0.0181144
0.285568	0.289387	0.299812	0.270592	0.217816	0.198839	0.182565	0.146743	0.153267	0.211797	0.262335	0.307711	0.369035	0.383748	0.338201	0.316965	0.323767	0.321736	0.351508	0.398267	0.393312	0.355967	0.319019	0.273549	0.242381	0.248463	0.270756	0.293663	0.326531	0.37378	0.424316	0.467498	0.504195	0.51946	0.490864	0.44614	0.41751	0.381337	0.349231	0.371519	0.423531	0.473042	0.526161	0.541952	0.505914	0.464122	0.422455	0.400153	0.431381	0.467276
0.200326	0.208483	0.18099	0.164358	0.175937	0.168807	0.176752	0.213078	0.225117	0.222005	0.226875	0.214529	0.182412	0.152699	0.129263	0.111348	0.106337	0.120494	0.148728	0.178086	0.199525	0.207611	0.196085	0.161889	0.117699	0.088243	0.0795291	0.0854388	0.109781	0.137635	0.145957	0.148187	0.153054	0.145797	0.139666	0.147637	0.151728	0.157676	0.186858	0.220485	0.232335	0.233241	0.228087	0.200767	0.17557	0.182568	0.193022	0.195696	0.212646	0.221575
-0.0711916	-0.0743272	-0.0726248	-0.0686612	-0.0568509	-0.0448016	-0.040681	-0.0434015	-0.0440494	-0.0437312	-0.0614864	-0.0862207	-0.0915496	-0.0990673	-0.111415	-0.0896841	-0.0572901	-0.0436917	-0.014271	0.0200757	0.0217725	0.0177182	0.0195372	0.00965883	0.00633686	0.0148789	0.0164113	0.0142003	0.00894173	-0.00212013	-0.00295033	0.0116592	0.0347848	0.0604482	0.0717513	0.06415	0.0468575	0.019923	0.00858304	0.0336096	0.0603983	0.0886782	0.14134	0.17319	0.180591	0.204362	0.202198	0.170766	0.168059	0.156867
-0.0792119	-0.0914773	-0.0830425	-0.0643549	-0.0391591	-0.00715043	0.011182	0.00568057	-0.00707255	-0.0194939	-0.0351384	-0.0482725	-0.0531934	-0.0544793	-0.0587912	-0.0627274	-0.0596835	-0.0597398	-0.0713253	-0.0803886	-0.0862127	-0.104006	-0.119042	-0.114707	-0.106617	-0.0986855	-0.0800592	-0.0589366	-0.0394158	-0.0126972	0.0192552	0.0482916	0.0660322	0.0688409	0.0655403	0.0576763	0.0392496	0.0175853	-0.00441789	-0.0307331	-0.0461146	-0.0389045	-0.020053	0.00429375	0.0303196	0.0442923	0.0440991	0.0386173	0.0278838	0.0106441
0.127992	0.156165	0.132511	0.107773	0.106374	0.0864887	0.0810239	0.115189	0.144898	0.162398	0.179044	0.168592	0.125762	0.085057	0.0615136	0.0492985	0.0621478	0.0999484	0.12865	0.137822	0.130986	0.0961151	0.0482926	0.0099062	-0.0228947	-0.0395818	-0.0343775	-0.0310285	-0.0287497	-0.012223	0.00260201	0.00405435	0.00652103	0.0138305	0.0204708	0.0405349	0.0848334	0.133489	0.170182	0.192817	0.188893	0.165672	0.146036	0.122981	0.0984432	0.0917146	0.0860624	0.0719199	0.0726851	0.0828741
0.0813977	0.107358	0.101445	0.0784222	0.0728732	0.058818	0.0157202	-0.0133452	-0.0196841	-0.0343469	-0.0207619	0.0318414	0.0473769	0.0297921	0.0248188	0.000920189	-0.0281351	-0.0192751	-0.0147358	-0.0292828	-0.0277134	-0.0252835	-0.0324022	-0.0305013	-0.0268806	-0.0213074	0.00303021	0.0374587	0.0621255	0.0651522	0.0452124	0.0198488	0.00757657	0.0128081	0.0335423	0.0614374	0.0825399	0.0948122	0.109165	0.117087	0.0967817	0.06355	0.0472992	0.0472038	0.0711258	0.129913	0.182958	0.193084	0.173352	0.132855
-0.0207831	0.0221868	0.0359185	0.0289755	0.00693253	-0.0141432	-0.0115589	0.00588558	0.0203333	0.0367685	0.0480425	0.0384526	0.020517	0.00563574	-0.0135172	-0.0291231	-0.0251794	-0.0113146	-0.000653276	0.0180182	0.0451993	0.0627386	0.0767321	0.101192	0.123554	0.139329	0.160704	0.176495	0.164215	0.129053	0.0913174	0.0594084	0.0411275	0.0424344	0.0463978	0.0359634	0.0118837	-0.0227235	-0.0504416	-0.0528563	-0.0436452	-0.0304794	-0.00555205	0.0121817	0.0119074	0.0157742	0.0250236	0.0242483	0.0221679	0.0264975
-0.111039	-0.102493	-0.106605	-0.116434	-0.116727	-0.119993	-0.129	-0.125215	-0.113908	-0.115049	-0.120232	-0.126982	-0.149537	-0.163996	-0.154776	-0.147118	-0.129519	-0.0944484	-0.0837395	-0.0881271	-0.074511	-0.0679776	-0.0717802	-0.0578382	-0.0427955	-0.0442295	-0.0487512	-0.0562573	-0.0749882	-0.0971947	-0.110651	-0.110571	-0.0985549	-0.0858549	-0.0869181	-0.0971367	-0.108509	-0.126525	-0.132061	-0.110307	-0.098545	-0.106186	-0.101528	-0.0991304	-0.112127	-0.107252	-0.0863957	-0.0763167	-0.0689193	-0.0613006
0.0815588	0.082789	0.0774196	0.0720241	0.0610859	0.0399803	0.0364293	0.0430794	0.0428021	0.0583385	0.0757835	0.0640954	0.0519111	0.0584097	0.0684973	0.0944464	0.141197	0.177614	0.182528	0.153418	0.0986392	0.0367769	-0.0177042	-0.0492019	-0.0518386	-0.0473572	-0.0415672	-0.0206407	0.000270525	0.0171312	0.0466421	0.0629495	0.0486342	0.0288904	0.000887365	-0.0304277	-0.0244646	0.0127131	0.0589861	0.113155	0.138815	0.119092	0.0912389	0.0670802	0.0530213	0.0746195	0.114771	0.143756	0.166758	0.179837
-0.0264119	-0.0207386	-0.0189407	-0.0217706	-0.0336522	-0.0446767	-0.0489279	-0.0504272	-0.0467589	-0.0323301	-0.0128636	0.00524851	0.0222137	0.0287728	0.0163628	-0.00617735	-0.0302881	-0.0528108	-0.0661395	-0.0702252	-0.0730564	-0.0759972	-0.0783446	-0.0802496	-0.0797654	-0.078157	-0.0778226	-0.0799891	-0.0875251	-0.0959169	-0.0966431	-0.0916851	-0.0819358	-0.066164	-0.0572822	-0.0610789	-0.0651966	-0.0654843	-0.0611147	-0.0452432	-0.0247926	-0.0109688	-0.00406832	-0.00500152	-0.0100451	-0.0133355	-0.020509	-0.0291076	-0.0328622	-0.0408714
-0.0108146	0.0125383	0.0253132	0.0313119	0.0423474	0.0446106	0.0388032	0.0422615	0.049312	0.0465943	0.0438504	0.0458248	0.0383129	0.0250444	0.0150249	-0.00163883	-0.0182495	-0.0170502	-0.00392644	0.0152398	0.0425084	0.0648677	0.0710538	0.0677467	0.0576673	0.0363722	0.0154795	0.00673428	-0.000355768	-0.0037394	0.00981809	0.021854	0.0203084	0.0225486	0.021966	0.00886052	0.00300842	0.00550335	0.00387488	0.00307559	0.00239909	0.00276719	0.00923841	0.0114206	0.0192903	0.0451309	0.0613251	0.0686997	0.0831934	0.0679071
-0.0192112	-0.0142025	-0.00659653	0.00278648	0.00602302	0.00165491	-0.00549598	-0.0120715	-0.0196816	-0.0264784	-0.0228211	-0.0100543	-0.0031524	-0.00648195	-0.0132571	-0.0225224	-0.0325613	-0.0338542	-0.0265319	-0.0246222	-0.0309417	-0.0336864	-0.0304511	-0.0252374	-0.0185259	-0.0163691	-0.0193261	-0.0184811	-0.0144043	-0.00341084	0.0194125	0.0359207	0.0427147	0.052673	0.047321	0.0223417	0.00464675	-0.0103646	-0.0249586	-0.0175475	-0.00536362	-0.00839477	-0.00952911	-0.0103979	-0.017235	-0.0103928	0.0086954	0.0212927	0.0272779	0.0282035
0.295255	0.275506	0.24144	0.187146	0.139516	0.124162	0.122698	0.14623	0.191435	0.203935	0.201405	0.213472	0.20178	0.196363	0.234062	0.257067	0.269307	0.299661	0.296001	0.271652	0.264236	0.231848	0.196586	0.200155	0.205662	0.229788	0.288119	0.317311	0.322315	0.325332	0.285242	0.230681	0.204615	0.171505	0.142225	0.153263	0.172178	0.183267	0.204575	0.22215	0.225015	0.228284	0.239045	0.250862	0.250924	0.2339	0.211189	0.190375	0.175312	0.177435
-0.0834955	-0.040029	-0.00996489	-0.0241397	-0.0474739	-0.0421208	-0.0445285	-0.0538795	-0.0482293	-0.0678644	-0.111247	-0.139699	-0.168764	-0.191454	-0.180965	-0.162111	-0.135156	-0.081111	-0.0342074	-0.0118418	0.013051	0.0379378	0.0475495	0.0660269	0.101477	0.109274	0.0793685	0.042978	-0.00919961	-0.0710689	-0.0972288	-0.101803	-0.110042	-0.0929828	-0.0545751	-0.0231311	0.0160381	0.0608692	0.0720047	0.0499907	0.0268543	-0.0046914	-0.0487781	-0.0642462	-0.0587643	-0.071989	-0.0806236	-0.085711	-0.121275	-0.152717
0.00782143	0.0193953	-0.000634992	-0.0301821	-0.0560785	-0.0854146	-0.0932558	-0.0739226	-0.0526271	-0.0311187	-0.0141817	-0.0171197	-0.0265341	-0.0257342	-0.0190555	-0.00822306	0.00697005	0.0148229	0.00937582	0.00122361	-0.00328602	-0.00895826	-0.0143984	-0.0161904	-0.0248627	-0.0470195	-0.0689213	-0.080587	-0.087936	-0.0866576	-0.069762	-0.0531351	-0.0468444	-0.0419051	-0.043642	-0.0593638	-0.0710515	-0.0659349	-0.054488	-0.0399682	-0.0207271	-0.0182989	-0.040306	-0.0554002	-0.0563432	-0.0573004	-0.0404544	-0.00922829	0.00528394	0.0179072
-0.14821	-0.152064	-0.15184	-0.15122	-0.155015	-0.156727	-0.15735	-0.168242	-0.187261	-0.204747	-0.223285	-0.236616	-0.229335	-0.213521	-0.203762	-0.193505	-0.192735	-0.208411	-0.217848	-0.217031	-0.213855	-0.195786	-0.166834	-0.142009	-0.117244	-0.0985369	-0.0973772	-0.106048	-0.12026	-0.137296	-0.145979	-0.147785	-0.144144	-0.132607	-0.130413	-0.13964	-0.148348	-0.170373	-0.195501	-0.197407	-0.196163	-0.185089	-0.128508	-0.057477	0.00498119	0.0738599	0.105673	0.0747114	0.0276317	-0.0237041
-0.0874831	-0.102686	-0.098966	-0.0864418	-0.0656511	-0.0468323	-0.056708	-0.0874011	-0.116788	-0.147446	-0.165854	-0.159346	-0.150933	-0.142131	-0.116568	-0.0871977	-0.058163	-0.0204521	0.00406442	-0.00491461	-0.033354	-0.0672477	-0.105528	-0.137048	-0.146545	-0.138687	-0.126601	-0.112986	-0.102052	-0.102449	-0.111461	-0.117998	-0.117374	-0.11452	-0.116868	-0.124728	-0.132232	-0.136151	-0.13634	-0.135803	-0.140849	-0.149965	-0.155228	-0.152401	-0.137351	-0.114043	-0.0994255	-0.0973562	-0.0991016	-0.107309
0.128728	0.136702	0.125953	0.0991392	0.0671313	0.0376391	0.0162396	0.0129619	0.034187	0.0672679	0.0896983	0.0958637	0.0890919	0.0660887	0.0403863	0.0365862	0.0456067	0.0427091	0.0317923	0.0198922	-0.00768757	-0.0471245	-0.0708109	-0.0833031	-0.102095	-0.10567	-0.0910052	-0.0865816	-0.0781816	-0.0574312	-0.0527784	-0.0469773	-0.0159353	0.0143153	0.0421982	0.0818005	0.0996358	0.0762821	0.0483949	0.0343163	0.0208547	0.0308084	0.0798086	0.118226	0.125522	0.132369	0.126118	0.0952846	0.0794171	0.0796074
0.156784	0.143024	0.133623	0.141629	0.149169	0.127848	0.100228	0.0769764	0.0540425	0.0568098	0.076333	0.0843542	0.091773	0.089723	0.0584578	0.0229118	-0.00325941	-0.0269542	-0.0279448	0.00401832	0.0490609	0.10139	0.161728	0.206331	0.218924	0.212455	0.187599	0.137317	0.0913348	0.0705171	0.0556229	0.0475054	0.0613352	0.083326	0.104298	0.131619	0.153362	0.150113	0.12517	0.0942192	0.0667592	0.0507591	0.0495009	0.0535817	0.0615453	0.0732373	0.0757003	0.0817701	0.104179	0.116911
-0.0211871	-0.026337	-0.0317269	-0.0420893	-0.0551994	-0.0582453	-0.0616079	-0.0642559	-0.0612173	-0.0696296	-0.0821574	-0.0852087	-0.0950035	-0.104606	-0.0933887	-0.0767432	-0.063902	-0.0458632	-0.0371271	-0.052869	-0.0815678	-0.107395	-0.11916	-0.108993	-0.0774021	-0.0339874	0.000285438	0.0159985	0.0305916	0.0483959	0.0586182	0.0703257	0.07727	0.0543094	0.0169283	-0.0123687	-0.0413894	-0.0609214	-0.0602196	-0.0584774	-0.0624875	-0.0673703	-0.0795902	-0.0936416	-0.101883	-0.106949	-0.105383	-0.104257	-0.111844	-0.111133
0.0216966	0.0287804	0.0436086	0.0700836	0.103358	0.131247	0.159205	0.189753	0.223415	0.270645	0.322263	0.35741	0.372463	0.360928	0.318108	0.266261	0.227995	0.205334	0.19205	0.176822	0.150754	0.116593	0.0809476	0.0546959	0.0476954	0.0508139	0.0481794	0.0357776	0.0143861	-0.00954107	-0.0211826	-0.0144678	0.00524269	0.0311728	0.0530378	0.062364	0.0652435	0.0714166	0.0762047	0.0767588	0.0827413	0.0895434	0.081799	0.0646978	0.0476984	0.0265309	0.0049109	-0.00849356	-0.0177688	-0.0248088
0.111071	0.0634865	0.0309049	0.0199799	0.0404328	0.0858791	0.130384	0.156831	0.191682	0.256963	0.315691	0.36101	0.414607	0.419916	0.373907	0.362107	0.342634	0.270156	0.236565	0.236783	0.216664	0.235833	0.275882	0.269244	0.266038	0.285699	0.298837	0.32355	0.332219	0.291775	0.248075	0.21605	0.185332	0.186765	0.208946	0.206137	0.177422	0.133622	0.0844025	0.0452796	0.017133	0.017844	0.0529257	0.0821025	0.122684	0.202874	0.253463	0.261262	0.277598	0.258718
-0.265552	-0.275172	-0.283637	-0.276357	-0.267335	-0.269054	-0.265337	-0.257973	-0.259551	-0.256568	-0.249077	-0.252589	-0.25672	-0.252988	-0.251295	-0.249611	-0.242356	-0.238527	-0.24214	-0.243502	-0.239085	-0.233067	-0.222692	-0.211462	-0.215043	-0.234307	-0.258483	-0.283015	-0.297968	-0.294319	-0.279344	-0.261223	-0.244544	-0.235977	-0.236007	-0.243614	-0.256961	-0.264577	-0.26236	-0.25557	-0.240893	-0.224461	-0.217185	-0.206264	-0.185086	-0.166028	-0.148146	-0.136588	-0.148379	-0.174277
-0.0102872	-0.0239548	-0.0439267	-0.0699047	-0.0979006	-0.115958	-0.112149	-0.0909823	-0.0617066	-0.0277306	-0.0013298	0.00825243	0.0118281	0.0150249	0.0077696	-0.0111559	-0.0343065	-0.0644437	-0.100468	-0.123414	-0.124131	-0.109992	-0.079839	-0.0396412	-0.0135373	-0.00585939	-0.00355926	-0.00966279	-0.0256786	-0.0362615	-0.0397376	-0.0509002	-0.0662065	-0.0721198	-0.0773822	-0.0898248	-0.0958025	-0.093513	-0.0973828	-0.108346	-0.117562	-0.122279	-0.121062	-0.109639	-0.0876986	-0.065934	-0.0560624	-0.0548299	-0.0542079	-0.0556057
0.0613183	0.0455727	0.0220193	-0.00355794	-0.00953658	-0.00713607	-0.00326994	0.00122879	-0.00180456	-0.0131413	-0.0287081	-0.0415584	-0.0437096	-0.0414141	-0.0454133	-0.0520467	-0.0535095	-0.0482007	-0.0348964	-0.0148067	0.00251036	0.00868596	0.00796657	0.00920799	0.0124534	0.014333	0.0208456	0.0349049	0.0435837	0.0392311	0.0243018	-0.00423507	-0.0390468	-0.0581109	-0.0562302	-0.0412025	-0.0125039	0.0238926	0.0511475	0.060458	0.0524366	0.0309877	0.00554174	-0.0106117	-0.00925551	0.0090408	0.0393437	0.0758543	0.109508	0.127911
0.0406937	0.0365179	0.026359	0.030752	0.0423114	0.0499675	0.0682764	0.089874	0.098534	0.109838	0.123843	0.124693	0.121761	0.115251	0.0935775	0.0681253	0.0469664	0.0276651	0.0213376	0.0319966	0.046451	0.0586548	0.0683006	0.068728	0.0617064	0.060736	0.0668631	0.069039	0.0673772	0.0670174	0.0600568	0.042919	0.0344355	0.0409942	0.0452971	0.0584286	0.0936334	0.116903	0.121565	0.136115	0.139769	0.121679	0.119303	0.125944	0.116748	0.10842	0.101203	0.0804418	0.0623663	0.0605598
0.483362	0.463357	0.428535	0.397044	0.364107	0.352065	0.368604	0.373476	0.358726	0.357596	0.353096	0.332664	0.326215	0.300447	0.240809	0.217499	0.221907	0.219589	0.248481	0.268887	0.230101	0.19741	0.186946	0.168209	0.182841	0.225745	0.232299	0.211136	0.193117	0.165887	0.142751	0.161809	0.207271	0.237069	0.254117	0.261297	0.241447	0.220273	0.225737	0.245444	0.279343	0.321676	0.341459	0.340149	0.329418	0.29908	0.261027	0.237277	0.226156	0.227568
-0.04437	-0.03305	-0.00497855	0.0452076	0.0742902	0.0731264	0.0803944	0.0802655	0.0565341	0.0519186	0.0543665	0.0312744	0.0199142	0.0201999	0.00313774	-9.75808e-05	0.0100373	-0.000491541	-0.0110645	-0.0115644	-0.0231894	-0.0321335	-0.0243724	-0.0150699	-0.00663235	0.00944841	0.0259444	0.0348855	0.0432292	0.053635	0.0615714	0.0724799	0.0829959	0.0794277	0.068335	0.056223	0.0380206	0.0267277	0.0288052	0.0267226	0.0192094	0.0142271	0.00559744	-0.00298788	0.000258214	0.00809653	0.0074853	-2.06354e-05	-0.0126995	-0.0324106
0.0235792	-0.0101446	-0.034956	-0.0550392	-0.0821407	-0.125328	-0.156327	-0.157637	-0.146509	-0.127968	-0.102279	-0.0958673	-0.121117	-0.148811	-0.158209	-0.158328	-0.146572	-0.114774	-0.0866218	-0.0793571	-0.0670881	-0.0284364	0.0195631	0.0522718	0.0738474	0.0965705	0.0958176	0.0712024	0.0824161	0.116698	0.116805	0.125764	0.154304	0.131785	0.0953934	0.0972554	0.0852659	0.0619713	0.0596326	0.0433891	0.0196566	0.0178768	0.0182915	0.0217148	0.0341684	0.0352751	0.0391576	0.0648928	0.0992416	0.146075
-0.20077	-0.217509	-0.21901	-0.222163	-0.233728	-0.240447	-0.244467	-0.241009	-0.219239	-0.195135	-0.182888	-0.177451	-0.182789	-0.199405	-0.204901	-0.186619	-0.162553	-0.148148	-0.136289	-0.120644	-0.102357	-0.0767613	-0.0463742	-0.0310043	-0.0448784	-0.0769392	-0.103948	-0.120611	-0.139998	-0.161953	-0.177437	-0.193973	-0.214878	-0.228703	-0.237929	-0.252816	-0.260108	-0.241897	-0.209448	-0.174266	-0.126658	-0.0789906	-0.0513448	-0.0307857	-0.022665	-0.0498672	-0.085746	-0.106241	-0.131201	-0.157442
0.204741	0.163075	0.108073	0.068079	0.0273106	0.00438438	0.0434565	0.0910677	0.100003	0.117724	0.12325	0.0689361	0.0208285	0.0119326	-0.00349497	-0.0101802	0.0130377	0.017626	-0.00997674	-0.0202107	-0.0016173	0.0258225	0.0753269	0.130506	0.138819	0.116119	0.0876958	0.0312258	-0.0255611	-0.0444454	-0.0469771	-0.0237728	0.0483026	0.134617	0.21432	0.292406	0.369006	0.465781	0.580733	0.689594	0.797686	0.862659	0.837428	0.779754	0.706646	0.588376	0.499066	0.462207	0.421472	0.421352
0.0918249	0.116596	0.13722	0.147178	0.155758	0.170154	0.18731	0.198822	0.198948	0.190705	0.188343	0.197684	0.210246	0.223455	0.224568	0.205765	0.203713	0.232507	0.260665	0.291559	0.317184	0.286972	0.217334	0.147845	0.0710572	0.0197723	0.0220013	0.05184	0.122948	0.218014	0.275495	0.3236	0.354336	0.307185	0.263351	0.27177	0.254702	0.245229	0.271545	0.240207	0.171721	0.139209	0.119115	0.127973	0.189472	0.260629	0.334573	0.392182	0.388338	0.35845
-0.254351	-0.213052	-0.184007	-0.156542	-0.13896	-0.137629	-0.127882	-0.118901	-0.128467	-0.133129	-0.140505	-0.172826	-0.205996	-0.235944	-0.270733	-0.279355	-0.257337	-0.225502	-0.179538	-0.1322	-0.102489	-0.0722079	-0.034278	-0.00398882	0.0220153	0.0459998	0.0495986	0.0304417	0.00867269	-0.0152835	-0.045353	-0.0579387	-0.0568618	-0.0715714	-0.0889556	-0.105491	-0.14109	-0.164591	-0.165874	-0.180359	-0.185637	-0.164699	-0.149247	-0.122366	-0.0771983	-0.059457	-0.0619582	-0.0605472	-0.0684352	-0.0710336
0.556788	0.512856	0.502774	0.504367	0.506745	0.525853	0.528887	0.500379	0.474495	0.454258	0.425177	0.402502	0.390256	0.371594	0.368311	0.409401	0.460579	0.501128	0.554176	0.587257	0.577207	0.573984	0.575402	0.553347	0.540547	0.533088	0.501207	0.469155	0.442188	0.408889	0.395689	0.406241	0.422184	0.449677	0.484712	0.512799	0.545115	0.592147	0.642836	0.68577	0.711579	0.706791	0.667082	0.605168	0.538834	0.482053	0.447189	0.443153	0.467888	0.508997
1.70448	1.76729	1.78811	1.78017	1.77374	1.72717	1.65484	1.60986	1.58991	1.59158	1.63685	1.7031	1.75815	1.83216	1.91882	1.95487	1.95961	1.95916	1.91071	1.86106	1.89942	1.9938	2.0947	2.20034	2.26107	2.22307	2.11944	2.02718	1.98427	1.97085	1.98433	2.04403	2.08594	2.06324	2.05331	2.0558	1.98672	1.90058	1.85441	1.77695	1.6697	1.59519	1.54534	1.5317	1.59856	1.73689	1.90198	2.03885	2.1083	2.12448
0.231379	0.248604	0.209807	0.179301	0.210726	0.236377	0.252204	0.287366	0.29672	0.256077	0.204457	0.168067	0.138645	0.11775	0.124419	0.150654	0.167803	0.173079	0.179114	0.1809	0.17792	0.190363	0.220422	0.2462	0.248464	0.213761	0.150239	0.0782277	0.00565069	-0.0271564	0.0169102	0.0925481	0.173903	0.273253	0.33102	0.323954	0.311068	0.279769	0.216522	0.186636	0.194077	0.20908	0.25411	0.305062	0.30341	0.26236	0.218538	0.17788	0.157459	0.184088
-0.192363	-0.217843	-0.218638	-0.21373	-0.207091	-0.187126	-0.184207	-0.203818	-0.215639	-0.223329	-0.232868	-0.228333	-0.219689	-0.226087	-0.232073	-0.22428	-0.219121	-0.211689	-0.184525	-0.164082	-0.161213	-0.144504	-0.128833	-0.141925	-0.154988	-0.158878	-0.180042	-0.208081	-0.223122	-0.237375	-0.254313	-0.255216	-0.238264	-0.223366	-0.217591	-0.210286	-0.206461	-0.217728	-0.223885	-0.213837	-0.211296	-0.202155	-0.162548	-0.129767	-0.110047	-0.0688789	-0.0375127	-0.0391533	-0.0392171	-0.0495004
0.00295711	0.0397099	0.0605779	0.0434364	0.00960072	-0.0164743	-0.0470084	-0.0740632	-0.0834469	-0.100058	-0.127759	-0.139899	-0.140309	-0.138145	-0.121135	-0.0988547	-0.0964117	-0.105206	-0.104589	-0.10434	-0.106461	-0.0935569	-0.0826731	-0.0905489	-0.0982234	-0.108771	-0.125546	-0.127346	-0.123177	-0.112797	-0.0786759	-0.0592105	-0.0669343	-0.0543344	-0.0304619	-0.00883798	0.0396744	0.0797761	0.0698765	0.0391402	0.000210875	-0.0371574	-0.0396356	-0.0236894	-0.00923497	0.0178697	0.0374341	0.033693	0.0278596	0.0144134
0.212981	0.201334	0.195702	0.185766	0.164492	0.148004	0.134258	0.111587	0.0864961	0.0667288	0.0549971	0.0595737	0.0824599	0.106817	0.117464	0.116233	0.106785	0.0979812	0.101588	0.106904	0.103213	0.096943	0.083532	0.0707863	0.0811375	0.099902	0.115271	0.138121	0.141047	0.110954	0.0854326	0.0684657	0.056083	0.0750293	0.110916	0.138693	0.165328	0.176282	0.170001	0.172758	0.169383	0.153033	0.151439	0.14758	0.122566	0.10819	0.111661	0.109243	0.111486	0.134767
0.654737	0.65093	0.640482	0.638177	0.65383	0.661771	0.653345	0.647387	0.640777	0.624743	0.62213	0.63937	0.653989	0.674322	0.696731	0.674537	0.613563	0.564398	0.543162	0.561824	0.628429	0.697098	0.719239	0.701314	0.670938	0.646702	0.650289	0.690993	0.739675	0.770581	0.793278	0.80917	0.804829	0.786523	0.76522	0.748554	0.752601	0.785385	0.839986	0.898507	0.936804	0.956109	0.981838	1.01864	1.05904	1.10972	1.17076	1.23127	1.29009	1.34637
0.0458735	0.0728735	0.0990514	0.115132	0.118633	0.110452	0.0926993	0.0633127	0.0269738	0.00352481	0.010573	0.048184	0.107042	0.17183	0.208021	0.196632	0.173074	0.161604	0.160967	0.201598	0.264658	0.280291	0.269353	0.257452	0.204827	0.148858	0.126306	0.0882284	0.0588126	0.0757375	0.0913367	0.110257	0.144398	0.145085	0.135109	0.148898	0.147153	0.140793	0.161769	0.177042	0.184652	0.218211	0.257155	0.270404	0.271437	0.271088	0.25133	0.208347	0.163355	0.119918
-0.0023151	-0.0281663	-0.0137763	-0.00198854	0.0115023	0.0457003	0.0486234	0.0354128	0.0491278	0.0462357	0.0377731	0.0651341	0.0732403	0.050707	0.0483667	0.0478228	0.0378194	0.0547776	0.079064	0.0660763	0.0325682	0.00451429	-0.0299846	-0.0596947	-0.0594915	-0.0587187	-0.0694484	-0.0498164	-0.00729981	0.0267745	0.0644139	0.0893672	0.0684575	0.0300452	0.00819512	-0.00871669	-0.0284887	-0.0392249	-0.0439929	-0.0549653	-0.0639662	-0.060976	-0.0555629	-0.0535835	-0.0498011	-0.0361797	-0.00833902	0.0149236	0.023329	0.037032
0.0709018	0.0631822	0.0566161	0.0494845	0.0486024	0.0484519	0.0507152	0.0572212	0.0576289	0.0440371	0.0183889	-0.011118	-0.0350291	-0.0487962	-0.0546793	-0.0572821	-0.0566371	-0.0437055	-0.0158269	0.0115298	0.0312491	0.0457281	0.0435885	0.0346203	0.0440082	0.0541365	0.0530859	0.058116	0.0500384	0.0263166	0.0270831	0.0403074	0.0487456	0.0787928	0.110992	0.123238	0.142775	0.160902	0.162247	0.166871	0.166215	0.166646	0.202832	0.255168	0.304468	0.353096	0.355617	0.306087	0.258934	0.214096
0.984558	0.925199	0.866959	0.803766	0.756244	0.747394	0.736587	0.73291	0.774976	0.833133	0.908478	1.01449	1.09931	1.15784	1.20415	1.20846	1.21233	1.24769	1.26582	1.29148	1.31802	1.2509	1.14142	1.06418	0.974694	0.927245	0.967136	0.971021	0.903342	0.819859	0.703364	0.59394	0.571864	0.617646	0.691794	0.771722	0.830025	0.881464	0.938105	0.973356	0.985359	0.987734	0.965667	0.919846	0.889407	0.889523	0.896377	0.918633	0.974587	1.02009
-0.185831	-0.207887	-0.219723	-0.212587	-0.215492	-0.225753	-0.228988	-0.220523	-0.205402	-0.180073	-0.122773	-0.053535	-0.0187899	-0.00838885	-0.0216021	-0.0876885	-0.152429	-0.161885	-0.152434	-0.123516	-0.0648146	-0.0388697	-0.0534886	-0.0641447	-0.0870724	-0.12908	-0.160918	-0.192068	-0.234932	-0.269977	-0.282448	-0.270625	-0.240669	-0.204088	-0.175356	-0.179093	-0.222736	-0.273005	-0.306001	-0.32539	-0.323419	-0.299404	-0.275686	-0.258903	-0.246497	-0.244594	-0.249057	-0.253256	-0.253936	-0.241114
0.242767	0.254586	0.266057	0.286564	0.32748	0.360354	0.368046	0.389439	0.442373	0.502766	0.580881	0.668931	0.690941	0.624776	0.522613	0.424119	0.372726	0.379814	0.404814	0.438139	0.440173	0.380734	0.370667	0.427808	0.440485	0.467692	0.542143	0.525635	0.465277	0.482269	0.482852	0.426907	0.418773	0.444723	0.4374	0.446482	0.506761	0.549512	0.560982	0.607451	0.672902	0.699132	0.713294	0.739061	0.74008	0.733027	0.768248	0.803425	0.7881	0.766098
0.0101168	0.0166073	0.0348693	0.0437173	0.0442409	0.0497146	0.0498705	0.0499022	0.054568	0.042342	0.0263261	0.0342283	0.0457841	0.0450906	0.0508404	0.0562639	0.0410538	0.0337226	0.0540156	0.0535753	0.020536	0.00469453	0.000533932	-0.00529176	0.0231989	0.0628615	0.0643277	0.0487686	0.0321502	0.00802123	0.00324922	0.0261349	0.0480763	0.0627506	0.074449	0.0627218	0.0240078	-0.00908196	-0.0305881	-0.0516138	-0.0488752	-0.0268138	-0.0220327	-0.0178434	0.00274752	0.0174299	0.0370844	0.0716929	0.0895856	0.0876133
-0.00542072	-0.0103369	-0.026573	-0.0415296	-0.0213311	0.0190823	0.0475001	0.0820961	0.123778	0.140117	0.164959	0.22206	0.252595	0.24973	0.240735	0.19298	0.118411	0.0695563	0.0298059	-0.0162948	-0.0388142	-0.0438632	-0.0518676	-0.0376633	0.0122898	0.0628892	0.104206	0.158509	0.207406	0.231001	0.256873	0.28365	0.270861	0.225085	0.1842	0.151847	0.128029	0.13526	0.158675	0.160677	0.154269	0.156253	0.157221	0.171266	0.192449	0.189245	0.179256	0.175824	0.15661	0.139109
-0.0355117	-0.0668124	-0.0917634	-0.125018	-0.153721	-0.153254	-0.148977	-0.150501	-0.147045	-0.160052	-0.185559	-0.196709	-0.202189	-0.20104	-0.180194	-0.157735	-0.142902	-0.13112	-0.134668	-0.149897	-0.157563	-0.158691	-0.157443	-0.153684	-0.15627	-0.166976	-0.178177	-0.184964	-0.182379	-0.17398	-0.169548	-0.166453	-0.16188	-0.158805	-0.14765	-0.124111	-0.105458	-0.101839	-0.107544	-0.119187	-0.130983	-0.130084	-0.116748	-0.107728	-0.112892	-0.132522	-0.165807	-0.199794	-0.217103	-0.219588
0.0720223	0.0391078	0.00940991	-0.00885764	-0.012403	-0.0103813	-0.0102765	-0.00661717	-0.00148407	-0.0025521	0.00176822	0.0148471	0.0157099	0.00433926	-0.00445688	-0.0165973	-0.0317554	-0.0332859	-0.0251602	-0.0258916	-0.036081	-0.047096	-0.0587075	-0.0679569	-0.0643313	-0.0469468	-0.0237828	0.00150837	0.0239396	0.0386741	0.043813	0.0341535	0.0161631	-0.000935926	-0.0261611	-0.0523182	-0.0593439	-0.0550329	-0.0340314	0.0194907	0.0735141	0.107243	0.128432	0.111794	0.0643559	0.0340953	0.0148341	0.00255275	0.0224685	0.0445655
-0.0480381	-0.0546381	-0.0597222	-0.0623338	-0.0648798	-0.0646401	-0.0570741	-0.0497586	-0.051819	-0.0633702	-0.0849865	-0.10971	-0.121178	-0.116136	-0.0990892	-0.0713834	-0.0478763	-0.0486774	-0.0667344	-0.0796776	-0.081889	-0.0691091	-0.0286381	0.0124949	0.0112689	-0.0179321	-0.0572482	-0.107188	-0.121196	-0.083856	-0.0431307	0.000269574	0.0366227	0.0166809	-0.0258438	-0.0512863	-0.0864348	-0.10873	-0.0974608	-0.0991767	-0.111255	-0.106698	-0.103797	-0.0952069	-0.0645019	-0.0361756	-0.0195765	-0.00699771	-0.00972746	-0.0287844
-0.153056	-0.147489	-0.129279	-0.110794	-0.106264	-0.110405	-0.118106	-0.134195	-0.150853	-0.15226	-0.139973	-0.119339	-0.0878663	-0.0600945	-0.0540688	-0.0614525	-0.0708972	-0.0826284	-0.0920399	-0.0953229	-0.0981195	-0.101557	-0.0985941	-0.0852138	-0.0647936	-0.042388	-0.0207246	-0.00817991	-0.0179705	-0.049034	-0.0845083	-0.109307	-0.113163	-0.0935338	-0.0643361	-0.0378909	-0.0167627	-0.00630479	-0.00196333	0.000663369	-0.0122475	-0.0326517	-0.0384341	-0.0391626	-0.0354372	-0.0129593	0.00579755	0.00668629	0.00679446	-0.00466215
0.083362	0.0932611	0.120505	0.110954	0.0852343	0.0960884	0.0963965	0.0880383	0.113172	0.117561	0.088861	0.0868175	0.0922713	0.0737692	0.0630987	0.064604	0.0508984	0.0294002	0.0184432	0.00697901	-0.0135345	-0.0261439	-0.0262204	-0.0257642	-0.022374	-0.0128975	-0.00736895	-0.00681997	-0.00258823	0.00606112	0.0188073	0.0386226	0.055663	0.0568871	0.0489977	0.0374219	0.0163204	-0.00558871	-0.0150701	-0.0121197	0.00700209	0.0470875	0.088347	0.102554	0.0916834	0.0718297	0.0516606	0.0569666	0.099167	0.144606
-0.134268	-0.151725	-0.162329	-0.174981	-0.195879	-0.217345	-0.224163	-0.211399	-0.184575	-0.153414	-0.127421	-0.108714	-0.0950602	-0.0887034	-0.0911856	-0.0953863	-0.0957183	-0.0962113	-0.0962544	-0.0901329	-0.095543	-0.127693	-0.160016	-0.181384	-0.206699	-0.213221	-0.195208	-0.189073	-0.182316	-0.159098	-0.150759	-0.146035	-0.12067	-0.0978142	-0.0742832	-0.0361811	-0.00903756	-0.00159422	-0.0112723	-0.0433514	-0.0736295	-0.0868892	-0.0962158	-0.0937614	-0.0845946	-0.0989153	-0.123608	-0.129634	-0.123419	-0.109965
0.054967	0.0735355	0.0750926	0.0682839	0.0643251	0.052193	0.0441205	0.0455508	0.0449205	0.0518788	0.0719234	0.0921787	0.10873	0.118996	0.118521	0.111938	0.102883	0.098796	0.104997	0.106355	0.100895	0.100953	0.0887596	0.0575934	0.037164	0.0281619	0.0141377	0.0115813	0.0257917	0.031891	0.0310108	0.0436388	0.0556554	0.0489087	0.04333	0.0452559	0.0359658	0.0277907	0.0321384	0.0261499	0.00832616	-0.00326226	-0.0092512	-0.00698348	0.01097	0.0387004	0.0702414	0.0991811	0.119809	0.13602
0.603311	0.591743	0.538275	0.502145	0.486389	0.472113	0.5096	0.586625	0.635258	0.67248	0.713326	0.717649	0.700094	0.69947	0.691882	0.649052	0.593557	0.54793	0.507293	0.48267	0.496624	0.529894	0.542347	0.533645	0.52524	0.517841	0.510098	0.512791	0.51641	0.49919	0.469283	0.452363	0.461318	0.497723	0.549962	0.593677	0.616764	0.627587	0.635593	0.651245	0.687211	0.729797	0.749884	0.747464	0.739986	0.725614	0.701967	0.687758	0.678067	0.640167
-0.0933861	-0.0972899	-0.114152	-0.132056	-0.147824	-0.165314	-0.160986	-0.131644	-0.100279	-0.070722	-0.0514329	-0.060714	-0.0873077	-0.10714	-0.114911	-0.114004	-0.110454	-0.115471	-0.131092	-0.142485	-0.13815	-0.123091	-0.108655	-0.105875	-0.119954	-0.137798	-0.138886	-0.125199	-0.111965	-0.094622	-0.0724469	-0.0664083	-0.0650648	-0.042734	-0.0257682	-0.0310652	-0.0321492	-0.0397767	-0.0788472	-0.126266	-0.163756	-0.19735	-0.217976	-0.215761	-0.196921	-0.178298	-0.175056	-0.178088	-0.176654	-0.177018
-0.0139438	-0.0241775	0.00436488	0.0686985	0.135388	0.188795	0.207643	0.174802	0.118848	0.0826874	0.070933	0.0790592	0.107787	0.12576	0.117346	0.110554	0.102253	0.0896663	0.10727	0.142959	0.173502	0.209648	0.21624	0.177421	0.144241	0.111044	0.0673324	0.0554548	0.048417	0.0143008	0.00278511	0.017576	0.0314285	0.0678694	0.114088	0.130501	0.12892	0.11984	0.0952322	0.0706749	0.0585858	0.04979	0.0463072	0.0594476	0.0839843	0.108878	0.134278	0.156219	0.159318	0.142876
-0.240468	-0.246512	-0.27301	-0.280512	-0.256088	-0.219444	-0.170044	-0.11676	-0.0936374	-0.104134	-0.121053	-0.134194	-0.144207	-0.140873	-0.129227	-0.126417	-0.119847	-0.10114	-0.0868366	-0.0704924	-0.0569293	-0.0766755	-0.108333	-0.124292	-0.145492	-0.161476	-0.149645	-0.143101	-0.158809	-0.165525	-0.161554	-0.170829	-0.182966	-0.187528	-0.209156	-0.242442	-0.250087	-0.239055	-0.227227	-0.204841	-0.190265	-0.20553	-0.227835	-0.240014	-0.248164	-0.248288	-0.234288	-0.208134	-0.172573	-0.132783
0.095049	0.0588342	0.0143221	-0.00964108	-0.00965571	-0.0182926	-0.0334886	-0.0499283	-0.0815477	-0.111578	-0.113279	-0.10295	-0.0964758	-0.0689404	-0.0234753	0.00328464	0.0221684	0.0425663	0.0266334	-0.0178422	-0.0544716	-0.0916395	-0.123315	-0.129602	-0.126275	-0.117424	-0.094289	-0.0737564	-0.0622664	-0.048148	-0.0444104	-0.0656859	-0.0868564	-0.0939883	-0.111126	-0.118995	-0.084468	-0.0468536	-0.0169316	0.0358047	0.061098	0.0318853	0.00911814	-0.00142059	-0.0135727	0.011235	0.0635698	0.103421	0.137634	0.167088
0.0331784	-0.0151319	-0.0202709	-0.0262921	-0.0159341	0.0415759	0.0697035	0.0685371	0.0915452	0.086435	0.0527144	0.045371	0.0236735	-0.0170844	-0.0177745	0.00187917	0.0149345	0.0400472	0.0626796	0.0635938	0.0562504	0.0522017	0.0565815	0.0631327	0.0590986	0.0486243	0.0291002	-0.00468311	-0.0275243	-0.0326988	-0.0400816	-0.0357912	-0.0181643	-0.0108468	0.00968676	0.0486091	0.0732984	0.105609	0.142721	0.143812	0.144568	0.150415	0.122175	0.113329	0.12973	0.106265	0.0930579	0.114379	0.10047	0.0867474
-0.144891	-0.166679	-0.16567	-0.149927	-0.113934	-0.0647067	-0.0247074	-0.00277198	0.00675355	-0.0046857	-0.0509555	-0.108496	-0.147814	-0.185017	-0.217059	-0.214543	-0.204782	-0.199452	-0.159912	-0.116649	-0.102891	-0.0744713	-0.0378249	-0.0225265	0.0063437	0.0357218	0.0153575	-0.0335484	-0.087218	-0.150174	-0.196962	-0.20666	-0.189962	-0.162734	-0.138057	-0.115269	-0.0906124	-0.0727921	-0.0530871	-0.0183537	0.0105904	0.0250076	0.0418139	0.0499168	0.0327096	0.00044872	-0.0407494	-0.0782155	-0.0852591	-0.0631484
-0.00799907	0.0315363	0.0506414	0.069085	0.077167	0.0502446	0.0392794	0.0467458	0.0367236	0.0396556	0.0468379	0.0314022	0.0318885	0.0344414	0.0185664	0.0267882	0.0252291	-0.00212103	0.0184585	0.0463875	0.03509	0.0572252	0.0785085	0.0439251	0.0407341	0.0730004	0.0752026	0.0844792	0.101026	0.0802918	0.0567768	0.0492751	0.0400415	0.0354461	0.0193639	-0.0124605	-0.0363669	-0.0635399	-0.073934	-0.0337039	0.00672621	0.0366233	0.0957184	0.131727	0.129494	0.145148	0.136518	0.0840835	0.0534391	0.0227514
0.0617574	0.0411676	0.0244245	0.027244	0.0191938	-0.0047026	-0.00836124	0.00912444	0.0278599	0.0615626	0.106932	0.132287	0.137281	0.132586	0.112986	0.0858501	0.069908	0.076312	0.107551	0.159494	0.221045	0.27959	0.322485	0.327954	0.294185	0.253608	0.202206	0.126184	0.0748462	0.0488559	-0.00168503	-0.0316558	-0.0119057	-0.00447181	-0.000524161	0.0315335	0.0424854	0.0306343	0.0420182	0.0553411	0.0498012	0.067216	0.118375	0.165925	0.219336	0.295641	0.343918	0.357377	0.407801	0.50228
0.422621	0.440892	0.475585	0.551794	0.645194	0.716735	0.783321	0.819351	0.803206	0.795687	0.799896	0.785787	0.793433	0.811583	0.783808	0.738952	0.711965	0.689195	0.70166	0.791499	0.912252	0.99669	1.03586	1.01124	0.909342	0.80383	0.737199	0.678488	0.662177	0.71635	0.812026	0.991411	1.25454	1.49122	1.67402	1.81365	1.87555	1.91158	1.97872	2.02579	2.02894	2.00872	1.94611	1.84077	1.73171	1.62277	1.49812	1.39053	1.33318	1.3033
0.235615	0.246389	0.252475	0.267644	0.262398	0.24227	0.260824	0.290672	0.288543	0.288263	0.277839	0.224083	0.179436	0.167323	0.162537	0.190055	0.254637	0.316322	0.363884	0.38132	0.347845	0.290843	0.246377	0.227134	0.232937	0.245978	0.258115	0.273235	0.277926	0.276392	0.283523	0.26504	0.199144	0.134364	0.107428	0.107957	0.13354	0.178194	0.199594	0.174337	0.139152	0.130828	0.141378	0.152643	0.153429	0.131878	0.0921441	0.0555118	0.0343031	0.0256959
-0.123418	-0.132361	-0.146222	-0.14978	-0.146531	-0.14626	-0.139916	-0.133669	-0.138813	-0.139035	-0.129618	-0.12343	-0.118521	-0.119352	-0.135817	-0.160452	-0.189343	-0.21647	-0.226996	-0.228645	-0.228455	-0.219636	-0.219538	-0.232578	-0.236408	-0.243454	-0.259941	-0.261084	-0.26321	-0.280321	-0.286498	-0.294483	-0.318241	-0.327519	-0.32673	-0.334333	-0.333835	-0.33161	-0.344647	-0.352752	-0.343206	-0.326398	-0.302828	-0.275264	-0.262504	-0.271482	-0.286008	-0.294793	-0.296347	-0.283093
0.388206	0.35478	0.342933	0.323634	0.301014	0.306371	0.312005	0.312332	0.339653	0.374523	0.3957	0.419008	0.43295	0.411792	0.361657	0.312081	0.288996	0.288201	0.300502	0.334357	0.359344	0.332287	0.288829	0.270081	0.25244	0.242097	0.279393	0.342177	0.388299	0.429142	0.471115	0.475758	0.430345	0.37753	0.34385	0.316406	0.31056	0.350891	0.384416	0.367905	0.353131	0.352424	0.330955	0.332083	0.369921	0.375423	0.354916	0.353802	0.351646	0.346834
0.0400113	0.0248387	0.0121942	-4.62285e-05	-0.0115945	-0.0248763	-0.0334715	-0.0250208	0.00594359	0.0525115	0.0960859	0.115811	0.105934	0.081084	0.0547523	0.034137	0.0308687	0.0397578	0.0440987	0.0527095	0.0698156	0.0741759	0.06552	0.0515511	0.0231391	-0.00599049	-0.0147553	-0.00928996	0.0070454	0.0346903	0.0602603	0.0784818	0.0932894	0.105599	0.12418	0.16212	0.229974	0.336492	0.47609	0.627873	0.772191	0.895585	0.983455	1.03358	1.07305	1.12329	1.1743	1.22241	1.28231	1.344
0.329822	0.354753	0.388684	0.377125	0.360429	0.376852	0.403518	0.449851	0.525292	0.571976	0.575975	0.576948	0.560253	0.509312	0.456641	0.417619	0.389653	0.390727	0.420668	0.443153	0.456799	0.487305	0.514657	0.53755	0.576285	0.579819	0.541007	0.533656	0.537369	0.522832	0.551639	0.602959	0.616189	0.624615	0.632756	0.601191	0.551425	0.51373	0.498603	0.528112	0.599798	0.683829	0.74869	0.760052	0.715493	0.658876	0.629023	0.638077	0.669109	0.686705
0.672853	0.625915	0.555408	0.522107	0.533345	0.519103	0.501617	0.491145	0.454768	0.429945	0.425296	0.398341	0.359119	0.315175	0.262561	0.229451	0.211801	0.20561	0.237615	0.277159	0.302185	0.342781	0.359429	0.321626	0.29158	0.273715	0.237499	0.220519	0.223673	0.210839	0.206753	0.23108	0.262386	0.301583	0.354171	0.393426	0.404964	0.408145	0.405997	0.38565	0.362134	0.345414	0.314254	0.267925	0.225537	0.189798	0.166055	0.164701	0.188223	0.228063
-0.278002	-0.285307	-0.300855	-0.334301	-0.356276	-0.347553	-0.332719	-0.30932	-0.271647	-0.255944	-0.257895	-0.246022	-0.240615	-0.252495	-0.253947	-0.249157	-0.258069	-0.267546	-0.271555	-0.293205	-0.330208	-0.353865	-0.363549	-0.361817	-0.333205	-0.293532	-0.269293	-0.257838	-0.265144	-0.296591	-0.32701	-0.341051	-0.341116	-0.32506	-0.304197	-0.296948	-0.304665	-0.31975	-0.329515	-0.323851	-0.310073	-0.293574	-0.274815	-0.260678	-0.240592	-0.206795	-0.184124	-0.174224	-0.163189	-0.167934
0.661741	0.593317	0.535341	0.499375	0.490508	0.468781	0.413428	0.343242	0.286909	0.265913	0.279444	0.312377	0.34551	0.354109	0.333714	0.304773	0.270887	0.222057	0.166944	0.117896	0.0767011	0.050208	0.0479372	0.0661834	0.0937745	0.121681	0.141035	0.144249	0.129805	0.0980392	0.0567607	0.0229873	-0.00567076	-0.0352014	-0.0435772	-0.0267593	0.00423496	0.069117	0.153188	0.20352	0.220151	0.209475	0.155583	0.0957134	0.0626628	0.0315524	0.0014871	-0.0130985	-0.0297998	-0.0497195
0.0863077	0.0905624	0.0848796	0.0808936	0.0665364	0.023663	-0.0189267	-0.0458237	-0.0583276	-0.0345481	0.0102694	0.0350422	0.0406758	0.0291078	-0.0127627	-0.0694527	-0.119048	-0.150697	-0.148566	-0.111391	-0.0575762	-0.00527031	0.0313538	0.0531566	0.0691715	0.0740634	0.0717791	0.0673755	0.0368061	-0.0185882	-0.0697746	-0.131548	-0.210596	-0.264032	-0.282411	-0.28089	-0.240298	-0.163925	-0.103904	-0.0744727	-0.0416241	-0.00482934	0.0213265	0.0596602	0.102933	0.098334	0.0511841	0.0118906	-0.0155842	-0.0417156
0.325204	0.353963	0.357395	0.357966	0.365131	0.365701	0.376042	0.405029	0.420038	0.41248	0.416551	0.434411	0.440252	0.44662	0.458474	0.447696	0.431371	0.428639	0.410929	0.389523	0.372846	0.336163	0.325005	0.353232	0.367749	0.412717	0.497637	0.531455	0.539249	0.537315	0.438883	0.305422	0.242458	0.205701	0.193497	0.250692	0.305964	0.308244	0.316652	0.351002	0.373133	0.404188	0.483829	0.564326	0.591389	0.590286	0.571359	0.501533	0.406408	0.347839
0.531407	0.550496	0.576954	0.615415	0.64626	0.678823	0.723275	0.74738	0.753233	0.782558	0.811656	0.8166	0.828378	0.815115	0.743192	0.679071	0.647426	0.61282	0.604295	0.641122	0.66459	0.652811	0.642774	0.625725	0.58531	0.576141	0.611866	0.633098	0.639476	0.642403	0.606927	0.562316	0.559229	0.570366	0.581396	0.614985	0.644856	0.639142	0.628283	0.641928	0.660932	0.678779	0.718216	0.760195	0.759403	0.742317	0.762282	0.787531	0.797223	0.841886
0.239962	0.286261	0.318061	0.35338	0.397543	0.408579	0.400985	0.399417	0.37294	0.317182	0.278392	0.262421	0.247987	0.266708	0.330218	0.393106	0.456176	0.512696	0.505356	0.459662	0.42312	0.3744	0.342392	0.351904	0.343536	0.319513	0.313312	0.299309	0.303424	0.365377	0.450158	0.540962	0.622948	0.64615	0.621882	0.582389	0.526307	0.484461	0.47283	0.460742	0.456993	0.474737	0.481823	0.474192	0.471931	0.466238	0.456416	0.462855	0.484795	0.505954
-0.123165	-0.125147	-0.117538	-0.111871	-0.105801	-0.0956513	-0.094294	-0.0890078	-0.0691341	-0.0593589	-0.0598864	-0.0579753	-0.0708547	-0.0934537	-0.105735	-0.121329	-0.142162	-0.149368	-0.145738	-0.134161	-0.112636	-0.0982441	-0.10214	-0.117869	-0.138479	-0.152583	-0.153412	-0.143859	-0.123543	-0.104796	-0.097881	-0.0832118	-0.0630038	-0.0546459	-0.036116	-0.0161505	-0.0309344	-0.0438457	-0.02978	-0.0243945	-0.014836	0.0101113	0.00735766	-0.0137734	-0.0182359	-0.0193768	-0.02303	-0.0286457	-0.0471592	-0.0624628
0.418913	0.437612	0.481019	0.543961	0.598186	0.626244	0.644187	0.648936	0.649312	0.678657	0.708851	0.718311	0.737002	0.725672	0.663327	0.627314	0.613345	0.578689	0.574168	0.593715	0.56914	0.5311	0.524771	0.524783	0.531386	0.572657	0.628751	0.656617	0.649549	0.628492	0.596979	0.554273	0.539821	0.563991	0.570559	0.567931	0.588429	0.569903	0.526616	0.535614	0.528681	0.48755	0.508912	0.539537	0.525101	0.555023	0.614627	0.633197	0.648518	0.662147
0.0960617	0.0878192	0.0749089	0.0826323	0.0880606	0.0675663	0.0519013	0.0435961	0.0252976	0.0243265	0.0443081	0.0614886	0.0841735	0.105219	0.106361	0.104046	0.0996176	0.0882183	0.0938793	0.112921	0.125043	0.13805	0.144308	0.12508	0.0969338	0.0787373	0.0703799	0.0794099	0.10964	0.143445	0.15965	0.152578	0.133817	0.110932	0.0826371	0.0666678	0.0722561	0.0735794	0.073161	0.0921904	0.103121	0.0933275	0.0918353	0.087425	0.0651465	0.056283	0.0647708	0.0628159	0.0580751	0.0674079
0.210882	0.167694	0.159395	0.182623	0.190314	0.192548	0.209019	0.209089	0.185168	0.174068	0.166956	0.134399	0.100496	0.0801891	0.059499	0.0517829	0.062879	0.0755524	0.0851348	0.0874882	0.0851303	0.092678	0.0978521	0.0788148	0.0472814	0.0207223	-0.003099	-0.0114145	0.0154168	0.0423855	0.0320953	0.0181618	0.0167776	0.00877518	0.0261425	0.0698324	0.0858587	0.0947565	0.127586	0.150555	0.174917	0.23172	0.277727	0.282735	0.278617	0.262711	0.206239	0.151867	0.145348	0.141959
-0.196219	-0.198846	-0.210034	-0.209194	-0.20233	-0.208269	-0.202842	-0.196745	-0.208909	-0.203531	-0.187919	-0.197666	-0.205083	-0.196347	-0.190513	-0.173751	-0.147836	-0.145124	-0.167192	-0.196124	-0.216879	-0.210817	-0.177922	-0.139441	-0.113022	-0.109355	-0.130819	-0.167774	-0.210042	-0.25393	-0.294605	-0.318785	-0.310342	-0.269667	-0.215827	-0.162449	-0.121806	-0.112135	-0.121693	-0.128252	-0.144111	-0.169075	-0.181698	-0.191212	-0.196264	-0.179773	-0.170774	-0.185146	-0.200077	-0.221386
0.0615449	0.0607147	0.0570247	0.0263506	-0.000708676	-0.0133204	-0.0472279	-0.0741996	-0.0642024	-0.0662435	-0.0772344	-0.0566645	-0.0370776	-0.0275922	0.00146865	0.0242682	0.0220144	0.0136601	-0.00401228	-0.027105	-0.033472	-0.0276778	-0.0206055	-0.00533935	0.0168871	0.0377517	0.0655242	0.106645	0.141578	0.151344	0.146143	0.136261	0.1067	0.0674087	0.0556367	0.0523773	0.0288254	0.0244438	0.0395411	0.0265131	0.0191432	0.0524898	0.0857843	0.12118	0.192899	0.277013	0.350287	0.424803	0.500339	0.568181
0.0507659	0.0353635	0.0353276	0.0374431	0.0407002	0.0575769	0.0774801	0.0937967	0.124231	0.167633	0.193966	0.193431	0.173265	0.125081	0.0648145	0.0315265	0.0197092	0.0146502	0.0315741	0.0528373	0.0531932	0.0620427	0.0962331	0.120289	0.129554	0.15303	0.156564	0.118599	0.119777	0.167692	0.191322	0.229192	0.278577	0.24107	0.168596	0.130308	0.0724794	0.0319055	0.0535188	0.0718011	0.0955425	0.142238	0.151469	0.1463	0.163213	0.164779	0.174325	0.222585	0.25633	0.259079
0.679859	0.627848	0.577479	0.523423	0.480349	0.434489	0.37368	0.323317	0.301885	0.292151	0.280469	0.261795	0.220835	0.162409	0.109356	0.0735209	0.0670045	0.0938843	0.137556	0.189038	0.243314	0.273432	0.258509	0.211795	0.151645	0.0848403	0.0364839	0.031444	0.0476389	0.0556404	0.0587475	0.0517472	0.0219841	-0.00971577	-0.0160172	0.00259381	0.0336431	0.0676091	0.0923683	0.0935863	0.0713388	0.047141	0.0420524	0.0561084	0.0769522	0.100024	0.122091	0.122733	0.0979238	0.0726356
0.264022	0.245533	0.250974	0.274276	0.323133	0.361729	0.34675	0.299666	0.256309	0.216677	0.195205	0.20352	0.213026	0.223193	0.25126	0.27912	0.303278	0.321575	0.307172	0.277676	0.263423	0.253637	0.25523	0.267322	0.250242	0.206647	0.166732	0.13357	0.127719	0.16599	0.214295	0.248077	0.272581	0.282133	0.276093	0.273132	0.282073	0.289873	0.278543	0.252596	0.229247	0.201289	0.177256	0.199845	0.25307	0.290469	0.326149	0.348543	0.331046	0.331916
0.272435	0.264887	0.222292	0.19549	0.188212	0.166918	0.169464	0.204672	0.22639	0.238455	0.246469	0.230585	0.210269	0.206756	0.216294	0.244421	0.288699	0.332939	0.371887	0.400029	0.404234	0.397193	0.411462	0.436703	0.448605	0.466966	0.47442	0.430252	0.381975	0.353822	0.301058	0.261506	0.269677	0.270761	0.271161	0.293999	0.293169	0.277554	0.282645	0.282135	0.273488	0.274695	0.26456	0.240958	0.231408	0.233265	0.229463	0.226785	0.218755	0.179504
-0.378741	-0.388767	-0.401303	-0.401168	-0.40004	-0.412398	-0.42434	-0.436864	-0.455043	-0.458488	-0.450193	-0.445516	-0.435762	-0.432181	-0.446865	-0.45715	-0.462143	-0.471937	-0.471563	-0.471455	-0.488389	-0.501889	-0.504509	-0.50394	-0.492528	-0.480079	-0.48033	-0.480717	-0.475618	-0.468644	-0.457949	-0.454846	-0.467818	-0.483685	-0.492285	-0.490738	-0.474836	-0.453655	-0.445563	-0.452754	-0.464652	-0.479758	-0.493373	-0.487991	-0.466959	-0.446264	-0.418671	-0.386382	-0.369376	-0.361949
0.402251	0.440945	0.488752	0.517005	0.519315	0.511293	0.475187	0.426854	0.424877	0.47617	0.547305	0.624941	0.690061	0.704126	0.65719	0.587085	0.53299	0.496078	0.485251	0.52779	0.576332	0.562334	0.524063	0.496352	0.447548	0.412078	0.422411	0.414109	0.372735	0.343105	0.325334	0.324771	0.353245	0.392176	0.440697	0.497362	0.544063	0.597512	0.662043	0.70153	0.715406	0.734224	0.760891	0.787853	0.814097	0.823512	0.795936	0.743955	0.712613	0.733916
-0.0841698	-0.0970414	-0.12102	-0.127528	-0.118809	-0.111752	-0.0837732	-0.0524905	-0.0516621	-0.0544188	-0.0564288	-0.0838365	-0.109485	-0.107925	-0.100498	-0.0912342	-0.0666886	-0.0453518	-0.0475687	-0.0561259	-0.0578022	-0.0635722	-0.0676831	-0.0644996	-0.0750134	-0.0997621	-0.11627	-0.124378	-0.12955	-0.124768	-0.114855	-0.112451	-0.113546	-0.106106	-0.0930438	-0.0880629	-0.092685	-0.102622	-0.125339	-0.157032	-0.171827	-0.161729	-0.142293	-0.117115	-0.0875207	-0.068328	-0.0559556	-0.0266558	0.0220446	0.0703767
0.803092	0.723423	0.645487	0.608414	0.610531	0.638039	0.679038	0.711736	0.72276	0.726541	0.736415	0.731458	0.696597	0.661201	0.645283	0.645814	0.683283	0.744718	0.775587	0.780397	0.774188	0.741326	0.724946	0.742707	0.736038	0.714907	0.703702	0.663643	0.621569	0.621105	0.619754	0.603199	0.594618	0.585876	0.594238	0.645645	0.729614	0.838476	0.944293	0.99576	0.990692	0.954232	0.890765	0.824516	0.804055	0.838254	0.888569	0.927112	0.95723	0.98584
0.152734	0.16258	0.169793	0.166766	0.167167	0.172644	0.166035	0.153381	0.149211	0.145305	0.142391	0.153799	0.171471	0.181931	0.182722	0.17222	0.157076	0.146332	0.140371	0.140582	0.141909	0.134692	0.127121	0.128443	0.13348	0.144995	0.166476	0.183776	0.189913	0.196242	0.203469	0.199141	0.188175	0.180585	0.163941	0.136021	0.112434	0.0898771	0.0711247	0.0777059	0.105756	0.145942	0.202523	0.25767	0.296119	0.329418	0.356113	0.368809	0.382472	0.408038
-0.0682121	-0.082204	-0.0981104	-0.127386	-0.164081	-0.167838	-0.160326	-0.177871	-0.198873	-0.203795	-0.203074	-0.185927	-0.143794	-0.120485	-0.1399	-0.170717	-0.209366	-0.250552	-0.249573	-0.216812	-0.184259	-0.143513	-0.121451	-0.130981	-0.127962	-0.121354	-0.121036	-0.0908657	-0.0661724	-0.0791197	-0.0834077	-0.084723	-0.102477	-0.0984227	-0.0851861	-0.0888487	-0.0847928	-0.0873726	-0.114	-0.133714	-0.151966	-0.184011	-0.199563	-0.191044	-0.176236	-0.14822	-0.106418	-0.0730888	-0.057764	-0.0539486
0.0652289	0.0903506	0.116068	0.10046	0.0641396	0.0430514	0.0146477	-0.00641934	0.0165013	0.0473593	0.0581441	0.0612385	0.0439314	0.0105023	-0.00820782	-0.00963096	0.00356771	0.0286757	0.0501667	0.074775	0.110744	0.137536	0.147796	0.155179	0.155469	0.145999	0.155148	0.187362	0.202542	0.203016	0.220155	0.227756	0.214963	0.219203	0.220475	0.187173	0.155033	0.137773	0.113377	0.0956778	0.0995979	0.110733	0.118517	0.123499	0.132829	0.148475	0.165942	0.197653	0.244303	0.274945
0.0925869	0.0776213	0.0550386	0.0250929	-0.000127173	-0.007031	0.00721592	0.0314989	0.0617142	0.0988555	0.126816	0.138528	0.145404	0.139644	0.115674	0.0995369	0.104248	0.11724	0.138185	0.165789	0.180946	0.179706	0.179246	0.182018	0.1717	0.145353	0.115173	0.0836005	0.051587	0.0381977	0.0523502	0.0727885	0.0878042	0.102028	0.10276	0.082507	0.0624897	0.0541759	0.0502643	0.0552563	0.0721543	0.0820506	0.0734381	0.057284	0.0383405	0.0146217	0.00117293	0.0099558	0.0237944	0.0271711
0.626101	0.662124	0.68995	0.715818	0.732638	0.718688	0.690469	0.661209	0.625381	0.597224	0.585703	0.588057	0.605724	0.622329	0.631648	0.6466	0.648488	0.630378	0.629247	0.643317	0.642087	0.63926	0.643442	0.621872	0.574193	0.537074	0.504751	0.462681	0.44878	0.465384	0.47118	0.485086	0.514508	0.519078	0.525481	0.557845	0.573426	0.579594	0.595137	0.589301	0.574358	0.570345	0.557768	0.549541	0.552564	0.552722	0.578022	0.623994	0.657228	0.703963
0.0089	0.02053	0.0241552	0.0163883	0.0134993	0.0315421	0.0661098	0.114266	0.157249	0.165653	0.155947	0.153757	0.146765	0.138021	0.138618	0.126721	0.102244	0.0946308	0.105039	0.124292	0.15731	0.200692	0.24355	0.269642	0.274733	0.2832	0.294149	0.308509	0.375183	0.468807	0.518677	0.560377	0.595417	0.549452	0.475436	0.444024	0.396579	0.333748	0.332854	0.354303	0.326186	0.304268	0.328284	0.331398	0.333697	0.406202	0.475223	0.49054	0.507363	0.487283
-0.15827	-0.125616	-0.142993	-0.192063	-0.246992	-0.293201	-0.289825	-0.242651	-0.199075	-0.168352	-0.160826	-0.198313	-0.250797	-0.27626	-0.284646	-0.288074	-0.267194	-0.23945	-0.246504	-0.26482	-0.261222	-0.259735	-0.262909	-0.246266	-0.230764	-0.236241	-0.24161	-0.240249	-0.248441	-0.262826	-0.269044	-0.270851	-0.275902	-0.280355	-0.287037	-0.307052	-0.326996	-0.321229	-0.298624	-0.275128	-0.241816	-0.217252	-0.228739	-0.247595	-0.256758	-0.276433	-0.284247	-0.255828	-0.223577	-0.206515
0.834115	0.77592	0.722093	0.641462	0.566726	0.559892	0.631898	0.773343	0.965682	1.14515	1.25419	1.28112	1.24314	1.17852	1.1025	1.01905	0.969342	0.948402	0.900751	0.853718	0.849864	0.846116	0.834867	0.87117	0.936799	0.974569	1.00273	1.04414	1.04854	0.996871	0.953222	0.948179	0.959732	1.00607	1.09962	1.16379	1.14939	1.10556	1.03405	0.91627	0.834252	0.803329	0.759046	0.745143	0.760094	0.732042	0.730877	0.783357	0.809908	0.855263
0.271516	0.296383	0.326066	0.362965	0.351252	0.298097	0.267225	0.254794	0.246895	0.275271	0.302418	0.288227	0.286389	0.296445	0.281473	0.276303	0.268132	0.218435	0.172488	0.148596	0.129571	0.140158	0.168237	0.182215	0.203266	0.228882	0.230452	0.227112	0.233249	0.225533	0.208667	0.208242	0.208554	0.179456	0.137875	0.123188	0.140331	0.184486	0.274907	0.388445	0.456386	0.48353	0.508905	0.499492	0.451968	0.423144	0.396862	0.337249	0.296035	0.304039
-0.0606797	-0.0665911	-0.0787595	-0.0601061	-0.0382969	-0.0409251	-0.0308684	-0.0208772	-0.0478372	-0.071675	-0.0786981	-0.106912	-0.134521	-0.129376	-0.118351	-0.113738	-0.0920214	-0.0614882	-0.0521266	-0.0544598	-0.0456854	-0.0400684	-0.0507194	-0.058777	-0.0621339	-0.0823022	-0.108671	-0.118369	-0.127541	-0.143753	-0.14275	-0.127525	-0.11078	-0.0829888	-0.0562105	-0.0486673	-0.0470207	-0.0431157	-0.0432585	-0.032909	0.000743601	0.0363915	0.0729635	0.140753	0.209094	0.230749	0.231342	0.207311	0.133301	0.0767598
0.0797168	0.0671726	0.0436193	0.0358079	0.0465961	0.0615017	0.0989317	0.146879	0.158856	0.135779	0.101848	0.0595964	0.0244883	0.0212867	0.0398133	0.0546139	0.0658701	0.0785975	0.0815563	0.076091	0.0739349	0.0725316	0.0755364	0.100772	0.150629	0.210995	0.269257	0.311332	0.321656	0.304785	0.282113	0.263687	0.252121	0.254818	0.266979	0.273951	0.273485	0.271471	0.271183	0.274502	0.282111	0.292282	0.299901	0.3013	0.303972	0.315896	0.327882	0.32673	0.306464	0.266359
0.710275	0.726348	0.76741	0.810781	0.853055	0.899825	0.937028	0.959081	0.965365	0.940948	0.891837	0.835431	0.783604	0.77031	0.801067	0.842607	0.903145	0.972467	0.996559	0.994916	0.991471	0.954836	0.926397	0.945739	0.961368	0.975754	1.01501	1.03743	1.04754	1.07959	1.10008	1.09127	1.08004	1.0598	1.01463	0.966131	0.933029	0.910576	0.914718	0.964266	1.02677	1.06779	1.09901	1.12424	1.13032	1.13859	1.16637	1.17314	1.13659	1.08907
0.683942	0.714748	0.830496	0.954988	1.04615	1.12899	1.13944	1.0433	0.921723	0.818246	0.73597	0.714913	0.752488	0.770518	0.745188	0.731909	0.740959	0.759275	0.813646	0.876258	0.867397	0.786081	0.688678	0.603398	0.556216	0.579404	0.653277	0.721829	0.762302	0.770807	0.744671	0.707455	0.666853	0.616843	0.588562	0.580848	0.565435	0.578276	0.634555	0.685334	0.737113	0.818776	0.874211	0.859254	0.836628	0.847082	0.858055	0.901504	0.988412	0.992965
0.112781	0.0995068	0.0830739	0.0799332	0.0763514	0.0767768	0.101131	0.115211	0.0987266	0.0937587	0.0985924	0.0912496	0.102844	0.12703	0.126083	0.120314	0.1211	0.105901	0.0867487	0.0781031	0.068468	0.0571487	0.0470911	0.0344207	0.0196161	0.00269811	-0.00950799	-0.0114444	-0.0143777	-0.0128897	0.00541209	0.0187182	0.0226076	0.0401577	0.0562262	0.062748	0.0858836	0.11158	0.119162	0.127214	0.133485	0.128898	0.132941	0.14499	0.149818	0.151787	0.149773	0.136566	0.119666	0.105389
0.103255	0.131769	0.217938	0.298942	0.332209	0.348458	0.358312	0.349136	0.363134	0.427149	0.474749	0.473062	0.464525	0.432075	0.366697	0.353196	0.408095	0.469605	0.53118	0.579058	0.563794	0.50921	0.477768	0.470865	0.467621	0.467997	0.446474	0.37081	0.276184	0.21194	0.173003	0.153933	0.168352	0.197865	0.221355	0.265814	0.336532	0.379892	0.387574	0.379765	0.324784	0.257782	0.255577	0.271904	0.275157	0.300792	0.292587	0.236954	0.213525	0.200249
-0.0146643	0.0420223	0.093274	0.14178	0.186021	0.210644	0.212861	0.192345	0.150169	0.109501	0.0946124	0.102176	0.121035	0.146911	0.157578	0.130976	0.088881	0.056247	0.0296517	0.0201504	0.0343141	0.0424809	0.0351925	0.0336868	0.0409629	0.0544294	0.083376	0.122612	0.155033	0.178588	0.201488	0.219535	0.21683	0.193797	0.16318	0.119381	0.0700805	0.0549904	0.0703906	0.0847429	0.112219	0.143592	0.144283	0.147326	0.170077	0.17433	0.171599	0.173482	0.151182	0.12686
0.152479	0.140857	0.172969	0.226887	0.287899	0.356662	0.397733	0.403465	0.391359	0.348775	0.290112	0.245681	0.202107	0.161276	0.148802	0.15799	0.179752	0.211879	0.235206	0.243854	0.239925	0.222786	0.215176	0.219211	0.209436	0.201664	0.209256	0.207582	0.205099	0.214812	0.214601	0.210917	0.213721	0.205286	0.197857	0.197656	0.18462	0.179187	0.19567	0.202169	0.196962	0.196514	0.180505	0.144772	0.128635	0.146056	0.174183	0.21581	0.270017	0.294388
0.190131	0.159712	0.126548	0.112708	0.121504	0.121285	0.125874	0.1356	0.136336	0.152973	0.180195	0.201945	0.245297	0.298233	0.330117	0.358117	0.371703	0.34714	0.317348	0.29996	0.281266	0.271193	0.267426	0.254876	0.240121	0.223252	0.208656	0.208368	0.205854	0.204055	0.225932	0.245488	0.253801	0.279474	0.292579	0.269656	0.246932	0.21805	0.165881	0.130932	0.125283	0.12423	0.139726	0.182163	0.221182	0.239433	0.249217	0.245698	0.226865	0.228775
0.0750236	0.0472312	0.020776	0.0129905	0.0206211	0.0241636	0.0252117	0.0221126	0.00659536	-0.00682601	-0.00876755	-0.0120929	-0.0190071	-0.0209306	-0.0261232	-0.0442961	-0.0636321	-0.0780182	-0.0901305	-0.0818427	-0.0469972	-0.0105252	0.0187082	0.0389651	0.0315065	0.00290784	-0.0168157	-0.030256	-0.051812	-0.0537831	-0.023267	-0.00113123	0.0151284	0.0476977	0.0449717	0.00672551	0.00172442	0.00357829	-0.0167766	-0.0115513	-0.00431007	-0.0332297	-0.0482703	-0.0374675	-0.0355628	-0.0320859	-0.0199264	-0.017061	-0.0208178	-0.0195058
0.392289	0.43788	0.440425	0.427218	0.423222	0.423698	0.443375	0.499176	0.563148	0.61174	0.665663	0.719671	0.731335	0.698985	0.636077	0.534605	0.428116	0.358745	0.310823	0.278675	0.284751	0.311103	0.328513	0.349806	0.372717	0.356649	0.308483	0.270334	0.228688	0.172922	0.146419	0.149384	0.145011	0.14563	0.160269	0.156015	0.129761	0.111525	0.0998582	0.0817579	0.0799186	0.105434	0.140733	0.194669	0.275748	0.36729	0.463221	0.539996	0.570156	0.568057
-0.05936	-0.0619697	-0.0656255	-0.0449525	-0.00808283	0.0172429	0.0434293	0.0545282	0.0320793	0.0176928	0.0169046	0.00802428	0.0150006	0.0310962	0.0338046	0.0490071	0.0735274	0.0864184	0.107746	0.13338	0.150459	0.186258	0.235	0.261993	0.270864	0.264863	0.228948	0.17624	0.130777	0.0912444	0.0556142	0.0385774	0.0370121	0.0322178	0.0259065	0.016108	-0.00399135	-0.00852693	0.0135452	0.0398372	0.0678152	0.0813016	0.0504052	0.00157511	-0.0340515	-0.059556	-0.0611705	-0.0447779	-0.0442081	-0.0492022
0.0586871	0.0462342	0.0449493	0.0466602	0.0606256	0.0956649	0.130413	0.155068	0.162973	0.139151	0.111968	0.100141	0.0826632	0.0863625	0.121868	0.132275	0.124153	0.13061	0.117547	0.093988	0.103752	0.115183	0.100102	0.0878695	0.0843978	0.0773527	0.0871389	0.121516	0.14352	0.139882	0.135938	0.131743	0.125339	0.137318	0.151335	0.140017	0.110785	0.0672328	0.0204271	-0.00697767	-0.0242428	-0.0289171	-0.00237172	0.0302634	0.0560869	0.0850394	0.0822304	0.0395567	0.00242761	-0.02341
-0.0394836	-0.0254341	0.0063893	0.0474698	0.0595766	0.0516935	0.0460932	0.0253999	-0.00459877	-0.00802965	-0.0080524	-0.0329387	-0.0494753	-0.0563569	-0.0676014	-0.0487589	-0.00716254	0.0185279	0.0336079	0.0258808	-0.0192526	-0.059831	-0.0730391	-0.0692835	-0.0398784	0.00532551	0.0369779	0.0527024	0.0578206	0.0501939	0.0364276	0.0228194	0.00871899	0.000946011	0.0105755	0.0350747	0.0659984	0.100238	0.122195	0.10958	0.0693889	0.0274029	-0.00376888	-0.0173234	-0.0105876	0.00470931	0.012157	0.00044283	-0.0214552	-0.03417
-0.0782983	-0.0663127	-0.0732387	-0.0786495	-0.0712262	-0.0556171	-0.0304612	-0.0106082	-0.00849691	-0.00712751	-0.00324927	-0.00677007	-0.00781692	-0.00729817	-0.0184829	-0.0376197	-0.060109	-0.0824671	-0.0959885	-0.106685	-0.115344	-0.111177	-0.106573	-0.108684	-0.102686	-0.104608	-0.139009	-0.189684	-0.238778	-0.282599	-0.310356	-0.321606	-0.323192	-0.318897	-0.316312	-0.303065	-0.270868	-0.249948	-0.240045	-0.216011	-0.202815	-0.207442	-0.200216	-0.20367	-0.231772	-0.245734	-0.247356	-0.254461	-0.248355	-0.234277
0.273785	0.272506	0.304508	0.305523	0.278942	0.29131	0.292938	0.281429	0.305755	0.300883	0.239067	0.172866	0.0954732	0.0191772	-0.00833862	-0.00410894	0.0139525	0.0505728	0.0866321	0.125972	0.170628	0.193018	0.204295	0.208108	0.186643	0.186308	0.22162	0.24123	0.265007	0.297237	0.267506	0.198242	0.145004	0.0857571	0.0459247	0.0729364	0.126777	0.17288	0.215723	0.23337	0.215059	0.190713	0.180918	0.181837	0.19318	0.212214	0.218369	0.203557	0.183943	0.166957
0.749376	0.772302	0.794479	0.803041	0.803914	0.805616	0.821815	0.844202	0.840859	0.803913	0.758642	0.724346	0.732059	0.828741	0.968685	1.04633	1.06191	1.04681	0.988432	0.951196	0.98496	1.01993	1.03798	1.0753	1.10176	1.1096	1.12437	1.11728	1.07525	1.04454	1.04123	1.03706	1.02679	1.02652	1.02481	1.01196	1.01798	1.05711	1.10621	1.16139	1.23439	1.30507	1.36599	1.44813	1.5426	1.64812	1.81226	1.98076	2.09089	2.211
-0.0176084	-0.0305335	-0.0201276	0.00359828	0.0268923	0.0521509	0.0681017	0.0552175	0.0357619	0.0441293	0.0640546	0.0791604	0.102508	0.107613	0.0631065	0.00489953	-0.0319796	-0.053475	-0.0551669	-0.0352644	-0.0242378	-0.0378915	-0.0541513	-0.0596466	-0.0570565	-0.0357133	0.00154333	0.0246838	0.0266308	0.0194114	-0.00232899	-0.0326798	-0.0416607	-0.0242183	-0.00481904	0.010739	0.0263644	0.0250848	0.00602036	-0.00501125	-0.00768774	-0.0161713	-0.0232631	-0.0256337	-0.0309165	-0.0319742	-0.0187984	0.0013419	0.018059	0.0311082
0.21718	0.192466	0.194481	0.213339	0.22928	0.251262	0.263124	0.242268	0.196744	0.142787	0.0966659	0.0726837	0.0712976	0.0827865	0.0895405	0.083123	0.0830956	0.105305	0.145548	0.202158	0.255383	0.272246	0.259788	0.232785	0.192802	0.17269	0.187172	0.20445	0.226079	0.267075	0.295242	0.29119	0.273093	0.237003	0.173169	0.121451	0.117271	0.136035	0.160303	0.192726	0.201388	0.185428	0.185178	0.188404	0.184069	0.19252	0.189867	0.175334	0.18692	0.201614
-0.0198102	0.00215701	0.0197918	0.0464876	0.0698565	0.0721382	0.0743433	0.0703766	0.0441305	0.0265422	0.0246164	0.0163134	0.0156089	0.0267104	0.0291095	0.0309054	0.0437868	0.0563709	0.0618135	0.0618431	0.0604879	0.0621319	0.0644658	0.072009	0.0883419	0.0948047	0.0829289	0.0654242	0.0393902	0.00363032	-0.0167966	-0.0114127	0.00250641	0.0216582	0.0514432	0.0699804	0.0636524	0.0569292	0.0536105	0.0385077	0.033284	0.0440815	0.0443606	0.0470113	0.0666755	0.0840124	0.102423	0.12287	0.120853	0.102132
-0.0999275	-0.104702	-0.103403	-0.112835	-0.130675	-0.139725	-0.13319	-0.1176	-0.0925936	-0.0614171	-0.0472626	-0.0601579	-0.0828162	-0.108891	-0.143234	-0.170403	-0.175738	-0.171093	-0.162368	-0.136175	-0.102162	-0.0876506	-0.0900118	-0.100668	-0.128574	-0.158812	-0.168141	-0.15866	-0.128379	-0.0790606	-0.0314194	0.00721097	0.0277277	0.0139033	-0.0145412	-0.0349639	-0.0502085	-0.0502091	-0.0360365	-0.032576	-0.0382128	-0.0482769	-0.0681589	-0.0800866	-0.0828479	-0.0894393	-0.0747013	-0.0356918	-0.0147654	-0.0156774
0.549308	0.541704	0.476781	0.411937	0.403529	0.416324	0.443902	0.504768	0.545586	0.520788	0.479187	0.446869	0.395449	0.369674	0.402622	0.425383	0.424511	0.431404	0.410458	0.366638	0.348329	0.336924	0.315321	0.300148	0.283868	0.269062	0.275024	0.29472	0.31391	0.331603	0.337655	0.320071	0.297988	0.284087	0.253206	0.214496	0.200821	0.188825	0.171023	0.187437	0.222489	0.241511	0.273222	0.327679	0.357105	0.361429	0.382989	0.394451	0.374851	0.382273
-0.0921181	-0.0681851	-0.0321353	-0.00119613	0.00694215	0.00992894	0.00763195	-0.0157459	-0.0498253	-0.0782861	-0.103835	-0.11357	-0.0957182	-0.0877864	-0.100453	-0.100068	-0.104054	-0.103739	-0.0453067	0.0137574	0.0185403	0.0235515	0.0105507	-0.0561273	-0.104226	-0.122386	-0.149446	-0.140716	-0.0824851	-0.0228022	0.0320255	0.0766365	0.0776657	0.042656	0.00937332	-0.0158321	-0.0349374	-0.0295152	-0.0163161	-0.0290389	-0.0478932	-0.0615849	-0.088018	-0.101131	-0.0878837	-0.0805082	-0.0668295	-0.0284028	0.00289713	0.017434
0.114786	0.102315	0.112915	0.124806	0.126335	0.134484	0.134112	0.122799	0.117511	0.10294	0.0745778	0.0524033	0.0371046	0.030784	0.0467943	0.0748814	0.0931036	0.0973464	0.0938919	0.0879028	0.0829826	0.0814813	0.0823035	0.081567	0.0809587	0.0845466	0.083978	0.0678136	0.0386828	0.00232748	-0.0339611	-0.0509516	-0.0429108	-0.0232193	0.00605817	0.0425964	0.0715377	0.0914501	0.107489	0.110117	0.0951537	0.0751652	0.0594135	0.0520566	0.0644513	0.0990026	0.136935	0.16524	0.183818	0.186217
0.495477	0.47748	0.495226	0.519827	0.541921	0.564918	0.588667	0.586973	0.574587	0.589435	0.590277	0.566899	0.576298	0.572251	0.520982	0.509458	0.519759	0.489124	0.475629	0.469532	0.4039	0.329646	0.278744	0.213479	0.166273	0.180943	0.227726	0.286214	0.366095	0.427043	0.42955	0.417149	0.414626	0.403103	0.417015	0.452313	0.44127	0.408438	0.400431	0.385928	0.375697	0.409174	0.442689	0.43624	0.427918	0.427746	0.392365	0.335551	0.3039	0.275806
0.0336685	0.0299432	0.0275233	0.0174322	0.00244195	-0.00656866	-0.0139758	-0.0166286	-0.010941	-0.0109426	-0.0143735	-0.0100467	-0.00728898	-0.00640418	0.00541764	0.0216784	0.0325967	0.0451023	0.0551124	0.0421373	0.00731334	-0.0268278	-0.0529733	-0.0700481	-0.0658606	-0.0433206	-0.0180695	0.00839576	0.0360273	0.0538999	0.0528211	0.0355638	0.0210322	0.025606	0.0441705	0.068065	0.0906946	0.0924104	0.0630091	0.0266668	0.00740447	-0.00445129	-0.00996769	0.0124377	0.0423313	0.0554346	0.0819638	0.110545	0.101911	0.088871
0.00748003	0.0082868	-0.00343266	-0.0107762	-0.0102059	-0.0235387	-0.0288425	-0.016894	-0.0096526	-0.00339581	0.000588549	-0.00838558	-0.0139816	-0.00780767	0.00162871	0.0185401	0.0373106	0.0376071	0.0238714	0.0147752	-0.000943604	-0.0350696	-0.0624467	-0.0790517	-0.100824	-0.0961955	-0.0547614	-0.0187901	0.0172244	0.0606293	0.0735675	0.071384	0.0770202	0.0697248	0.0728344	0.0976041	0.104762	0.102589	0.0863836	0.0220991	-0.0397081	-0.0616061	-0.0700255	-0.0339245	0.0530018	0.121856	0.168398	0.206352	0.197034	0.152624
0.0750262	0.0737646	0.0742029	0.0738091	0.0723293	0.0716837	0.069517	0.0618249	0.0556486	0.0598128	0.0665856	0.0705968	0.0783739	0.0820236	0.070443	0.0533269	0.0381825	0.021775	0.0133228	0.0255311	0.0474342	0.0658261	0.0876813	0.106627	0.114014	0.134819	0.167096	0.174919	0.16898	0.159709	0.121673	0.0780831	0.064555	0.0617146	0.0637966	0.0847608	0.106149	0.113304	0.11426	0.113186	0.115872	0.128545	0.144677	0.156075	0.160474	0.158771	0.15583	0.156807	0.166292	0.182496
0.103817	0.0939325	0.122218	0.209707	0.318353	0.396278	0.458368	0.49121	0.469337	0.442071	0.434373	0.422145	0.424821	0.455395	0.456205	0.40242	0.354036	0.335937	0.34666	0.447874	0.611545	0.705244	0.721718	0.685161	0.557625	0.425617	0.364831	0.311697	0.295082	0.368235	0.485607	0.685732	0.98362	1.2543	1.4639	1.63923	1.74527	1.82666	1.9462	2.04683	2.07962	2.0587	1.97884	1.84242	1.69507	1.559	1.41909	1.30146	1.24207	1.21401
0.0629583	-0.0138014	-0.0558377	-0.059242	-0.0638049	-0.0544165	-0.00683216	0.0445366	0.0680215	0.075893	0.0643304	0.0158025	-0.0368446	-0.0522569	-0.0436073	-0.0281804	0.00516324	0.0426554	0.0480848	0.0256989	-0.00315822	-0.0441346	-0.0890529	-0.108965	-0.0966147	-0.0573594	-0.0042701	0.0384226	0.0604629	0.0614067	0.0473411	0.0447634	0.0615774	0.0765121	0.0822524	0.0720019	0.0422627	0.0265151	0.0393036	0.0591974	0.0894957	0.12728	0.145724	0.158182	0.186938	0.210414	0.20944	0.189604	0.16157	0.148031
0.599556	0.503084	0.438367	0.40372	0.386043	0.382031	0.38219	0.373657	0.364743	0.36132	0.339272	0.290896	0.243249	0.204953	0.167831	0.143142	0.131661	0.116754	0.108612	0.126134	0.153725	0.164594	0.155113	0.127675	0.0822683	0.0379957	0.0211206	0.0279253	0.0370484	0.0467308	0.0580077	0.0522541	0.0247273	0.00216958	0.00450523	0.0334338	0.0984968	0.197526	0.282639	0.310817	0.293836	0.252653	0.200716	0.171858	0.177428	0.187617	0.190727	0.189738	0.176471	0.159659
-0.248088	-0.222466	-0.221846	-0.213095	-0.20567	-0.222874	-0.219107	-0.201655	-0.204534	-0.19019	-0.173906	-0.202996	-0.23832	-0.26479	-0.307575	-0.332024	-0.321966	-0.314495	-0.313182	-0.308494	-0.317074	-0.338447	-0.350168	-0.351256	-0.352815	-0.348583	-0.346011	-0.362181	-0.374783	-0.366697	-0.351097	-0.317993	-0.272628	-0.25206	-0.244363	-0.224245	-0.206291	-0.185363	-0.148644	-0.123123	-0.121122	-0.118267	-0.113896	-0.126544	-0.139467	-0.141307	-0.158079	-0.174699	-0.166896	-0.174971
0.442221	0.47521	0.553322	0.604011	0.615838	0.604076	0.552474	0.497076	0.478188	0.462182	0.454049	0.479197	0.49678	0.504018	0.532146	0.55701	0.57838	0.61913	0.640869	0.618239	0.574692	0.526599	0.490064	0.464977	0.440352	0.435836	0.437195	0.41952	0.433368	0.464407	0.437083	0.405723	0.406078	0.379088	0.380165	0.446292	0.49274	0.531403	0.575802	0.564609	0.557171	0.59077	0.603596	0.642164	0.709924	0.714103	0.710761	0.744334	0.740917	0.730711
0.504759	0.416905	0.314335	0.253976	0.24854	0.271881	0.343078	0.42661	0.468119	0.493081	0.482427	0.39123	0.273408	0.172076	0.0742707	0.00534899	-0.0219731	-0.0474276	-0.0795221	-0.0925006	-0.088752	-0.0855068	-0.0771243	-0.0651093	-0.0631769	-0.0547214	-0.0284013	-0.00486872	0.0105837	0.0148199	-0.0111814	-0.0580457	-0.112131	-0.177386	-0.225193	-0.225405	-0.18045	-0.0843821	0.0446338	0.153578	0.219168	0.223923	0.161702	0.0844588	0.0126314	-0.0669938	-0.114335	-0.133316	-0.16325	-0.155595
0.0585961	0.0435682	0.0450463	0.0520149	0.0693097	0.0932888	0.10183	0.0916651	0.078204	0.0606854	0.0358325	0.0173223	0.013928	0.0217077	0.0393717	0.06738	0.0963884	0.109474	0.102439	0.0870425	0.064988	0.0372339	0.0269368	0.040674	0.0594603	0.0836501	0.10849	0.108496	0.0912085	0.0788097	0.0655285	0.0521548	0.0467873	0.0361791	0.0139244	-0.00963654	-0.0291497	-0.0390175	-0.029156	0.00219012	0.0441569	0.0769211	0.0847306	0.0674519	0.0360105	0.0111636	0.0126148	0.0324017	0.0459802	0.0455705
0.274001	0.268301	0.225478	0.169951	0.0989083	0.024423	-0.00284579	0.0214718	0.0619933	0.121702	0.201643	0.260265	0.2709	0.239941	0.176207	0.0945792	0.0278448	0.00399552	0.0191051	0.048069	0.0674824	0.0731743	0.0766972	0.0691841	0.0485953	0.0538139	0.0809149	0.0919884	0.110143	0.133623	0.101235	0.0372263	0.0147097	0.0179855	0.0221031	0.0721176	0.156992	0.197532	0.216562	0.264264	0.263027	0.193647	0.150663	0.123379	0.0816904	0.0905563	0.142233	0.181787	0.225416	0.275155
0.663147	0.712652	0.718436	0.699437	0.676015	0.646301	0.636928	0.663913	0.695198	0.707132	0.712455	0.725674	0.742618	0.757821	0.784852	0.816289	0.809911	0.767484	0.736711	0.713442	0.656188	0.595207	0.588598	0.600467	0.601044	0.653787	0.719611	0.684829	0.611363	0.579461	0.533195	0.496337	0.530884	0.569844	0.574509	0.586602	0.60557	0.625051	0.663873	0.713749	0.755698	0.788531	0.815101	0.83512	0.848273	0.857237	0.858845	0.848197	0.842768	0.857177
0.220843	0.252958	0.252844	0.296586	0.335503	0.323696	0.361474	0.416375	0.392881	0.372738	0.368341	0.298405	0.230514	0.216088	0.202905	0.205793	0.238904	0.253997	0.23913	0.203526	0.156831	0.122207	0.0989251	0.0859798	0.0904676	0.0835758	0.0622758	0.069835	0.103811	0.150418	0.221621	0.276363	0.2698	0.224727	0.16129	0.0978865	0.0784346	0.103545	0.142697	0.18369	0.209179	0.215718	0.23152	0.263828	0.293633	0.320017	0.348246	0.361876	0.368634	0.400712
0.661351	0.723919	0.774384	0.766052	0.757514	0.783972	0.778949	0.752357	0.754512	0.738192	0.70432	0.731618	0.798669	0.833905	0.83639	0.816153	0.759769	0.682678	0.627651	0.605948	0.580323	0.541687	0.52782	0.531709	0.534544	0.584719	0.679676	0.74002	0.761016	0.763653	0.723466	0.679964	0.687527	0.711603	0.723445	0.736931	0.7414	0.731415	0.737688	0.761293	0.76866	0.779162	0.813991	0.8251	0.820211	0.831092	0.795867	0.73655	0.737316	0.734515
0.123974	0.132219	0.155051	0.169495	0.165834	0.16894	0.165847	0.146675	0.132578	0.120001	0.0958819	0.0768268	0.0727082	0.0656393	0.0574936	0.0680793	0.0872588	0.110941	0.155634	0.197086	0.215519	0.231976	0.233401	0.208656	0.192265	0.17684	0.135808	0.100713	0.0911119	0.0826409	0.0823529	0.110559	0.13254	0.116334	0.0938475	0.082624	0.0594272	0.0385412	0.0390622	0.0321507	0.0125203	0.0142616	0.0394864	0.0649175	0.0860174	0.100675	0.0933553	0.0668013	0.0513479	0.0607711
-0.179167	-0.20115	-0.216863	-0.218564	-0.21647	-0.205898	-0.179125	-0.139616	-0.098921	-0.0684298	-0.0543169	-0.0567868	-0.0735348	-0.0996917	-0.115868	-0.111383	-0.110214	-0.115807	-0.106305	-0.101044	-0.111963	-0.110001	-0.105523	-0.11552	-0.10996	-0.0880146	-0.0717496	-0.0543668	-0.0477088	-0.0680508	-0.094022	-0.116576	-0.140291	-0.152983	-0.157756	-0.168468	-0.181464	-0.192975	-0.201788	-0.20298	-0.198679	-0.187742	-0.166289	-0.144212	-0.129233	-0.117985	-0.114077	-0.121354	-0.129511	-0.131885
0.150451	0.187145	0.225113	0.256238	0.283618	0.320485	0.358141	0.373341	0.370289	0.367487	0.35435	0.31323	0.261027	0.220732	0.182067	0.14399	0.139526	0.160141	0.172638	0.207189	0.270097	0.301704	0.304262	0.301589	0.271007	0.244856	0.257408	0.268029	0.272119	0.27988	0.268786	0.271321	0.305175	0.320272	0.319022	0.314391	0.271534	0.213878	0.185042	0.163902	0.142496	0.138417	0.140015	0.138914	0.145699	0.155766	0.155987	0.146875	0.126627	0.0882801
0.120143	0.124506	0.105868	0.0866001	0.0841305	0.0824326	0.0893611	0.114025	0.135669	0.142344	0.137642	0.116658	0.0787075	0.0414237	0.0171342	0.00115663	-0.00639583	-0.0038845	-0.00467566	-0.0187241	-0.0401859	-0.0655155	-0.0959103	-0.125603	-0.1484	-0.167497	-0.185408	-0.194789	-0.189477	-0.170418	-0.144133	-0.123831	-0.11691	-0.122475	-0.138387	-0.149992	-0.142054	-0.123779	-0.105697	-0.0813589	-0.0528616	-0.0314582	-0.0142881	0.000753181	-0.00479387	-0.0348513	-0.0658889	-0.096025	-0.127225	-0.131073
0.0672592	0.0950427	0.110986	0.125426	0.131956	0.12003	0.111465	0.104749	0.0787078	0.0418837	-0.00441685	-0.0603397	-0.0973926	-0.107456	-0.0919638	-0.0382081	0.0252081	0.0610693	0.0777191	0.0713974	0.0309077	-0.00957147	-0.023818	-0.0286107	-0.0330265	-0.0310116	-0.0318908	-0.0422389	-0.0442764	-0.027184	-0.00359472	0.0177971	0.0287991	0.0178123	-0.0020279	-0.0117683	-0.00666976	0.0198275	0.0530889	0.0629631	0.0527342	0.034413	0.0122955	0.00697137	0.0117046	0.00172119	-0.00652764	-0.00831133	-0.0177975	-0.0101882
0.0583935	0.0606462	0.0663501	0.0695079	0.0773239	0.0849943	0.0880046	0.0970659	0.115059	0.127119	0.127944	0.128755	0.132366	0.133737	0.137783	0.143886	0.134225	0.106587	0.0823294	0.0704181	0.0677353	0.0782726	0.0953969	0.101032	0.094702	0.0892633	0.0862181	0.0825961	0.0822837	0.082491	0.0777383	0.0766093	0.0824689	0.0838571	0.0780523	0.066738	0.0445899	0.0187252	0.00720914	0.010515	0.0165847	0.0252977	0.0378598	0.0451675	0.0522616	0.0705123	0.0884305	0.0985944	0.108337	0.111145
0.0886283	0.0572456	0.0457339	0.0567949	0.0775731	0.0976908	0.0981002	0.0704257	0.0445796	0.0524243	0.0862828	0.137194	0.199286	0.225453	0.200121	0.16891	0.131965	0.078487	0.04422	0.0189626	-0.0155772	-0.0153441	0.021927	0.0582034	0.0974722	0.129989	0.127848	0.115413	0.124775	0.139497	0.146687	0.161364	0.169132	0.15516	0.152588	0.150797	0.118324	0.110996	0.14744	0.181687	0.240639	0.30823	0.300568	0.26137	0.25243	0.236137	0.230782	0.272279	0.314573	0.348144
0.297054	0.292692	0.283097	0.275143	0.26873	0.260387	0.246027	0.228014	0.214066	0.212427	0.230538	0.268057	0.309482	0.330762	0.326561	0.309714	0.287704	0.282131	0.311156	0.344372	0.366635	0.387678	0.370387	0.324861	0.319144	0.324789	0.309471	0.317723	0.315192	0.260825	0.224207	0.225753	0.231952	0.261176	0.299746	0.306499	0.287435	0.253014	0.228181	0.245726	0.284724	0.336049	0.406856	0.443834	0.426498	0.410198	0.403471	0.387804	0.397098	0.434769
0.228312	0.187933	0.125362	0.0749624	0.019472	-0.0363553	-0.0474815	-0.0283453	-0.0180843	-0.00163782	0.0195353	0.0241065	0.0251573	0.00921017	-0.0374882	-0.0727507	-0.0804986	-0.059094	0.011402	0.0834201	0.0983368	0.0818218	0.0559435	0.0210427	0.0163558	0.0584998	0.107677	0.129878	0.113844	0.0625297	-0.00637369	-0.0699107	-0.10084	-0.0960885	-0.0954798	-0.119151	-0.147806	-0.173677	-0.18372	-0.15642	-0.110234	-0.065193	-0.02933	-0.0260464	-0.0260425	0.0107292	0.0429686	0.0686322	0.111604	0.0994243
0.274306	0.307168	0.300138	0.299855	0.291175	0.268465	0.283227	0.312243	0.316775	0.343925	0.38665	0.4035	0.43771	0.490354	0.501226	0.486681	0.478989	0.461442	0.438911	0.425202	0.394751	0.329102	0.251508	0.184262	0.139026	0.146358	0.213914	0.297871	0.363031	0.397476	0.385533	0.334918	0.282383	0.245927	0.21799	0.201668	0.205028	0.219012	0.242052	0.281743	0.321041	0.348244	0.377414	0.405401	0.417251	0.423158	0.435376	0.445195	0.459922	0.500197
-0.00291658	-0.0184863	-0.0527095	-0.087576	-0.117338	-0.142815	-0.150152	-0.141788	-0.132188	-0.120739	-0.115905	-0.125845	-0.133408	-0.133683	-0.139384	-0.143096	-0.134325	-0.124173	-0.117433	-0.10277	-0.0853465	-0.0806783	-0.0814273	-0.078362	-0.0820488	-0.0910381	-0.0873444	-0.0762073	-0.0764269	-0.0802356	-0.0832409	-0.105589	-0.130045	-0.121303	-0.0992024	-0.0773983	-0.0371453	-0.00773121	-0.0204555	-0.0441922	-0.0630789	-0.0953083	-0.121843	-0.116299	-0.106891	-0.110931	-0.0977306	-0.0819727	-0.0959655	-0.102954
0.461323	0.454477	0.436275	0.395996	0.349741	0.330072	0.341307	0.377297	0.431523	0.478078	0.496377	0.489904	0.463002	0.41907	0.377937	0.359121	0.358378	0.365711	0.3796	0.3874	0.375509	0.353407	0.331761	0.309072	0.286252	0.265872	0.249342	0.238579	0.233398	0.240359	0.263576	0.286607	0.301774	0.313469	0.307151	0.280948	0.255071	0.226214	0.191879	0.175134	0.180435	0.199669	0.240188	0.292282	0.324558	0.331518	0.327646	0.307021	0.278153	0.276943
0.268798	0.222379	0.14861	0.0850204	0.0748665	0.103337	0.144109	0.197434	0.240795	0.238463	0.205583	0.166975	0.114625	0.0702155	0.0731038	0.10426	0.130824	0.163911	0.198994	0.200491	0.189198	0.206052	0.216744	0.203296	0.208423	0.207445	0.152344	0.0855293	0.0441981	0.0118803	-0.00365213	0.00950748	0.0286577	0.0370557	0.0451349	0.0645385	0.0839589	0.0839637	0.0701713	0.0523365	0.0240247	-0.00206951	-0.0151427	-0.0407671	-0.0775159	-0.0912835	-0.0886158	-0.0808261	-0.0461335	0.00455284
0.229295	0.29969	0.328687	0.304911	0.266959	0.226602	0.179696	0.153412	0.160911	0.182532	0.226162	0.293867	0.336507	0.3318	0.29839	0.241675	0.184886	0.1662	0.179215	0.197795	0.211593	0.207641	0.176812	0.141095	0.132804	0.157998	0.202588	0.24601	0.25601	0.210501	0.133113	0.0674836	0.0260184	0.00576415	0.00965337	0.013301	-0.00442251	-0.0115397	0.00385935	0.0217013	0.0579826	0.104679	0.120681	0.126551	0.148045	0.15403	0.142604	0.144921	0.140726	0.110605
0.554561	0.589323	0.670677	0.714313	0.694354	0.678897	0.668558	0.622607	0.585985	0.595016	0.596897	0.604396	0.681624	0.751004	0.738297	0.721984	0.713606	0.661764	0.624327	0.619102	0.564473	0.463989	0.378063	0.307891	0.260763	0.28924	0.393945	0.500217	0.558798	0.567488	0.527694	0.466547	0.426616	0.42047	0.43248	0.423723	0.388976	0.379483	0.388194	0.388233	0.431169	0.503642	0.533382	0.559869	0.601087	0.589403	0.564823	0.597354	0.646011	0.691953
0.221294	0.24598	0.234549	0.229789	0.245467	0.240484	0.225945	0.210787	0.170968	0.127511	0.108009	0.0986079	0.0919596	0.0931212	0.102445	0.11269	0.111394	0.115879	0.140266	0.150843	0.159687	0.206926	0.236344	0.223097	0.234953	0.245651	0.205985	0.167904	0.127462	0.0399003	-0.0440275	-0.0827267	-0.0947284	-0.0694121	0.00132511	0.0785678	0.133743	0.173929	0.201446	0.204391	0.188653	0.169272	0.141789	0.104931	0.0754902	0.0620366	0.0530791	0.0341754	0.0126168	0.00344095
0.52006	0.565526	0.584067	0.575993	0.572837	0.579535	0.598247	0.625295	0.656385	0.68685	0.685089	0.655017	0.631519	0.58432	0.512691	0.483854	0.475819	0.452618	0.472336	0.525914	0.554627	0.590387	0.644587	0.666522	0.662028	0.656013	0.623572	0.568876	0.546933	0.56289	0.589892	0.644736	0.702705	0.702725	0.676384	0.659063	0.624389	0.602199	0.611862	0.602502	0.585889	0.600243	0.628005	0.677331	0.760743	0.822648	0.816823	0.757912	0.669436	0.574651
0.0840713	0.0564246	0.0246345	-0.00553186	-0.0223564	-0.0153912	0.00412343	0.0269923	0.0498849	0.0587906	0.0507506	0.0406052	0.0371205	0.0416208	0.0498853	0.0516539	0.0431728	0.0247353	0.00120921	-0.0102428	-0.00494203	0.0025281	0.0107239	0.0203274	0.0200221	0.0145378	0.0130459	0.012054	0.019076	0.0397938	0.0598507	0.0719451	0.0755547	0.0624684	0.0384178	0.0260481	0.0275757	0.0268508	0.0289663	0.0351359	0.020861	-0.00136614	0.000934993	0.00844162	0.0127335	0.0367109	0.0545869	0.0412065	0.0231512	0.00702893
0.128244	0.157504	0.209554	0.249154	0.269902	0.274469	0.246193	0.202435	0.174626	0.155006	0.143493	0.158848	0.18636	0.198997	0.193322	0.171642	0.141964	0.129951	0.153447	0.198207	0.236069	0.257425	0.267522	0.269533	0.273089	0.290572	0.311462	0.312345	0.29638	0.287595	0.290333	0.293007	0.299088	0.311444	0.310647	0.290746	0.269533	0.246942	0.212142	0.180492	0.169683	0.173878	0.188953	0.223178	0.272577	0.318752	0.353005	0.38014	0.403513	0.428948
0.337511	0.359552	0.349379	0.30307	0.213585	0.103048	0.0322976	0.021052	0.0374883	0.0650205	0.091608	0.0854877	0.050913	0.0345578	0.040073	0.0394499	0.0485897	0.0683844	0.0626885	0.0581408	0.0928542	0.135224	0.171809	0.21805	0.23977	0.215342	0.192817	0.190623	0.167063	0.133493	0.119295	0.0768698	0.0182222	0.0167814	0.0261167	0.00716768	0.0107665	0.00143666	-0.0406318	-0.0345846	0.00608887	0.0385771	0.0926158	0.132087	0.123368	0.114663	0.104446	0.0847578	0.0938598	0.118017
0.343811	0.371996	0.388264	0.414693	0.445912	0.457158	0.48241	0.542671	0.609063	0.664388	0.686438	0.650447	0.574892	0.491505	0.425083	0.40268	0.419707	0.440595	0.447682	0.443067	0.424929	0.401953	0.395864	0.403662	0.400115	0.385252	0.380748	0.386601	0.388602	0.391981	0.397415	0.383683	0.362508	0.366706	0.38261	0.391014	0.406641	0.421355	0.414907	0.405312	0.406554	0.400677	0.395816	0.419095	0.44537	0.460058	0.508745	0.573634	0.604496	0.635853
0.158603	0.248693	0.295659	0.317423	0.332942	0.318598	0.298688	0.305362	0.30781	0.28619	0.274809	0.290527	0.313283	0.341154	0.376796	0.391587	0.379218	0.369402	0.366049	0.349648	0.319078	0.289067	0.270874	0.270046	0.280385	0.274639	0.230306	0.15316	0.0679919	0.0170827	0.0205586	0.0438228	0.0733173	0.119196	0.147075	0.159117	0.195153	0.215167	0.194724	0.182358	0.17062	0.149367	0.162422	0.190178	0.196776	0.204847	0.208912	0.196184	0.183856	0.16318
0.249272	0.260386	0.25849	0.253306	0.266428	0.29294	0.322612	0.366511	0.416767	0.449026	0.476351	0.497008	0.471169	0.417108	0.37698	0.342609	0.333256	0.389092	0.484732	0.581157	0.664964	0.706559	0.681428	0.605711	0.514458	0.435517	0.377955	0.338946	0.316628	0.306967	0.310501	0.33863	0.396316	0.465455	0.516181	0.531529	0.508224	0.454058	0.400738	0.380462	0.392761	0.42946	0.484871	0.533443	0.563725	0.595934	0.628873	0.638338	0.62676	0.604883
0.113839	0.105412	0.0948057	0.102113	0.116529	0.13019	0.158525	0.195271	0.21711	0.231177	0.248866	0.251858	0.238635	0.238609	0.244579	0.228586	0.210776	0.201918	0.17068	0.131164	0.115678	0.0995757	0.0715674	0.0668904	0.0872852	0.106612	0.137694	0.185212	0.202318	0.184099	0.17417	0.165549	0.157126	0.192473	0.252484	0.290752	0.31462	0.315492	0.271249	0.214696	0.180394	0.160998	0.159685	0.190387	0.222742	0.227839	0.231811	0.238853	0.228248	0.228585
-0.120357	-0.12291	-0.14446	-0.155401	-0.16247	-0.175668	-0.1641	-0.136957	-0.123691	-0.102396	-0.0718668	-0.0643654	-0.0701734	-0.0732146	-0.0879654	-0.109699	-0.116215	-0.111284	-0.107019	-0.0968093	-0.0854093	-0.093472	-0.115268	-0.135505	-0.156853	-0.170422	-0.168831	-0.169526	-0.176347	-0.178749	-0.17701	-0.165861	-0.142003	-0.117637	-0.0977126	-0.0807467	-0.0695841	-0.059026	-0.0452202	-0.0401428	-0.0515199	-0.0680152	-0.079119	-0.0837193	-0.0723213	-0.0423562	-0.0149318	0.00237207	0.01404	0.0094169
0.265351	0.293367	0.332466	0.350089	0.373164	0.430141	0.46265	0.47205	0.48716	0.456613	0.398571	0.366737	0.324253	0.286502	0.296566	0.31609	0.362469	0.456978	0.520763	0.538161	0.523993	0.436425	0.331352	0.286241	0.268677	0.278875	0.320066	0.323382	0.299957	0.295489	0.285156	0.280827	0.295911	0.296222	0.308326	0.346867	0.367283	0.383871	0.393537	0.350089	0.307856	0.323651	0.351812	0.376898	0.408036	0.397979	0.336497	0.283287	0.268408	0.276736
0.297504	0.319263	0.312799	0.275833	0.24214	0.205418	0.162866	0.154873	0.181354	0.193977	0.197462	0.21186	0.209415	0.194709	0.196823	0.196089	0.181913	0.172014	0.156867	0.129453	0.110911	0.102867	0.0923025	0.104488	0.150396	0.181445	0.198914	0.240725	0.260006	0.245069	0.267389	0.299456	0.289579	0.287422	0.297062	0.275107	0.248736	0.242234	0.241654	0.253484	0.282834	0.318569	0.352937	0.372711	0.365329	0.345136	0.334045	0.322814	0.307312	0.312272
0.62273	0.633042	0.657048	0.652128	0.637466	0.639733	0.617365	0.596939	0.620629	0.633891	0.641087	0.690041	0.733163	0.751242	0.773216	0.768038	0.728343	0.687638	0.643336	0.605312	0.58945	0.572667	0.550774	0.537674	0.524139	0.519167	0.552543	0.612706	0.665855	0.722395	0.785175	0.807515	0.799685	0.808699	0.793345	0.732309	0.699667	0.70564	0.700139	0.710926	0.762035	0.785014	0.768705	0.795839	0.84567	0.853393	0.880125	0.931308	0.943664	0.982834
0.290871	0.311174	0.315814	0.30996	0.315586	0.317659	0.305634	0.290864	0.270456	0.234033	0.197616	0.188763	0.209807	0.246449	0.290007	0.328148	0.340385	0.322124	0.289154	0.256862	0.238691	0.244044	0.26445	0.29184	0.332233	0.385348	0.448374	0.52201	0.584848	0.613186	0.611953	0.591783	0.558674	0.512037	0.439903	0.35961	0.301148	0.261859	0.263101	0.324859	0.387326	0.416738	0.449589	0.476603	0.481864	0.502119	0.529018	0.513315	0.453749	0.372276
-0.214485	-0.216204	-0.222278	-0.227981	-0.227289	-0.215623	-0.196159	-0.175858	-0.160103	-0.153104	-0.156269	-0.162702	-0.170699	-0.191887	-0.217847	-0.230346	-0.241552	-0.248393	-0.226672	-0.201773	-0.19545	-0.179224	-0.159904	-0.163782	-0.167969	-0.163198	-0.176456	-0.1983	-0.198463	-0.186842	-0.178469	-0.159248	-0.141672	-0.156881	-0.182833	-0.192896	-0.204118	-0.213573	-0.208108	-0.205081	-0.207721	-0.20638	-0.20344	-0.1933	-0.178151	-0.16797	-0.152552	-0.137849	-0.147994	-0.170035
-0.13745	-0.126135	-0.105995	-0.0947881	-0.0926066	-0.0871949	-0.0876121	-0.089153	-0.0787663	-0.0710475	-0.072064	-0.0700817	-0.0727307	-0.0866597	-0.0953598	-0.0943303	-0.0999698	-0.11066	-0.115636	-0.128279	-0.150023	-0.15657	-0.152152	-0.151917	-0.140724	-0.114126	-0.0884281	-0.0607425	-0.0242279	0.00815041	0.0308043	0.0566492	0.0860187	0.109767	0.131984	0.144397	0.137994	0.138971	0.152664	0.157499	0.166602	0.174854	0.145308	0.0971623	0.0597319	0.0145556	-0.0370308	-0.0789501	-0.113735	-0.128819
0.212428	0.165873	0.142353	0.146138	0.161189	0.180544	0.196331	0.191505	0.169818	0.155484	0.153944	0.154939	0.162338	0.179949	0.194496	0.202173	0.21427	0.226764	0.226204	0.217668	0.209475	0.195008	0.17546	0.164345	0.158561	0.14648	0.140102	0.150504	0.158754	0.156744	0.16049	0.167744	0.172842	0.190913	0.217107	0.222233	0.206066	0.191819	0.180151	0.171767	0.186668	0.209751	0.213221	0.214975	0.212754	0.183968	0.162191	0.165742	0.172119	0.197483
0.126359	0.177393	0.24503	0.313858	0.355069	0.340407	0.3104	0.288061	0.272373	0.288263	0.31344	0.312397	0.317588	0.341546	0.358369	0.391837	0.464279	0.52439	0.53938	0.545207	0.528357	0.453025	0.385085	0.363108	0.329965	0.300005	0.309367	0.292352	0.23029	0.197906	0.191706	0.156847	0.142853	0.192261	0.226415	0.240673	0.295604	0.311314	0.254555	0.230523	0.228041	0.212488	0.253797	0.321972	0.346855	0.369302	0.391861	0.361552	0.299934	0.247617
0.0076329	0.0156532	0.03086	0.0335301	0.0231893	0.0233005	0.0138626	0.00215261	0.00608632	-0.00335675	-0.0164988	-0.0101661	-0.0150858	-0.021018	0.0152433	0.0655746	0.0964384	0.130343	0.159511	0.142653	0.109435	0.11237	0.11802	0.0986866	0.093088	0.0909678	0.0536746	0.019545	0.0242944	0.0375457	0.0522021	0.0938628	0.13621	0.13658	0.111554	0.0768168	0.020586	-0.0224294	-0.00917953	0.0352141	0.0752874	0.106299	0.11235	0.0844152	0.066584	0.094501	0.139701	0.179045	0.205512	0.188025
0.0208896	-0.00181711	-0.0100553	-0.00739962	-0.00557861	0.00562584	0.0259882	0.0284431	0.00589326	-0.0246243	-0.0667055	-0.113066	-0.131023	-0.126604	-0.115195	-0.0837327	-0.0526429	-0.0459096	-0.0423849	-0.0447133	-0.0647932	-0.0684391	-0.0455868	-0.0295393	-0.0228007	-0.0108282	-0.0108336	-0.032708	-0.052569	-0.0675713	-0.0973907	-0.125998	-0.135245	-0.142489	-0.149863	-0.148628	-0.147308	-0.141182	-0.124761	-0.107365	-0.0854896	-0.0644314	-0.0609685	-0.0636036	-0.0623366	-0.068972	-0.0752322	-0.0658994	-0.0558709	-0.055586
0.0474629	0.0407616	0.0532131	0.0876668	0.114605	0.128388	0.134279	0.118239	0.0816652	0.0583705	0.061724	0.0732137	0.0856253	0.096271	0.0947344	0.083128	0.074029	0.0744501	0.0828385	0.0987885	0.130328	0.190967	0.282435	0.37311	0.443286	0.509198	0.537623	0.496363	0.45666	0.436332	0.370927	0.307063	0.292616	0.260736	0.217366	0.220408	0.23043	0.218675	0.221469	0.233033	0.225008	0.21934	0.22982	0.22665	0.216511	0.219733	0.20111	0.169119	0.179596	0.209567
0.0134581	0.0154465	0.0170156	0.0220729	0.0332094	0.0345158	0.0285102	0.0352119	0.0513419	0.0699816	0.112962	0.174262	0.218357	0.259069	0.304672	0.315264	0.301334	0.293098	0.264866	0.222668	0.206929	0.200488	0.178324	0.160973	0.152907	0.133882	0.117956	0.123445	0.121724	0.100674	0.0867414	0.0733516	0.0530871	0.0533635	0.0653451	0.0636326	0.0599134	0.0544007	0.0365122	0.023684	0.0261708	0.034399	0.0470044	0.0627796	0.0716735	0.0684283	0.0574116	0.0451246	0.0361436	0.0355831
-0.168975	-0.162067	-0.138818	-0.102025	-0.0797744	-0.0805606	-0.0808091	-0.0923478	-0.114465	-0.106955	-0.0904328	-0.0880241	-0.0614943	-0.0333251	-0.0417219	-0.0454838	-0.0461108	-0.075429	-0.0951671	-0.0944152	-0.10343	-0.104452	-0.0900211	-0.0913266	-0.106299	-0.114865	-0.124446	-0.135689	-0.127188	-0.109035	-0.106359	-0.101786	-0.0904375	-0.0959224	-0.0984124	-0.0856093	-0.087177	-0.092262	-0.08503	-0.0892679	-0.0959819	-0.087716	-0.0807528	-0.0725365	-0.0610558	-0.0654188	-0.0769044	-0.0862031	-0.10218	-0.111402
0.370377	0.359987	0.414154	0.462237	0.451093	0.42814	0.375961	0.273059	0.190911	0.168163	0.16497	0.169815	0.200448	0.231075	0.241352	0.256098	0.266434	0.250393	0.235431	0.228962	0.216881	0.212287	0.206618	0.187439	0.18064	0.189095	0.197811	0.224662	0.275741	0.328501	0.382894	0.443004	0.475035	0.451838	0.400851	0.360226	0.330588	0.31111	0.327319	0.370968	0.39676	0.415001	0.456038	0.478764	0.454881	0.429599	0.422898	0.426337	0.468279	0.557128
0.583623	0.53949	0.538681	0.578766	0.63492	0.710475	0.804222	0.872859	0.897465	0.894361	0.839041	0.722869	0.616248	0.55895	0.535289	0.569754	0.679027	0.78827	0.837642	0.862985	0.878582	0.868931	0.899836	0.997073	1.07495	1.11077	1.11584	1.06506	1.01807	1.03669	1.0846	1.14907	1.19774	1.15821	1.07452	1.00484	0.940708	0.939521	1.02319	1.11138	1.19349	1.27296	1.28796	1.25418	1.22962	1.20823	1.19495	1.2073	1.21405	1.18247
0.0376588	0.0369152	0.00791208	-0.00510097	0.00463169	0.0122032	0.0315199	0.0529653	0.0360141	-0.00700922	-0.044988	-0.0775858	-0.100283	-0.106139	-0.103491	-0.10135	-0.102035	-0.0984211	-0.0868836	-0.080338	-0.0815949	-0.0799923	-0.0794736	-0.0813464	-0.0687653	-0.0429708	-0.0246447	-0.0160071	-0.0126226	-0.0273985	-0.062856	-0.0971589	-0.12211	-0.14662	-0.158776	-0.140166	-0.10424	-0.0710898	-0.0386925	-0.0102961	-0.00174942	-0.0052397	0.00578253	0.0315672	0.0500393	0.0582791	0.0615224	0.0449102	0.00839403	-0.0167707
0.114452	0.0696042	0.0622105	0.045026	0.0163254	0.0360572	0.0662857	0.0936632	0.154976	0.206591	0.223912	0.24315	0.250853	0.22945	0.210478	0.200519	0.179531	0.161993	0.16773	0.172666	0.157511	0.142891	0.134678	0.126086	0.132813	0.152464	0.158281	0.138694	0.0942342	0.0475898	0.0314849	0.0420015	0.0798639	0.149187	0.200131	0.22232	0.258338	0.289951	0.327976	0.427984	0.553217	0.702206	0.915523	1.10609	1.25152	1.41803	1.5322	1.60521	1.77925	1.9989
0.433849	0.401244	0.363871	0.33321	0.331231	0.341086	0.341324	0.374035	0.42968	0.448997	0.491574	0.564134	0.558459	0.547612	0.604078	0.615828	0.628521	0.706832	0.701124	0.626649	0.594937	0.529111	0.453431	0.454797	0.449158	0.434389	0.473204	0.496513	0.487794	0.485038	0.447456	0.383133	0.338797	0.285188	0.208457	0.148481	0.115313	0.106358	0.156151	0.259564	0.343627	0.400801	0.458024	0.468821	0.456152	0.488849	0.508244	0.506241	0.548291	0.563237
0.392293	0.40039	0.399749	0.398953	0.391425	0.360482	0.33034	0.318667	0.312962	0.317427	0.336583	0.345143	0.332357	0.323412	0.323267	0.315413	0.312094	0.314786	0.301264	0.29427	0.316531	0.338358	0.350815	0.363184	0.353246	0.324624	0.312925	0.314437	0.307488	0.309303	0.337224	0.368869	0.398348	0.430744	0.425307	0.373096	0.316031	0.258848	0.227303	0.26216	0.314383	0.361284	0.432175	0.46934	0.449504	0.431628	0.387615	0.298791	0.240032	0.217377
0.378395	0.252846	0.192698	0.202628	0.238851	0.320717	0.437136	0.503019	0.485928	0.442448	0.409309	0.363006	0.317632	0.331952	0.379489	0.408257	0.465049	0.536124	0.524502	0.476968	0.457587	0.404543	0.343823	0.330929	0.298906	0.255725	0.267527	0.289404	0.296139	0.318645	0.342461	0.370642	0.431995	0.510749	0.576813	0.60222	0.56512	0.485091	0.395066	0.317441	0.286177	0.310297	0.367962	0.441275	0.485551	0.487414	0.50419	0.522893	0.520924	0.567231
1.01462	1.04556	1.01082	0.980855	0.986759	1.00918	1.09309	1.19813	1.25417	1.29901	1.30353	1.24029	1.20846	1.19965	1.16453	1.16808	1.16518	1.0833	1.00963	0.953502	0.865712	0.827346	0.855197	0.867034	0.881357	0.924939	0.931413	0.885545	0.850911	0.838955	0.813895	0.789993	0.787947	0.775946	0.751191	0.756749	0.802241	0.858507	0.895561	0.919815	0.953305	0.95249	0.897514	0.866301	0.855566	0.819292	0.834003	0.900635	0.91304	0.899673
0.246276	0.263219	0.246151	0.225211	0.189304	0.13906	0.122496	0.129704	0.107398	0.0722224	0.0595703	0.0502876	0.0440415	0.0754138	0.11477	0.110012	0.096118	0.100938	0.0896081	0.084788	0.116114	0.129707	0.113086	0.112834	0.117339	0.107449	0.117957	0.150466	0.158656	0.149502	0.156211	0.151213	0.127153	0.120605	0.105606	0.0636649	0.0358574	0.0120089	-0.0187267	-0.0176674	-0.00226653	0.00604078	0.0356737	0.0675275	0.0777293	0.0894861	0.0946141	0.0854187	0.0881956	0.096161
0.0771382	0.145894	0.241068	0.344206	0.415152	0.422173	0.373488	0.291635	0.209469	0.175519	0.204306	0.258438	0.301103	0.321098	0.309855	0.276383	0.260855	0.266506	0.262024	0.261302	0.267378	0.245332	0.215465	0.195734	0.147017	0.0840448	0.0461325	0.0119017	-0.0179577	-0.0183545	-0.00539829	0.013916	0.0501843	0.0961889	0.144885	0.180689	0.195335	0.219715	0.265855	0.314266	0.373939	0.448285	0.500178	0.52618	0.57551	0.656503	0.729637	0.801671	0.890762	0.950745
-0.0315709	-0.0601493	-0.0299556	0.00514141	0.0424129	0.0885489	0.0871058	0.0699469	0.0895256	0.0900422	0.0785743	0.0988763	0.0921919	0.0551708	0.0391096	0.0105455	-0.0316182	-0.0363593	-0.0247763	-0.0193612	-0.000561482	0.0146088	0.00152489	-0.0239197	-0.043233	-0.0546653	-0.0524385	-0.0282485	0.00760594	0.0356441	0.0538112	0.0701154	0.0881761	0.108807	0.129448	0.147193	0.157366	0.154978	0.149093	0.148808	0.145381	0.139107	0.139037	0.132543	0.110109	0.085795	0.0631789	0.0348464	0.015274	0.0205776
0.0459351	0.0349457	0.0326583	0.00999025	-0.00291881	0.017082	0.0325953	0.0305166	0.0429292	0.0626313	0.0589205	0.048909	0.0488469	0.0257732	-0.0186369	-0.0401487	-0.0492246	-0.0629338	-0.0562573	-0.0474323	-0.044223	0.00155825	0.0700393	0.120407	0.166123	0.170015	0.104322	0.0405021	0.013138	0.00541768	0.0346909	0.0880671	0.126463	0.142894	0.129968	0.0970345	0.0593655	-0.00455409	-0.06097	-0.0504949	-0.0125224	0.0303853	0.103069	0.140612	0.111221	0.0954122	0.107523	0.121138	0.166832	0.237963
1.66639	1.69321	1.69007	1.63544	1.56734	1.52331	1.49757	1.49129	1.49311	1.47513	1.46946	1.47487	1.43286	1.38655	1.35921	1.29083	1.26036	1.32951	1.39206	1.45426	1.55403	1.5785	1.53162	1.51719	1.50721	1.49298	1.5342	1.58757	1.58433	1.5506	1.51376	1.45536	1.40595	1.42118	1.47066	1.51187	1.56224	1.6001	1.57991	1.53383	1.5021	1.47097	1.45401	1.48897	1.54262	1.5731	1.60992	1.65297	1.66811	1.68651
1.36806	1.39582	1.47825	1.48811	1.39059	1.32591	1.29561	1.27626	1.3334	1.42312	1.45173	1.46275	1.52558	1.60503	1.68516	1.79233	1.84593	1.7857	1.69508	1.60177	1.47917	1.38079	1.31027	1.22722	1.17533	1.18283	1.23185	1.31756	1.39016	1.39675	1.35457	1.27785	1.17853	1.11903	1.13603	1.20373	1.29193	1.37575	1.42817	1.43225	1.39652	1.37688	1.40113	1.41973	1.43004	1.44033	1.37377	1.24463	1.1434	1.05797
1.17796	1.14641	1.16321	1.19843	1.24882	1.29983	1.31186	1.27486	1.23352	1.2109	1.18212	1.18429	1.26472	1.34155	1.37275	1.4188	1.419	1.33418	1.28545	1.26452	1.18342	1.11248	1.08797	1.06014	1.08232	1.19891	1.34328	1.46437	1.55057	1.57815	1.52518	1.4002	1.25495	1.13624	1.05318	1.03533	1.08889	1.13437	1.14974	1.17944	1.19108	1.18594	1.22136	1.24386	1.22228	1.23419	1.2737	1.30712	1.36217	1.40304
3.37162	3.21348	3.08671	2.95475	2.86317	2.78883	2.66759	2.53132	2.40324	2.24801	2.12448	2.07262	2.01944	1.9898	2.00671	1.96001	1.86668	1.80993	1.7301	1.62866	1.57587	1.52249	1.4382	1.37756	1.34372	1.31209	1.28844	1.27283	1.25706	1.24109	1.22136	1.1865	1.1361	1.0899	1.05987	1.04142	1.03878	1.0512	1.05057	1.02956	1.01434	0.991252	0.944924	0.920523	0.919763	0.906795	0.909677	0.919726	0.880592	0.820138
0.223977	0.218163	0.229194	0.232982	0.249086	0.281553	0.281988	0.257875	0.239014	0.197396	0.146515	0.128925	0.117764	0.0984181	0.0941897	0.0933403	0.0916516	0.103813	0.116709	0.120668	0.116214	0.098746	0.0893212	0.108247	0.137367	0.160817	0.181025	0.190355	0.184822	0.183478	0.197239	0.208745	0.206235	0.198171	0.186549	0.169885	0.158867	0.158383	0.159046	0.159279	0.16673	0.182509	0.208137	0.245216	0.27109	0.259619	0.219077	0.16737	0.115872	0.0900965
0.703497	0.673775	0.603153	0.56301	0.573948	0.552251	0.510472	0.480999	0.432738	0.382623	0.363626	0.352325	0.330297	0.310188	0.302931	0.311441	0.339462	0.391735	0.46231	0.532632	0.587042	0.62141	0.638577	0.644821	0.648937	0.657509	0.67291	0.690398	0.699005	0.695044	0.68391	0.667745	0.656509	0.668898	0.700251	0.721069	0.710086	0.66921	0.615573	0.57488	0.566362	0.586259	0.619471	0.653328	0.668425	0.65325	0.617992	0.564452	0.499475	0.461361
0.242501	0.212941	0.15614	0.100566	0.0648309	1.05556e-05	-0.0662601	-0.0855626	-0.0894379	-0.0888236	-0.0440273	0.00675051	0.00159535	0.000550666	0.0305871	0.0268783	0.0410109	0.111721	0.134007	0.117019	0.126207	0.0917908	0.0135607	-0.0377047	-0.0944501	-0.157217	-0.17312	-0.165413	-0.151349	-0.116384	-0.08246	-0.0634857	-0.0611748	-0.077451	-0.0852295	-0.0850796	-0.0912127	-0.0711735	-0.0478676	-0.0712725	-0.0802586	-0.0378791	0.000739361	0.0486933	0.123846	0.15289	0.120391	0.0843018	0.0476405	-0.0071292
0.975998	0.995962	0.957681	0.890423	0.845974	0.826468	0.848037	0.904649	0.964304	1.00777	0.995458	0.943175	0.91906	0.895126	0.874952	0.94261	1.02753	1.05032	1.08457	1.10297	1.06185	1.07579	1.14522	1.18153	1.22194	1.26035	1.24051	1.21423	1.21118	1.19981	1.19994	1.22551	1.24983	1.27106	1.29083	1.27432	1.21603	1.16126	1.12283	1.08955	1.08231	1.08404	1.03487	0.947318	0.878573	0.840921	0.849294	0.951297	1.12468	1.27381
0.482121	0.483877	0.479666	0.467473	0.458774	0.441274	0.424469	0.426681	0.431738	0.418695	0.391175	0.349725	0.287334	0.223396	0.186476	0.179144	0.198555	0.247177	0.304315	0.339307	0.353026	0.355169	0.333517	0.300149	0.283993	0.266989	0.237035	0.224289	0.223442	0.213382	0.216798	0.239917	0.255796	0.268388	0.293993	0.309975	0.299089	0.281087	0.252796	0.202783	0.167529	0.159323	0.148292	0.147552	0.166472	0.177697	0.194667	0.232722	0.269882	0.304662
0.66042	0.658716	0.666589	0.674451	0.654401	0.602563	0.556765	0.532334	0.54	0.598044	0.657454	0.675287	0.677095	0.653294	0.614716	0.629485	0.660177	0.6625	0.690802	0.714737	0.703679	0.726103	0.736502	0.690574	0.675132	0.668887	0.646616	0.689054	0.727962	0.700104	0.693226	0.666615	0.589528	0.576801	0.588626	0.556223	0.555272	0.547762	0.478707	0.446833	0.46485	0.469511	0.488756	0.52124	0.517667	0.501444	0.511571	0.529138	0.54079	0.560608
1.26037	1.29134	1.32432	1.38623	1.46766	1.51956	1.56127	1.57933	1.53826	1.48956	1.46144	1.42236	1.38873	1.37933	1.37259	1.37646	1.41454	1.47325	1.52098	1.53565	1.51218	1.45749	1.38656	1.33334	1.32381	1.34291	1.37807	1.4322	1.47778	1.49592	1.51165	1.52547	1.50806	1.46869	1.42935	1.3745	1.31147	1.28424	1.27637	1.25676	1.2639	1.29226	1.29885	1.32942	1.39484	1.43982	1.49545	1.56769	1.58543	1.56695
3.93549	3.90685	3.85768	3.83765	3.81042	3.71324	3.54977	3.32903	3.10381	2.98948	2.99082	3.05711	3.17164	3.21355	3.08948	2.87593	2.60308	2.29944	2.11571	2.07016	2.04667	2.03208	2.01555	1.92649	1.81373	1.77805	1.76821	1.70115	1.614	1.49097	1.29444	1.16121	1.14476	1.14379	1.2028	1.32863	1.38331	1.41136	1.47713	1.47773	1.44053	1.44807	1.43079	1.38338	1.392	1.44298	1.48955	1.53569	1.55748	1.50032
-0.216869	-0.238831	-0.25338	-0.267944	-0.277292	-0.272426	-0.264498	-0.247613	-0.217568	-0.196143	-0.177559	-0.154292	-0.153428	-0.168914	-0.180967	-0.208777	-0.244926	-0.261192	-0.267164	-0.264171	-0.241027	-0.214566	-0.19364	-0.175213	-0.170787	-0.178745	-0.189739	-0.210276	-0.236352	-0.25297	-0.262743	-0.271896	-0.271988	-0.266663	-0.276213	-0.293706	-0.301644	-0.313029	-0.326896	-0.32464	-0.323705	-0.332037	-0.325923	-0.312288	-0.301852	-0.282976	-0.269506	-0.271548	-0.27211	-0.274154
0.300918	0.273562	0.243195	0.256582	0.280779	0.297928	0.347636	0.388526	0.3876	0.415963	0.456596	0.448505	0.44597	0.453954	0.415687	0.368318	0.332546	0.270542	0.209617	0.18915	0.190008	0.201587	0.234484	0.273523	0.308512	0.366754	0.446061	0.503116	0.526292	0.50735	0.430253	0.340921	0.287024	0.260893	0.267483	0.301867	0.317998	0.311907	0.316915	0.330677	0.34431	0.373153	0.403089	0.396438	0.368822	0.352526	0.330543	0.309456	0.324177	0.348664
1.66371	1.53091	1.45321	1.43126	1.42435	1.42921	1.45858	1.47903	1.47275	1.47145	1.4701	1.4655	1.50926	1.59514	1.66665	1.70495	1.68007	1.59027	1.51427	1.49438	1.51937	1.57657	1.60284	1.5499	1.46937	1.40202	1.3361	1.27715	1.21664	1.11927	0.991716	0.89022	0.862647	0.91272	1.01504	1.14754	1.28406	1.37701	1.39432	1.35348	1.2727	1.13329	0.953615	0.805172	0.705493	0.625198	0.583051	0.599184	0.6309	0.648653
0.460056	0.482726	0.457372	0.433362	0.422671	0.385914	0.359006	0.352248	0.31973	0.277523	0.251456	0.227215	0.21696	0.237874	0.265262	0.282261	0.306735	0.34079	0.374978	0.426893	0.482091	0.488863	0.455662	0.412899	0.356595	0.315362	0.312548	0.310186	0.295475	0.285396	0.269092	0.248451	0.239089	0.229099	0.209871	0.193476	0.181223	0.166326	0.155714	0.155292	0.156478	0.163987	0.190763	0.22362	0.251969	0.284861	0.31427	0.329493	0.339689	0.347284
0.151449	0.12847	0.119028	0.102052	0.0797175	0.05894	0.0291809	-0.00381582	-0.0231296	-0.0360294	-0.04854	-0.0532163	-0.0555571	-0.0614238	-0.0650047	-0.0639586	-0.0583388	-0.0481009	-0.0387564	-0.0354568	-0.0384767	-0.047544	-0.0622935	-0.0822134	-0.108851	-0.142496	-0.177153	-0.201793	-0.208733	-0.201142	-0.189246	-0.183254	-0.193042	-0.221001	-0.255654	-0.286147	-0.308545	-0.315087	-0.301329	-0.278967	-0.261401	-0.248496	-0.244741	-0.260492	-0.280124	-0.28562	-0.288669	-0.286794	-0.265524	-0.243725
0.637474	0.577085	0.561072	0.549965	0.540299	0.571309	0.596152	0.590825	0.606419	0.641608	0.665757	0.689582	0.716011	0.724207	0.706079	0.672317	0.634292	0.591992	0.558918	0.563178	0.589267	0.603418	0.623089	0.653219	0.667245	0.689189	0.72753	0.739168	0.738277	0.74181	0.723999	0.715244	0.727566	0.719893	0.723914	0.756155	0.759212	0.75118	0.766368	0.762021	0.743455	0.754344	0.774995	0.785839	0.803116	0.820166	0.813321	0.780461	0.735287	0.684352
0.870995	0.811691	0.736901	0.680429	0.685274	0.722023	0.766902	0.815811	0.856104	0.885852	0.912287	0.942615	0.970165	0.966944	0.933413	0.901849	0.87278	0.835494	0.807348	0.789159	0.765561	0.759916	0.799979	0.859278	0.910634	0.966848	1.01086	1.00817	0.985228	0.963564	0.922521	0.888064	0.8955	0.912677	0.913788	0.913176	0.903106	0.867427	0.829093	0.806412	0.778314	0.744756	0.734305	0.738678	0.734788	0.739898	0.768717	0.803699	0.839702	0.876945
0.0647098	0.0787908	0.0841497	0.089674	0.0876739	0.0773043	0.0835471	0.112326	0.137136	0.144588	0.137813	0.112861	0.0725858	0.037088	0.0186712	0.00747696	-0.00410347	-0.0057225	0.00510186	0.0116367	0.0100719	0.0156291	0.0281601	0.0329805	0.0319858	0.0350889	0.0332122	0.0208859	0.0188336	0.0375695	0.0609441	0.0820505	0.101292	0.108004	0.0985124	0.0740917	0.0477605	0.0476059	0.0603163	0.0642685	0.0874826	0.111116	0.0880865	0.0609213	0.0511765	0.0201702	0.00180696	0.0210081	0.0288099	0.0275527
0.464307	0.459464	0.434383	0.403454	0.391667	0.382475	0.372885	0.382555	0.393661	0.379471	0.364188	0.354945	0.32415	0.3001	0.30328	0.290196	0.272134	0.281758	0.281478	0.267056	0.268934	0.263963	0.245757	0.24303	0.256274	0.28343	0.31364	0.321388	0.315047	0.295062	0.253248	0.234769	0.251492	0.255563	0.251663	0.248044	0.205822	0.144615	0.11539	0.108087	0.112677	0.148703	0.198929	0.227327	0.238513	0.247062	0.239183	0.217379	0.210367	0.21619
0.42847	0.450968	0.498069	0.509601	0.491769	0.484704	0.46422	0.439336	0.446468	0.450241	0.431896	0.41607	0.395059	0.37541	0.375203	0.375275	0.374957	0.379509	0.365855	0.347095	0.345944	0.343129	0.339275	0.350271	0.35825	0.35472	0.349061	0.339314	0.332866	0.339301	0.355278	0.383736	0.416908	0.432801	0.432947	0.426452	0.407953	0.385194	0.374724	0.373917	0.373213	0.372973	0.373768	0.37207	0.367438	0.363729	0.362515	0.364382	0.375711	0.398712
0.217208	0.219761	0.229145	0.220856	0.20198	0.197002	0.197444	0.205717	0.232058	0.253133	0.258986	0.26233	0.254882	0.233604	0.214912	0.196904	0.168552	0.141311	0.126484	0.114325	0.107741	0.119589	0.13043	0.123582	0.114882	0.105681	0.0925152	0.0954555	0.11464	0.132427	0.147873	0.156606	0.153269	0.147638	0.142218	0.133728	0.127297	0.121957	0.112478	0.107177	0.11192	0.109399	0.0927173	0.0808341	0.0715413	0.0574311	0.062479	0.0799479	0.0783347	0.0757962
0.118314	0.109273	0.100726	0.0830102	0.0704063	0.0897259	0.133291	0.180642	0.233665	0.280519	0.284517	0.251749	0.220363	0.183879	0.134021	0.100431	0.076427	0.0408578	0.0225306	0.0333119	0.0519335	0.0835844	0.13056	0.171443	0.195324	0.201763	0.199143	0.197945	0.192314	0.189023	0.198804	0.19728	0.180568	0.178231	0.179228	0.16666	0.163071	0.169953	0.174677	0.18922	0.21153	0.221621	0.220288	0.217763	0.21754	0.236494	0.289172	0.347556	0.377776	0.376166
0.116183	0.144742	0.177179	0.212928	0.23513	0.230567	0.209492	0.175144	0.132523	0.106223	0.101462	0.103419	0.109651	0.112527	0.0971895	0.0754762	0.0688249	0.0686895	0.0641385	0.0697192	0.0774893	0.0639248	0.0503499	0.0508798	0.041721	0.034752	0.0465103	0.0509276	0.0487157	0.0551923	0.0556973	0.0562054	0.0713225	0.0864172	0.100767	0.123894	0.137398	0.128018	0.10922	0.0853917	0.0527587	0.0327045	0.0403373	0.0518415	0.0563475	0.0697959	0.0812894	0.0737786	0.0676397	0.0744937
0.495006	0.480536	0.464662	0.452343	0.435824	0.411627	0.392402	0.378325	0.356636	0.337754	0.343607	0.356377	0.355999	0.371586	0.396146	0.387497	0.382719	0.402509	0.392648	0.375557	0.387194	0.380134	0.367922	0.390187	0.396578	0.373006	0.357447	0.330447	0.283424	0.261292	0.271411	0.283513	0.29712	0.318481	0.319502	0.289199	0.261192	0.25143	0.249659	0.259135	0.276439	0.276924	0.254956	0.229549	0.20753	0.192116	0.194113	0.196794	0.185227	0.183425
0.93035	1.05198	1.13749	1.1633	1.1542	1.15074	1.14351	1.12793	1.13567	1.16668	1.19355	1.22365	1.25469	1.2367	1.17404	1.13229	1.10672	1.06351	1.04675	1.07972	1.10648	1.10417	1.09032	1.04797	0.968895	0.904802	0.902361	0.937594	0.969798	1.01719	1.08298	1.11185	1.12636	1.16431	1.14701	1.09939	1.12002	1.11102	1.03898	1.01785	0.97016	0.855872	0.827754	0.854872	0.851012	0.894704	0.965077	0.988969	1.02082	1.06689
-0.262824	-0.293337	-0.299657	-0.293028	-0.287831	-0.274795	-0.264287	-0.256144	-0.235192	-0.210374	-0.191408	-0.181406	-0.188434	-0.199383	-0.195967	-0.190084	-0.193131	-0.195312	-0.197108	-0.207559	-0.211067	-0.195731	-0.185368	-0.186802	-0.182349	-0.188314	-0.214157	-0.231125	-0.238906	-0.246646	-0.239008	-0.231258	-0.242935	-0.256435	-0.26789	-0.275942	-0.261408	-0.234163	-0.209554	-0.185373	-0.176853	-0.182361	-0.180621	-0.183257	-0.189236	-0.185854	-0.203329	-0.238428	-0.253791	-0.266159
0.3307	0.310254	0.326125	0.352758	0.406124	0.479986	0.511799	0.524502	0.558045	0.557635	0.526189	0.51849	0.500317	0.454393	0.431626	0.427878	0.409728	0.391677	0.38629	0.376842	0.361267	0.355971	0.35804	0.349314	0.337949	0.342162	0.348844	0.353181	0.381733	0.42016	0.433045	0.442086	0.45564	0.444222	0.435157	0.454194	0.46436	0.459268	0.449846	0.418095	0.382019	0.373742	0.387826	0.414952	0.431618	0.407945	0.360799	0.315428	0.286765	0.305765
1.77188	1.72826	1.64202	1.55817	1.49915	1.43835	1.3868	1.34228	1.2619	1.15855	1.08543	1.04402	1.02207	1.04371	1.09568	1.12988	1.15584	1.17782	1.14372	1.05993	0.97346	0.880878	0.797797	0.765964	0.782398	0.834334	0.9136	0.999285	1.07744	1.11481	1.08234	1.01564	0.937256	0.846428	0.798674	0.807229	0.81532	0.827998	0.856644	0.860823	0.849227	0.840087	0.808346	0.77559	0.778347	0.801427	0.836842	0.883847	0.912584	0.909505
0.388841	0.41227	0.434064	0.418082	0.390182	0.381761	0.356425	0.331069	0.334888	0.325521	0.324063	0.361745	0.378424	0.385325	0.426087	0.452961	0.476522	0.537245	0.577583	0.584563	0.596907	0.590082	0.565106	0.551611	0.5397	0.544692	0.576913	0.604495	0.631506	0.64982	0.611606	0.540981	0.486158	0.428446	0.368594	0.346791	0.357385	0.371818	0.391374	0.419446	0.435076	0.427133	0.42289	0.442248	0.456335	0.436088	0.391531	0.337487	0.287029	0.274403
-0.0894714	-0.0824765	-0.0731073	-0.0726448	-0.0732183	-0.0724089	-0.0781128	-0.0925891	-0.104996	-0.104329	-0.0931842	-0.078448	-0.0658188	-0.0639005	-0.0703973	-0.0762374	-0.0851482	-0.0897364	-0.0771471	-0.0652714	-0.0530042	-0.0180093	0.00842928	0.00596303	0.00566386	-0.0059582	-0.0434164	-0.065803	-0.0758947	-0.100906	-0.117214	-0.120115	-0.132679	-0.140869	-0.130958	-0.121307	-0.118405	-0.110786	-0.101985	-0.101678	-0.101234	-0.0951041	-0.0944946	-0.0986139	-0.0955925	-0.0870626	-0.0782725	-0.0659393	-0.052821	-0.0485932
-0.0330276	-0.00940052	-0.0215107	-0.0326275	-0.035501	-0.0493008	-0.0463466	-0.0204568	-0.0081482	-0.0105312	-0.0167394	-0.0370293	-0.0618666	-0.0691303	-0.0603988	-0.0457069	-0.024223	-0.00558998	-0.00349862	-0.00646075	-0.0115592	-0.0304337	-0.0422191	-0.0370062	-0.0379769	-0.034598	-0.0211687	-0.0301276	-0.050719	-0.0519989	-0.0477834	-0.0411242	-0.0159425	0.00850034	0.012579	0.0133094	0.0218236	0.0268501	0.0324765	0.0484725	0.055929	0.0420012	0.0193585	-0.0123215	-0.0542133	-0.0865933	-0.100832	-0.100352	-0.0868302	-0.071304
0.057974	0.087329	0.11361	0.126423	0.114146	0.0890198	0.0840711	0.086012	0.0808175	0.0845584	0.0638919	-0.00132631	-0.0538579	-0.0815752	-0.108263	-0.105499	-0.0785494	-0.0660011	-0.0533684	-0.0341587	-0.0299728	-0.0363991	-0.050486	-0.0651756	-0.057027	-0.0336021	-0.0057168	0.0329516	0.0552246	0.04475	0.0338197	0.0291064	0.010693	-0.00735206	-0.0119046	-0.0258722	-0.0463943	-0.0349847	0.0012954	0.0233711	0.0331173	0.0320301	-0.00548872	-0.0587356	-0.0765238	-0.0626976	-0.0444606	-0.0133618	0.0198437	0.0108793
0.312887	0.270642	0.237495	0.198233	0.152513	0.142259	0.151557	0.147417	0.141487	0.132362	0.0989844	0.0653082	0.0733369	0.119446	0.202054	0.321034	0.405981	0.42179	0.419244	0.397418	0.3632	0.378255	0.394845	0.343366	0.279285	0.224471	0.143927	0.0889464	0.106574	0.144887	0.165405	0.189719	0.20935	0.185949	0.137545	0.111746	0.103011	0.0900864	0.0917025	0.111995	0.116666	0.104251	0.112267	0.145987	0.186255	0.231081	0.267883	0.26927	0.240595	0.212998
0.264855	0.270501	0.28244	0.273185	0.244943	0.201265	0.144401	0.109619	0.101767	0.0781355	0.0493059	0.0398969	0.02871	0.0358005	0.0781916	0.104716	0.113697	0.130721	0.129376	0.127296	0.152955	0.172339	0.192307	0.236363	0.271325	0.296159	0.323736	0.32094	0.288688	0.252517	0.206154	0.163972	0.150854	0.151292	0.154446	0.17434	0.204425	0.228422	0.261677	0.311197	0.345821	0.364725	0.388328	0.391588	0.369172	0.358444	0.354415	0.345749	0.354634	0.36905
0.166992	0.176254	0.190164	0.208035	0.205162	0.187895	0.177309	0.158378	0.130797	0.12837	0.138824	0.139458	0.157459	0.189435	0.204508	0.214013	0.218262	0.198366	0.171814	0.155422	0.147183	0.15272	0.163557	0.165215	0.162704	0.156385	0.142143	0.12786	0.115289	0.102113	0.0958593	0.0978156	0.10105	0.10256	0.0980925	0.0862378	0.0731914	0.064567	0.0690141	0.089112	0.112083	0.135324	0.159127	0.164671	0.151796	0.144196	0.139132	0.124998	0.123692	0.148934
0.228402	0.230415	0.196234	0.17682	0.181941	0.174002	0.181202	0.203671	0.199693	0.192135	0.197616	0.192017	0.188063	0.199562	0.210355	0.218063	0.223628	0.222088	0.220668	0.225384	0.237546	0.2572	0.271142	0.270377	0.266358	0.267218	0.271617	0.279474	0.283938	0.276672	0.259602	0.238047	0.221253	0.217818	0.22351	0.236389	0.257599	0.27187	0.268902	0.258576	0.246608	0.235105	0.235564	0.249	0.259687	0.261718	0.261723	0.255603	0.238884	0.219081
0.151672	0.166251	0.220579	0.25322	0.279277	0.320577	0.316343	0.292261	0.296894	0.272557	0.241532	0.270029	0.298299	0.304822	0.332604	0.338253	0.303257	0.290676	0.304879	0.312845	0.328886	0.35916	0.37067	0.358987	0.354253	0.352538	0.334175	0.317653	0.313209	0.290039	0.244864	0.210803	0.179734	0.140274	0.137751	0.173096	0.195556	0.217636	0.242531	0.225449	0.194353	0.188505	0.181186	0.175246	0.185015	0.180784	0.159826	0.141347	0.115934	0.0862939
1.82933	1.72551	1.64148	1.55028	1.46556	1.40959	1.39148	1.41401	1.44777	1.44984	1.42554	1.38652	1.33997	1.34323	1.40069	1.43243	1.43475	1.43261	1.38741	1.33	1.33237	1.3689	1.4017	1.4407	1.46301	1.43877	1.40096	1.37595	1.32914	1.26185	1.21568	1.17783	1.1527	1.18792	1.24602	1.27089	1.28903	1.29552	1.24949	1.17749	1.11321	1.03979	0.960518	0.911972	0.893678	0.881517	0.885189	0.91177	0.943825	0.974412
0.915058	0.936425	0.938313	0.932172	0.912686	0.866315	0.801641	0.722128	0.651634	0.632181	0.641502	0.658227	0.698375	0.70744	0.65797	0.620815	0.594197	0.559678	0.585777	0.651496	0.674245	0.680261	0.688631	0.654986	0.605478	0.591881	0.578186	0.534866	0.511793	0.506309	0.477111	0.47849	0.526293	0.556788	0.599979	0.65897	0.654611	0.632086	0.632355	0.596023	0.563079	0.563371	0.528964	0.494608	0.500709	0.489972	0.475112	0.477151	0.455357	0.438111
0.415251	0.402771	0.421214	0.419751	0.409544	0.426138	0.424904	0.413014	0.427065	0.420617	0.393476	0.389065	0.372363	0.329881	0.303216	0.28624	0.267282	0.268469	0.277906	0.26496	0.243797	0.239529	0.242424	0.255263	0.294988	0.331176	0.340517	0.348592	0.349816	0.324999	0.308274	0.322624	0.348665	0.389687	0.459163	0.525595	0.555865	0.564401	0.560406	0.537042	0.522466	0.534809	0.55305	0.574094	0.591139	0.578227	0.540943	0.486502	0.40939	0.336033
1.01866	0.989913	0.973169	0.980606	1.00676	1.04436	1.07415	1.08585	1.07689	1.05453	1.0601	1.10198	1.12881	1.12326	1.09475	1.03663	0.982652	0.977371	1.0028	1.02782	1.03792	1.0164	0.973994	0.934763	0.908068	0.912215	0.953149	1.00781	1.06343	1.10927	1.12226	1.09904	1.05062	0.981894	0.90787	0.846263	0.804163	0.790056	0.804426	0.842189	0.901736	0.954562	0.974022	0.968801	0.920877	0.837259	0.804952	0.830851	0.857086	0.903711
-0.0910407	-0.0772046	-0.0735828	-0.0717701	-0.0854876	-0.109868	-0.111932	-0.0972298	-0.0885283	-0.0767611	-0.0702751	-0.0887275	-0.113424	-0.130542	-0.147356	-0.152927	-0.140329	-0.120712	-0.0924499	-0.0491724	-0.00488549	0.026174	0.0456231	0.0442536	0.0195117	0.010887	0.0350299	0.0672936	0.109989	0.149862	0.148093	0.129551	0.119588	0.0979527	0.0859097	0.0877954	0.0684682	0.0624465	0.0904832	0.110519	0.138831	0.183561	0.187932	0.158056	0.129922	0.0888251	0.0496934	0.0471809	0.0661835	0.0863227
0.053662	0.0397742	0.0561618	0.0777418	0.106005	0.15002	0.164626	0.140616	0.116076	0.0896565	0.0626248	0.0674108	0.0953051	0.107777	0.0998923	0.0834396	0.05646	0.022715	0.00647704	0.0205162	0.0408698	0.0567628	0.0903331	0.120399	0.116806	0.119533	0.128795	0.0925714	0.053586	0.0542846	0.0471826	0.0427129	0.0733407	0.0918236	0.0886714	0.100527	0.114113	0.114631	0.108971	0.091918	0.0708194	0.0591776	0.0556152	0.0617401	0.0734651	0.0780018	0.0760944	0.0727936	0.069698	0.0718273
0.150627	0.1845	0.241102	0.277197	0.27571	0.258997	0.225055	0.178506	0.149476	0.14527	0.154814	0.164844	0.166064	0.171703	0.182781	0.184697	0.198767	0.233291	0.250186	0.249267	0.257321	0.258654	0.240014	0.215313	0.185249	0.148603	0.117567	0.105652	0.120634	0.146602	0.16122	0.16893	0.169785	0.149024	0.12063	0.107511	0.104012	0.106282	0.124875	0.152776	0.17086	0.17543	0.169651	0.146618	0.104911	0.066656	0.0518795	0.0502775	0.0566295	0.0808449
1.39325	1.38245	1.3258	1.31897	1.32957	1.27821	1.26018	1.26385	1.19525	1.13772	1.1175	1.068	1.06206	1.13517	1.20387	1.274	1.36841	1.41031	1.36509	1.29105	1.20925	1.10117	1.01078	0.985728	1.00902	1.08585	1.2425	1.43187	1.57265	1.62862	1.59395	1.48072	1.34285	1.2366	1.17072	1.15253	1.18365	1.20841	1.20883	1.225	1.23841	1.23685	1.2683	1.32134	1.35067	1.3697	1.38944	1.39219	1.37856	1.35313
0.122886	0.124029	0.115903	0.119666	0.141585	0.187983	0.257564	0.315953	0.330694	0.308329	0.261354	0.201407	0.160371	0.155164	0.165916	0.178307	0.196694	0.211742	0.211772	0.211802	0.221662	0.22027	0.198598	0.176843	0.162437	0.144912	0.127725	0.119098	0.110088	0.0994073	0.106876	0.134731	0.161985	0.181123	0.197949	0.207984	0.199073	0.169512	0.132888	0.107077	0.108341	0.148799	0.217463	0.274328	0.283134	0.245848	0.18618	0.11609	0.0596253	0.04892
0.221905	0.239568	0.267777	0.292929	0.300287	0.288362	0.256613	0.217992	0.184686	0.156931	0.147749	0.155749	0.1523	0.138535	0.130196	0.115002	0.0943541	0.0869797	0.0863077	0.0841348	0.0904148	0.105911	0.119693	0.126773	0.126398	0.116665	0.101727	0.0889158	0.0784929	0.0725175	0.0767004	0.0871577	0.101754	0.123635	0.141738	0.14473	0.140795	0.136146	0.124582	0.112574	0.11498	0.122846	0.12658	0.139875	0.15502	0.153098	0.152799	0.162343	0.160958	0.155274
0.0413278	0.0681495	0.0795745	0.0847687	0.0763759	0.0461162	0.0158807	-0.00487309	-0.0243373	-0.0340613	-0.0336199	-0.0360986	-0.0374302	-0.0337732	-0.0307204	-0.024788	-0.0138207	-0.00382038	0.00569501	0.018334	0.0294324	0.035369	0.0400638	0.0423385	0.0365211	0.0271343	0.0197362	0.0106391	0.00066757	-0.00398817	-0.00621608	-0.0103321	-0.0115743	-0.00795072	-0.00617105	-0.0090029	-0.00602216	0.013567	0.0439066	0.0777745	0.113147	0.127996	0.107183	0.0762498	0.0488691	0.0166029	-0.00413882	-0.00740564	-0.0112854	-0.00687096
0.0312433	0.030131	0.0221122	0.00889542	-0.0120744	-0.0316957	-0.0489588	-0.0595463	-0.0641048	-0.0684662	-0.056381	-0.0294815	-0.0184624	-0.0152763	-0.00085248	0.00299441	-0.00675206	-0.00262941	0.00647606	-0.00181097	-0.00696655	0.00317802	-0.00420933	-0.0237234	-0.0170699	-0.00445453	0.000422628	0.026319	0.0449981	0.0289149	0.0191787	0.0199054	0.0148812	0.0314025	0.0615748	0.0747203	0.076976	0.0658083	0.0409389	0.0279422	0.0301044	0.0415957	0.063154	0.0709053	0.052961	0.0319407	0.012317	-0.0151071	-0.0346924	-0.0352365
0.470427	0.484638	0.473718	0.431563	0.386404	0.362806	0.357584	0.363548	0.359851	0.315656	0.244055	0.18362	0.143162	0.123086	0.125267	0.130369	0.128456	0.141378	0.176373	0.211755	0.254754	0.315408	0.347729	0.338997	0.318914	0.252728	0.136866	0.051981	0.00479746	-0.0353261	-0.0293427	0.0182516	0.0443502	0.0570621	0.0917061	0.113739	0.0979185	0.0774305	0.0368333	-0.0556185	-0.132541	-0.146175	-0.132848	-0.0896409	-0.02402	0.00211405	-0.00216214	0.00664332	0.027733	0.0676746
2.51131	2.50107	2.47528	2.45989	2.46513	2.47187	2.47921	2.45297	2.3876	2.35238	2.35312	2.37885	2.46663	2.55261	2.57286	2.57633	2.53659	2.4468	2.4233	2.44502	2.43957	2.46916	2.50821	2.50037	2.54353	2.65991	2.76684	2.85302	2.88402	2.81394	2.69535	2.57395	2.46581	2.40593	2.37845	2.35823	2.35933	2.36093	2.36071	2.38858	2.40872	2.41128	2.40813	2.33364	2.22976	2.19658	2.16644	2.15771	2.26272	2.344
0.482089	0.433888	0.397435	0.386245	0.391495	0.3783	0.347733	0.325488	0.305964	0.282988	0.284812	0.309389	0.318705	0.31664	0.308442	0.26584	0.21247	0.186878	0.174497	0.17964	0.201434	0.194621	0.164243	0.134909	0.0906482	0.0535462	0.0462081	0.0345925	0.0197531	0.0217948	0.0232512	0.0324997	0.0630686	0.0905721	0.108635	0.114141	0.0849712	0.0384192	0.00310925	-0.0254032	-0.0435476	-0.0475784	-0.0523382	-0.056491	-0.0534039	-0.0441454	-0.023893	-0.0096134	-0.0189669	-0.0259839
1.87103	1.92646	1.98409	1.967	1.89376	1.77466	1.5839	1.42725	1.37524	1.34132	1.34959	1.43403	1.45368	1.39419	1.35641	1.29648	1.20698	1.16889	1.15223	1.11377	1.07474	1.02971	0.972072	0.919353	0.876037	0.841463	0.82059	0.798049	0.751854	0.698486	0.657323	0.617975	0.630086	0.768501	0.990682	1.22021	1.4263	1.52731	1.46473	1.32131	1.18922	1.07639	0.9859	0.92898	0.88178	0.829291	0.799899	0.800964	0.807543	0.817886
0.805839	0.829612	0.807057	0.785394	0.802593	0.812145	0.862674	0.988141	1.11422	1.20724	1.27442	1.28283	1.21405	1.10053	0.969171	0.832401	0.729301	0.693036	0.697545	0.701642	0.712509	0.734439	0.734466	0.74227	0.78733	0.784134	0.742349	0.755068	0.74337	0.712216	0.795814	0.878626	0.896211	0.979703	1.00985	0.919487	0.904349	0.903013	0.805838	0.771298	0.786014	0.725017	0.699653	0.763579	0.787167	0.77735	0.832479	0.884214	0.860854	0.857535
0.959673	0.866398	0.802557	0.790094	0.810222	0.842765	0.917102	0.985406	0.997159	1.00124	0.985872	0.936707	0.944236	0.995958	1.0161	1.03337	1.02921	0.973397	0.945336	0.960078	0.980714	1.02283	1.02891	0.9476	0.868146	0.841964	0.841098	0.879869	0.938326	0.934759	0.857237	0.764374	0.682345	0.620259	0.61883	0.691759	0.796503	0.895334	0.95883	0.946076	0.856365	0.738836	0.627982	0.537104	0.494517	0.503704	0.522874	0.544011	0.577844	0.580288
-0.137646	-0.16426	-0.195783	-0.210018	-0.205578	-0.193432	-0.167257	-0.143618	-0.147939	-0.16564	-0.181995	-0.202741	-0.213833	-0.199803	-0.182107	-0.180648	-0.180374	-0.1743	-0.173109	-0.161867	-0.128253	-0.0983883	-0.0858388	-0.0764325	-0.0727218	-0.0832833	-0.091743	-0.0905833	-0.0988288	-0.108895	-0.105456	-0.113586	-0.124831	-0.107531	-0.0965592	-0.0952766	-0.0620188	-0.0408024	-0.0545963	-0.0496207	-0.0495162	-0.0812115	-0.0930846	-0.0934734	-0.116433	-0.135911	-0.152061	-0.177041	-0.183487	-0.169129
0.182926	0.154178	0.131079	0.121981	0.153658	0.195313	0.210182	0.214878	0.215762	0.193094	0.17486	0.190933	0.219153	0.261394	0.32033	0.344117	0.317595	0.27308	0.216922	0.164852	0.144484	0.134445	0.106667	0.0826219	0.0875275	0.111115	0.146113	0.190607	0.211853	0.199476	0.189254	0.188815	0.18618	0.187894	0.188567	0.199207	0.259243	0.360832	0.467789	0.569091	0.64368	0.672329	0.684296	0.713109	0.747911	0.786026	0.859703	0.969361	1.09425	1.2296
3.69193	3.54249	3.45928	3.43392	3.40007	3.34753	3.30303	3.22691	3.1043	2.99928	2.91123	2.83069	2.8133	2.8096	2.74454	2.66421	2.56497	2.43505	2.37126	2.36858	2.34491	2.31806	2.27479	2.18629	2.11998	2.09121	2.07164	2.06638	2.02723	1.96909	1.97142	1.97241	1.94893	1.97364	1.95511	1.85708	1.82018	1.81012	1.74391	1.70913	1.69366	1.60917	1.51387	1.45433	1.39007	1.35312	1.39427	1.45467	1.47508	1.48107
0.599472	0.612648	0.600422	0.574309	0.544426	0.495088	0.448716	0.43005	0.420859	0.40483	0.380236	0.332375	0.258776	0.195688	0.167949	0.168263	0.200579	0.254437	0.290846	0.308494	0.320004	0.31519	0.313855	0.330851	0.342021	0.354398	0.372801	0.369059	0.359338	0.356982	0.336527	0.315252	0.295944	0.255523	0.241557	0.257727	0.260667	0.306369	0.389049	0.424179	0.467681	0.537878	0.532004	0.491785	0.489089	0.462755	0.420042	0.415278	0.402025	0.351462
1.33679	1.29226	1.21288	1.19092	1.22956	1.24124	1.26113	1.28798	1.23077	1.11594	1.01313	0.921992	0.855173	0.822766	0.786389	0.733663	0.702048	0.712358	0.757795	0.838829	0.936695	0.996555	0.996883	0.973037	0.938816	0.874783	0.806105	0.762266	0.70224	0.623072	0.590675	0.600111	0.614219	0.6495	0.688458	0.69514	0.68467	0.664006	0.630673	0.590579	0.522641	0.442628	0.399343	0.378226	0.367999	0.392968	0.420057	0.421498	0.440452	0.492461
0.176815	0.178719	0.164251	0.12124	0.0751181	0.024069	-0.0328209	-0.0585622	-0.0460292	-0.0339631	-0.0268339	-0.0236413	-0.0525948	-0.0876005	-0.0893251	-0.0789076	-0.0545454	-0.00652943	0.0234076	0.0293617	0.0340603	0.0222654	0.000874257	-0.00850958	-0.0256689	-0.056749	-0.0835834	-0.112095	-0.144655	-0.160124	-0.160006	-0.170911	-0.193347	-0.215377	-0.247674	-0.278904	-0.276502	-0.249372	-0.211782	-0.16025	-0.123042	-0.11508	-0.113015	-0.120284	-0.138264	-0.141096	-0.135811	-0.137884	-0.127528	-0.0993868
0.737444	0.671004	0.686144	0.684781	0.657635	0.698049	0.726451	0.720027	0.752363	0.765096	0.743429	0.751574	0.743573	0.697551	0.665989	0.626917	0.562207	0.528549	0.546456	0.585183	0.633733	0.688693	0.71831	0.703919	0.670678	0.631975	0.57099	0.495434	0.433575	0.390488	0.36822	0.386502	0.443021	0.510929	0.579195	0.634399	0.650279	0.633662	0.611153	0.592697	0.580398	0.558373	0.514035	0.470637	0.436929	0.415488	0.43615	0.475433	0.48057	0.470651
0.139767	0.149333	0.156441	0.163515	0.193853	0.234839	0.227615	0.182407	0.140595	0.0968208	0.0783561	0.107102	0.128943	0.130595	0.140795	0.138168	0.118779	0.101312	0.0611829	-0.00331923	-0.0524881	-0.0757209	-0.0770757	-0.0523871	-0.014188	0.0162822	0.0338657	0.0419864	0.0372322	0.0193369	-0.00333315	-0.0259893	-0.0367439	-0.0309632	-0.0299066	-0.0275086	-0.0100298	-0.0080222	-0.00376184	0.043084	0.0827206	0.102835	0.146525	0.160526	0.123197	0.1034	0.0840626	0.042924	0.0299872	0.0249838
0.399771	0.382957	0.380746	0.382573	0.388931	0.396316	0.390024	0.379724	0.376956	0.371506	0.372259	0.383775	0.383707	0.381905	0.388543	0.38399	0.387234	0.406878	0.403833	0.392342	0.387807	0.351311	0.30451	0.278922	0.247022	0.234528	0.265745	0.289144	0.299555	0.306777	0.273398	0.223407	0.19656	0.171139	0.155806	0.165004	0.167772	0.166735	0.172253	0.164273	0.156766	0.164574	0.173703	0.197888	0.23678	0.260309	0.277908	0.295256	0.291006	0.277961
1.35613	1.35153	1.34175	1.36703	1.39025	1.33923	1.28375	1.25117	1.17387	1.08299	1.02534	0.960348	0.909382	0.957111	1.08158	1.19533	1.29163	1.36977	1.35931	1.25609	1.13748	1.03278	0.952135	0.938835	0.99346	1.0501	1.04666	0.984615	0.904066	0.811172	0.729707	0.727275	0.756945	0.747208	0.773638	0.81881	0.79648	0.824334	0.923739	0.942193	0.945678	0.996529	0.961697	0.892226	0.914188	0.934648	0.896	0.87924	0.867915	0.804524
0.483697	0.508221	0.555655	0.560652	0.524365	0.504823	0.48123	0.452654	0.469474	0.512065	0.540601	0.563763	0.575851	0.559644	0.54086	0.543473	0.541981	0.526911	0.527513	0.54309	0.570729	0.632867	0.699322	0.732881	0.750206	0.74535	0.712496	0.679104	0.628982	0.557265	0.517218	0.514959	0.534624	0.590805	0.645936	0.646004	0.60864	0.561181	0.506792	0.466075	0.451962	0.442086	0.422887	0.406407	0.39203	0.373139	0.364097	0.373256	0.393484	0.431671
-0.0102243	0.0120512	0.0435952	0.112958	0.207533	0.297768	0.400793	0.48434	0.500348	0.478136	0.430328	0.364156	0.337728	0.346679	0.359335	0.395675	0.417753	0.376905	0.317609	0.261	0.193428	0.16152	0.18784	0.221245	0.241776	0.270554	0.295814	0.299642	0.302559	0.309797	0.291553	0.25588	0.239841	0.23828	0.231802	0.234305	0.249802	0.24964	0.230558	0.20836	0.167354	0.104195	0.0496769	0.0115434	-0.00928024	0.000861979	0.0252855	0.0434107	0.0655672	0.0882859
0.2146	0.227467	0.24744	0.26368	0.266344	0.234087	0.167186	0.110165	0.090259	0.0947964	0.124367	0.162177	0.171328	0.186329	0.245873	0.318443	0.395289	0.4532	0.420086	0.317224	0.209693	0.0997535	0.0226053	0.007669	-0.000725385	-0.0214319	-0.0360341	-0.0657477	-0.0968212	-0.0932061	-0.0692983	-0.0382561	-0.00228824	0.0122057	-0.00231232	-0.0247747	-0.042492	-0.0503255	-0.0406208	-0.0131621	0.0224265	0.0583513	0.0917133	0.119602	0.144337	0.16805	0.185188	0.198539	0.205801	0.189233
-0.173624	-0.152058	-0.118448	-0.0830959	-0.0461176	-0.0176742	-0.0234173	-0.055517	-0.0920147	-0.131538	-0.155108	-0.148521	-0.137031	-0.128774	-0.123658	-0.140804	-0.164214	-0.17538	-0.190672	-0.192301	-0.164366	-0.140786	-0.122443	-0.0984976	-0.0941145	-0.0947047	-0.0732979	-0.047151	-0.0161226	0.01579	0.0165618	-0.000760719	-0.023146	-0.0678478	-0.105886	-0.121379	-0.137697	-0.125248	-0.0752026	-0.0372954	-0.00592982	0.0241716	0.0128177	-0.018882	-0.0377213	-0.0612804	-0.0752042	-0.0636538	-0.054779	-0.0514066
0.0914051	0.0474581	0.00776922	-0.0204777	-0.033017	-0.0298346	-0.00945561	0.0308346	0.0798188	0.118041	0.139761	0.139166	0.109153	0.0683948	0.0325057	-0.00301652	-0.0221475	-0.0150905	0.000709716	0.032082	0.0762873	0.0998526	0.115039	0.13921	0.149956	0.162728	0.19202	0.200553	0.187572	0.171888	0.134033	0.0795259	0.0311975	-0.0181227	-0.0620238	-0.0850612	-0.0981012	-0.105929	-0.107185	-0.114846	-0.13057	-0.143378	-0.145018	-0.127112	-0.096482	-0.0660049	-0.0372472	-0.0281043	-0.0466529	-0.0612572
1.98167	2.08367	2.14369	2.13932	2.04016	1.85465	1.66044	1.52657	1.46736	1.47558	1.52007	1.55173	1.54506	1.49876	1.4372	1.38767	1.33477	1.26717	1.20018	1.11526	1.00177	0.90636	0.842541	0.787395	0.759102	0.76435	0.754119	0.703043	0.636025	0.567424	0.503766	0.478818	0.515864	0.58271	0.634212	0.664959	0.670059	0.630268	0.587037	0.594501	0.621567	0.646993	0.690691	0.717587	0.717316	0.742972	0.781298	0.796771	0.805109	0.796224
0.429203	0.418944	0.425041	0.44817	0.471636	0.495554	0.521101	0.533394	0.526676	0.518015	0.519776	0.518575	0.508984	0.51154	0.519362	0.513218	0.520681	0.548951	0.557715	0.555091	0.565557	0.555163	0.509874	0.46268	0.415866	0.360013	0.329744	0.344998	0.369596	0.391379	0.42545	0.441315	0.429035	0.427514	0.426049	0.407155	0.405176	0.415959	0.408426	0.405999	0.427625	0.443226	0.446906	0.46031	0.458983	0.422105	0.392439	0.378731	0.35124	0.333927
1.04208	1.00475	0.964978	0.939732	0.914756	0.90127	0.924367	0.981029	1.04274	1.08921	1.1075	1.07906	1.00774	0.929377	0.875039	0.841658	0.814039	0.811508	0.844253	0.868975	0.896688	0.968785	1.02191	1.02914	1.05837	1.07191	1.02279	0.987712	0.974346	0.939797	0.931737	0.949322	0.916334	0.843627	0.788624	0.747316	0.737051	0.811417	0.904997	0.926351	0.929024	0.918625	0.837498	0.778552	0.783905	0.766505	0.765368	0.804907	0.795829	0.766127
0.63955	0.595047	0.568528	0.540599	0.505173	0.471798	0.41842	0.350263	0.306744	0.293733	0.302545	0.319216	0.316879	0.301611	0.2875	0.268935	0.268197	0.29378	0.310628	0.318127	0.321445	0.292068	0.245507	0.216579	0.197399	0.194951	0.222233	0.243211	0.234401	0.219115	0.211807	0.211118	0.231005	0.274418	0.306649	0.303616	0.280371	0.250337	0.220627	0.207802	0.215393	0.234013	0.252327	0.254175	0.240791	0.234587	0.240804	0.247739	0.262206	0.287327
-0.353725	-0.363355	-0.360979	-0.358952	-0.35529	-0.341028	-0.335072	-0.33682	-0.331268	-0.331809	-0.338531	-0.338156	-0.342457	-0.351301	-0.350204	-0.348128	-0.349247	-0.343525	-0.336637	-0.335409	-0.333408	-0.328377	-0.321087	-0.307347	-0.290127	-0.282529	-0.290409	-0.308542	-0.330908	-0.348484	-0.350587	-0.339905	-0.329455	-0.324905	-0.324856	-0.328392	-0.333694	-0.338125	-0.342951	-0.354804	-0.373725	-0.384322	-0.37881	-0.365144	-0.339105	-0.302874	-0.2842	-0.283924	-0.285812	-0.305782
0.781767	0.805149	0.803596	0.766124	0.752288	0.746421	0.703396	0.678742	0.71589	0.747934	0.75048	0.779156	0.817031	0.805735	0.769787	0.751599	0.733977	0.720699	0.751963	0.798367	0.788241	0.727267	0.662031	0.598718	0.555894	0.58092	0.655607	0.718847	0.764634	0.785849	0.739301	0.646245	0.563035	0.494279	0.440818	0.412931	0.40618	0.423495	0.447675	0.457116	0.470555	0.480143	0.459344	0.44879	0.474333	0.483926	0.463595	0.458461	0.457889	0.417528
0.180053	0.148626	0.138291	0.145892	0.15874	0.167899	0.163329	0.139727	0.109925	0.0908366	0.085054	0.0926927	0.114213	0.133023	0.131687	0.118987	0.109077	0.101346	0.100031	0.114602	0.128922	0.124297	0.117044	0.116393	0.111367	0.118614	0.149214	0.170556	0.166356	0.151609	0.124082	0.0824392	0.0565228	0.0588862	0.0603418	0.0521842	0.0491129	0.0393898	0.024748	0.0321697	0.0501729	0.0628309	0.0878536	0.121134	0.148855	0.185449	0.229629	0.258615	0.272567	0.284072
1.18109	1.11549	1.13281	1.21494	1.32803	1.46409	1.60615	1.70246	1.74781	1.7788	1.77404	1.72643	1.68924	1.64488	1.56701	1.5284	1.553	1.59895	1.66001	1.6942	1.65072	1.56443	1.46905	1.37174	1.31654	1.32035	1.3462	1.38831	1.46092	1.53695	1.59019	1.63434	1.67062	1.66406	1.61154	1.56627	1.55335	1.54636	1.5546	1.59772	1.63272	1.65322	1.69973	1.73299	1.71439	1.68876	1.67328	1.66026	1.67044	1.6893
0.309898	0.310987	0.287561	0.254329	0.205718	0.154709	0.138347	0.150207	0.163943	0.185588	0.206294	0.204714	0.20129	0.21554	0.222933	0.215711	0.219845	0.217587	0.189212	0.193256	0.239413	0.266323	0.297406	0.336964	0.310962	0.262936	0.248366	0.214812	0.191328	0.210012	0.203158	0.195799	0.22281	0.223057	0.220334	0.241188	0.222304	0.193325	0.202965	0.203236	0.19958	0.216792	0.209822	0.180245	0.164338	0.159693	0.174718	0.208039	0.234343	0.254002
0.787901	0.876046	0.923598	0.925409	0.88359	0.784672	0.675567	0.612747	0.59105	0.595767	0.626154	0.651623	0.633852	0.584639	0.534229	0.481722	0.429848	0.401358	0.39775	0.403806	0.412903	0.419826	0.411066	0.375444	0.327524	0.29878	0.289384	0.283977	0.290874	0.293473	0.26395	0.23455	0.227896	0.223954	0.236523	0.259903	0.251954	0.235561	0.237129	0.23397	0.240013	0.25978	0.255366	0.244957	0.262988	0.295928	0.34649	0.417966	0.471899	0.487908
0.0840564	0.0294295	-0.00444753	-0.0118914	0.0046032	0.0353554	0.0600269	0.0694179	0.0685463	0.0606822	0.05027	0.0423639	0.0312702	0.0116121	-0.00194996	0.00345706	0.01564	0.0317654	0.0566983	0.0660214	0.0566592	0.0591353	0.0628085	0.0590339	0.0790041	0.106826	0.109659	0.0982273	0.0660228	0.0149677	-0.0122084	-0.0107151	0.0111194	0.0627485	0.109949	0.129459	0.142471	0.131864	0.0859448	0.0498774	0.0382794	0.0368513	0.0601294	0.107305	0.145469	0.160057	0.158632	0.144917	0.124284	0.113831
0.296369	0.332569	0.371216	0.424928	0.475352	0.498941	0.501506	0.479089	0.43267	0.393406	0.365502	0.345335	0.357512	0.388313	0.406211	0.422443	0.431382	0.404742	0.362035	0.338627	0.331464	0.335949	0.364378	0.397739	0.405646	0.402092	0.395509	0.371756	0.352586	0.346515	0.327358	0.311852	0.306055	0.27126	0.223819	0.200903	0.193675	0.213125	0.275721	0.344484	0.386523	0.404084	0.407028	0.410074	0.42059	0.443142	0.483669	0.515627	0.517012	0.510716
2.1522	2.10669	2.0579	1.98278	1.96171	1.96093	1.92825	1.92061	1.93639	1.88534	1.80393	1.76844	1.71244	1.60481	1.5239	1.47416	1.41554	1.3809	1.3712	1.31256	1.22195	1.18727	1.17884	1.14152	1.1124	1.07534	0.988308	0.920267	0.914749	0.91592	0.901206	0.891591	0.884654	0.87336	0.865906	0.858033	0.846664	0.851252	0.865657	0.885697	0.94495	1.00596	1.01292	1.01378	1.00073	0.905265	0.7929	0.722515	0.641628	0.572239
0.337315	0.31714	0.316606	0.30933	0.286547	0.280925	0.27779	0.273815	0.294913	0.325655	0.35186	0.38042	0.400994	0.414951	0.424842	0.414536	0.394965	0.370352	0.327982	0.304884	0.314589	0.322129	0.356345	0.427018	0.467898	0.485756	0.503456	0.478655	0.440442	0.436049	0.433347	0.435324	0.453018	0.448103	0.433573	0.427871	0.401579	0.376515	0.383116	0.39177	0.402611	0.442978	0.484478	0.496259	0.505251	0.519875	0.504114	0.471843	0.464305	0.460341
0.65749	0.618513	0.538261	0.442576	0.362176	0.320675	0.325558	0.363805	0.399202	0.396809	0.353888	0.294252	0.243796	0.223398	0.250808	0.308464	0.339746	0.336208	0.327955	0.293094	0.246385	0.251984	0.273611	0.268892	0.286259	0.314684	0.319571	0.358997	0.451683	0.547736	0.644118	0.729935	0.738613	0.654642	0.53888	0.43579	0.355875	0.319811	0.32989	0.343056	0.343727	0.375162	0.448857	0.525711	0.60057	0.658124	0.631758	0.542433	0.466296	0.385542
0.124041	0.127887	0.110873	0.05952	0.015222	0.0265969	0.0539973	0.0743319	0.0976037	0.0920429	0.0635303	0.0444828	0.0172809	-0.01357	-0.0339408	-0.0559211	-0.0350745	0.0489423	0.133958	0.212878	0.278541	0.262345	0.196635	0.160126	0.132895	0.106911	0.108659	0.102226	0.0635496	0.0356394	0.0350709	0.0399512	0.0643061	0.116564	0.149228	0.157029	0.182684	0.204597	0.19548	0.194359	0.202964	0.184971	0.16992	0.19761	0.233687	0.239212	0.229605	0.208097	0.154208	0.0955177
0.0992257	0.068935	0.0352972	0.00624037	-0.0125284	-0.0220961	-0.0366797	-0.0617058	-0.0859906	-0.101981	-0.107289	-0.0968201	-0.0778156	-0.0729462	-0.0887226	-0.110468	-0.131959	-0.149284	-0.150606	-0.143226	-0.142806	-0.145873	-0.148313	-0.148118	-0.138436	-0.126808	-0.120553	-0.117409	-0.124656	-0.133699	-0.122585	-0.101893	-0.0801596	-0.044243	-0.00765476	0.01893	0.0435628	0.0459009	0.0209284	-0.00647963	-0.0419831	-0.0787185	-0.0892835	-0.0970406	-0.117305	-0.120016	-0.11351	-0.121457	-0.130063	-0.139655
1.44418	1.42208	1.38744	1.36468	1.31175	1.27379	1.28856	1.26388	1.20092	1.22918	1.30012	1.31029	1.33611	1.3774	1.33692	1.29254	1.33379	1.36113	1.31732	1.2846	1.25712	1.19122	1.19334	1.29493	1.3623	1.39344	1.43068	1.37817	1.2477	1.16648	1.13766	1.13891	1.22756	1.37839	1.47602	1.51101	1.5302	1.49679	1.44641	1.46469	1.4699	1.41571	1.38597	1.34264	1.26393	1.25572	1.28627	1.27866	1.27974	1.29217
1.57138	1.46805	1.40952	1.39287	1.41521	1.46001	1.50074	1.53354	1.52952	1.45191	1.35707	1.30118	1.26915	1.2852	1.34195	1.34269	1.28736	1.23809	1.18379	1.14815	1.16086	1.16787	1.15917	1.15866	1.14482	1.13719	1.16029	1.16694	1.14012	1.11448	1.08201	1.02687	0.991172	0.994438	0.988835	0.97352	0.991403	1.01072	1.00016	0.997009	0.996833	0.964691	0.917807	0.867157	0.794507	0.720897	0.680972	0.660318	0.647351	0.653358
0.11322	0.100433	0.101988	0.111239	0.108205	0.0934438	0.0702455	0.0411771	0.0146779	0.000502755	0.00502461	0.0131169	0.00558427	-0.00276501	0.000848032	0.00181972	0.00424573	0.0184988	0.0275733	0.0285305	0.0364354	0.0440842	0.0407446	0.0308051	0.0184891	0.00690707	-0.00574377	-0.0221623	-0.0333975	-0.0419449	-0.054507	-0.0532543	-0.0375823	-0.0280779	-0.0146201	0.00467245	0.00497739	-0.00466526	-0.011182	-0.0282182	-0.0431564	-0.0404075	-0.0383583	-0.0402515	-0.0330866	-0.0255605	-0.0261171	-0.0292984	-0.0352214	-0.0467748
0.000726182	0.0180933	0.0296743	0.0234142	0.0213275	0.0382625	0.0538421	0.0700785	0.0800413	0.0496221	0.00936201	0.0018078	0.00318988	0.0148446	0.0455319	0.0445494	0.00559291	-0.0300205	-0.0641662	-0.0910605	-0.0845288	-0.0550652	-0.0167421	0.0262477	0.0590306	0.0822952	0.100727	0.105957	0.109003	0.128091	0.152424	0.16667	0.173592	0.167775	0.135605	0.0954093	0.0735076	0.0584281	0.0458704	0.0496016	0.0545119	0.0547045	0.0680125	0.0810472	0.0858689	0.104658	0.132207	0.157193	0.185871	0.197345
1.11707	1.11884	1.1168	1.08289	1.04478	1.04579	1.04511	1.03435	1.03845	1.02244	0.987965	0.976838	0.970777	0.951663	0.92613	0.892758	0.886546	0.929609	0.983547	1.03416	1.07338	1.06381	1.02472	1.0038	1.00118	1.02067	1.06898	1.11672	1.14463	1.14899	1.12612	1.1028	1.10028	1.11462	1.15337	1.19285	1.20622	1.22561	1.2367	1.21305	1.21849	1.23492	1.17527	1.10234	1.0688	1.00488	0.947665	0.985869	1.06409	1.11952
0.0697934	0.0967414	0.111702	0.134039	0.171618	0.198851	0.215913	0.234247	0.235414	0.208692	0.176728	0.15159	0.121534	0.0938166	0.084073	0.0800154	0.0708762	0.0632048	0.0605839	0.0678832	0.0760035	0.076107	0.0894764	0.0973953	0.0718607	0.0719253	0.109153	0.122049	0.143547	0.183446	0.156076	0.0906181	0.0605576	0.0271715	-0.0111054	-0.00658835	0.0041506	-0.0129224	-0.0162649	0.00945811	0.0326874	0.0556036	0.0886465	0.0960424	0.0709548	0.0542836	0.047173	0.0390395	0.0481943	0.0599841
0.575153	0.552266	0.520349	0.525899	0.542904	0.544226	0.563213	0.56859	0.512422	0.45506	0.43698	0.418997	0.411577	0.44673	0.473635	0.456029	0.448568	0.454135	0.425089	0.414657	0.447713	0.44748	0.434617	0.446765	0.424234	0.401807	0.445246	0.49474	0.528242	0.577156	0.601595	0.591779	0.602088	0.624728	0.609023	0.563651	0.521665	0.482593	0.474407	0.527502	0.587534	0.621186	0.646652	0.634227	0.603858	0.624292	0.661095	0.696239	0.77086	0.823255
1.491	1.56951	1.53951	1.41611	1.32242	1.25977	1.19286	1.19365	1.26216	1.2803	1.26174	1.28249	1.28109	1.23367	1.21464	1.21882	1.21767	1.25107	1.31813	1.35604	1.35539	1.33717	1.27196	1.17734	1.12156	1.08432	1.06605	1.13264	1.21951	1.2524	1.27293	1.24329	1.13265	1.04265	0.99897	0.978321	1.01495	1.0774	1.14166	1.2281	1.26615	1.25138	1.25603	1.21486	1.12007	1.0792	1.04473	0.973669	0.972112	1.04016
1.15312	1.09329	1.11355	1.11918	1.11133	1.15852	1.17671	1.11333	1.06689	1.05377	1.00502	0.96646	0.991361	0.988621	0.932104	0.918982	0.91771	0.877517	0.885735	0.920618	0.887381	0.843916	0.826733	0.784324	0.750354	0.76642	0.791519	0.808244	0.836583	0.858742	0.85071	0.835727	0.837343	0.849106	0.877664	0.930417	0.975322	0.989598	0.998992	1.01037	0.999424	0.999084	1.03805	1.0538	1.03281	1.0298	1.01899	0.983191	0.991622	1.0445
0.821135	0.802895	0.825879	0.858725	0.866444	0.857569	0.816243	0.743117	0.678524	0.640865	0.63108	0.644403	0.65754	0.658134	0.654086	0.660956	0.697328	0.751747	0.78971	0.804994	0.800332	0.771009	0.74312	0.739397	0.736261	0.719321	0.71126	0.717359	0.719573	0.720418	0.721807	0.694787	0.635618	0.581113	0.540398	0.503518	0.481059	0.469191	0.449341	0.425309	0.403815	0.37984	0.358466	0.351529	0.359423	0.376078	0.394619	0.400589	0.383557	0.352863
-0.0218129	-0.000221635	0.0202683	0.0530539	0.110936	0.166841	0.218072	0.256445	0.26963	0.277596	0.277665	0.262333	0.249687	0.221631	0.173865	0.153217	0.153096	0.146466	0.15694	0.172117	0.163471	0.169528	0.208591	0.237831	0.245215	0.25152	0.255441	0.255872	0.273308	0.306892	0.326039	0.322644	0.314884	0.309997	0.308042	0.311629	0.315927	0.313682	0.30461	0.291825	0.280145	0.27587	0.275729	0.270003	0.264653	0.26706	0.263755	0.251441	0.247889	0.252512
2.28707	2.29147	2.30651	2.29564	2.25515	2.21683	2.17355	2.15527	2.17429	2.15937	2.09581	2.0191	1.92154	1.83626	1.80405	1.77946	1.7395	1.71101	1.68955	1.68097	1.70647	1.74448	1.76154	1.73267	1.64851	1.53885	1.43074	1.34673	1.32969	1.36184	1.37007	1.33366	1.25444	1.13516	1.05062	1.06668	1.15578	1.27979	1.41706	1.53153	1.61899	1.70232	1.75261	1.7066	1.56487	1.38249	1.20409	1.08328	1.05044	1.04023
0.451219	0.415057	0.402293	0.401637	0.429891	0.478393	0.5176	0.568603	0.650394	0.727925	0.790856	0.840385	0.832227	0.755695	0.65011	0.530066	0.411317	0.339901	0.32437	0.32697	0.344858	0.387266	0.412558	0.415943	0.43607	0.43998	0.41458	0.418784	0.431791	0.417337	0.42143	0.431669	0.406638	0.386314	0.384347	0.375326	0.37387	0.385851	0.40067	0.419931	0.433917	0.449537	0.482215	0.505511	0.511443	0.521589	0.513062	0.471192	0.431297	0.40606
0.633124	0.751014	0.815405	0.815841	0.774576	0.707902	0.635612	0.595037	0.588274	0.584804	0.594128	0.625858	0.645282	0.648481	0.65844	0.659634	0.643505	0.629007	0.608785	0.565146	0.513023	0.473777	0.444474	0.429196	0.439531	0.456189	0.460963	0.461838	0.459198	0.468218	0.519726	0.595084	0.657366	0.699208	0.699859	0.639319	0.558318	0.502704	0.453706	0.404874	0.396142	0.405122	0.385694	0.372235	0.368053	0.323175	0.276105	0.279821	0.303041	0.340728
1.50636	1.48978	1.47807	1.48871	1.52576	1.52503	1.47129	1.38235	1.26964	1.16524	1.08549	1.04315	1.05781	1.09456	1.12567	1.17038	1.19894	1.19112	1.19892	1.21695	1.20425	1.18664	1.16704	1.12007	1.07512	1.04736	1.01447	0.986063	0.978239	0.982846	1.00396	1.05611	1.13015	1.20737	1.27588	1.30383	1.26794	1.19928	1.12455	1.05536	1.02907	1.03611	1.02828	1.01583	0.99936	0.94087	0.863353	0.801895	0.741626	0.692608
0.156735	0.14701	0.151929	0.144211	0.140459	0.163997	0.174374	0.168481	0.177841	0.178613	0.163026	0.161748	0.163901	0.151695	0.138918	0.125558	0.101761	0.0770148	0.0606471	0.0489349	0.0429767	0.0489609	0.0609739	0.0711384	0.0856685	0.10639	0.12068	0.130087	0.146421	0.149393	0.125631	0.112632	0.119476	0.124842	0.155117	0.206297	0.221464	0.211425	0.205481	0.182307	0.155953	0.151629	0.142455	0.121042	0.111013	0.108019	0.101897	0.101835	0.10535	0.0995061
1.04089	0.986625	0.976309	0.957803	0.975574	1.07812	1.15606	1.18121	1.1968	1.13471	1.00887	0.92462	0.866066	0.807582	0.78356	0.774764	0.768816	0.798646	0.854279	0.906472	0.963621	1.02415	1.05624	1.0609	1.05232	0.99583	0.893723	0.812421	0.753059	0.687264	0.646881	0.635085	0.613121	0.595859	0.608479	0.626239	0.637118	0.665665	0.709144	0.730139	0.721166	0.711349	0.712049	0.726884	0.791194	0.908802	1.01282	1.06952	1.10417	1.10992
0.124085	0.139705	0.188903	0.242956	0.295573	0.352685	0.369372	0.324098	0.25316	0.181477	0.12285	0.0943086	0.0925379	0.107669	0.12654	0.137561	0.153739	0.169297	0.158501	0.144796	0.154115	0.168634	0.192169	0.226232	0.231115	0.203407	0.178581	0.161058	0.146544	0.144415	0.140896	0.114644	0.0816033	0.0657358	0.0607146	0.0680463	0.0975857	0.121917	0.121732	0.112617	0.0918043	0.060152	0.0472833	0.0568827	0.0741117	0.100603	0.126554	0.132923	0.121318	0.100231
0.350349	0.332389	0.29676	0.270159	0.273093	0.273791	0.257539	0.261085	0.28813	0.30947	0.341877	0.382364	0.373936	0.323808	0.269573	0.197249	0.128244	0.0972416	0.075887	0.0628546	0.0818041	0.105364	0.120376	0.140306	0.14735	0.135268	0.129506	0.134439	0.135747	0.129063	0.113157	0.0844416	0.0531551	0.0417054	0.051497	0.0581367	0.0536142	0.0509248	0.0457497	0.0385783	0.0583776	0.101345	0.133175	0.160408	0.196095	0.218184	0.223419	0.226475	0.218679	0.194537
0.159248	0.18768	0.274515	0.349437	0.413431	0.514229	0.587358	0.616359	0.631128	0.577867	0.477557	0.409726	0.36292	0.353354	0.405088	0.438354	0.421578	0.400897	0.3673	0.321586	0.316583	0.346402	0.359941	0.373756	0.423115	0.471045	0.503431	0.544739	0.541163	0.467034	0.392648	0.332989	0.296887	0.336978	0.404313	0.437194	0.458961	0.443388	0.374359	0.316593	0.275245	0.236401	0.227865	0.221465	0.195946	0.173828	0.132987	0.0904623	0.101192	0.128179
0.220584	0.204018	0.166307	0.136706	0.122199	0.105821	0.111943	0.141047	0.165191	0.187568	0.196552	0.172325	0.138274	0.112405	0.101348	0.123239	0.159984	0.183914	0.203095	0.209056	0.188198	0.164731	0.148658	0.128556	0.117832	0.127656	0.141524	0.146775	0.147363	0.153473	0.166961	0.178396	0.188194	0.19127	0.16409	0.117988	0.0916455	0.0841524	0.0845516	0.105231	0.134721	0.150313	0.164558	0.188385	0.200591	0.191231	0.173471	0.145512	0.107068	0.0849973
0.0352274	0.0514814	0.0770755	0.0897729	0.0910738	0.0874764	0.0783185	0.067851	0.060825	0.04747	0.018125	-0.0180038	-0.0465194	-0.0637733	-0.0718108	-0.0663903	-0.0432524	-0.0142235	0.00698007	0.0270493	0.0539012	0.078262	0.0939253	0.106303	0.109091	0.0912581	0.0733466	0.0775526	0.0846933	0.085596	0.0893551	0.0714382	0.0295516	0.00136264	-0.0189382	-0.0417817	-0.0410289	-0.0273462	-0.0204109	-0.000709708	0.0277272	0.0442356	0.0547516	0.0591838	0.0548183	0.0511221	0.0448969	0.0347736	0.0305465	0.0282499
1.80971	1.74156	1.66843	1.58555	1.50472	1.46197	1.45659	1.4845	1.55114	1.64785	1.77883	1.90808	1.95598	1.92567	1.85325	1.74317	1.65682	1.63431	1.62611	1.63503	1.68069	1.70013	1.67174	1.63642	1.58929	1.53749	1.55077	1.63265	1.69187	1.69828	1.688	1.64399	1.57346	1.56191	1.61201	1.6412	1.66695	1.7466	1.79637	1.77846	1.81416	1.85812	1.81901	1.85311	1.93763	1.90186	1.89594	1.94354	1.86872	1.83871
0.0159602	0.00263971	-0.00772877	-0.0105823	-0.00879166	-0.00801567	0.00121646	0.0170035	0.031223	0.0452405	0.046619	0.0356022	0.039166	0.0533502	0.0657301	0.0867367	0.0945027	0.0661891	0.0291158	-0.00218858	-0.0347492	-0.0457199	-0.019618	0.0224579	0.0704149	0.127887	0.16661	0.161032	0.133958	0.0944539	0.0356599	0.00202879	0.0146475	0.0346779	0.0605337	0.0912331	0.0839328	0.049137	0.0240288	0.000720323	-0.0182386	-0.0218204	-0.0219306	-0.0161886	-0.00601385	-0.00528234	-0.00677362	-0.0163154	-0.0429858	-0.0540998
-0.0664453	-0.0761388	-0.0924409	-0.103541	-0.0901865	-0.0714484	-0.0550824	-0.0251799	0.0132307	0.0395448	0.0517572	0.0502625	0.0257922	-0.0070071	-0.0269073	-0.0376307	-0.0384946	-0.0325876	-0.0368371	-0.042483	-0.043654	-0.0547713	-0.0569146	-0.0385962	-0.0303286	-0.0308003	-0.0250082	-0.0334977	-0.0517584	-0.0495793	-0.0314409	-0.0130278	0.00428711	0.0136843	0.00911624	-0.0028393	-0.0124174	-0.0155261	-0.0156305	-0.0177589	-0.0222785	-0.0286688	-0.0374335	-0.0456184	-0.0493671	-0.0472116	-0.0421987	-0.0443014	-0.0578416	-0.0747059
0.423146	0.398859	0.368854	0.3567	0.34953	0.325547	0.301287	0.276527	0.241031	0.22404	0.235592	0.25087	0.261454	0.257422	0.232547	0.204139	0.172609	0.141481	0.13191	0.128079	0.117737	0.120598	0.114075	0.0778739	0.0498223	0.0399152	0.0348064	0.0481012	0.0646876	0.0554901	0.0350194	0.0199854	0.0175411	0.0434023	0.0880017	0.124846	0.144422	0.141522	0.113527	0.0773461	0.0544715	0.0478081	0.0573761	0.0847877	0.101741	0.0929626	0.0887212	0.0810636	0.0570857	0.0627838
0.0878542	0.0932127	0.0995048	0.122106	0.160311	0.183439	0.1985	0.205573	0.18908	0.166485	0.144994	0.118926	0.1022	0.0876219	0.0645521	0.0537668	0.0529113	0.0447736	0.0457236	0.0650514	0.0865869	0.110004	0.139222	0.156096	0.149952	0.13538	0.121129	0.101703	0.0812843	0.0646842	0.044205	0.0229741	0.0173085	0.0298971	0.0498008	0.0667138	0.0700142	0.0545731	0.0354898	0.0324465	0.0450408	0.067115	0.0889398	0.0899064	0.0750767	0.0649019	0.0535922	0.0465044	0.0617031	0.0835813
0.200862	0.208361	0.223817	0.225066	0.217039	0.212935	0.197012	0.176085	0.17096	0.169746	0.169215	0.172947	0.161956	0.139268	0.117666	0.0878768	0.0654557	0.0694326	0.0826751	0.10525	0.148367	0.19125	0.22357	0.257167	0.282412	0.282743	0.264695	0.236837	0.197717	0.161359	0.147271	0.146991	0.148866	0.153583	0.149359	0.138001	0.137669	0.139096	0.137785	0.147391	0.15106	0.13615	0.125779	0.124876	0.126624	0.147122	0.18638	0.216466	0.223773	0.215151
0.244015	0.186051	0.158297	0.133012	0.135129	0.152867	0.130545	0.103722	0.105853	0.0833155	0.061617	0.0816469	0.0857195	0.0954837	0.154055	0.186427	0.184718	0.18779	0.14649	0.0835558	0.0692527	0.0729884	0.0886192	0.146784	0.209735	0.257311	0.301321	0.314738	0.288866	0.246233	0.196598	0.156092	0.131719	0.111018	0.101326	0.106037	0.111404	0.125106	0.147519	0.161986	0.181364	0.208278	0.226314	0.250636	0.273873	0.282624	0.312976	0.335887	0.30395	0.27898
0.293573	0.286189	0.257275	0.22022	0.188032	0.177013	0.18046	0.183702	0.178808	0.160377	0.136574	0.118892	0.111736	0.122565	0.137306	0.131547	0.119298	0.109288	0.0893125	0.0876698	0.11901	0.140331	0.144564	0.155464	0.159699	0.159015	0.186168	0.235983	0.279952	0.32097	0.357407	0.358731	0.335951	0.324441	0.306026	0.278656	0.270225	0.247326	0.199928	0.179998	0.177042	0.174807	0.201025	0.224749	0.223905	0.22682	0.214669	0.193557	0.209801	0.239883
0.605293	0.565119	0.527317	0.505689	0.493679	0.485024	0.491844	0.519156	0.55238	0.586287	0.630805	0.670623	0.676078	0.653255	0.612757	0.553935	0.512861	0.51926	0.557058	0.618525	0.680642	0.691255	0.658332	0.622102	0.584613	0.563041	0.583508	0.617955	0.63278	0.638082	0.648172	0.657003	0.658667	0.662111	0.674884	0.68734	0.708334	0.764424	0.822318	0.841232	0.850612	0.842043	0.794041	0.773432	0.772087	0.730698	0.71803	0.734146	0.701231	0.693812
-0.0095722	-0.020123	-0.0427555	-0.072932	-0.0973756	-0.112363	-0.121727	-0.122847	-0.109963	-0.0866098	-0.0600123	-0.0284689	0.00632536	0.0283625	0.0271956	0.0155556	0.0137379	0.0256943	0.0513043	0.0934674	0.129019	0.129371	0.108168	0.0803071	0.0344592	-0.0163495	-0.0515673	-0.0784713	-0.0890895	-0.0630254	-0.0145953	0.0302202	0.0632245	0.0730728	0.0505305	0.0197571	0.00840289	0.0098786	0.0186541	0.0398733	0.0531827	0.0462119	0.0393936	0.0346243	0.0171212	-0.00128805	-0.00763069	-0.0139848	-0.018819	-0.00135649
0.44781	0.498082	0.566334	0.635807	0.690462	0.700314	0.655542	0.597666	0.547267	0.497077	0.48878	0.524933	0.539676	0.553941	0.595976	0.606625	0.599857	0.602432	0.556638	0.495177	0.468672	0.427213	0.393346	0.39646	0.368032	0.335998	0.369932	0.411968	0.429862	0.456321	0.45519	0.398716	0.350136	0.353057	0.373829	0.385308	0.393819	0.378881	0.318951	0.250223	0.213139	0.202668	0.208509	0.233772	0.267623	0.287364	0.287921	0.278556	0.264532	0.246565
0.149427	0.177019	0.192546	0.16881	0.1612	0.182291	0.165279	0.133197	0.127938	0.0965358	0.0539508	0.0551673	0.0594589	0.0668913	0.116366	0.15613	0.153597	0.12887	0.0652404	-0.0178401	-0.0513816	-0.0341451	-0.0101905	0.0237266	0.0771002	0.120207	0.156635	0.210415	0.234953	0.198434	0.155139	0.130467	0.106926	0.0968989	0.0964081	0.0762237	0.0429541	0.0185077	0.00566087	-0.00700456	-0.0301201	-0.0534685	-0.0625798	-0.061372	-0.049361	-0.0237411	-0.00372646	0.000714739	0.00601706	0.013721
-0.0109774	-0.0246808	-0.02691	-0.0357915	-0.0521169	-0.0483761	-0.0357055	-0.0321378	-0.0227563	-0.00498341	0.00306888	0.00121981	-0.00273417	-0.0202329	-0.055189	-0.0839995	-0.0928497	-0.0914261	-0.0796553	-0.0504137	-0.0193331	0.000854936	0.0262896	0.0559716	0.0713363	0.0859356	0.101554	0.0945053	0.0849321	0.0898882	0.0868077	0.0890186	0.10955	0.118218	0.118765	0.127914	0.120558	0.0914584	0.0606506	0.0229031	-0.0233582	-0.0579124	-0.0721643	-0.0700035	-0.0498232	-0.0122803	0.0246815	0.037651	0.025584	0.00352488
1.06998	1.07848	1.07939	1.05008	0.990829	0.933081	0.872872	0.799383	0.738582	0.70642	0.688342	0.683289	0.697391	0.704484	0.685164	0.658733	0.634992	0.612214	0.606293	0.613821	0.608339	0.589107	0.567712	0.541639	0.519948	0.517474	0.511209	0.473328	0.423222	0.376831	0.327553	0.301534	0.314427	0.329614	0.329069	0.323152	0.308754	0.288947	0.272316	0.260049	0.255631	0.246657	0.226847	0.226517	0.25004	0.273088	0.303357	0.336711	0.344515	0.338288
0.107115	0.113031	0.11582	0.123653	0.133526	0.12535	0.117206	0.112909	0.101767	0.105561	0.124699	0.136806	0.152107	0.173059	0.173197	0.150909	0.127439	0.108474	0.0934464	0.0913975	0.0991803	0.102172	0.103626	0.109573	0.113569	0.119263	0.125898	0.120065	0.108265	0.0978819	0.0793705	0.0631777	0.0646743	0.0698841	0.0661653	0.0604721	0.0536784	0.0421186	0.0372763	0.0461154	0.0522301	0.0463957	0.0402854	0.0405006	0.0508212	0.0813235	0.127811	0.171749	0.206858	0.23364
0.590754	0.578421	0.610255	0.635292	0.65394	0.663817	0.595487	0.488277	0.426405	0.375403	0.334634	0.343701	0.345339	0.314767	0.297459	0.285562	0.274149	0.289982	0.313638	0.316623	0.300905	0.27	0.23368	0.212601	0.211949	0.216828	0.221431	0.227072	0.222765	0.206462	0.192535	0.187026	0.208654	0.28911	0.411685	0.515468	0.560411	0.538117	0.457893	0.365324	0.318225	0.317897	0.324257	0.321388	0.301919	0.256857	0.208618	0.17867	0.166478	0.180947
0.355032	0.323128	0.31902	0.33234	0.354931	0.378915	0.384356	0.400367	0.44237	0.468451	0.491588	0.532513	0.535633	0.492602	0.454495	0.412918	0.355284	0.322823	0.320031	0.305595	0.277728	0.267051	0.274183	0.280094	0.300684	0.347664	0.358821	0.310479	0.285628	0.28825	0.25719	0.248127	0.283139	0.263174	0.202706	0.191583	0.185004	0.132316	0.105747	0.128625	0.135515	0.158225	0.249762	0.321305	0.333203	0.356096	0.360429	0.314992	0.292537	0.287785
0.0758524	0.0730195	0.0582348	0.0467909	0.0444958	0.0476615	0.048809	0.0386776	0.0108313	-0.0243178	-0.0460189	-0.055082	-0.0626542	-0.0570641	-0.0376641	-0.0246572	-0.00923753	0.0177596	0.0350291	0.0460318	0.0671113	0.0798319	0.0740428	0.0645716	0.0524485	0.0400215	0.049998	0.0851576	0.117214	0.135844	0.144616	0.127771	0.0933975	0.0731373	0.0569287	0.0326476	0.0224409	0.0224551	0.0197446	0.0325304	0.0608461	0.0826234	0.0951809	0.101678	0.100786	0.099907	0.105369	0.109122	0.102375	0.0863315
0.32012	0.281588	0.233634	0.19982	0.191354	0.195947	0.205724	0.235093	0.272149	0.287011	0.295002	0.309235	0.296172	0.25649	0.228361	0.202519	0.159598	0.141468	0.177704	0.226634	0.271482	0.327764	0.3486	0.309795	0.268922	0.236865	0.202154	0.197343	0.203315	0.191898	0.187007	0.170212	0.135241	0.124324	0.113822	0.094686	0.114975	0.14382	0.153182	0.181887	0.204757	0.201787	0.218268	0.23534	0.230138	0.235386	0.232246	0.208035	0.199514	0.191577
0.665096	0.636245	0.603154	0.585266	0.572672	0.541389	0.494899	0.438315	0.370889	0.316902	0.301456	0.312586	0.332582	0.368113	0.418834	0.466325	0.506928	0.540477	0.548392	0.524995	0.487386	0.445308	0.399943	0.359542	0.332245	0.315475	0.305136	0.29512	0.273702	0.245214	0.226666	0.221041	0.233129	0.270443	0.312329	0.340691	0.36301	0.370029	0.345889	0.302382	0.254931	0.212212	0.186231	0.180242	0.189867	0.206304	0.212453	0.20396	0.185285	0.148074
-0.00685746	0.00738313	0.0229447	0.0292803	0.0224762	0.00730453	-0.00550545	-0.00462438	0.0120176	0.0332652	0.0456243	0.0476101	0.0404053	0.0185582	-0.00838954	-0.0231913	-0.0315831	-0.0338224	-0.0126708	0.0217453	0.0518092	0.0837498	0.106054	0.0995751	0.0786453	0.0576875	0.0353996	0.017555	0.00737926	0.00420985	0.0101669	0.0212147	0.0384913	0.0632745	0.0795966	0.0849132	0.0947289	0.102832	0.0971822	0.0878822	0.078696	0.0584667	0.0345855	0.0244281	0.021409	0.0158277	0.0173742	0.021762	0.0140537	0.00440951
0.376463	0.394782	0.387052	0.414253	0.453905	0.452554	0.465622	0.481802	0.449685	0.433215	0.442824	0.427954	0.425698	0.432414	0.393741	0.346923	0.326753	0.324117	0.3632	0.441457	0.521476	0.581438	0.590546	0.561485	0.549297	0.548052	0.557975	0.608526	0.639153	0.604115	0.563497	0.530061	0.479888	0.454615	0.459392	0.439017	0.401184	0.390266	0.395121	0.39518	0.408529	0.42673	0.409785	0.372787	0.366354	0.39966	0.466768	0.569869	0.667393	0.689774
0.648958	0.699853	0.707857	0.700653	0.688015	0.633745	0.601433	0.615428	0.626793	0.648076	0.670823	0.657673	0.638437	0.622391	0.587451	0.564115	0.565258	0.562359	0.560878	0.574161	0.579036	0.563305	0.543427	0.518287	0.484682	0.47381	0.490127	0.497668	0.492695	0.471022	0.412461	0.351218	0.316968	0.294727	0.304609	0.35325	0.397983	0.43668	0.469125	0.463364	0.442068	0.438632	0.436285	0.433797	0.43484	0.415662	0.37994	0.351567	0.331155	0.31311
0.144339	0.129856	0.13091	0.113028	0.0939954	0.102481	0.0930912	0.071312	0.0721288	0.0623353	0.0543553	0.0809213	0.0963991	0.0971066	0.11197	0.105769	0.0838409	0.0893171	0.10068	0.105137	0.124439	0.141593	0.138844	0.133102	0.128161	0.113576	0.0984283	0.0929211	0.0864519	0.0792039	0.0841936	0.0887667	0.0803807	0.0723039	0.0647341	0.0512869	0.0481961	0.0638018	0.0868526	0.114856	0.148806	0.176652	0.191509	0.201251	0.207313	0.207716	0.213906	0.227536	0.231793	0.223984
0.376228	0.363952	0.334277	0.316801	0.327878	0.32928	0.322465	0.331138	0.334434	0.327114	0.352748	0.405412	0.431713	0.4431	0.4621	0.449152	0.404608	0.374826	0.34886	0.306754	0.278977	0.272122	0.251303	0.219323	0.210381	0.221469	0.238931	0.275808	0.319851	0.327895	0.302569	0.285417	0.285253	0.297613	0.336639	0.376066	0.364885	0.312869	0.242973	0.157166	0.0946896	0.0787696	0.0849	0.10999	0.131177	0.111642	0.0848357	0.0733125	0.0686792	0.106286
-0.0147564	-0.00572355	-0.00805167	-0.00901776	0.00809161	0.022141	0.0228465	0.0263797	0.0319402	0.0288753	0.0307877	0.0455648	0.0527386	0.0477915	0.0431658	0.0319804	0.01091	-0.00815104	-0.0193265	-0.0165787	-0.000926108	0.0176609	0.0420858	0.0614695	0.0581293	0.0543666	0.0582759	0.0481327	0.0448526	0.0601671	0.0602972	0.0507347	0.0429524	0.0118426	-0.0274979	-0.0486477	-0.0643883	-0.0661205	-0.0441885	-0.0246183	-0.0105092	0.00697686	0.0131976	0.0107543	0.0157662	0.0220856	0.0199331	0.00859447	-0.01161	-0.0346267
0.358679	0.326214	0.318057	0.287652	0.26895	0.319732	0.367665	0.385715	0.412446	0.393132	0.308152	0.237465	0.198107	0.163887	0.158384	0.187275	0.206243	0.202422	0.211351	0.238062	0.251267	0.256385	0.277147	0.295963	0.295404	0.297682	0.311586	0.304832	0.268317	0.251241	0.266871	0.267189	0.27148	0.310474	0.309107	0.264383	0.259268	0.247683	0.196608	0.18582	0.196806	0.196223	0.2457	0.322096	0.369544	0.406762	0.41399	0.380603	0.35062	0.312413
0.968571	0.928348	0.952813	0.952003	0.90947	0.893476	0.86044	0.787106	0.744131	0.721464	0.66803	0.615186	0.590335	0.558138	0.511415	0.490638	0.498606	0.51225	0.54531	0.597015	0.619945	0.601258	0.576595	0.555728	0.533866	0.530625	0.532727	0.503089	0.46418	0.437511	0.402719	0.380681	0.385436	0.377811	0.362032	0.359806	0.351486	0.339772	0.329168	0.302406	0.275906	0.25671	0.236885	0.252878	0.300989	0.333122	0.363494	0.396334	0.401834	0.410838
0.209006	0.246788	0.250442	0.229312	0.21116	0.182011	0.142276	0.119542	0.115166	0.109265	0.102377	0.109777	0.128756	0.14757	0.173774	0.210893	0.238987	0.259529	0.286519	0.298156	0.295775	0.310994	0.321335	0.317762	0.335456	0.340481	0.303631	0.276212	0.257251	0.213609	0.179375	0.166339	0.141835	0.12129	0.133006	0.153216	0.164699	0.188142	0.212443	0.210781	0.206132	0.203971	0.175965	0.144108	0.127223	0.103169	0.0875085	0.0964118	0.101803	0.10056
0.196257	0.227441	0.25059	0.290791	0.314264	0.294927	0.272425	0.255265	0.220397	0.192945	0.184287	0.164319	0.140383	0.138798	0.1496	0.158484	0.170507	0.181866	0.180398	0.17287	0.169861	0.162961	0.146105	0.124515	0.0977322	0.0657615	0.040392	0.0317213	0.0385479	0.0581712	0.0823936	0.0945254	0.0999046	0.111751	0.117358	0.12266	0.138579	0.129086	0.099059	0.0939838	0.0909353	0.0819167	0.101545	0.112943	0.1044	0.122804	0.141315	0.148714	0.176214	0.179236
-0.0669862	-0.0874258	-0.0921395	-0.0902719	-0.0916448	-0.092635	-0.0968364	-0.101074	-0.0988071	-0.0983036	-0.0998826	-0.0909618	-0.0693476	-0.0398837	-0.0108122	-4.2984e-05	-0.0187735	-0.0553485	-0.0909848	-0.116383	-0.126668	-0.122803	-0.118076	-0.121671	-0.125931	-0.124498	-0.122526	-0.119934	-0.111843	-0.109923	-0.12182	-0.12835	-0.127184	-0.128241	-0.110192	-0.0746289	-0.0513241	-0.0279889	-0.004552	-0.010889	-0.0244724	-0.0292463	-0.0491589	-0.0639864	-0.0606487	-0.0683019	-0.0735694	-0.0633526	-0.0670348	-0.0793767
0.186593	0.194204	0.186769	0.198212	0.231487	0.247438	0.245757	0.225399	0.172918	0.11435	0.0732037	0.0535643	0.0596411	0.067664	0.0667509	0.0845069	0.11443	0.147309	0.198087	0.226898	0.204181	0.170065	0.126912	0.0709721	0.0521354	0.0702036	0.106729	0.180514	0.250622	0.27151	0.266182	0.236342	0.199153	0.205444	0.226092	0.231175	0.243997	0.231214	0.182787	0.154996	0.130621	0.0954141	0.103786	0.141177	0.168243	0.19051	0.184382	0.155554	0.150006	0.152986
1.31617	1.25965	1.22572	1.22437	1.23942	1.22291	1.17176	1.13101	1.14805	1.24629	1.39208	1.50709	1.52111	1.40972	1.21122	1.0118	0.883658	0.835885	0.848288	0.899348	0.925228	0.876611	0.801462	0.724786	0.623882	0.561953	0.578557	0.607288	0.644874	0.708445	0.730296	0.688733	0.618665	0.52192	0.425654	0.377241	0.374735	0.403236	0.454482	0.504861	0.538233	0.564402	0.584862	0.581272	0.563343	0.554165	0.550244	0.569105	0.622031	0.659006
0.422896	0.376904	0.352254	0.383453	0.434072	0.455226	0.472304	0.493631	0.50309	0.532632	0.583777	0.609542	0.603556	0.575382	0.519273	0.450806	0.387632	0.332541	0.29276	0.268675	0.250183	0.228969	0.194655	0.14371	0.091676	0.0593626	0.0641115	0.106559	0.160173	0.204929	0.235766	0.238827	0.224392	0.22339	0.230095	0.238935	0.265843	0.291536	0.297306	0.294089	0.268582	0.220249	0.18513	0.166385	0.158168	0.173812	0.201897	0.236184	0.283294	0.317168
0.473028	0.533017	0.560398	0.59226	0.603653	0.555301	0.509741	0.496898	0.491774	0.520238	0.565507	0.561291	0.522369	0.493264	0.468609	0.458183	0.489414	0.525183	0.523879	0.526136	0.539228	0.511397	0.467759	0.424031	0.332804	0.250587	0.254005	0.301409	0.376556	0.482229	0.545765	0.542431	0.517701	0.49227	0.484996	0.508018	0.535096	0.542548	0.514642	0.438341	0.345682	0.296056	0.297483	0.311766	0.328519	0.346	0.3312	0.285729	0.262916	0.272201
0.37735	0.40052	0.394859	0.342142	0.278709	0.246328	0.241711	0.254786	0.276011	0.280852	0.271555	0.265867	0.262827	0.273743	0.290674	0.282607	0.27317	0.27481	0.259161	0.264833	0.311248	0.334471	0.337847	0.342367	0.307958	0.270812	0.281739	0.308058	0.36068	0.450889	0.514391	0.543936	0.561462	0.537651	0.493857	0.480676	0.479627	0.469282	0.466073	0.462834	0.440884	0.421949	0.419684	0.403202	0.379345	0.384054	0.398903	0.412925	0.44862	0.482075
0.296015	0.313613	0.343244	0.373169	0.369984	0.343668	0.319492	0.300085	0.280685	0.268018	0.266088	0.25507	0.226555	0.208148	0.19927	0.179661	0.178732	0.204214	0.21063	0.208128	0.227241	0.238447	0.239898	0.272569	0.317764	0.336556	0.359028	0.403427	0.418529	0.40195	0.40449	0.403049	0.369854	0.358193	0.37985	0.384809	0.378999	0.38969	0.386732	0.349568	0.315962	0.307646	0.30451	0.306232	0.323991	0.333283	0.31599	0.301123	0.300078	0.289046
1.30436	1.32952	1.32392	1.3042	1.27409	1.23339	1.234	1.23791	1.18938	1.14313	1.10296	1.04845	1.04749	1.07683	1.05556	1.013	0.962462	0.895272	0.863847	0.849033	0.807404	0.77984	0.764531	0.749742	0.777343	0.802851	0.773785	0.742024	0.714511	0.668357	0.64576	0.640678	0.606573	0.566658	0.549731	0.550156	0.574326	0.615631	0.637774	0.619656	0.57295	0.524497	0.493628	0.481694	0.477139	0.459803	0.41681	0.367341	0.333053	0.307829
0.64753	0.603801	0.590115	0.66283	0.751584	0.741757	0.693384	0.650515	0.591057	0.574174	0.604963	0.613191	0.608866	0.612491	0.619865	0.672076	0.770456	0.861741	0.94139	1.02306	1.0779	1.08788	1.07361	1.04049	0.981105	0.930147	0.930457	0.967818	1.00032	1.00066	0.968969	0.934115	0.918794	0.931387	0.976103	1.01348	0.995619	0.948224	0.911918	0.876466	0.842826	0.838224	0.851748	0.849249	0.834867	0.822924	0.796165	0.750072	0.714536	0.69071
0.0293609	0.0870391	0.162326	0.190872	0.176177	0.157908	0.111825	0.0685469	0.0796028	0.0950553	0.0928672	0.104539	0.0996166	0.0646059	0.0442902	0.0417835	0.0361481	0.0320963	0.0303418	0.0245519	0.0169866	0.0171562	0.0346901	0.0614422	0.080391	0.090384	0.0954597	0.0953462	0.0958295	0.0969417	0.0848886	0.0549739	0.0132917	-0.0307002	-0.0552899	-0.0419352	0.00918033	0.0856519	0.156947	0.191889	0.185893	0.138451	0.0678742	0.0308619	0.0473538	0.0868207	0.137655	0.182988	0.175312	0.113146
0.0370907	0.0419434	0.064866	0.0966956	0.106613	0.105714	0.111512	0.0981668	0.0658795	0.0584723	0.0709591	0.0768627	0.0967775	0.126995	0.126544	0.108119	0.107067	0.106292	0.0888246	0.0833501	0.098566	0.104091	0.0993833	0.106556	0.110049	0.0932002	0.0862697	0.101168	0.100622	0.0847295	0.0860917	0.0868344	0.0711934	0.0666506	0.0647638	0.0458852	0.0379737	0.0511836	0.0648342	0.0733069	0.0695032	0.0460802	0.0156507	-0.00722389	-0.0107339	0.0128285	0.0519997	0.0880701	0.109254	0.105509
-0.0371069	-0.0352208	-0.0348759	-0.0240586	0.00640519	0.0514262	0.106283	0.139376	0.124176	0.0888403	0.0642352	0.0487341	0.0498281	0.0773127	0.10038	0.0894429	0.0681265	0.0522432	0.0239107	-0.000739499	-0.00258814	-0.00316257	-0.00120487	0.010456	0.00930806	0.00432804	0.0124394	0.0170853	0.0260092	0.0485687	0.0535728	0.036363	0.0199543	0.00391068	-0.0104911	-0.0120673	-0.00211898	0.0118947	0.0131116	-0.00610965	-0.0243914	-0.0347799	-0.0413583	-0.0222412	0.0168511	0.0358066	0.0369181	0.0396838	0.0374035	0.0382677
0.400071	0.362673	0.348695	0.319204	0.295536	0.293648	0.2741	0.248418	0.267165	0.317276	0.379651	0.475173	0.581055	0.634332	0.619736	0.559623	0.463223	0.354998	0.284042	0.257511	0.246191	0.254641	0.303881	0.383782	0.471106	0.547098	0.587739	0.578086	0.537122	0.501075	0.487461	0.489425	0.495363	0.495651	0.483611	0.474843	0.476944	0.468195	0.462894	0.474115	0.456875	0.43166	0.454013	0.469883	0.45984	0.484596	0.503139	0.475452	0.456733	0.439016
0.249801	0.321544	0.377956	0.407051	0.400704	0.353005	0.29297	0.253688	0.233164	0.22387	0.235281	0.26061	0.279228	0.297058	0.320437	0.328306	0.315232	0.2945	0.264176	0.225705	0.192373	0.168344	0.154551	0.15463	0.164522	0.179827	0.207239	0.248594	0.292183	0.333751	0.368436	0.37406	0.351384	0.328389	0.306263	0.2763	0.252509	0.234963	0.208569	0.182713	0.170699	0.161802	0.152375	0.156628	0.168848	0.171142	0.170902	0.179695	0.192198	0.215862
1.39234	1.32082	1.2223	1.15677	1.09365	1.04783	1.0814	1.13864	1.16606	1.23173	1.32334	1.36427	1.38113	1.37435	1.30102	1.22533	1.20643	1.20891	1.21224	1.21505	1.19559	1.14869	1.09687	1.07206	1.08686	1.12312	1.17264	1.2332	1.26729	1.24767	1.2022	1.15737	1.11386	1.08837	1.09633	1.11609	1.12751	1.13692	1.13285	1.09767	1.05418	1.02084	1.0029	1.02724	1.0746	1.10915	1.15145	1.16561	1.11743	1.08622
0.000843332	0.0187055	0.0620121	0.0823362	0.0634711	0.0416216	0.0230136	-0.00421926	-0.0187842	-0.0106161	-0.00811519	-0.0220312	-0.03698	-0.0620234	-0.108029	-0.14474	-0.148397	-0.129206	-0.0972529	-0.0624033	-0.0431844	-0.0498865	-0.0784002	-0.111824	-0.130214	-0.127912	-0.112001	-0.0858698	-0.0536281	-0.0363006	-0.0400715	-0.0405854	-0.045235	-0.0731563	-0.0902625	-0.0842263	-0.0848349	-0.0718353	-0.0319717	-0.0153725	-0.0316233	-0.0456628	-0.0608136	-0.081028	-0.0767129	-0.041412	-0.0069838	0.00571395	0.0124307	0.0256126
0.109535	0.179474	0.254118	0.317204	0.372441	0.399679	0.401346	0.41433	0.432345	0.413601	0.366546	0.32416	0.277081	0.221604	0.195558	0.197658	0.182119	0.174075	0.218924	0.261389	0.268201	0.283951	0.276892	0.220854	0.201301	0.233369	0.25437	0.269561	0.281102	0.262846	0.239314	0.24002	0.269873	0.319235	0.354859	0.37365	0.388296	0.366023	0.306561	0.267734	0.257601	0.252991	0.275122	0.319585	0.319576	0.264942	0.217334	0.179171	0.127003	0.10717
1.67594	1.73096	1.70515	1.6226	1.53055	1.39471	1.20148	1.03674	0.933962	0.837331	0.7552	0.707898	0.655132	0.628298	0.666669	0.713257	0.756108	0.793329	0.761816	0.697296	0.675461	0.651823	0.601093	0.580704	0.573118	0.516485	0.467906	0.503358	0.569772	0.637617	0.747213	0.831384	0.826605	0.81019	0.821877	0.844355	0.898948	0.960692	0.987747	0.974553	0.897811	0.796588	0.735035	0.668137	0.592961	0.568158	0.534833	0.462598	0.438628	0.453741
0.109123	0.104057	0.0904909	0.0724674	0.0654347	0.0621488	0.0409725	0.0217941	0.0180799	0.00806898	0.0128426	0.0470474	0.0625308	0.0567309	0.0592075	0.0534525	0.0536007	0.0855556	0.118768	0.142466	0.153364	0.126031	0.0935184	0.0799225	0.0531719	0.0348878	0.0402864	0.0219037	0.000299311	0.0153931	0.0236015	0.010958	0.0195949	0.0444539	0.0672354	0.113172	0.173731	0.188293	0.156189	0.124057	0.0892878	0.0658804	0.0928873	0.130738	0.144243	0.159149	0.15999	0.139609	0.140219	0.154004
0.0950851	0.121583	0.124408	0.11155	0.093061	0.0642485	0.0451547	0.04874	0.0601815	0.0742773	0.0941499	0.121885	0.157237	0.184544	0.196313	0.193715	0.156194	0.0892558	0.037721	0.0103946	0.00016237	0.0269948	0.0784366	0.11655	0.143362	0.168487	0.174073	0.156982	0.135236	0.10755	0.0718497	0.0531926	0.0540188	0.0501395	0.0489018	0.058942	0.0594595	0.0534738	0.0605436	0.06699	0.0587185	0.0499255	0.042177	0.0216419	0.00581848	0.0198486	0.0506259	0.0890183	0.134987	0.155605
0.0896784	0.0862307	0.0588284	0.0287858	0.0212809	0.0189886	0.0137289	0.0110288	0.00345976	-0.00477229	0.00632318	0.0357594	0.0590587	0.0634563	0.0571644	0.0423429	0.0145985	-0.0112341	-0.0220786	-0.0292483	-0.0239982	0.0151349	0.0619076	0.0925004	0.120104	0.129353	0.108462	0.0860545	0.0600931	0.0220693	0.00182122	0.00264346	0.0117723	0.038547	0.0662691	0.0695099	0.0597882	0.0479676	0.0315419	0.0281018	0.0512326	0.0741645	0.0848619	0.108843	0.12732	0.113005	0.103156	0.0974449	0.0621231	0.0439718
-0.0389174	-0.00339063	-0.0145997	-0.0443642	-0.0557557	-0.0794458	-0.112384	-0.114165	-0.10047	-0.0941524	-0.0586983	-0.000909284	0.0177589	0.0171583	0.0269677	0.00242125	-0.0348129	-0.03174	-0.0289865	-0.0400606	-0.0223545	0.00889861	0.0324257	0.066384	0.103634	0.118394	0.103404	0.0702345	0.0398825	0.0159044	-0.0036082	-0.000879154	0.0251995	0.0529702	0.0831871	0.119794	0.135689	0.116438	0.0903956	0.07578	0.0632836	0.0661595	0.0890221	0.0894665	0.062623	0.0394703	0.00858981	-0.0157111	0.00131803	0.0168233
0.198551	0.222197	0.293677	0.405938	0.503053	0.556567	0.572653	0.529848	0.439571	0.369511	0.324626	0.284863	0.290622	0.338525	0.380517	0.422946	0.46334	0.463898	0.426136	0.369154	0.291697	0.215679	0.181191	0.180548	0.198651	0.261374	0.339315	0.372372	0.396298	0.426215	0.400342	0.350626	0.338139	0.316011	0.263811	0.23177	0.209702	0.160378	0.121283	0.124966	0.129076	0.124353	0.138417	0.136389	0.105668	0.0898753	0.0755102	0.0572089	0.0743052	0.105434
0.110505	0.117319	0.122572	0.0914392	0.0458173	0.0412747	0.0618258	0.0961682	0.157094	0.200454	0.192328	0.165265	0.138351	0.102302	0.07622	0.0748573	0.0672369	0.0461663	0.0454952	0.057503	0.0623105	0.0878001	0.137953	0.17923	0.210593	0.239327	0.244162	0.220044	0.191522	0.167104	0.140827	0.126804	0.139039	0.168473	0.206375	0.241468	0.251967	0.233933	0.199918	0.167558	0.1638	0.195909	0.241267	0.281953	0.30596	0.296553	0.257359	0.216396	0.187058	0.162903
0.156311	0.130137	0.11859	0.118807	0.137121	0.172289	0.19817	0.200726	0.198081	0.203363	0.211115	0.21808	0.218362	0.198537	0.161687	0.139971	0.158497	0.196838	0.234248	0.2844	0.323556	0.316876	0.309299	0.318911	0.298696	0.279473	0.297236	0.297431	0.276474	0.27529	0.274225	0.270197	0.286139	0.304747	0.311932	0.30559	0.277301	0.244152	0.220974	0.19366	0.15858	0.124639	0.0917868	0.0734682	0.1004	0.167912	0.236057	0.295363	0.34522	0.358821
0.365651	0.379651	0.38133	0.395887	0.418267	0.414297	0.409033	0.428422	0.452077	0.473932	0.495338	0.488185	0.445552	0.410946	0.407554	0.418681	0.442107	0.458205	0.42649	0.370058	0.321021	0.269743	0.24388	0.250052	0.239284	0.229568	0.243778	0.241361	0.240621	0.270613	0.288331	0.292885	0.309417	0.308366	0.28772	0.277973	0.27943	0.293253	0.318815	0.330666	0.317643	0.285974	0.245147	0.216547	0.205705	0.203512	0.21717	0.242508	0.265203	0.28763
0.130083	0.1709	0.21107	0.22911	0.22241	0.21909	0.228914	0.249967	0.28502	0.312216	0.296343	0.250362	0.213851	0.186599	0.177864	0.212097	0.244555	0.241761	0.239534	0.223308	0.172256	0.140805	0.139651	0.142225	0.172299	0.222389	0.247044	0.26017	0.289983	0.319578	0.343209	0.377454	0.40001	0.377791	0.33552	0.301972	0.264586	0.232804	0.233648	0.244662	0.229295	0.193661	0.157015	0.117067	0.0725354	0.0503873	0.0704462	0.107277	0.145216	0.198712
0.187985	0.21546	0.259567	0.259066	0.216265	0.186861	0.159591	0.156642	0.203375	0.235474	0.24238	0.241627	0.185525	0.109554	0.0879146	0.0944631	0.128403	0.217365	0.298427	0.328739	0.349683	0.364682	0.341862	0.311055	0.303343	0.285731	0.270493	0.312187	0.370651	0.396576	0.421076	0.428539	0.384807	0.338471	0.315605	0.285564	0.247992	0.214186	0.180716	0.149163	0.129212	0.146901	0.196669	0.22544	0.23626	0.250349	0.221938	0.165538	0.141569	0.109834
0.369149	0.398588	0.391383	0.364248	0.329813	0.270976	0.214648	0.214202	0.241906	0.243124	0.248821	0.26993	0.265389	0.285183	0.359893	0.409292	0.440319	0.495739	0.514031	0.499894	0.511818	0.500777	0.438478	0.383333	0.342313	0.290246	0.258618	0.268153	0.274919	0.259687	0.245919	0.21974	0.177953	0.161579	0.166732	0.178616	0.210564	0.234122	0.235414	0.242368	0.233677	0.200302	0.192544	0.212719	0.23314	0.278498	0.352303	0.392141	0.385422	0.375026
0.103642	0.0950801	0.0645328	0.0270728	-0.00286106	-0.0164908	-0.0187419	-0.031311	-0.0448536	-0.028391	0.00318157	0.0352263	0.0831222	0.114058	0.0958028	0.0733862	0.0745869	0.0751944	0.0844723	0.118436	0.136604	0.115225	0.0939187	0.0800203	0.0476388	0.0289759	0.040835	0.0368625	0.0259796	0.0445296	0.0624851	0.0626386	0.0660574	0.0606267	0.0338762	0.0143999	0.0190384	0.0270858	0.0225427	0.00766071	-0.0217264	-0.0599105	-0.0853242	-0.095053	-0.0946716	-0.0846613	-0.0757551	-0.0651568	-0.0381585	-0.00326462
[truncated: 219 more columns]

## Sheet: 3d
Water	Kin	Non-kin	Adult
-0.14448	0.613181	-0.144938	0.191043
-0.19356	0.388033	0.052443	0.224505
-0.202715	0.405801	-0.0870675	0.174911
-0.24238	0.596613	-0.0282938	0.222031
-0.277614	0.515118	0.130352	0.397139
-0.215199	0.382246	-0.134362	0.165955
-0.200708	0.493652	-0.162039	0.297502
-0.240774	0.432152	-0.0905788	0.153014
-0.170008	0.523732	-0.0593777	0.388148
-0.219736	0.625316	-0.11911	0.0784708
-0.192503	0.528671	-0.14788	0.129416
0.0564469	0.630173	0.0389739	0.060983
-0.235108	0.530953	0.185386	0.242933
-0.236298	0.421306	-0.116006	0.0677856
-0.200656	0.425127	-0.103475	0.161608
-0.197808	0.412493	-0.116247	0.199171
-0.214766	0.53356	-0.180808	0.158503
-0.179556	0.548223	-0.0049555	0.174926
-0.33907	0.52966	0.00429119	0.265821
-0.192307	0.416396	-0.165068	0.204566
-0.0631569	0.510633	0.089241	0.263336
-0.218795	0.384299	-0.107599	0.200477
-0.0806548	0.18291	0.0277226	0.157871
0.0169076	0.179717	-0.097951	0.178378
0.0649648	0.15575	-0.0617859	0.0811068
-0.147935	0.263453	0.0954377	-0.0875825
-0.0214215	0.243382	0.0172011	0.138294
0.0949493	0.235923	-0.0267891	0.222761
0.0564824	0.248683	-0.00420344	0.0742235
-0.238703	0.318837	-0.0349597	0.14067
-0.239783	0.194938	-0.0883316	0.158416
-0.0716521	0.247854	0.0242044	0.0456862
-0.179044	0.149129	-0.0876998	0.177051
-0.140879	0.313675	-0.178216	0.141719
-0.101787	0.257464	-0.0809499	0.25952
0.00815022	0.271879	-0.117288	0.228659
-0.140966	0.309923	-0.193445	0.186199
-0.190994	0.235855	-0.121943	0.162208
-0.0133741	0.196691	-0.0585877	0.225403
-0.0565439	0.246759	0.00993504	0.254067
-0.150003	0.135967	-0.121998	0.213335
-0.149934	0.266721	-0.0871133	0.201996
0.00362756	0.220159	-0.0912558	0.178039
-0.0441261	0.215548	-0.172764	0.187716
-0.110912	0.243031	-0.0175086	0.255291
-0.0607449	0.225408	-0.157696	0.242949
-0.117849	0.276745	-0.11707	0.243534
-0.0276171	0.154062	-0.0896827	0.0249487
-0.115228	0.278175	-0.147549	0.227231
-0.0432788	0.188486	-0.134111	0.192335
-0.0873824	0.1819	-0.0893253	0.205417
-0.196438	0.38445	-0.188497	0.295588
-0.23812	0.166207	-0.170876	0.448761
-0.135004	0.30689	-0.0177997	0.388582
-0.262259	0.202352	0.00905445	0.493785
-0.124214	0.162345	-0.0696454	0.289403
-0.254129	0.295502	-0.126695	0.358601
-0.200206	0.256642	-0.0395432	0.452956
-0.145612	0.201626	-0.0713187	0.555438
-0.183233	0.221213	-0.02859	0.322191
-0.190464	0.192498	-0.163467	0.317411
-0.201799	0.1766	-0.0427626	0.317935
-0.133543	0.351368	-0.016023	0.423653
-0.240401	0.230559	-0.0816316	0.231976
-0.260682	0.441184	-0.043244	0.509015
-0.0813903	0.265082	-0.0735661	0.506753
-0.383883	0.237508	-0.210322	0.555704
-0.342205	0.356765	-0.292909	0.495346
-0.195069	0.296169	-0.0542609	0.543853
-0.279479	0.295988	-0.176892	0.36219
-0.0728068	0.23572	-0.12893	0.441881
-0.296145	0.130484	-0.12999	0.450395
-0.138683	0.139201	-0.106409	0.278737
-0.33222	0.222526	-0.194118	0.439297
-0.137514	0.411711	-0.124559	0.340865
-0.200365	0.162004	-0.24734	0.498967
-0.178766	0.30613	-0.139511	0.304609
-0.123012	0.213706	-0.134387	0.416286
-0.343291	0.325492	-0.220407	0.53517
-0.279516	0.268061	-0.074645	0.21484
-0.197944	0.186513	-0.079761	0.414802
-0.271445	0.452677	-0.111838	0.383674
-0.310137	0.482457	-0.0207725	0.449386
-0.231123	0.185575	-0.0655751	0.310145
-0.267052	0.196436	-0.110114	0.322672
-0.272511	0.297584	-0.0183649	0.487532
-0.186924	0.281583	0.078534	0.273655
-0.192343	0.33376	0.0376985	0.523255
-0.106732	0.327109	-0.00218409	0.344705
-0.285078	0.248176	-0.130334	0.505007
-0.164973	0.406403	0.0929188	0.471296
-0.0926088	0.446777	-0.0817106	0.343614
-0.223652	0.107945	-0.0858243	0.412689
-0.289266	0.189421	-0.0221518	0.276025
-0.00523745	0.219936	-0.17537	0.344564
-0.288866	0.290974	-0.0682795	0.559693
-0.268761	0.289552	-0.184417	0.422799
-0.232606	0.390511	-0.0867173	0.445628
-0.289804	0.345397	0.0515865	0.581971
-0.228876	0.381568	-0.19765	0.444866
-0.114599	0.23617	0.0685489	0.253637
-0.242529	0.292568	-0.0889699	0.228386
-0.254856	0.273086	-0.0859418	0.297882
-0.223684	0.252374	-0.0790033	0.58324
-0.195878	0.11541	-0.11465	0.427349
-0.368935	0.101828	0.0310138	0.280276
-0.127303	0.166857	-0.166265	0.31247
-0.141164	0.155675	-0.190184	0.366722
-0.262836	0.349572	-0.0696365	0.465466
-0.1972	0.330584	-0.044445	0.611999
-0.12262	0.232088	-0.216807	0.27058
-0.183827	0.12658	-0.100106	0.573548
-0.204578	0.311403	-0.0110791	0.521475
-0.152007	0.219964	-0.207517	0.330191
-0.200936	0.280668	-0.174256	0.427697
-0.158145	0.305605	-0.0116635	0.543908
-0.103565	0.199482	-0.212459	0.287238
-0.171615	0.359308	-0.18041	0.301267
-0.228025	0.212988	0.0449891	0.427738
-0.143912	0.209874	-0.134797	0.596863
-0.176063	0.345895	-0.0178214	0.467115
-0.367795	0.272233	0.0686074	0.469985
-0.162762	0.203556	-0.222403	0.389718
-0.248816	0.23065	-0.0303266	0.393137
-0.107408	0.244036	-0.171052	0.282177
-0.18922	0.209691	-0.147253	0.358899
-0.235974	0.230224	-0.00912866	0.507677
-0.200466	0.315689	0.0486905	0.473931
-0.145928	0.169183	-0.140799	0.387942
-0.197868	0.226265	-0.165487	0.347199
-0.119929	0.256329	0.275456	0.0763219
-0.215084	0.236673	0.108814	0.269198
-0.168959	0.115819	0.288444	0.0399746
-0.248381	0.324432	0.267973	0.17458
-0.292079	0.499919	0.415235	0.0324383
-0.232165	0.221842	0.360516	0.264312
-0.226029	0.337157	0.289813	0.260909
-0.102431	0.137715	0.199974	0.0946053
-0.0888766	0.274373	0.323846	0.228638
-0.276175	0.299635	0.353018	0.324037
-0.198916	0.0587643	0.448287	0.00604127
-0.14224	0.345279	0.218845	0.112671
-0.161381	0.0471031	0.387953	0.110425
-0.18769	0.25473	0.179665	0.241539
-0.282027	0.320441	0.463941	0.137021
-0.155521	0.364182	0.215114	0.0871795
-0.300598	0.408172	0.409968	0.214518
-0.247563	0.243995	0.153387	0.36625
-0.394261	0.200812	0.290528	0.241013
-0.0620042	0.178086	0.363264	0.310021
-0.158287	0.335689	0.287772	0.273754
-0.0673021	0.249686	0.270866	0.0204285
-0.168337	0.265689	0.0484035	0.569348
-0.151533	0.0307086	0.0412531	0.472239
-0.223583	0.0779013	0.225988	0.362671
-0.101645	0.191255	0.175814	0.344573
-0.112489	-0.0407259	0.0848198	0.421565
-0.0316884	0.133569	-0.00475998	0.499906
-0.132881	0.0683641	0.0815604	0.334345
0.00970635	0.0247387	0.033869	0.594886
-0.0969809	0.0750794	0.200454	0.388784
-0.125771	0.0556263	0.109841	0.362138
-0.00471053	0.232874	-0.0769273	0.419397
-0.237229	0.0626298	0.199531	0.362998
-0.238575	0.0643631	0.269646	0.414177
-0.168486	0.17886	0.0450108	0.571171
-0.157062	0.0924927	0.044794	0.728553
-0.135336	0.0480532	0.0732921	0.643069
0.0512151	0.064795	0.0504308	0.639397
-0.131742	0.354256	-0.00699588	0.635585
-0.120446	0.165883	0.0325997	0.326893
-0.174044	0.286979	0.221862	0.450321
-0.175338	-0.0452562	0.16443	0.415631
0.0975937	0.0326877	0.0502408	0.451134
-0.17015	0.163809	0.111395	0.469362
-0.0676699	0.053567	-0.0387521	0.588743
-0.00812907	0.0882979	0.0179669	0.468678
-0.093834	0.0600344	0.137548	0.318968
-0.186167	0.0556913	0.070907	0.516375
-0.162564	0.0578313	0.208024	0.334523
-0.12688	0.0716016	0.0905871	0.499819
-0.0242402	-0.0316553	0.0341633	0.63478
-0.240089	0.20411	0.0897705	0.488829
-0.0332758	0.0386248	0.218683	0.333785
-0.214704	0.186162	0.0656682	0.59458
-0.173834	0.168274	0.258274	0.561365
0.106663	0.177426	0.072049	0.473064
-0.153289	0.0632997	0.123389	0.642082
-0.0998684	0.217621	0.163639	0.404868
-0.11039	0.198709	-0.0165998	0.547434
-0.158948	0.171427	-0.0257263	0.62837
-0.0759839	0.1574	-0.0875586	0.522954
-0.183854	0.224502	0.0221731	0.62579
-0.126096	0.0506961	0.0122562	0.472845
-0.178159	0.126105	0.0960159	0.344203
-0.248642	0.125235	0.158447	0.555135
-0.0925147	0.0195582	0.018979	0.644579
-0.189905	0.0522623	0.0318987	0.605679
-0.0439103	-0.0121779	-0.00590594	0.577756
-0.00737607	0.269914	0.260369	0.471788
-0.168998	0.101307	0.159823	0.681568
-0.061044	0.140178	-0.0263509	0.531542
-0.0941543	0.0457581	-0.0289945	0.551742
-0.144786	0.03786	-0.00417393	0.147693
-0.0733517	-0.0910541	0.376446	0.0808011
-0.114358	0.11029	0.19472	0.25483
-0.135761	-0.0349538	0.259149	0.0148157
-0.0615677	0.108489	0.117196	0.145946
-0.13085	-0.174201	0.310133	-0.0356736
-0.212304	-0.173351	0.31685	0.374624
-0.112627	0.0112483	0.173076	0.21197
-0.082012	0.122459	0.114751	0.207965
-0.224985	-0.0413263	-0.0816242	0.104556
-0.0864061	0.0030284	0.103169	0.201439
-0.0697523	-0.00611682	0.248324	0.0564928
-0.219781	0.107834	0.147586	0.0762105
-0.12039	-0.193776	0.278335	0.292431
-0.119967	-0.0343389	0.195491	0.273946
-0.249591	0.0514739	-0.0446615	0.0784007
-0.0831627	-0.0282618	0.104018	0.266039
-0.140675	-0.039339	0.366766	0.191393
-0.131872	0.108376	0.0805457	0.235299
-0.249149	0.0295838	0.0261173	0.11755
-0.281741	-0.0562666	0.258327	0.0924984
-0.097261	-0.0253245	0.126622	0.256124
-0.012889	-0.138139	0.109823	0.114848
-0.230443	-0.127292	0.135967	0.144627
-0.095511	-0.0826564	0.139794	0.0791853
-0.254607	-0.0800359	-0.0359675	0.240164
-0.153319	0.0218398	0.215554	0.178165
-0.103896	0.0170095	0.148018	0.185051
-0.040832	0.0655613	0.143653	0.178741
-0.212282	-0.0282017	0.377435	0.193115
-0.161151	0.023457	0.200278	0.236442
-0.0858507	-0.00608426	0.0488927	0.264263
-0.228648	-0.0481983	0.216288	0.194381
-0.109885	0.153029	0.0173862	0.241851
0.0278865	-0.118639	0.198131	0.281869
-0.206474	0.00615483	-0.000691623	0.299619
-0.256213	0.0481521	-0.0936084	0.256337
-0.168336	0.140564	0.0651499	0.145044
-0.255484	0.00365593	-0.099551	0.478958
-0.229759	-0.0306878	-0.0907001	0.480702
-0.249536	0.0714164	-0.172936	0.598748
-0.211453	0.000194446	-0.0340156	0.455124
-0.263852	-0.0751683	-0.239194	0.54638
-0.22481	-0.11625	0.101855	0.458415
-0.20631	-0.0849982	0.071347	0.410792
-0.299037	0.0803105	-0.255204	0.459639
-0.137735	-0.188983	0.162948	0.535388
-0.33305	0.0643059	0.0298312	0.351679
-0.212693	0.0343493	-0.0613981	0.606365
-0.200345	0.00211365	-0.0524601	0.54713
-0.0245685	-0.127681	-0.10376	0.388804
-0.0533181	0.0852809	-0.128366	0.440171
-0.0842816	-0.0128985	-0.134854	0.408988
-0.0953734	0.116289	-0.137878	0.295958
-0.115324	-0.0910044	-0.101137	0.443751
-0.0398672	0.0513375	-0.0987599	0.358073
-0.0440676	-0.106815	-0.00361251	0.385175
-0.0656085	-0.1638	-0.112799	0.351824
-0.159832	-0.112618	-0.164152	0.482785
-0.174643	-0.0399582	-0.111689	0.452497
-0.15453	0.0649616	-0.228697	0.270422
-0.153663	-0.0819505	-0.0367861	0.379976
0.0257381	-0.0893885	-0.0088221	0.405084
-0.0294705	-0.0995422	-0.0982394	0.317264
-0.104393	-0.173813	0.029698	0.453936
-0.199509	0.0231165	-0.119371	0.424242
-0.0359807	-0.163784	-0.134593	0.453093
-0.0175991	-0.0332981	-0.0950698	0.365436
-0.0889288	-0.113542	0.0438958	0.409724
-0.070387	-0.0267485	-0.0404896	0.313748
-0.0721358	0.0842335	-0.173895	0.31853
-0.0021115	-0.130922	-0.204648	0.398856
-0.256588	-0.0530795	-0.25411	0.490402
-0.029034	0.0343126	-0.123938	0.477487
-0.136363	-0.0257545	-0.0996702	0.386349
-0.0549665	-0.11564	-0.127887	0.395882
-0.089828	-0.0946963	0.00118572	0.303759
-0.176713	0.0257579	-0.151614	0.439584
-0.0674935	-0.0740336	-0.0870721	0.302057
-0.0710971	-0.0601517	-0.053773	0.384508
0.0696961	0.0829033	-0.0387218	0.41806
-0.0750561	-0.0925811	-0.0943129	0.321289
-0.116128	-0.0280204	-0.0315216	0.446462
-0.0970657	0.123101	-0.134792	0.649999
-0.0383632	-0.0989021	-0.0302699	0.321735
-0.0813958	0.106817	-0.0973471	0.471299
-0.0844106	0.0172044	-0.0605564	0.400073
-0.142674	-0.0683056	-0.115037	0.464184
0.0150787	-0.142051	-0.282192	0.472923
-0.22088	0.0829406	-0.193572	0.446435
-0.0278829	0.0659627	-0.075551	0.496199
-0.201298	0.106383	-0.192237	0.471718
-0.128346	-0.00551518	-0.0433066	0.514296
-0.0609213	-0.200884	-0.0969847	0.384528
-0.0976519	-0.0399802	-0.32047	0.450381
-0.0498451	0.0434264	-0.0592167	0.384859
0.0773236	-0.0516874	-0.0724228	0.511291
-0.23743	-0.174929	-0.19463	0.352386
-0.0248556	-0.0736958	0.0732424	0.425558
-0.195001	0.0971368	-0.211594	0.504868
-0.03973	-0.104281	-0.183637	0.334275
-0.246756	-0.0397121	-0.285466	0.466139
-0.0464429	0.0493684	-0.10853	0.395301
-0.149224	0.0570462	-0.222558	0.458858
-0.0211321	0.0627412	-0.185537	0.369082
-0.0160765	-0.100269	-0.214292	0.317317
0.0148857	0.0855467	-0.16889	0.369883
-0.0991518	-0.0473317	-0.183323	0.482004
-0.123196	-0.0237639	-0.132763	0.442278
-0.0620833	0.0188139	-0.0527464	0.338149
-0.162029	0.0395627	-0.240101	0.404281
-0.0854026	0.0706416	-0.199613	0.346374
-0.139243	0.0817819	-0.192522	0.496064
-0.090493	0.0744408	-0.223712	0.406276
0.00214776	0.0865346	-0.112926	0.389303
-0.137888	0.0740839	-0.180377	0.448894
-0.149912	0.0563958	-0.185522	0.311894
-0.0375806	0.0853086	-0.066947	0.340222
-0.1417	-0.0498874	-0.098574	0.464006
-0.00506972	0.111017	-0.235359	0.416997
-0.0478375	-0.00278309	-0.134572	0.47745
0.0112339	0.0206861	-0.154914	0.35193
-0.181947	0.106245	-0.210262	0.439561
-0.112875	0.0533	-0.172371	0.409795
-0.00590552	-0.0737445	-0.0967942	0.345299
-0.0791917	0.0553424	-0.11192	0.40009
0.00788653	-0.0939809	-0.0690644	0.423955
-0.0274366	-0.010691	-0.13535	0.416823
-0.0799155	-0.063592	-0.18721	0.548824
0.0508827	0.0301191	-0.194082	0.416925
-0.0854921	-0.131495	-0.183782	0.571454
-0.107334	0.0848415	-0.215948	0.498025
-0.0639327	-0.206855	0.05565	0.536298
-0.0770069	-0.061765	-0.168563	0.491184
-0.124766	0.0180512	-0.0436779	0.338503
-0.11271	0.0949538	-0.131638	0.360714
-0.0270201	-0.0127014	-0.113016	0.498363
-0.0318152	0.0544832	-0.152436	0.341039
-0.141185	-0.0360009	-0.041752	0.57081
-0.0562436	-0.0579813	-0.163583	0.510823
-0.0941614	-0.103905	-0.207522	0.530844
-0.154774	-0.020651	-0.0994246	0.490401
-0.0586612	0.0012186	-0.0782143	0.572554
-0.100976	0.10696	-0.147645	0.285306
0.14989	-0.0899132	-0.0365254	0.455477
-0.0009224	-0.158927	0.057217	0.248256
0.0534853	-0.0541769	-0.165292	0.202537
-0.105342	0.0146163	-0.07495	0.273287
0.0765917	0.0120704	-0.176582	0.116993
0.0710692	-0.0268896	-0.0417097	0.0827022
-0.0118666	0.0261722	-0.100044	0.25749
-0.0405098	0.0974485	0.00387939	0.168115
-0.0532383	0.00889396	-0.137699	0.104812
0.101628	-0.134039	0.0211795	0.1248
0.0509346	-0.0628674	-0.183727	0.211368
0.0483645	-0.0335359	-0.143189	0.20045
-0.0589562	0.00624027	-0.0558465	0.19029
0.0322682	0.00882589	-0.0474141	0.214791
-0.0158645	-0.116797	0.0355963	0.228833
0.00691835	0.00535496	0.100636	0.300513
0.0302336	0.0222072	-0.00146836	0.300526
0.155928	-0.0588054	-0.0734789	0.153548
0.134522	-0.0345025	-0.194161	0.0659898
0.0295924	-0.107211	-0.149408	0.265601
-0.00569518	-0.101725	0.01785	0.152211
-0.00116101	-0.0743349	-0.193073	0.290414
0.173168	0.109921	-0.118841	0.344842
0.0832736	-0.085933	-0.069848	0.228505
-0.0776659	0.0125094	-0.112003	0.220274
-0.0934625	0.130776	-0.0401355	0.257915
0.0294101	-0.0795293	0.116511	0.171022
0.0516645	-0.0393396	-0.00226265	0.0992061
-0.0461286	-0.111401	-0.0398645	0.162766
0.0883367	-0.0911512	-0.0297972	0.121967
-0.019136	-0.00752629	-0.0331936	0.251208
0.0159421	-0.0411588	-0.12182	0.141843
-0.0161546	-0.218406	-0.0295431	0.270822
0.107853	-0.0659583	-0.00640638	0.204003
-0.0680289	0.0836731	-0.0852641	0.274797
-0.0937184	0.0949209	-0.111906	0.200043
-0.123332	0.0932509	-0.142298	0.211489
0.0413673	-0.0319844	-0.0772496	0.310798
0.144453	0.0919698	-0.178877	0.15711
-0.0858444	-0.0267768	-0.0243273	0.289467
-0.0118425	0.05455	0.0381903	0.212638
0.0610928	-0.105716	-0.0175055	0.130032
-0.141929	-0.00506169	-0.161238	0.139509
0.094616	-0.0356211	-0.119707	0.385525
-0.0245163	0.135537	-0.0932316	0.338051
0.0146655	-0.120683	-0.130625	0.209737
-0.0425641	0.129392	-0.0792116	0.243014
-0.0400546	0.0467613	-0.0514392	0.302759
-0.0339588	0.0342862	-0.125207	0.222735
-0.0311505	0.140208	-0.122854	0.297786
0.0090034	-0.0227479	-0.177287	0.315802
-0.00115578	0.0246702	-0.0479222	0.305102
-0.0235146	0.101091	-0.173193	0.235054
0.120119	-0.0422156	-0.17236	0.179712
0.000127153	0.0276862	-0.0440307	0.311468
0.209439	0.0717692	-0.0176305	0.322538
0.0394522	0.133402	-0.114506	0.184761
0.0786762	-0.24386	-0.0414114	0.0464915
0.0510611	0.0112345	0.0320789	0.210527
-0.0602615	0.108509	-0.147333	0.304819
0.0441777	-0.153063	-0.167716	0.249809
-0.0932546	0.128303	-0.189262	0.267662
-0.0479294	0.0304122	-0.212653	0.247304
0.0786692	0.114903	-0.152372	0.184311
-0.0528782	0.0502856	-0.0376102	0.247913
-0.0552953	0.142511	-0.0949835	0.293409
0.0353905	-0.0179316	-0.0597083	0.337683
0.0389007	-0.0303526	-0.201412	0.237689
-0.0893953	0.0764489	-0.154859	0.263825
-0.0837756	0.0804474	-0.156469	0.233865
0.0604975	0.108088	0.0385934	0.197739
-0.0474323	0.15505	-0.17874	0.288947
0.00603924	-0.00182191	-0.131876	0.292059
-0.058368	0.108602	-0.138162	0.247921
0.0147801	0.0907192	-0.118633	0.280889
-0.0367094	-0.0224425	-0.06076	0.0844664
-0.047529	0.0634483	-0.181513	0.261372
-0.0329324	0.123506	0.184984	0.108891
0.0215206	0.0562424	0.248146	0.267321
0.113349	-0.0170146	0.269094	0.294214
0.00407363	0.137944	0.136103	0.200887
0.23455	0.271223	0.137086	0.103339
0.153033	0.0892598	0.087732	0.19023
0.269055	0.157322	0.118857	0.217638
0.17047	0.204304	0.0931665	0.177177
-0.00899107	0.178178	0.23899	0.221584
0.174469	-0.0301382	0.221621	0.0898431
-0.031247	0.156772	0.359804	0.213471
0.220989	-0.110279	0.130559	-0.0205506
0.248022	0.110626	-0.012493	0.10988
0.289308	0.00695889	-0.06977	-0.002987
0.254827	-0.0995224	0.109835	-0.0955113
0.272482	-0.0531328	0.0301988	-0.0989935
0.193828	0.0405093	-0.00533348	0.0452202
0.305795	-0.2638	-0.0231199	0.0447983
0.344483	0.0748944	0.0441685	-0.0245778
0.368217	-0.0457293	-0.0792582	0.00639384
0.303587	-0.0968711	0.052725	0.202396
0.227652	-0.0301893	0.126151	0.157811
0.382648	-0.25053	-0.0535844	-0.0209668
0.00185329	-0.0905521	0.168951	0.0222628
0.0468483	-0.1071	0.076021	-0.0541325
-0.0433527	-0.0531806	-0.00378056	-0.0409337
0.108422	-0.104982	0.155475	-0.0212619
0.169038	0.0782225	0.0300209	-0.0624005
-0.00247406	0.0312126	0.111105	0.0904041
0.0795628	-0.0358068	-0.0120751	-0.00906783
0.0581138	-0.0329837	0.0189932	0.0430889
-0.0161444	-0.0218154	0.144345	-0.0453344
0.00615631	0.00442235	-0.0298798	-0.130852
0.0341577	0.0117143	0.224638	-0.119287
0.0226799	-0.0562914	0.0311621	-0.0626449
0.00430053	-0.071105	0.000396222	-0.071381
-0.0292681	-0.0163421	0.00678571	-0.028796
-0.0162988	0.00591654	0.0774778	-0.011188
0.0544692	-0.138124	0.159622	0.016909
0.0925379	-0.041212	0.166291	-0.0906862
0.00624382	-0.159638	0.100586	-0.0261653
-0.138005	0.295353	0.0787973	-0.250047
0.164873	-0.198663	0.183571	-0.0436602
0.0260487	-0.056013	0.105091	0.0985775
-0.00695655	-0.0898863	0.167291	0.0129294
-0.0219445	0.0569676	-0.015944	-0.0350273
0.188284	-0.135656	0.120038	-0.0779847
0.0216532	-0.0608087	0.0265201	0.015463
0.0271413	-0.0612401	0.0125818	0.067229
0.192228	-0.238632	-0.022354	-0.244992
0.106699	0.0391723	-0.0651324	0.0076308
-0.0831092	0.172343	0.173104	-0.0583588
-0.0766387	0.00252809	0.00628835	-0.145974

## Sheet: 3e
Water	Kin	Non-kin	Adult
-0.0874726	0.45575	0.155213	-0.0760878
-0.399372	0.529918	-0.123468	0.23295
-0.293289	0.440684	-0.241974	0.168652
-0.0835378	0.484922	-0.10773	0.332166
-0.266205	0.478674	0.0391669	0.263269
-0.427715	0.359294	-0.0266513	0.106138
-0.399563	0.512821	-0.128656	0.106512
-0.25213	0.687884	-0.140977	-0.0588929
-0.41234	0.30406	-0.0543569	0.153362
-0.419589	0.492225	-0.177489	0.212747
-0.0978508	0.523314	-0.0637415	0.0808845
-0.524679	0.603134	-0.202855	-0.0761276
-0.139704	0.460672	0.0535722	0.282911
-0.304654	0.589529	-0.107513	-0.0307685
-0.0320336	0.539205	-0.0713865	0.325866
-0.292845	0.396069	-0.108653	0.182281
-0.501433	0.528726	-0.193802	0.194846
-0.201314	0.55075	-0.0653548	0.0989856
-0.391311	0.391529	-0.137145	0.11003
-0.375371	0.30316	-0.0538414	0.114943
-0.376102	0.299799	0.0406687	0.123753
-0.318709	0.428139	-0.0721513	0.24113
-0.289796	0.42359	-0.195481	0.105273
-0.321797	0.422582	-0.102894	0.219935
-0.346154	0.49773	0.0898572	0.0478063
-0.301302	0.563855	-0.0303015	0.0687859
-0.456787	0.468889	-0.00177573	0.174552
-0.203022	0.649246	0.226635	-0.00804629
-0.0253709	0.592679	0.249179	-0.0747329
-0.266243	0.566451	0.235458	0.144335
-0.321113	0.411637	0.117597	-0.0908194
-0.48158	0.567226	0.00232212	0.229987
-0.522552	0.377253	0.0295369	0.218763
-0.376969	0.385077	0.00428306	0.288618
-0.444339	0.620819	0.0559285	0.00868065
-0.475365	0.51326	-0.0343353	0.118543
-0.397937	0.44167	-0.064734	0.226128
-0.201073	0.402631	0.0242231	0.00176014
-0.201668	0.453258	0.135523	-0.0690357
-0.186948	0.35502	0.0200715	0.136838
-0.338168	0.312971	-0.00746465	0.15394
-0.24222	0.591764	-0.132244	-0.0400682
-0.210406	0.63955	-0.0962123	-0.029922
-0.14448	0.613181	-0.144938	0.191043
-0.19356	0.388033	0.052443	0.224505
-0.202715	0.405801	-0.0870675	0.174911
-0.24238	0.596613	-0.0282938	0.222031
-0.277614	0.515118	0.130352	0.397139
-0.215199	0.382246	-0.134362	0.165955
-0.200708	0.493652	-0.162039	0.297502
-0.240774	0.432152	-0.0905788	0.153014
-0.170008	0.523732	-0.0593777	0.388148
-0.219736	0.625316	-0.11911	0.0784708
-0.192503	0.528671	-0.14788	0.129416
0.0564469	0.630173	0.0389739	0.060983
-0.235108	0.530953	0.185386	0.242933
-0.236298	0.421306	-0.116006	0.0677856
-0.200656	0.425127	-0.103475	0.161608
-0.197808	0.412493	-0.116247	0.199171
-0.214766	0.53356	-0.180808	0.158503
-0.179556	0.548223	-0.0049555	0.174926
-0.33907	0.52966	0.00429119	0.265821
-0.192307	0.416396	-0.165068	0.204566
-0.0631569	0.510633	0.089241	0.263336
-0.218795	0.384299	-0.107599	0.200477
-0.263052	0.750685	0.0102728	0.291967
-0.28751	0.664985	-0.0481018	0.457646
-0.273428	0.677214	-0.0719978	0.399261
-0.347021	0.445154	-0.00257891	0.273089
-0.354303	0.521371	-0.0285915	0.398465
-0.253002	0.503343	0.13716	0.135079
-0.305601	0.606351	-0.067639	0.43741
-0.414581	0.581664	0.0171505	0.152666
-0.204058	0.741526	-0.127484	0.126422
-0.241661	0.654847	-0.0800138	0.407414
-0.266559	0.705186	-0.0657138	0.21251
-0.223837	0.503244	0.105959	0.327109
-0.128333	0.482264	-0.164367	0.261613
-0.270283	0.51613	-0.0676933	0.232464
-0.389673	0.520168	-0.115684	0.403554
-0.451935	0.562434	0.109506	0.0597832
-0.332626	0.590668	-0.141066	0.0607838
-0.245083	0.444051	0.0958994	0.269283
-0.421203	0.521029	-0.0703394	0.0773595
-0.227676	0.385811	0.0356298	0.182794
-0.329972	0.538328	-0.00668741	0.189755
-0.290643	0.62644	-0.0646378	-0.0926526
-0.328264	0.355194	-0.0548246	0.00198148
-0.207	0.727584	-0.156145	0.0327601
-0.340026	0.460926	-0.0603426	-0.0803455
-0.280879	0.707639	-0.109366	0.172508
-0.532831	0.479761	0.0122865	0.284978
-0.472757	0.559495	0.00971986	0.235114
-0.3828	0.643075	-0.165283	0.083699
-0.420571	0.412917	-0.0923444	0.258892
-0.168468	0.645339	-0.0690453	0.0980301
-0.338592	0.518494	-0.184503	0.393025
-0.38007	0.587448	0.0865058	0.143133
-0.4693	0.269362	0.00244488	0.101962
-0.216343	0.524716	0.0420291	0.0316599
-0.239474	0.576339	-0.210296	-0.0484897
-0.152455	0.526634	0.0261912	0.0425487
-0.259006	0.550672	-0.189995	-0.0468206
-0.196551	0.463129	-0.26118	-0.111397
-0.339169	0.592629	-0.0480325	0.100025
-0.305386	0.59481	-0.00485911	0.0365816
-0.371846	0.519724	-0.0669096	0.165029
-0.258369	0.691863	-0.0366518	0.142992
-0.179379	0.523103	-0.193641	0.0201898
-0.288861	0.470527	0.0776341	0.267795
-0.257008	0.510377	-0.150912	0.325537
-0.245619	0.577368	-0.0644469	-0.0600153
-0.471873	0.393422	-0.141261	-0.0886527
-0.102474	0.505848	-0.179294	-0.0541613
-0.328787	0.418935	-0.0686624	0.241654
-0.253076	0.561212	-0.252105	0.0310884
-0.151009	0.50653	-0.209359	0.0337154
-0.28436	0.639356	-0.105549	-0.00626998
-0.233078	0.588794	-0.293338	-0.0378488
-0.305881	0.5819	0.0457066	0.237
-0.0487216	0.43996	0.0178239	0.277985
-0.216394	0.509102	0.137445	0.347062
-0.257731	0.556351	-0.0568571	0.0721211
-0.234886	0.567568	-0.0431405	-0.0576341
-0.274103	0.502841	-0.261616	0.124065
-0.249465	0.554355	-0.0613458	0.174264
-0.291875	0.508919	-0.259851	0.156084
-0.307945	0.636311	-0.236673	0.0435661
-0.335322	0.563964	-0.227522	0.00410052
-0.194398	0.44011	0.134352	0.149347
-0.199487	0.670089	0.311937	0.0961348
-0.0177209	0.7742	-0.014685	0.0807018
-0.265249	0.492292	-0.254329	0.0920415
-0.229065	0.495483	-0.222997	0.202927
-0.242121	0.383022	0.0882659	0.0813135
-0.149278	0.578827	-0.140365	0.335389
-0.121424	0.492956	-0.0832321	0.0889084
-0.27332	0.474882	-0.152273	0.369445
-0.12908	0.586233	-0.130096	0.0481377
-0.0867947	0.448767	0.000289202	0.280837
-0.210623	0.534524	0.206785	-0.146189
-0.219124	0.479231	-0.185069	0.0445824
-0.167319	0.617762	0.000591166	0.139688
-0.177576	0.38215	0.0305018	0.123971
-0.130684	0.533508	0.0772442	-0.030564
-0.298593	0.458877	-0.0831451	0.121841
-0.109267	0.452094	0.00963852	-0.0105531
-0.22247	0.654848	-0.103661	-0.0317109
-0.152422	0.480371	-0.31507	0.0363572
-0.20788	0.54282	-0.292594	0.106685
-0.373421	0.650821	-0.019829	0.142574
-0.15676	0.518818	-0.0719458	0.0787247
-0.183766	0.3762	-0.0278019	0.206313
-0.168259	0.467651	-0.22703	0.0577629
-0.448986	0.442827	0.00962547	0.30963
-0.257714	0.446555	-0.075678	0.135732
-0.457758	0.539489	0.0366167	0.388934
-0.262422	0.564328	0.106429	0.401514
-0.281939	0.599818	-0.0590812	0.276063
-0.238346	0.641595	-0.0215082	0.082267
-0.234994	0.427671	-0.281221	0.256938
-0.412364	0.491949	-0.0213626	0.320332
-0.0838071	0.487669	-0.257983	0.0857213
-0.290127	0.574578	-0.152516	0.270075
-0.0671507	0.509741	0.092276	0.420644
-0.203137	0.583151	-0.038556	0.0990315
-0.462341	0.593287	0.194765	0.152168
-0.0475003	0.522203	-0.0678438	0.2562
-0.453814	0.610306	0.209792	0.125749
0.082329	0.23493	-0.230541	-0.102832
-0.0668002	0.297385	-0.0189086	-0.243126
0.159531	0.302482	-0.0549005	-0.137688
-0.0937811	0.172995	0.0492423	-0.0148011
0.0315418	0.310362	-0.201598	-0.00373235
0.0992353	0.301389	-0.136275	-0.0649892
0.0159108	0.266677	-0.190241	-0.18013
-0.104597	0.232508	-0.166377	0.0026341
0.0333838	0.241055	-0.179313	-0.144423
-0.211888	0.174535	-0.205535	0.141421
-0.0341412	0.300616	-0.303035	-0.185421
-0.00258111	0.416267	-0.361632	0.0320414
0.0474653	0.148044	-0.0361862	0.0402398
-0.123018	0.372966	0.0319499	0.0623453
-0.200427	0.230947	-0.0737135	0.105585
-0.0315467	0.38979	0.12168	0.0780282
-0.168521	0.236388	0.0044215	0.164427
0.0497969	0.461155	-0.101139	-0.00491138
-0.093795	0.209839	-0.130199	-0.0360874
0.000906405	0.335552	-0.143343	0.212373
-0.0277701	0.320602	-0.270853	0.227837
-0.0340015	0.172189	-0.0933038	-0.111839
-0.102485	0.269242	-0.110425	0.149425
-0.0308157	0.241297	-0.232663	0.0137368
-0.118138	0.0856951	-0.179297	0.105054
-0.0139587	0.295181	-0.176853	-0.204038
-0.166609	0.275805	-0.231025	0.09432
-0.0180864	0.263314	-0.0757608	0.106165
-0.276985	0.321621	-0.145842	-0.015841
-0.119355	0.183628	0.0702574	0.151018
0.084405	0.392489	0.0481173	0.000771731
-0.0304782	0.172339	-0.170426	0.169764
0.0498311	0.225204	-0.00731158	0.0180481
-0.204971	0.0831605	-0.272305	0.162593
-0.371314	0.233352	-0.0819929	0.00253242
0.0131343	0.273821	-0.0875903	0.163545
-0.226076	0.230778	0.092216	0.00748125
0.191791	0.344649	-0.0523346	0.076202
-0.201968	0.367898	-0.286428	-0.0045301
-0.0784573	0.132418	-0.00699987	0.0934111
0.0248148	0.38685	-0.0868164	-0.183682
-0.14794	0.267385	-0.206831	0.184382
0.0300991	0.223378	-0.23156	0.196502
-0.107412	0.207553	-0.0438969	0.111968
-0.1956	0.0745428	-0.158265	-0.061148
-0.0145217	0.316668	-0.0634671	0.176097
-0.215535	0.302232	-0.176507	-0.0610369
-0.0864708	0.339829	0.0352104	0.101551
-0.0104195	0.28131	-0.187314	-0.10602
-0.0815456	0.354414	-0.141981	-0.14864
-0.211693	0.335475	-0.240151	0.0266515
-0.0258039	0.261613	-0.04934	-0.107941
-0.0151153	0.260385	-0.177172	0.17462
0.0669371	0.253859	-0.270925	-0.0115397
-0.0973269	0.081133	-0.259107	0.0543259
0.0212151	0.231437	-0.192013	0.312426
-0.028537	0.0862305	-0.238146	0.0794906
-0.276008	0.199295	-0.0834767	0.0638703
-0.128069	0.290053	-0.18378	0.120583
-0.313955	0.104479	-0.213361	0.124764
-0.0902487	0.174216	-0.168409	0.0726852
-0.0427121	0.231275	-0.121007	0.149701
0.0723128	0.184658	-0.111059	0.134735
-0.146653	0.163351	-0.228279	0.125264
-0.0464205	0.199767	-0.062023	0.216494
-0.259562	0.113604	-0.16834	-0.0362713
-0.128282	0.206701	0.0877846	0.00328866
0.0923021	0.360667	0.0246365	0.151438
-0.0682363	0.359669	0.0701793	0.152623
-0.17084	0.181991	-1.17978e-05	-0.0990555
0.0129908	0.230008	-0.167298	-0.115479
-0.358367	0.224629	-0.0565989	-0.0421396
0.13718	0.357411	-0.0334013	0.0339471
-0.242363	0.230352	-0.0431512	0.109889
-0.240488	0.134931	-0.100199	0.117528
0.0248487	0.129266	-0.0696122	0.045604
-0.237173	0.207713	0.0393781	-0.0339996
-0.23367	0.194104	0.0391335	0.000358053
-0.193102	0.180677	0.0437591	0.0294928
0.041843	0.321855	-0.0259422	-0.179753
-0.0685345	0.377944	0.00427771	0.0932228
0.0109913	0.16004	-0.189685	-0.00455561
0.0179405	0.211913	-0.100136	0.193089
-0.0506655	0.118719	-0.175988	0.132525
-0.127677	0.26953	0.0328824	0.0404835
-0.111468	0.195365	0.0823916	0.118166
-0.0898166	0.101295	-0.092153	0.094752
-0.107022	0.162708	0.0444656	0.104628
-0.0321259	0.176674	-0.115071	0.157321
0.0426049	0.209575	-0.238746	0.236995
-0.0586544	0.213487	-0.167694	0.173908
0.0084134	0.224191	-0.14332	0.232456
0.057993	0.21215	-0.125111	0.0781843
-0.0301414	0.305748	0.0794167	0.180269
-0.0857507	0.386459	0.101262	0.0587507
-0.00121502	0.206451	-0.175704	0.120433
0.0147611	0.268361	-0.239941	0.216909
-0.040193	0.165477	0.0264107	0.135556
-0.0299393	0.233127	-0.0798366	0.102416
-0.110896	0.227554	-0.0231295	-0.0599165
0.0716397	0.172554	-0.208946	0.131109
0.0770993	0.223684	-0.201116	0.0805233
0.00452885	0.427942	-0.0903405	-0.124445
-0.0310953	0.289186	-0.102792	-0.0743743
-0.164842	0.346489	-0.0761481	-0.00179462
-0.0173466	0.227506	0.0589375	0.00645559
-0.0499733	0.258764	-0.111196	0.149072
-0.15584	0.216516	0.0925496	-0.0199428
-0.0278355	0.172423	0.049843	0.0917999
-0.118766	0.401243	0.121001	-0.109998
-0.124536	0.315408	-0.00898738	0.054739
-0.111895	0.227706	-0.151989	0.119267
-0.0495587	0.27047	0.0558349	0.064854
-0.135738	0.257073	0.0412581	0.121327
-0.0165797	0.158842	-0.0723857	-0.042189
-0.220855	0.371282	0.0059612	-0.0902263
-0.0583476	0.416048	-0.0272198	-0.0701518
-0.0852066	0.362482	-0.132411	-0.0270505
-0.00957338	0.210101	-0.169392	-0.00859451
0.0284576	0.25188	-0.117154	-0.0605677
-0.124782	0.253399	-0.0838235	0.23969
-0.0943647	0.240953	-0.117946	0.0719806
-0.22697	0.297615	-0.165303	0.178948
-0.149432	0.154084	-0.0559182	0.188254
-0.0291996	0.226277	-0.100661	0.0920801
-0.0874465	0.31732	-0.103842	0.181829
-0.0630649	0.225759	-0.0970429	0.175875
-0.258804	0.21057	0.000754951	0.0689652
-0.0918822	0.120094	-0.175558	0.128739
-0.132617	0.201324	-0.106151	-0.0237844
-0.0806548	0.18291	0.0277226	0.157871
0.0169076	0.179717	-0.097951	0.178378
0.0649648	0.15575	-0.0617859	0.0811068
-0.147935	0.263453	0.0954377	-0.0875825
-0.0214215	0.243382	0.0172011	0.138294
0.0949493	0.235923	-0.0267891	0.222761
0.0564824	0.248683	-0.00420344	0.0742235
-0.238703	0.318837	-0.0349597	0.14067
-0.239783	0.194938	-0.0883316	0.158416
-0.0716521	0.247854	0.0242044	0.0456862
-0.179044	0.149129	-0.0876998	0.177051
-0.140879	0.313675	-0.178216	0.141719
-0.101787	0.257464	-0.0809499	0.25952
0.00815022	0.271879	-0.117288	0.228659
-0.140966	0.309923	-0.193445	0.186199
-0.190994	0.235855	-0.121943	0.162208
-0.0133741	0.196691	-0.0585877	0.225403
-0.0565439	0.246759	0.00993504	0.254067
-0.150003	0.135967	-0.121998	0.213335
-0.149934	0.266721	-0.0871133	0.201996
0.00362756	0.220159	-0.0912558	0.178039
-0.0441261	0.215548	-0.172764	0.187716
-0.110912	0.243031	-0.0175086	0.255291
-0.0607449	0.225408	-0.157696	0.242949
-0.117849	0.276745	-0.11707	0.243534
-0.0276171	0.154062	-0.0896827	0.0249487
-0.115228	0.278175	-0.147549	0.227231
-0.0432788	0.188486	-0.134111	0.192335
-0.0873824	0.1819	-0.0893253	0.205417
-0.0488644	0.312945	-0.0542822	-0.0229906
-0.113069	0.261256	-0.0988727	-0.173244
-0.0494882	0.165699	-0.0591099	0.040681
-0.0689385	0.136645	0.0153667	0.0729896
-0.134334	0.128107	-0.0418585	0.106371
0.0277306	0.0928025	-0.205861	-0.0329567
-0.154105	0.207595	-0.0926517	0.110241
-0.119672	0.0912265	-0.160071	0.129571
-0.0339706	0.264681	0.0807488	0.153167
-0.0484402	0.30764	-0.00521751	0.0633081
-0.0288358	0.184878	-0.0307217	0.0301367
-0.0796927	0.269753	0.0180261	0.233228
-0.0367415	0.146157	-0.0309287	0.0980656
-0.0757511	0.302725	-0.0326925	0.261786
-0.0145301	0.208065	-0.0164256	0.0491203
-0.0990967	0.233434	0.0342737	0.00195467
0.0829791	0.211043	-0.041693	0.0606849
-0.302484	0.251606	-0.128511	0.0237351
-0.219026	0.240918	-0.0924346	0.144229
-0.114026	0.181711	-0.100544	0.134019
-0.304368	0.117822	-0.0512738	-0.0100752
0.0843895	0.393847	0.0571886	-0.0311387
0.146031	0.353781	0.0486176	-0.0223341
-0.0198137	0.107693	-0.0478214	0.0726788
-0.00347015	0.18292	-0.0100659	0.0556639
-0.0923757	0.185593	0.0268395	-0.0459375
-0.106846	0.181711	-0.173651	0.181322
-0.278232	0.0371113	-0.208237	-0.117977
-0.336644	0.0519755	-0.21654	-0.00968925
-0.0683156	0.166554	-0.138642	0.184273
-0.344577	0.182143	-0.125784	-0.00600447
-0.224377	0.103162	-0.18339	0.181305
-0.129534	0.127661	-0.17327	0.145163
-0.0394766	0.150079	0.0150473	0.0252336
-0.156595	0.193958	-0.0173205	0.193787
-0.223999	0.150178	0.0077356	0.0463909
0.0126312	0.164597	0.0364497	0.0992376
-0.116641	0.163347	0.0418534	0.0882613
-0.115884	0.190562	-0.0200641	0.228599
-0.0506269	0.23698	0.0734991	0.169393
-0.20435	0.135415	-0.0897609	0.166189
-0.110727	0.0641344	-0.0906787	0.0719288
-0.0959745	0.367131	0.00416311	0.0905823
-0.0855403	0.363095	0.0265332	0.0274602
-0.143518	0.258662	-0.0234664	0.0638443
0.0995488	0.462414	-0.197434	-0.127074
-0.0252674	0.296727	-0.10213	-0.18227
0.00680708	0.107096	-0.1094	0.0810951
-0.086446	0.241765	-0.167346	-0.1613
-0.147537	0.242191	0.00350251	0.0526116
-0.165329	0.180953	-0.0423652	0.0803842
-0.0468717	0.251621	0.0772367	0.152659
0.0272733	0.192029	-0.0312565	0.126299
-0.0170224	0.164609	0.0077231	0.0615219
-0.109519	0.280036	-0.00173046	0.0895132
-0.126456	0.181932	0.0494079	0.0711675
-0.0464853	0.153096	-0.0152281	0.0936355
-0.0628755	0.367422	-0.0270723	-0.0123177
-0.0747227	0.0968878	-0.136884	0.0908658
0.0163475	0.191939	-0.211866	-0.133283
-0.131489	0.339828	0.0704729	0.174293
-0.00253359	0.198238	-0.124988	0.068383
0.0344982	0.381939	0.0836932	0.0134453
-0.153794	0.193028	-0.0327094	0.164739
0.0294478	0.1759	-0.17673	-0.0352027
-0.23879	0.146767	-0.150723	0.00130453
-0.0193863	0.255336	-0.074844	0.018043
-0.129838	0.217612	-0.0744697	0.21113
-0.228913	0.299704	0.0570026	-0.0443831
-0.32561	0.1108	-0.113807	0.051797
-0.247639	0.0958384	-0.177062	0.0957899
-0.0730512	0.364799	0.115709	0.0356478
-0.408347	0.196145	-0.0581043	0.0831919
-0.111099	0.0580203	-0.209713	0.0570274
0.0402222	0.378014	-0.130393	0.222311
-0.241003	0.101608	-0.219415	0.0734205
-0.0729157	0.0515951	-0.271971	0.0589573
-0.293911	0.259548	-0.0768901	0.107127
-0.240641	0.310555	-0.249074	0.140877
-0.101033	0.362896	0.00109854	0.174504
-0.146478	0.14181	-0.108539	0.0865936
-0.158213	0.254507	-0.172284	0.0509797
-0.0953429	0.159738	-0.00951662	0.0611934
-0.189765	0.288162	-0.0428181	0.213055
-0.100084	0.340004	-0.153941	-0.0186637
-0.106078	0.215069	-0.00917766	0.151095
0.00873483	0.186043	-0.0227331	0.180407
-0.00424473	0.18821	-0.119204	0.0473212
-0.122829	0.311977	-0.053936	0.00301845
0.0135214	0.342723	-0.111447	0.24796
-0.106644	0.325502	0.0328303	0.104815
-0.0545755	0.234077	-0.0730609	0.151397
-0.0602827	0.248783	-0.0850651	0.226275
-0.0387304	0.34512	0.0365007	0.161638
-0.0253069	0.444068	0.0642324	-0.14402
-0.0450797	0.378448	-0.203807	0.104278
-0.0984608	0.391296	-0.301872	-0.0704899
-0.0787516	0.164606	-0.19803	0.235371
-0.000689928	0.319677	-0.0696435	0.171548
-0.164771	0.269335	-0.0380291	0.152295
-0.0637193	0.512211	-0.227658	-0.0252092
-0.178976	0.430359	-0.329983	-0.0487646
-0.0598623	0.353922	-0.176694	0.174994
-0.0783932	0.433431	-0.1819	-0.0524867
-0.130929	0.123866	-0.210381	0.152512
-0.179911	0.145122	-0.0491217	0.136459
-0.0895929	0.3621	-0.336315	0.14365
-0.107835	0.299589	-0.0846847	0.260078
-0.0883986	0.356893	0.0743266	0.192591
-0.0938784	0.27477	-0.128891	-0.0543603
-0.258337	0.314893	-0.249877	0.156614
-0.197531	0.347839	-0.119338	0.081912
-0.0300202	0.221944	-0.0732283	0.175759
-0.171419	0.290328	-0.122085	0.156551
-0.0736518	0.0798717	-0.0957329	0.0644827
-0.0937367	0.117984	-0.0927409	0.0868868
-0.024212	0.107535	-0.00996166	0.0960076
-0.0748746	0.07505	-0.195738	0.0405562
-0.014268	0.117856	-0.0483614	0.028799
-0.0807561	0.131886	-0.125551	0.171169
-0.0142899	0.152761	-0.0961063	-0.0247637
-0.0240034	0.305857	-0.0205111	-0.146659
-0.188089	0.211333	-0.00464417	0.203982
-0.0887399	0.251269	-0.0477861	0.0523318
-0.109951	0.112324	-0.0762765	0.0694277
-0.0798749	0.187823	-0.0136605	0.137275
-0.06323	0.195212	0.0021394	0.0218462
-0.0658705	0.336858	-0.0871955	-0.104232
-0.119201	0.412172	-0.159295	-0.0823636
-0.098328	0.143758	-0.137298	0.177508
-0.155047	0.230845	-0.136395	0.181438
-0.102353	0.183178	-0.0642661	0.22309
-0.0284093	0.427036	-0.0509001	-0.0646528
-0.0816067	0.24253	-0.113476	0.179724
0.0372492	0.337329	-0.186773	-0.00954713
-0.118605	0.219916	-0.0243223	0.0480131
-0.204324	0.353502	-0.273487	0.190102
-0.157802	0.331361	-0.19944	0.112332
-0.174456	0.350669	-0.22679	0.0967372
-0.0611753	0.224601	-0.0646385	-0.0385675
-0.128476	0.298347	-0.197051	0.130476
-0.0578461	0.445694	-0.194928	0.0259542
-0.0433704	0.40638	-0.265502	-0.009504
-0.030088	0.219915	-0.355162	0.174079
-0.117292	0.19919	-0.131389	0.207736
-0.113129	0.160721	-0.0886488	0.250178
0.0506217	0.201888	-0.00359684	0.215631
0.0100233	0.436984	-0.14515	-0.0702395
-0.104658	0.170296	0.0199791	0.12793
0.0702411	0.227125	-0.185912	0.128696
0.0123143	0.322615	-0.447507	0.108058
-0.019817	0.234612	-0.0649348	0.0976577
-0.0574459	0.312115	-0.356329	0.177878
0.0156802	0.241689	-0.0289005	0.25042
-0.282457	0.258307	-0.173836	0.0807035
-0.0562649	0.251316	-0.0692411	0.137646
-0.0300825	0.296905	-0.430777	0.103951
0.0908191	0.347266	-0.230398	-0.00179255
0.01802	0.315551	0.0185252	-0.16561
-0.0601546	0.495946	-0.147065	-0.0948559
0.0440255	0.491077	-0.144275	0.240969
0.0138843	0.293645	-0.344164	0.192012
0.00628993	0.404271	-0.318118	0.0504592
-0.146154	0.211555	-0.382246	0.0760529
0.00769678	0.320121	-0.117075	-0.148701
-0.165356	0.283661	-0.199215	0.209073
-0.0186815	0.431485	-0.168774	-0.0576676
0.211386	0.299297	-0.281441	-0.0795534
-0.0614548	0.405304	-0.173043	0.201348
-0.358719	0.250328	-0.0954099	0.249513
-0.120088	0.245923	-0.00505175	0.290027
-0.135497	0.383274	-0.105514	0.283487
-0.184427	0.288584	-0.0753656	0.46012
-0.0916759	0.242026	-0.157663	0.392816
-0.220194	0.155475	-0.0623928	0.46297
-0.327012	0.256168	-0.0618619	0.410724
-0.180141	0.170133	-0.14832	0.401068
-0.300589	0.166354	-0.207793	0.234968
-0.280349	0.0811852	-0.204578	0.226609
-0.400834	0.13109	-0.122288	0.359338
-0.324506	0.195582	-0.121166	0.38342
-0.316497	0.191487	-0.126552	0.243922
-0.211241	0.164515	-0.0977621	0.247432
-0.10946	0.200195	-0.213343	0.398818
-0.215875	0.0948821	-0.0972953	0.355839
-0.260421	0.215096	-0.148338	0.256534
-0.169407	0.286933	-0.0461323	0.325983
-0.352553	0.239873	-0.107434	0.415134
-0.330956	0.0913683	-0.107249	0.296976
-0.152581	0.209653	-0.00802002	0.270721
-0.131919	0.271259	-0.156836	0.276464
-0.377122	0.216481	0.0431014	0.272888
-0.411204	0.254444	0.0651417	0.300642
-0.342068	0.214661	-0.141861	0.276293
-0.310977	0.152044	-0.114658	0.461471
-0.0552921	0.186875	-0.133176	0.347058
-0.452047	0.313384	-0.11735	0.233192
-0.148249	0.378092	0.0923201	0.397762
-0.148435	0.251911	-0.0209504	0.341047
-0.370404	0.270727	-0.0372468	0.161374
-0.281171	0.311618	-0.158626	0.238148
-0.267911	0.0674689	-0.0896615	0.280793
-0.266635	0.0761962	-0.0891906	0.362591
-0.263926	0.418084	-0.117279	0.440479
-0.272996	0.264436	-0.0907866	0.541368
-0.123561	0.165495	-0.152021	0.367922
-0.379136	0.164044	-0.195999	0.296269
-0.405037	0.226455	-0.126304	0.398877
-0.413829	0.107625	-0.102079	0.323215
-0.216711	0.145912	-0.136343	0.2782
-0.280638	0.122101	-0.105296	0.403397
-0.169365	0.43811	-0.108396	0.446513
-0.123845	0.217386	-0.133267	0.355388
-0.0945965	0.166847	-0.151529	0.515413
-0.138256	0.190409	-0.128926	0.330496
-0.300383	0.185938	-0.046402	0.21803
-0.349217	0.145391	-0.109695	0.376225
-0.332895	0.115955	-0.167868	0.432818
-0.497373	0.291253	-0.0456202	0.228645
-0.274668	0.0827917	-0.170724	0.381143
-0.203773	0.154634	-0.259261	0.369929
-0.43684	0.277832	-0.13554	0.356041
-0.299214	0.236695	-0.121653	0.411791
-0.174455	0.13642	-0.139091	0.439523
-0.235849	0.16581	-0.0684294	0.44836
-0.409873	0.363707	-0.13276	0.419697
-0.234778	0.100868	-0.0579419	0.373826
-0.267468	0.141663	-0.165161	0.34804
-0.236641	0.304898	-0.065275	0.335332
-0.371447	0.155261	-0.140052	0.374015
-0.27975	0.125257	-0.0358546	0.29905
-0.398368	0.316411	-0.0586277	0.592068
-0.1457	0.203229	-0.132999	0.307805
-0.235205	0.11763	-0.0444631	0.33394
-0.31907	0.291889	-0.135784	0.161462
-0.177712	0.227486	0.0240401	0.406255
-0.429242	0.159162	-0.049893	0.383752
-0.39444	0.135355	0.0689184	0.353718
-0.347281	0.357957	-0.0507151	0.279471
-0.308394	0.123814	0.0456343	0.325727
-0.46458	0.181104	-0.107287	0.310388
-0.406542	0.267891	-0.0741514	0.231489
-0.296333	0.150528	-0.0646865	0.366608
-0.402452	0.249844	-0.0390824	0.342148
-0.417047	0.35705	0.108483	0.344302
-0.452594	0.243984	0.0313749	0.381623
-0.29008	0.270596	0.0959561	0.38364
-0.22394	0.131457	-0.140744	0.32528
-0.430061	0.212129	-0.0308556	0.291394
-0.373308	0.273917	0.0208722	0.367535
-0.230076	0.128207	-0.0689963	0.395388
-0.272926	0.231499	0.0196193	0.3231
-0.293813	0.222972	0.0424771	0.285883
-0.482582	0.341118	-0.0960268	0.393596
-0.42482	0.33782	-0.0224003	0.389387
-0.220416	0.214633	-0.110017	0.203911
-0.406636	0.351803	-0.119788	0.370338
-0.305606	0.271252	0.166253	0.429895
-0.311966	0.152394	-0.0411693	0.512023
-0.265229	0.366425	0.084356	0.361306
-0.27561	0.155246	-0.176615	0.37658
-0.417389	0.264815	0.111013	0.626694
-0.382994	0.209461	0.0881357	0.568689
-0.25009	0.212448	-0.152906	0.379827
-0.138081	0.168993	-0.0554815	0.261491
-0.275767	0.142331	-0.0500037	0.437142
-0.177831	0.287613	0.0208003	0.234043
-0.304993	0.415253	0.000310822	0.433314
-0.178655	0.142695	-0.0261344	0.353426
-0.172839	0.118753	-0.133514	0.261569
-0.270245	0.235778	0.00519112	0.295549
-0.203945	0.0873272	-0.059379	0.372769
-0.324149	0.334739	0.146474	0.403844
-0.1679	0.309268	0.0429595	0.259701
-0.182781	0.306999	0.079784	0.344071
-0.278312	0.298109	0.0540375	0.496756
-0.470587	0.224455	0.122136	0.504335
-0.149196	0.275863	-0.161037	0.313678
-0.227101	0.20357	0.0308057	0.323085
-0.329395	0.213334	0.0829042	0.353574
-0.300599	0.167649	0.0793505	0.417645
-0.156057	0.354474	0.0720288	0.370113
-0.235384	0.108836	-0.0307564	0.317941
-0.221503	0.286177	0.0400362	0.29905
-0.377977	0.254858	0.128647	0.373852
-0.291378	0.215572	0.00121701	0.352784
-0.261439	0.183743	-0.061525	0.213115
-0.196438	0.38445	-0.188497	0.295588
-0.23812	0.166207	-0.170876	0.448761
-0.135004	0.30689	-0.0177997	0.388582
-0.262259	0.202352	0.00905445	0.493785
-0.124214	0.162345	-0.0696454	0.289403
-0.254129	0.295502	-0.126695	0.358601
-0.200206	0.256642	-0.0395432	0.452956
-0.145612	0.201626	-0.0713187	0.555438
-0.183233	0.221213	-0.02859	0.322191
-0.190464	0.192498	-0.163467	0.317411
-0.201799	0.1766	-0.0427626	0.317935
-0.133543	0.351368	-0.016023	0.423653
-0.240401	0.230559	-0.0816316	0.231976
-0.260682	0.441184	-0.043244	0.509015
-0.0813903	0.265082	-0.0735661	0.506753
-0.383883	0.237508	-0.210322	0.555704
-0.342205	0.356765	-0.292909	0.495346
-0.195069	0.296169	-0.0542609	0.543853
-0.279479	0.295988	-0.176892	0.36219
-0.0728068	0.23572	-0.12893	0.441881
-0.296145	0.130484	-0.12999	0.450395
-0.138683	0.139201	-0.106409	0.278737
-0.33222	0.222526	-0.194118	0.439297
-0.137514	0.411711	-0.124559	0.340865
-0.200365	0.162004	-0.24734	0.498967
-0.178766	0.30613	-0.139511	0.304609
-0.123012	0.213706	-0.134387	0.416286
-0.343291	0.325492	-0.220407	0.53517
-0.279516	0.268061	-0.074645	0.21484
-0.197944	0.186513	-0.079761	0.414802
-0.271445	0.452677	-0.111838	0.383674
-0.310137	0.482457	-0.0207725	0.449386
-0.231123	0.185575	-0.0655751	0.310145
-0.267052	0.196436	-0.110114	0.322672
-0.272511	0.297584	-0.0183649	0.487532
-0.186924	0.281583	0.078534	0.273655
-0.192343	0.33376	0.0376985	0.523255
-0.106732	0.327109	-0.00218409	0.344705
-0.285078	0.248176	-0.130334	0.505007
-0.164973	0.406403	0.0929188	0.471296
-0.0926088	0.446777	-0.0817106	0.343614
-0.223652	0.107945	-0.0858243	0.412689
-0.289266	0.189421	-0.0221518	0.276025
-0.00523745	0.219936	-0.17537	0.344564
-0.288866	0.290974	-0.0682795	0.559693
-0.268761	0.289552	-0.184417	0.422799
-0.232606	0.390511	-0.0867173	0.445628
-0.289804	0.345397	0.0515865	0.581971
-0.228876	0.381568	-0.19765	0.444866
-0.114599	0.23617	0.0685489	0.253637
-0.242529	0.292568	-0.0889699	0.228386
-0.254856	0.273086	-0.0859418	0.297882
-0.223684	0.252374	-0.0790033	0.58324
-0.195878	0.11541	-0.11465	0.427349
-0.368935	0.101828	0.0310138	0.280276
-0.127303	0.166857	-0.166265	0.31247
-0.141164	0.155675	-0.190184	0.366722
-0.262836	0.349572	-0.0696365	0.465466
-0.1972	0.330584	-0.044445	0.611999
-0.12262	0.232088	-0.216807	0.27058
-0.183827	0.12658	-0.100106	0.573548
-0.204578	0.311403	-0.0110791	0.521475
-0.152007	0.219964	-0.207517	0.330191
-0.200936	0.280668	-0.174256	0.427697
-0.158145	0.305605	-0.0116635	0.543908
-0.103565	0.199482	-0.212459	0.287238
-0.171615	0.359308	-0.18041	0.301267
-0.228025	0.212988	0.0449891	0.427738
-0.143912	0.209874	-0.134797	0.596863
-0.176063	0.345895	-0.0178214	0.467115
-0.367795	0.272233	0.0686074	0.469985
-0.162762	0.203556	-0.222403	0.389718
-0.248816	0.23065	-0.0303266	0.393137
-0.107408	0.244036	-0.171052	0.282177
-0.18922	0.209691	-0.147253	0.358899
-0.235974	0.230224	-0.00912866	0.507677
-0.200466	0.315689	0.0486905	0.473931
-0.145928	0.169183	-0.140799	0.387942
-0.197868	0.226265	-0.165487	0.347199
-0.359456	0.202965	0.0262631	0.510223
-0.244351	0.157332	0.0770547	0.292325
-0.253306	0.21237	-0.100924	0.438189
-0.221559	0.0824855	-0.0827101	0.428687
-0.230925	0.241333	-0.0875626	0.484767
-0.228646	0.23625	-0.0495777	0.307889
-0.208927	0.234561	0.0661207	0.311084
-0.357216	0.254972	-0.072464	0.519692
-0.331036	0.261033	-0.0691103	0.726081
-0.331202	0.236305	-0.188664	0.59218
-0.262643	0.277546	0.0175062	0.200765
-0.280827	0.340346	-0.214504	0.408216
-0.279215	0.308335	-0.0974181	0.579176
-0.244079	0.311921	-0.108493	0.356573
-0.403491	0.395913	-0.0473652	0.623301
-0.260007	0.237883	-0.125592	0.580933
-0.323637	0.327669	-0.110301	0.561179
-0.307436	0.291964	-0.0867339	0.349534
-0.219276	0.076538	-0.0320619	0.323258
-0.196263	0.483626	-0.153944	0.447994
-0.38967	0.186568	0.153394	0.439421
-0.403873	0.3191	-0.0723792	0.598509
-0.42314	0.319162	-0.128286	0.576
-0.354366	0.304032	-0.120394	0.337027
-0.270681	0.220006	-0.0628288	0.499984
-0.178606	0.151937	-0.0983205	0.515927
-0.284485	0.144206	0.0907783	0.364552
-0.254901	0.33242	0.101024	0.349209
-0.280823	0.1682	-0.0249303	0.463263
-0.281049	0.196683	-0.0922971	0.633643
-0.140802	0.309767	-0.0425202	0.307235
-0.166133	0.242319	-0.0798483	0.392122
-0.177479	0.427466	0.0403038	0.382573
-0.383438	0.215585	-0.19439	0.485675
-0.369823	0.292913	-0.130778	0.609129
-0.335617	0.21852	-0.138748	0.709956
-0.193309	0.187568	-0.128744	0.476004
-0.230331	0.244344	-0.0764094	0.216608
-0.211271	0.112888	-0.15295	0.390429
-0.105732	0.250303	-0.0379263	0.482451
-0.137036	0.271025	-0.0512919	0.457577
-0.207363	0.171141	-0.050396	0.422498
-0.129298	0.236063	-0.0715618	0.408808
-0.162199	0.170064	-0.017504	0.40221
-0.221369	0.21724	-0.0759813	0.325167
-0.173453	0.169296	-0.100057	0.284998
-0.153755	0.232979	0.036784	0.277999
-0.213091	0.113339	-0.108335	0.319973
-0.225051	0.120742	-0.137772	0.502004
-0.22605	0.0745135	-0.0472821	0.302694
-0.120336	0.133191	-0.0798941	0.320578
-0.267092	0.290865	-0.0436383	0.357786
-0.256791	0.148985	-0.125458	0.459733
-0.14842	0.135227	-0.0671682	0.453204
-0.217467	0.138126	-0.105074	0.53423
-0.216317	0.180176	-0.0134027	0.285257
-0.193676	0.190915	-0.0831046	0.442765
-0.159622	0.141487	-0.101747	0.336407
-0.410143	0.263713	0.0157299	0.161094
-0.241722	0.241246	-0.103732	0.297429
-0.197979	0.300266	0.00231517	0.396662
-0.361559	0.180067	0.0462338	0.422791
-0.407089	0.160308	-0.119702	0.181723
-0.0903173	0.292999	-0.203549	0.3662
-0.155847	0.210869	-0.055784	0.289635
-0.382758	0.225836	-0.0956743	0.40599
-0.314965	0.14859	0.0826932	0.452805
-0.387662	0.153996	0.0603754	0.262829
-0.28985	0.209844	0.113906	0.433543
-0.35602	0.286845	0.0003797	0.207911
-0.48138	0.164039	-0.0140504	0.307846
-0.284692	0.106396	-0.0863133	0.275696
-0.191536	0.118879	0.0313548	0.298389
-0.31445	0.141949	0.0815922	0.389994
-0.366762	0.129476	-0.0372046	0.366977
-0.299972	0.265138	-0.046702	0.166023
-0.341327	0.144517	-0.0221769	0.35224
-0.3458	0.235025	-0.150591	0.229562
-0.548961	0.382131	-0.130625	0.318304
-0.388279	0.222786	-0.0676403	0.307017
-0.310055	0.160377	0.00899756	0.440851
-0.429725	0.281419	0.0262843	0.300691
-0.3675	0.208676	-0.0248564	0.153329
-0.382835	0.413161	0.144061	0.430146
-0.286145	0.1754	0.0235803	0.349406
-0.203648	0.088229	-0.165	0.251079
-0.135285	0.200502	-0.0981017	0.277564
-0.324478	0.332187	-0.122642	0.28794
-0.176989	0.0952357	-0.148172	0.242156
-0.375797	0.416727	0.0214501	0.332963
-0.156751	0.27846	-0.022106	0.254149
-0.316121	0.390559	0.0747194	0.358983
-0.23349	0.115929	-0.139667	0.527359
-0.367921	0.265022	-0.244522	0.144657
-0.244876	0.385952	-0.0767719	0.395685
-0.445749	0.317818	-0.318858	0.262896
-0.154485	0.17718	-0.191549	0.28601
-0.355986	0.244809	-0.162928	0.292232
-0.148147	0.280363	-0.0277022	0.41295
-0.194107	0.135846	-0.124721	0.422976
-0.334998	0.120716	-0.244467	0.193857
-0.271014	0.326141	-0.0789523	0.377067
-0.135277	0.178528	-0.103562	0.482507
-0.196786	0.190281	-0.0387444	0.282468
-0.137477	0.163858	-0.153806	0.494473
-0.234767	0.261789	-0.0959318	0.497486
-0.232021	0.368064	0.0116541	0.308489
-0.219267	0.119941	-0.117082	0.27989
-0.330396	0.252782	-0.0671519	0.304356
-0.20905	0.231655	-0.128585	0.363801
-0.0948855	0.241158	-0.0190982	0.38012
-0.175859	0.128362	-0.0989992	0.385492
-0.271407	0.11213	-0.0804076	0.394831
-0.291454	0.289304	-0.104866	0.248596
-0.20954	0.182109	-0.0716643	0.425474
-0.234405	0.32196	0.0297602	0.270998
-0.0925755	0.240679	-0.0753679	0.381791
-0.273966	0.220623	-0.0401676	0.272499
-0.304128	0.263936	-0.00107567	0.447287
-0.197198	0.163646	0.0686394	0.280552
-0.146084	0.146088	-0.109571	0.292797
-0.178877	0.314414	-0.241741	0.326865
-0.195918	0.205304	0.00339464	0.292975
-0.247382	0.36749	-0.0673165	0.355348
-0.303758	0.154208	-0.164625	0.366772
-0.250451	0.165739	-0.220273	0.347905
-0.386944	0.0495485	-0.289849	0.273526
-0.240417	0.116632	-0.269443	0.420783
-0.203255	0.327313	-0.233951	0.27989
-0.368423	0.19182	-0.0121485	0.600817
-0.295171	0.197172	-0.124789	0.523352
-0.255597	0.348112	-0.198164	0.395995
-0.252585	0.341995	-0.0527534	0.336358
-0.157481	0.297116	-0.290282	0.404871
-0.177748	0.26062	-0.236826	0.300332
-0.225706	0.17911	-0.0957484	0.512417
-0.299404	0.306245	0.0854272	0.377181
-0.290224	0.331341	-0.109262	0.261885
-0.430234	0.348886	-0.168871	0.504025
-0.131781	0.130948	-0.0866072	0.290203
-0.173604	0.253976	-0.067706	0.354396
-0.18883	0.212441	0.0564525	0.241046
-0.151999	0.157983	-0.173787	0.386142
-0.123568	0.165441	-0.0841737	0.391189
-0.140359	0.15081	-0.0637027	0.454113
-0.328795	0.361649	0.00521821	0.406908
-0.259144	0.233766	0.0401547	0.463019
-0.20307	0.162145	-0.105105	0.483229
-0.17845	0.212875	-0.0036365	0.386173
-0.337561	0.228313	0.080082	0.501631
-0.079245	0.263529	-0.101599	0.485925
-0.182093	0.221804	-0.0422023	0.353342
-0.327639	0.251256	0.06564	0.492614
-0.228685	0.159062	0.0133209	0.367473
-0.245952	0.204163	-0.255803	0.429598
-0.200526	0.166027	-0.114139	0.4257
-0.297735	0.248232	-0.274294	0.411974
-0.188778	0.318388	0.0837055	0.31174
-0.182553	0.145112	-0.246373	0.438462
-0.316487	0.182082	-0.213527	0.257976
-0.286535	0.294752	-0.211618	0.313836
-0.234181	0.130092	-0.0925664	0.408072
-0.242159	0.420007	-0.233622	0.414205
-0.215985	0.143134	0.0216509	0.417011
-0.115701	0.183311	-0.236234	0.428715
-0.15593	0.122542	-0.00920503	0.347483
-0.118667	0.218442	-0.0603507	0.500363
-0.0504764	0.392144	-0.071411	0.347334
-0.186577	0.164937	-0.136799	0.427031
-0.386901	0.143571	-0.0582096	0.315693
-0.214928	0.134774	-0.192357	0.322246
-0.128374	0.149099	-0.126358	0.251666
-0.212337	0.190272	-0.09757	0.314097
-0.257795	0.216197	-0.112916	0.27152
-0.200203	0.349829	-0.0406963	0.573605
-0.296655	0.192074	-0.193688	0.428999
-0.197008	0.294807	-0.0192436	0.407853
-0.089026	0.230604	-0.436173	0.444644
-0.302305	0.343537	-0.18322	0.30777
-0.252738	0.154585	-0.203266	0.409813
-0.355893	0.328025	0.0362475	0.451403
-0.257695	0.181769	-0.138109	0.289125
-0.0833921	0.183387	-0.129139	0.276418
-0.207706	0.325286	-0.257357	0.288771
-0.313526	0.284025	-0.113236	0.30807
-0.275892	0.237648	-0.277826	0.491815
-0.541417	0.373267	-0.0588289	0.411601
-0.216811	0.133872	-0.179169	0.537011
-0.00508732	0.355112	-0.199147	0.370782
-0.192713	0.158375	-0.162032	0.491923
-0.280614	0.302693	-0.0928726	0.501749
-0.350263	0.171144	-0.0837605	0.533381
-0.401598	0.304577	-0.0130686	0.414685
-0.107213	0.293533	-0.0646838	0.512863
-0.284559	0.378966	-0.243693	0.365531
-0.367112	0.211994	-0.0885544	0.379587
-0.193509	0.184151	-0.167793	0.458884
-0.283453	0.322481	0.0664555	0.419948
-0.40142	0.173537	0.071291	0.387627
-0.268462	0.228484	-0.0630053	0.396047
-0.227104	0.20151	-0.0558974	0.38883
-0.338707	0.335097	-0.208497	0.462488
-0.377807	0.362679	0.0530467	0.389613
-0.204261	0.323671	-0.179483	0.51644
-0.22503	0.120484	-0.20127	0.49247
-0.30626	0.286694	-0.126072	0.286889
-0.0968431	0.450446	-0.0975564	0.431517
-0.234966	0.208855	-0.141918	0.239394
-0.469505	0.196356	-0.130904	0.457526
-0.247813	0.16775	-0.098895	0.538312
-0.293939	0.22406	-0.0937729	0.360248
-0.18655	0.303935	-0.0423989	0.530599
-0.245707	0.199991	-0.0572088	0.514973
-0.376622	0.193426	-0.023693	0.565794
-0.200708	0.323632	0.246644	0.152696
-0.0695953	0.192282	0.256224	0.0474808
-0.263919	0.151605	0.161016	0.148696
-0.253801	0.224326	0.178248	0.326316
-0.361782	0.226617	0.127216	0.262611
-0.518215	0.155837	0.188002	0.0562805
-0.0364808	0.48651	0.22228	0.331751
-0.435805	0.178074	0.159302	0.236666
-0.45277	0.304706	0.127195	0.153224
-0.547345	0.155428	0.274383	0.168281
-0.316377	0.279274	0.211306	0.285298
0.0187504	0.488738	0.550894	-0.0266061
-0.217269	0.27007	0.334672	0.162865
-0.144261	0.381573	0.48324	0.363991
-0.143289	0.407203	0.235959	0.295254
-0.261305	0.136439	0.198616	0.219551
-0.000656882	0.497614	0.383464	0.143881
-0.354269	0.197109	0.198258	0.321531
-0.2595	0.251833	0.21924	0.27488
-0.168535	0.0589394	0.329727	-0.0206957
-0.0986769	0.287921	0.360792	0.307284
-0.252365	0.317629	0.114401	0.000500516
-0.480657	0.125064	0.205457	0.283265
-0.158121	0.552264	0.429226	-0.161962
-0.13535	0.535818	0.297636	-0.0521866
-0.553892	0.4082	0.269317	0.159151
-0.0455602	0.321795	0.401245	-0.114974
-0.299308	0.184481	0.337854	0.000785921
-0.147641	0.346173	0.258972	0.213557
-0.0565914	0.403468	0.481657	0.267579
-0.189427	0.435332	0.160904	0.172699
-0.148503	0.0849053	0.375608	0.348845
-0.286758	0.196368	0.162623	0.232673
-0.142075	0.357809	0.281586	0.33486
-0.131999	0.134394	0.224935	0.256314
-0.378179	0.146353	0.294837	0.155474
-0.303405	0.136788	0.306926	0.0243604
-0.371838	0.414926	0.306269	0.321527
-0.325867	0.272429	0.204528	0.169505
-0.426868	0.194988	0.149716	0.263427
-0.342076	0.293607	0.07615	0.0822636
-0.508493	0.283789	0.226438	0.286027
-0.199505	0.257239	0.414954	0.251357
-0.453287	0.163258	0.233556	0.319312
-0.430608	0.0263101	0.262055	0.311566
-0.163453	0.201798	0.266434	0.318429
-0.0566653	0.394076	0.331536	-0.0552613
-0.445149	0.317793	0.086335	0.0853972
-0.285921	0.258582	0.410963	0.229952
-0.0755006	0.307034	0.16048	0.164487
-0.283774	0.0872755	0.308382	0.0245878
-0.173717	0.504581	0.265891	0.0271975
-0.323565	0.209675	0.257574	0.208482
-0.0977563	0.287652	0.37764	0.103812
-0.46784	0.272188	0.249544	0.470419
-0.251864	0.409365	0.219336	0.337815
-0.133463	0.3706	0.474263	0.381067
-0.360418	0.159885	0.307931	0.347786
-0.259072	0.274601	0.415752	0.389773
-0.146646	0.241071	0.189001	0.219962
-0.0818862	0.223423	0.244649	0.0116577
-0.1298	0.228006	0.27638	0.0586732
-0.198485	0.190167	0.102639	0.10353
-0.07512	0.4108	0.287387	-0.145729
-0.199317	0.277735	0.271606	0.434592
-0.200635	0.268543	0.170615	0.278093
-0.178773	0.361381	0.313442	-0.153578
-0.213152	0.264893	0.101829	0.213781
-0.155879	0.234914	0.193201	0.0511763
-0.144603	0.351396	0.204449	0.210323
-0.0435075	0.341671	0.275288	-0.052204
-0.103732	0.391967	0.197477	0.243937
-0.0936655	0.181585	0.17046	0.260059
-0.341337	0.451448	0.224601	0.22547
-0.0667584	0.337231	0.232492	0.160161
-0.121457	0.391281	0.29788	0.404301
-0.277	0.0928084	0.211926	0.141223
-0.320294	0.297595	0.254847	0.386825
-0.201214	0.128314	0.224585	0.106479
-0.270315	0.168348	0.10985	0.272343
-0.312537	0.325526	0.199317	-0.0347143
-0.469365	0.133169	0.247244	0.331938
-0.0796054	0.261933	0.35872	0.152928
-0.222267	0.260469	0.203317	0.164012
-0.184737	0.480481	0.285031	0.217882
-0.30289	0.295907	0.109696	0.307406
-0.357709	0.100072	0.353482	0.216536
-0.259693	0.262673	0.206394	0.344527
-0.190397	0.239761	0.247358	0.215704
-0.265792	0.310273	0.238784	0.423498
-0.242848	0.119636	0.232458	0.205006
-0.243377	0.319163	0.254633	-0.0361804
-0.260134	0.220612	0.18866	0.217214
-0.271521	0.281767	0.311888	0.37581
-0.253822	0.155062	0.295388	0.185612
-0.346697	0.294067	0.372443	0.111054
-0.282466	0.248467	0.325483	0.253221
-0.243401	0.293733	0.0376406	0.189596
-0.099666	0.214949	0.138645	0.128834
-0.223544	0.310579	0.348188	0.168317
-0.119929	0.256329	0.275456	0.0763219
-0.215084	0.236673	0.108814	0.269198
-0.168959	0.115819	0.288444	0.0399746
-0.248381	0.324432	0.267973	0.17458
-0.292079	0.499919	0.415235	0.0324383
-0.232165	0.221842	0.360516	0.264312
-0.226029	0.337157	0.289813	0.260909
-0.102431	0.137715	0.199974	0.0946053
-0.0888766	0.274373	0.323846	0.228638
-0.276175	0.299635	0.353018	0.324037
-0.198916	0.0587643	0.448287	0.00604127
-0.14224	0.345279	0.218845	0.112671
-0.161381	0.0471031	0.387953	0.110425
-0.18769	0.25473	0.179665	0.241539
-0.282027	0.320441	0.463941	0.137021
-0.155521	0.364182	0.215114	0.0871795
-0.300598	0.408172	0.409968	0.214518
-0.247563	0.243995	0.153387	0.36625
-0.394261	0.200812	0.290528	0.241013
-0.0620042	0.178086	0.363264	0.310021
-0.158287	0.335689	0.287772	0.273754
-0.0673021	0.249686	0.270866	0.0204285
-0.200695	0.317101	0.183858	0.38108
-0.0618244	0.19184	0.286227	0.0679687
-0.168613	0.13821	0.383323	0.0262748
-0.25133	0.268336	0.106081	0.118317
-0.239904	0.211434	0.0823975	0.167697
-0.41687	0.316629	0.213943	0.313983
-0.277277	0.0619767	0.391	0.312662
-0.269573	0.463237	0.336233	0.279148
-0.361065	0.355642	0.261577	0.15354
-0.218225	0.0387358	0.417515	0.305893
-0.280745	0.0233948	0.355034	0.115051
-0.216757	0.208069	0.112599	0.286611
-0.147399	0.31652	0.154413	0.295295
-0.417045	0.227375	0.166597	0.352288
-0.223958	0.207212	0.129169	0.321507
-0.226214	0.15707	0.201334	0.0697347
-0.250295	0.22439	0.423748	-0.00395256
-0.249605	0.251602	0.0553334	0.155814
-0.167162	0.206243	0.247645	0.0512012
-0.0624924	0.213807	0.272753	0.10707
-0.155458	0.418986	0.232168	-0.125493
-0.310893	0.436801	0.349186	-0.0187184
-0.0443935	0.337738	0.390081	-0.101945
-0.185114	0.279976	0.186701	0.171676
-0.372238	0.383578	0.265439	0.26129
-0.197257	0.176537	0.448985	0.0266934
-0.117843	0.330296	0.141642	0.317714
-0.412509	0.419672	0.298411	0.192977
-0.205045	0.347806	0.0697528	0.209196
-0.550681	0.243774	0.14244	0.229932
-0.218841	0.311998	0.33369	0.191228
-0.405323	0.150145	0.148611	0.160137
-0.17478	0.217864	0.270712	0.336314
-0.0697493	0.319293	0.183091	0.121377
-0.409957	0.141801	0.185721	0.220353
-0.236974	0.249547	0.216734	0.313887
-0.295382	0.192915	0.181811	0.234996
-0.357699	0.418	0.348265	0.255154
-0.242596	0.12175	0.570068	0.156309
-0.337764	0.428416	0.169478	0.252833
-0.361632	0.0764521	0.239263	0.213613
-0.267841	0.370482	0.125925	0.0218701
-0.340594	0.0240008	0.318039	0.0772153
-0.334163	0.382236	0.597987	0.106646
-0.265193	-0.0400798	0.65911	-0.106954
-0.378006	0.025104	0.511167	0.248259
-0.341407	-0.0549189	0.485921	-0.104264
-0.447445	0.263022	0.335399	0.357659
-0.422094	0.291423	0.208282	0.346611
-0.0832866	0.102837	0.528941	0.124203
-0.414649	0.0415775	0.459978	0.291227
-0.246821	-0.0579381	0.641693	0.15351
-0.385309	0.0413834	0.486258	0.227553
-0.478361	0.111791	0.229631	0.383308
-0.302125	-0.0703233	0.52531	0.125018
-0.403056	-0.0120404	0.395546	0.146301
-0.410949	0.0721705	0.535238	0.249573
-0.369618	0.124625	0.436585	0.137241
-0.254262	0.212975	0.305603	0.445171
-0.121732	0.206039	0.393377	0.359254
-0.0729321	0.40545	0.1663	0.0172464
-0.169252	0.399131	0.391971	0.181645
-0.431284	0.335815	0.231521	0.286279
-0.204584	0.127249	0.218016	0.238063
-0.422643	0.232934	0.249775	0.261518
-0.218032	0.192608	0.224407	0.263475
-0.283654	0.0435227	0.261734	0.349195
-0.228444	0.194998	0.0637768	0.182705
-0.249285	0.174688	0.188355	0.355105
-0.500736	0.160806	0.192902	0.192563
-0.280156	0.156174	0.144192	0.180501
-0.148695	0.136817	0.416125	0.217015
-0.192259	0.179014	0.329263	0.312046
-0.260927	0.198583	0.134209	0.265194
-0.356761	0.158864	0.193774	0.0670586
-0.559475	0.229524	0.306417	0.184363
-0.209933	0.282634	0.308478	0.233531
-0.504318	0.281406	0.283674	0.205523
-0.243726	0.222379	0.171887	0.197686
-0.340579	0.220532	0.311683	-0.101333
-0.185399	0.169539	0.261021	0.193118
-0.20854	0.208699	0.166238	0.26182
-0.105278	0.333381	0.215685	0.328738
-0.487648	0.280997	0.228476	0.0610408
-0.203545	0.279875	0.379248	0.196405
-0.180842	0.181042	0.274504	0.347591
-0.204283	0.439419	0.164341	0.288341
-0.429676	0.317294	0.36909	0.0602266
-0.196868	0.225507	0.19101	0.307335
-0.296671	0.296504	0.170836	0.335337
-0.230712	0.233553	0.17687	0.28801
-0.478978	0.334894	0.31528	0.260922
-0.353232	0.236906	0.206321	0.262309
-0.126614	0.211885	0.184891	0.0441688
-0.246544	0.347286	0.124287	0.0465338
-0.231331	0.211539	0.128666	0.152569
-0.150699	0.268929	0.180818	0.177167
-0.343682	0.445556	0.192141	0.119216
-0.192622	0.39554	0.14236	0.0827647
-0.0391084	0.251053	0.317302	0.0192617
-0.099135	0.180378	0.149045	0.202582
-0.296096	0.441682	0.279371	0.267023
-0.137021	0.284907	0.230039	0.19539
-0.137783	0.436842	0.203435	0.189779
-0.362768	0.670002	0.387063	-0.0274877
-0.146176	0.405971	0.141134	0.0654496
-0.123999	0.367816	0.141588	0.11164
-0.254644	0.457156	0.362075	0.193107
-0.307604	0.323408	0.323539	0.130651
-0.325524	0.40682	0.201606	0.287124
-0.229958	0.338707	0.142021	0.287076
-0.308337	0.388658	0.297491	0.240352
-0.1824	0.446648	0.173602	0.426866
-0.197593	0.305301	0.0876665	0.286714
-0.101739	0.311095	0.128193	0.208535
-0.247677	0.447933	0.166874	0.207283
-0.0511293	0.365998	0.278154	0.327093
-0.177627	0.197822	0.140401	0.225401
-0.146094	0.122248	0.196188	0.177451
-0.237005	0.462192	0.340504	-0.0517107
-0.106196	0.232008	0.240269	0.0641719
-0.0899206	0.435268	0.121617	0.345016
-0.348816	0.416633	0.228328	0.0643676
-0.126245	0.377544	0.145646	0.0728475
-0.115545	0.36975	0.0992605	0.313839
-0.235388	0.502149	0.24996	0.171728
-0.158521	0.196828	0.382861	0.0703664
-0.131773	0.209106	0.321601	0.353596
-0.245023	0.472991	0.198569	0.231686
-0.284061	0.222833	0.265588	0.38897
-0.0796113	0.326532	0.315808	0.0729451
-0.0970208	0.318807	0.410531	0.269954
-0.2678	0.391995	0.12441	0.273005
0.0339572	-0.011664	0.0160816	0.605602
-0.301161	0.118714	0.0940953	0.412194
-0.216475	0.205061	0.102104	0.420171
-0.0222252	0.0862019	-0.0178073	0.50195
-0.0630214	0.355021	0.028692	0.4581
-0.0752115	0.261215	-0.0796828	0.647959
-0.25924	0.11053	0.0887675	0.345281
-0.127547	0.185398	0.0875067	0.302477
-0.087335	0.151009	-0.021104	0.560583
-0.220714	0.107531	-0.00264758	0.646876
-0.0828971	-0.0940211	0.126401	0.54139
-0.102723	0.0868201	0.0804502	0.581925
-0.105871	0.104862	0.268923	0.401672
-0.13748	0.275032	0.245444	0.421829
-0.0219238	0.0235734	0.134755	0.35654
-0.0672773	0.288702	0.128214	0.347759
-0.0134348	0.156216	0.161838	0.327606
-0.0206386	0.207346	0.111958	0.365681
-0.271046	0.326509	0.178587	0.497575
0.0825973	0.125225	0.0825475	0.407904
-0.00354369	0.0442446	0.0707709	0.431929
-0.187607	0.100215	0.170512	0.592282
-0.103801	0.00223943	0.191529	0.430708
-0.170816	0.0631748	0.0294619	0.514549
0.146966	0.0899827	0.0984797	0.617503
-0.0778765	0.141138	0.29748	0.430281
-0.237343	0.215949	0.226943	0.546306
-0.184831	0.285917	0.122551	0.368336
-0.0670854	0.101615	0.269368	0.410202
-0.147102	0.363707	0.110015	0.528753
-0.0668302	-0.0664006	0.100734	0.548796
0.0435538	0.163068	0.272314	0.432019
-0.349149	0.028046	0.329134	0.440084
0.0155044	0.0121321	0.217924	0.37586
-0.177145	0.130363	0.237309	0.624997
-0.153946	-0.0513675	0.0633681	0.466977
-0.173046	0.223008	0.195744	0.599299
-0.374338	0.274743	0.20207	0.501024
-0.0771316	0.0547539	0.0488161	0.665659
-0.0261819	0.374336	0.310151	0.452015
0.0572562	0.0742195	0.0856238	0.463273
-0.0881927	-0.0217723	0.152696	0.594171
-0.0697662	0.266651	0.24543	0.453775
-0.119768	0.204911	0.159779	0.35421
-0.124771	-0.0393671	0.219179	0.515768
-0.235145	0.161575	0.191811	0.59343
-0.087511	0.069219	0.115514	0.513579
-0.164329	-0.0156465	0.0755678	0.375369
-0.1352	0.374053	0.167744	0.64872
0.067631	-0.0142194	0.105297	0.479649
0.000301412	-0.0591207	0.244632	0.330125
-0.10812	0.206387	0.236339	0.468201
-0.232837	0.0191217	0.152803	0.558818
-0.00775028	0.210047	0.0943348	0.379617
-0.189567	0.224372	0.250204	0.588379
-0.100688	0.0237339	0.0930847	0.578685
-0.17586	-0.0106036	0.0809086	0.390114
-0.1655	0.00099144	0.061542	0.649515
-0.231869	0.0914904	0.047387	0.498239
-0.198549	0.0782143	0.067059	0.537563
-0.154078	0.168284	0.172998	0.529959
-0.107268	0.160109	0.193165	0.522561
-0.238567	0.0657351	0.160806	0.493259
-0.142689	0.106821	0.215329	0.323224
-0.0489796	0.133048	0.0391229	0.467103
-0.181564	0.144756	0.0823689	0.329765
-0.0290931	0.0407636	0.0355831	0.37543
-0.0192426	0.140896	-0.0793531	0.446489
-0.129561	0.166747	-0.0736249	0.516354
-0.0212684	0.456458	0.164567	0.407517
-0.0381438	0.339125	0.178506	0.387715
-0.100661	0.14858	0.110497	0.495523
-0.0570195	0.085608	-0.0234775	0.396075
-0.122069	0.0235819	0.195875	0.397591
-0.104793	0.242537	0.159766	0.370712
-0.111641	0.107782	-0.022314	0.440161
-0.204334	-0.00525469	0.15362	0.412905
-0.155845	-0.0382991	0.210606	0.451592
-0.250762	0.234609	0.153452	0.507987
-0.164105	0.109413	0.0078918	0.397515
-0.141471	0.102247	-0.0103043	0.331275
-0.134209	0.0957688	0.199345	0.54965
-0.0722727	0.0549519	0.00251741	0.380273
-0.136064	0.0499488	-0.000280874	0.658137
-0.14753	0.0551439	0.0497549	0.467968
-0.10622	0.0508806	0.098522	0.377782
-0.158135	0.251022	0.143881	0.406501
-0.151907	0.0990351	0.0318854	0.377052
-0.0705504	0.0307161	0.105179	0.403263
-0.151617	0.13736	0.0189194	0.378501
-0.168337	0.265689	0.0484035	0.569348
-0.151533	0.0307086	0.0412531	0.472239
-0.223583	0.0779013	0.225988	0.362671
-0.101645	0.191255	0.175814	0.344573
-0.112489	-0.0407259	0.0848198	0.421565
-0.0316884	0.133569	-0.00475998	0.499906
-0.132881	0.0683641	0.0815604	0.334345
0.00970635	0.0247387	0.033869	0.594886
-0.0969809	0.0750794	0.200454	0.388784
-0.125771	0.0556263	0.109841	0.362138
-0.00471053	0.232874	-0.0769273	0.419397
-0.237229	0.0626298	0.199531	0.362998
-0.238575	0.0643631	0.269646	0.414177
-0.168486	0.17886	0.0450108	0.571171
-0.157062	0.0924927	0.044794	0.728553
-0.135336	0.0480532	0.0732921	0.643069
0.0512151	0.064795	0.0504308	0.639397
-0.131742	0.354256	-0.00699588	0.635585
-0.120446	0.165883	0.0325997	0.326893
-0.174044	0.286979	0.221862	0.450321
-0.175338	-0.0452562	0.16443	0.415631
0.0975937	0.0326877	0.0502408	0.451134
-0.17015	0.163809	0.111395	0.469362
-0.0676699	0.053567	-0.0387521	0.588743
-0.00812907	0.0882979	0.0179669	0.468678
-0.093834	0.0600344	0.137548	0.318968
-0.186167	0.0556913	0.070907	0.516375
-0.162564	0.0578313	0.208024	0.334523
-0.12688	0.0716016	0.0905871	0.499819
-0.0242402	-0.0316553	0.0341633	0.63478
-0.240089	0.20411	0.0897705	0.488829
-0.0332758	0.0386248	0.218683	0.333785
-0.214704	0.186162	0.0656682	0.59458
-0.173834	0.168274	0.258274	0.561365
0.106663	0.177426	0.072049	0.473064
-0.153289	0.0632997	0.123389	0.642082
-0.0998684	0.217621	0.163639	0.404868
-0.11039	0.198709	-0.0165998	0.547434
-0.158948	0.171427	-0.0257263	0.62837
-0.0759839	0.1574	-0.0875586	0.522954
-0.183854	0.224502	0.0221731	0.62579
-0.126096	0.0506961	0.0122562	0.472845
-0.178159	0.126105	0.0960159	0.344203
-0.248642	0.125235	0.158447	0.555135
-0.0925147	0.0195582	0.018979	0.644579
-0.189905	0.0522623	0.0318987	0.605679
-0.0439103	-0.0121779	-0.00590594	0.577756
-0.00737607	0.269914	0.260369	0.471788
-0.168998	0.101307	0.159823	0.681568
-0.061044	0.140178	-0.0263509	0.531542
-0.0941543	0.0457581	-0.0289945	0.551742
-0.226394	0.14507	0.0423973	0.528379
-0.162685	0.0846575	-0.000725727	0.332759
-0.0600587	0.0857091	0.0218756	0.32724
-0.0266846	0.124165	0.0854574	0.289672
-0.186191	0.0475555	0.048675	0.475784
-0.0792846	-0.0281208	0.268991	0.4585
-0.189614	0.0415253	0.280627	0.379185
-0.122147	0.0777453	0.00680114	0.459494
-0.0916943	0.0959003	0.148154	0.330699
-0.0122074	0.157034	0.120218	0.314953
-0.0921912	0.204665	0.204234	0.347748
-0.0645888	0.211258	0.141209	0.36892
-0.0796126	0.108846	0.0962946	0.519553
-0.0940985	0.141295	-0.0754565	0.473026
-0.178039	0.204696	0.0433539	0.410043
-0.199758	0.0419815	0.108963	0.415938
-0.167393	0.181235	0.0826932	0.279476
-0.165594	0.176465	0.0606424	0.468425
-0.0872591	0.143924	0.00864029	0.414
-0.091245	0.191612	0.0983283	0.546486
-0.242845	0.194082	0.154671	0.457543
-0.0523277	0.148148	-0.058981	0.344781
-0.175675	0.156625	-0.0023151	0.426005
-0.0514826	0.126785	0.0134416	0.348363
-0.114363	0.0720731	0.00333032	0.346593
-0.0144575	0.0475154	0.0978241	0.341304
-0.151597	0.0795094	-0.00535759	0.429702
-0.123445	0.260738	0.108808	0.324694
-0.164892	0.10073	0.098859	0.310367
-0.0445477	0.106244	0.108447	0.277801
-0.161395	0.0556482	0.0981486	0.375447
0.0549108	0.0195129	0.0964843	0.428072
-0.272425	0.117052	0.0819693	0.460089
-0.213103	0.0958494	0.0902818	0.376175
-0.147502	0.0467511	0.223275	0.461988
-0.0691759	0.092785	0.163959	0.297596
-0.24044	0.00968472	0.223022	0.46709
-0.181787	0.218485	0.268958	0.423582
-0.070861	0.130672	0.179007	0.352134
-0.238716	0.0636742	0.133481	0.364389
-0.0838751	0.113784	0.296015	0.450445
-0.237425	0.0606928	0.109022	0.351732
-0.170639	0.170129	0.0793112	0.501179
-0.0484048	0.235704	0.119765	0.320825
-0.174443	0.211613	0.163662	0.397754
-0.332185	0.0661154	0.217112	0.385364
-0.18042	0.0908231	0.0632958	0.384243
-0.0459884	0.0753763	-0.0133886	0.382382
-0.415716	0.191111	0.24555	0.48922
-0.389953	0.103642	0.329361	0.561515
-0.38431	0.155249	0.180914	0.485032
-0.0756563	0.11528	0.234047	0.389129
-0.0953195	0.0279844	0.0380856	0.369497
-0.116438	-0.00755695	0.16881	0.343159
-0.17207	0.176159	-0.0127779	0.516357
-0.110044	0.179142	0.0815524	0.497219
-0.156748	0.348143	0.164206	0.511292
0.0501457	-0.0622023	0.117747	0.462353
-0.130872	0.0875055	-0.00825676	0.473959
-0.0821687	0.122627	0.019914	0.293444
-0.134331	0.0857236	-0.0878265	0.662641
-0.0615661	0.0513853	0.0105575	0.417316
-0.182174	0.119469	0.293839	0.369085
-0.0363039	0.0921604	0.0115296	0.345631
-0.0530421	0.121205	-0.0158336	0.393833
-0.102153	-0.0642007	0.255053	0.360004
-0.0248917	0.25202	-0.0293816	0.487963
-0.178729	0.133258	0.103439	0.493824
-0.113511	0.108988	0.0603912	0.338184
-0.265555	0.0893972	0.0743499	0.530102
-0.218468	0.0708479	0.0523028	0.519778
-0.0148703	0.0692065	0.0281161	0.492286
-0.202408	0.354994	0.167557	0.43663
-0.102391	0.182515	0.0955264	0.494314
-0.159154	0.090731	0.0877566	0.475356
-0.172945	0.0338857	0.0638675	0.383368
-0.158932	0.0792434	0.0506863	0.423077
-0.203122	0.0536898	0.0270786	0.470433
-0.104747	0.174706	0.0726392	0.391514
-0.0801426	0.0407914	0.153687	0.465927
-0.15933	0.269661	-0.0151942	0.569974
-0.25806	0.385718	0.184634	0.550343
-0.151578	-0.0929604	0.254863	0.482388
-0.138327	0.0550163	0.130975	0.596698
-0.100614	0.0850694	-0.01836	0.445776
-0.0798449	0.179719	-0.0208587	0.438784
-0.000866109	0.169974	0.0733702	0.318303
-0.116811	0.278151	0.0672489	0.355171
-0.0353341	0.00210999	0.134745	0.498997
0.0744935	0.453072	0.110315	0.513046
-0.0840097	-0.0180769	-0.0121533	0.80888
-0.0863823	-0.0278392	0.280395	0.378607
0.0633436	-0.0792936	0.107405	0.661856
-0.173916	0.0884843	0.00940317	0.567352
0.0525469	0.0740794	-0.0453553	0.542614
0.0260635	0.256431	0.119908	0.541994
-0.156788	0.112569	-0.0172143	0.497007
-0.0686452	0.254999	0.250238	0.456749
-0.0622119	0.162097	0.190157	0.430176
-0.217239	0.100026	0.0153154	0.536448
-0.242048	0.128285	0.0525576	0.553041
-0.14321	0.330639	0.153389	0.524245
-0.102874	0.0662999	0.112669	0.614891
-0.164736	0.158858	0.137799	0.342929
-0.119028	0.0721098	-0.00588035	0.452402
-0.0135196	0.292485	0.0494027	0.379418
-0.00373368	0.158605	0.231871	0.459448
-0.171669	0.155393	-0.0586419	0.549464
-0.106692	-0.00218241	0.000186596	0.643916
-0.038414	0.0711996	-0.0729039	0.715144
-0.139664	0.263258	0.148592	0.541215
0.0238881	0.232032	-0.0610319	0.442971
-0.0794627	0.175151	0.0710403	0.416026
-0.0268755	0.417012	0.172703	0.472695
-0.179802	0.115026	-0.015715	0.508385
-0.0411354	0.00517406	0.0820683	0.552917
-0.0697353	0.0248867	0.0571554	0.59684
-0.0754914	0.131541	0.0954074	0.417134
-0.121911	0.0993355	0.0457813	0.618334
-0.0910133	0.157698	0.104987	0.604891
0.0355681	0.0568262	0.0542647	0.564448
-0.00357416	0.326211	0.0322357	0.433561
0.0550095	0.065836	0.0192845	0.658604
-0.107314	0.206111	0.0760611	0.365836
-0.0514018	0.218203	-0.105116	0.595378
-0.0036465	0.2141	0.0562592	0.432445
-0.159161	0.395917	0.0709706	0.563257
0.0658894	0.187526	-0.00277933	0.421483
-0.0330955	0.161408	-0.00434032	0.527888
0.0238149	0.16711	0.0506345	0.49986
-0.0789618	0.0402563	0.0860269	0.598744
-0.099587	0.0679152	0.0838482	0.588864
-0.0186631	0.0783501	0.294185	0.417375
-0.299397	0.192653	0.125654	0.507432
-0.0896159	-0.0610477	0.118205	0.39596
0.0874765	0.013711	0.100643	0.523537
-0.209015	0.16665	0.0830139	0.51573
-0.0371744	0.354745	0.140201	0.537794
-0.180373	0.124895	-0.0406442	0.470031
-0.0629297	0.00197393	0.0812178	0.691037
0.0370265	0.172181	0.0869721	0.574702
0.116701	0.126918	0.234017	0.479048
0.0357305	0.12144	0.0130787	0.396909
-0.105543	-0.0378703	0.148648	0.509324
-0.0989037	0.0943236	0.248096	0.417888
-0.137843	0.112323	-0.0384373	0.509324
-0.195605	0.00811528	0.0674506	0.52603
-0.0469283	0.0788934	0.0160467	0.658096
-0.0452224	0.0657638	0.328207	0.407831
0.0414906	0.143924	0.00735051	0.648131
-0.102509	-0.0226854	0.232428	0.497825
0.0866094	0.171311	0.22442	0.535762
-0.0764304	0.223961	0.194295	0.580262
-0.067805	0.172177	-0.00943177	0.38297
-0.0694512	0.173374	0.314778	0.456029
0.134116	0.195109	0.0552168	0.472518
-0.0200371	0.107926	0.23551	0.517659
-0.0280886	0.0973989	0.27732	0.545085
-0.165093	0.153522	0.0499119	0.503118
-0.0682218	0.227876	0.153897	0.468788
-0.144182	0.119842	-0.0133439	0.387651
-0.134818	0.0906974	0.0288713	0.412184
-0.0971467	0.0685158	0.154156	0.395907
-0.0920904	0.112282	0.0884514	0.494518
-0.0456595	0.197251	0.0998605	0.467852
0.122837	0.113179	0.0934952	0.405918
-0.0566419	0.0713991	0.279966	0.519184
-0.234326	0.226082	0.0808385	0.442865
0.0406034	0.163295	0.0080515	0.53142
-0.0358426	0.110821	0.0718984	0.591911
-0.00424135	0.0298856	0.0657636	0.664792
-0.0504824	-0.018327	0.106475	0.584116
-0.074838	0.165126	0.156331	0.464575
-0.167085	0.0637251	0.0840449	0.404714
-0.0262099	0.0621057	0.0033994	0.415818
-0.0737417	0.201086	0.215827	0.554428
0.0142284	0.0501276	0.260992	0.432796
0.0490976	0.270446	0.025066	0.429613
-0.147874	0.306736	0.189859	0.407748
-0.174601	0.219543	0.0517321	0.45879
-0.21328	0.0881123	-0.116403	0.207392
-0.107359	0.0195886	0.00525519	0.107869
-0.313707	0.00870238	-0.17901	0.204281
-0.132001	-0.015512	0.130394	0.242213
-0.0903331	0.0151271	0.0359325	0.30039
-0.0615276	0.026376	0.0958032	0.24501
-0.224409	-0.09872	-0.122804	0.10944
-0.244729	-0.0207625	-0.115158	-0.0650915
-0.217961	-0.00413108	0.00674423	0.114616
-0.207609	-0.0807147	0.235226	0.372455
-0.270434	0.013117	0.0627165	0.166231
-0.32211	-0.0943774	0.131809	0.0122735
-0.28423	0.0592916	-0.0962656	0.223902
-0.306098	0.0931378	-0.155986	0.140549
-0.292915	0.0232952	-0.0310172	0.19404
-0.26945	0.0243411	0.175745	0.352302
-0.178742	-0.141788	0.00698505	0.273696
-0.221096	-0.130802	0.228728	0.170279
-0.203339	-0.0998276	0.0568424	0.222151
-0.228083	-0.0851689	0.30611	0.120696
-0.180456	0.0362671	0.111311	0.0351071
-0.320324	-0.0735925	-0.0894347	0.2014
-0.14488	0.00853661	0.169538	0.261444
-0.27903	-0.149442	0.0151954	0.161458
-0.482775	0.0974474	0.142052	-0.0172671
-0.141846	-0.0723373	0.0975951	0.245976
-0.30096	-0.170031	0.000501989	0.119855
-0.29836	0.190839	-0.009296	0.142785
-0.0705601	0.0892024	0.171629	0.124262
-0.20083	0.0577195	0.124213	0.243604
-0.157942	0.113517	-0.00909899	0.123696
-0.310159	-0.0836211	-0.0985642	0.231517
-0.242971	0.0750007	0.0799531	0.216348
-0.16063	-0.0731735	-0.0199963	0.143283
-0.202359	0.122409	0.0629318	0.182686
-0.146729	-0.0676752	0.19258	0.199916
-0.189585	-0.00746321	0.0776133	-0.0299516
-0.22213	0.0310981	0.132018	0.0238574
-0.2988	-0.0202066	-0.00120101	0.163953
-0.160527	-0.0384126	-0.0922111	0.155718
-0.118424	-0.0188239	0.106399	0.177112
-0.155523	-0.0591573	0.0569287	0.188099
-0.367239	0.0509813	-0.0779967	0.180562
-0.104581	-0.140563	0.0257125	0.209541
-0.183528	0.012418	0.0280063	0.174211
-0.176798	-0.0856029	0.320521	0.069025
-0.15384	0.0235031	0.24006	0.0600603
-0.399848	-0.176347	-0.0398664	0.205814
-0.204944	0.0941452	0.0613164	0.18025
-0.230862	-0.0119626	0.096791	0.296453
-0.339116	-0.183702	-0.0599782	0.215312
-0.272361	-0.0733302	0.050562	0.130456
-0.378252	-0.0785539	-0.0419743	0.246277
-0.101682	0.0525219	0.156992	0.111892
-0.113699	-0.107291	-0.0128735	0.113403
-0.0887339	-0.0973495	0.0551779	0.204911
-0.337981	-0.117986	0.0816067	0.252176
-0.32216	-0.125972	0.00439466	0.253999
-0.138627	0.100434	0.115799	0.0693282
-0.249681	-0.161463	0.0509346	0.237451
-0.290942	-0.039753	0.0302587	0.173741
-0.431966	-0.0332718	0.198492	0.29923
-0.175123	-0.0738871	0.189227	0.338638
-0.0658946	-0.0166473	0.0977299	0.259484
-0.227012	-0.0560328	0.145112	0.274941
-0.264523	-0.0100684	0.157273	0.3267
-0.400592	-0.0556719	0.0735532	0.171275
-0.272389	-0.123593	0.0619476	0.316
-0.133349	-0.0670858	0.0751443	0.296974
-0.281454	-0.00304035	0.0938303	0.284101
-0.178052	0.0810999	0.0851531	0.120696
-0.214026	-0.269674	-0.174482	-0.0674252
-0.331316	0.0879239	0.148449	0.261196
-0.0611699	0.08448	0.0970888	0.149865
-0.326797	-0.00943926	0.326046	0.159783
-0.162865	0.0424193	0.166654	0.0218532
-0.171534	-0.0248695	0.0924537	0.329861
-0.177014	0.0407132	0.0513193	0.278297
-0.21741	-0.00455796	0.0119614	0.232105
-0.384742	-0.183472	-0.145311	-0.113477
-0.155634	0.0684468	0.0754142	0.235526
-0.141674	-0.22706	0.0830346	0.110235
-0.134765	-0.0672777	0.0663436	0.321963
-0.163246	-0.0171231	0.0438823	0.308021
-0.167762	-0.129555	0.0471746	0.316452
-0.21844	-0.0630506	0.140447	0.138131
-0.260721	-0.127843	-0.0627704	0.0112111
-0.0537253	-0.0829358	0.119321	0.208655
-0.235937	-0.0192755	-0.0818075	0.206552
-0.0597552	0.0967633	0.107011	0.127885
-0.132665	0.105256	0.122142	0.249374
-0.0662693	-0.0357669	0.0921004	0.102115
-0.198088	-0.0724843	0.134662	0.0501427
-0.11214	0.0368401	0.0240256	0.176314
-0.125171	0.0726346	0.0180291	0.103138
-0.148373	0.160777	0.0979744	0.133695
-0.0908325	0.0742039	0.173829	0.147418
-0.11833	0.0329432	0.130572	0.062517
-0.0735695	-0.118057	0.00840391	0.0800416
-0.161864	-0.0403684	0.128638	0.324395
-0.164341	0.0375249	0.0606457	0.22106
-0.124563	0.0713136	0.111216	0.107568
-0.163316	-0.0859973	0.03217	0.24966
-0.122221	0.129293	0.162191	0.215717
-0.177621	0.122789	0.107994	0.0986543
-0.147972	0.0287877	0.189875	0.308689
-0.227179	0.0137038	0.180893	0.208327
-0.311705	-0.143709	0.364177	0.294129
-0.173893	0.14446	0.109239	0.159433
-0.138373	-0.135804	0.204558	0.237351
-0.118417	-0.0642015	0.174966	0.244014
-0.32914	-0.0527729	0.336217	0.356559
-0.268656	0.0529158	0.239362	0.0981078
-0.187566	0.0138602	0.223763	0.271873
-0.179064	0.105271	0.172367	0.0628837
-0.125102	-0.00261965	0.11676	0.295375
-0.241537	-0.00755647	0.120248	0.237787
-0.135937	0.115949	-0.00686802	0.17246
-0.145812	-0.172444	0.205752	0.300109
-0.148022	-0.0227809	0.0278466	0.318865
-0.138637	0.103102	0.149608	0.163906
-0.147591	0.0504929	0.139054	0.29275
-0.316408	-0.0775645	0.116795	0.329312
-0.208306	0.102496	0.0553633	0.0850874
-0.163377	0.12072	0.130715	0.178955
-0.172847	0.0393641	0.0527479	0.286755
-0.104444	-0.055406	0.301306	0.0797949
-0.152969	-0.16469	0.213838	0.116363
-0.0655854	0.0431331	0.0366443	0.100798
-0.288118	0.0158722	0.053306	0.156343
-0.145636	0.114744	-0.00795931	0.135356
-0.218904	0.0906705	0.065562	0.157873
-0.190407	0.0795904	0.125601	0.116414
-0.221811	0.1424	-0.000250517	0.182676
-0.0908384	0.0371751	0.0499868	0.268813
-0.131107	-0.0759203	0.0687022	0.220232
-0.148577	0.00396116	0.0934132	0.303957
-0.235499	0.121848	0.118827	0.150434
-0.246904	0.084715	-0.00587632	0.269797
-0.118446	0.12803	0.0785004	0.268965
-0.224612	0.169133	0.0868881	0.159612
-0.272877	0.181282	0.0731124	0.092959
-0.144786	0.03786	-0.00417393	0.147693
-0.0733517	-0.0910541	0.376446	0.0808011
-0.114358	0.11029	0.19472	0.25483
-0.135761	-0.0349538	0.259149	0.0148157
-0.0615677	0.108489	0.117196	0.145946
-0.13085	-0.174201	0.310133	-0.0356736
-0.212304	-0.173351	0.31685	0.374624
-0.112627	0.0112483	0.173076	0.21197
-0.082012	0.122459	0.114751	0.207965
-0.224985	-0.0413263	-0.0816242	0.104556
-0.0864061	0.0030284	0.103169	0.201439
-0.0697523	-0.00611682	0.248324	0.0564928
-0.219781	0.107834	0.147586	0.0762105
-0.12039	-0.193776	0.278335	0.292431
-0.119967	-0.0343389	0.195491	0.273946
-0.249591	0.0514739	-0.0446615	0.0784007
-0.0831627	-0.0282618	0.104018	0.266039
-0.140675	-0.039339	0.366766	0.191393
-0.131872	0.108376	0.0805457	0.235299
-0.249149	0.0295838	0.0261173	0.11755
-0.281741	-0.0562666	0.258327	0.0924984
-0.097261	-0.0253245	0.126622	0.256124
-0.012889	-0.138139	0.109823	0.114848
-0.230443	-0.127292	0.135967	0.144627
-0.095511	-0.0826564	0.139794	0.0791853
-0.254607	-0.0800359	-0.0359675	0.240164
-0.153319	0.0218398	0.215554	0.178165
-0.103896	0.0170095	0.148018	0.185051
-0.040832	0.0655613	0.143653	0.178741
-0.212282	-0.0282017	0.377435	0.193115
-0.161151	0.023457	0.200278	0.236442
-0.0858507	-0.00608426	0.0488927	0.264263
-0.228648	-0.0481983	0.216288	0.194381
-0.109885	0.153029	0.0173862	0.241851
0.0278865	-0.118639	0.198131	0.281869
-0.206474	0.00615483	-0.000691623	0.299619
-0.256213	0.0481521	-0.0936084	0.256337
-0.168336	0.140564	0.0651499	0.145044
-0.0415732	-0.152593	0.0859263	0.0986512
-0.0678331	0.11649	0.045514	0.138023
-0.0851183	-0.139613	0.165744	0.291836
-0.180634	0.133109	0.0367529	0.0575145
-0.156925	0.0464552	0.00432117	0.098256
-0.231032	0.0808027	-0.0116695	0.121438
-0.0823504	-0.0819759	0.0759385	0.079879
-0.130568	0.0898397	0.0579569	0.0871007
-0.216101	0.121029	0.0258657	0.200223
-0.0990003	0.0393285	0.0261658	0.0816084
-0.24091	-0.0109473	-0.00454339	0.0840328
-0.131863	-0.0904854	0.0941377	0.0453764
-0.120753	-0.024248	0.051607	0.130031
-0.0875102	0.10294	0.052069	0.0862646
-0.123093	0.148746	0.10823	0.143816
-0.32263	-0.0101896	0.0364574	0.205496
-0.149295	-0.00394361	0.0621069	0.17456
-0.114998	0.0314352	0.0862537	0.240271
-0.145646	0.0113645	0.143508	0.108026
-0.243198	-0.0840138	0.21726	0.294981
-0.0362157	0.0359696	0.0764585	0.132398
-0.111722	0.0237475	0.104647	0.10927
-0.093687	-0.0728585	0.282877	0.135435
-0.213241	-0.0574662	-0.00282417	0.159146
-0.199927	-0.114432	0.202807	0.231201
-0.148612	0.002458	0.103681	0.0553737
-0.167549	-0.100494	0.118935	0.301064
-0.227118	0.100865	-0.120571	0.186014
-0.154502	-0.0726845	0.133238	0.20163
-0.118116	0.0438492	0.00533418	0.230782
-0.169325	0.0676256	-0.0285621	0.260936
0.0124105	-0.0700059	0.199789	0.163174
-0.1209	-0.05151	0.127982	0.0600979
-0.276047	-0.0973664	-0.0390633	0.220763
-0.111213	-0.0763278	0.228267	0.212952
-0.132937	-0.0424592	0.0487561	0.189059
-0.0562656	0.0486472	0.156115	0.225885
-0.235904	0.0322768	-0.0781007	0.252325
-0.276153	0.115701	0.141957	0.277234
-0.147861	0.104177	0.0962969	0.222074
-0.211434	-0.0100005	0.0402583	0.348496
-0.0693117	0.111587	0.113744	0.253556
-0.30388	0.122495	0.102569	0.298197
-0.144985	0.0579832	-0.0187315	0.290282
-0.0316444	0.0237639	0.156916	0.124689
-0.150856	0.16578	0.0654158	0.265793
-0.196226	0.0497868	-0.0523719	0.00248759
-0.136488	-0.0284016	-0.0327734	0.242288
-0.0538785	-0.0188937	0.208886	0.219995
-0.286104	-0.00392126	-0.00893199	0.189327
-0.0775414	-0.0373111	0.117997	0.129707
-0.250936	-0.0748517	-0.0444853	0.23801
-0.157906	-0.0510812	-0.00187713	0.268746
-0.0738136	0.0565365	0.0906012	0.270566
-0.122985	-0.0152331	-0.0248151	0.0737368
-0.433186	-0.0588033	0.214324	-0.288734
-0.167887	0.0287856	0.0062175	0.182744
-0.320217	-0.284701	0.0987416	-0.0443479
-0.281302	0.0456365	-0.077612	-0.080901
-0.281506	0.0161091	0.0495543	0.279149
-0.342683	-0.00109609	-0.0896469	-0.0860507
-0.350414	-0.128169	-0.212902	0.0595245
-0.336123	-0.273611	-0.114944	-0.19091
-0.221001	-0.148341	-0.193942	0.00473432
-0.278431	-0.280663	-0.014893	-0.124866
-0.296983	-0.129466	-0.2037	-0.0886258
-0.303203	-0.265955	-0.26302	-0.163191
-0.376449	-0.195496	-0.211042	-0.0788659
-0.446753	-0.0767625	-0.0119087	-0.0784697
-0.44105	0.0953921	-0.155213	0.0468967
-0.267103	-0.20771	-0.01831	0.0285224
-0.306666	-0.00559055	-0.187457	0.17722
-0.277242	-0.0894396	0.0184409	0.138497
-0.190054	0.127663	0.0608687	0.166135
-0.106101	-0.0147823	-0.00869973	0.140632
-0.230183	0.0807246	0.0916635	0.258547
-0.196777	0.0247153	-0.0811339	0.235682
-0.269883	0.00970367	-0.10465	0.160941
-0.130807	0.116755	0.0978294	0.0800496
-0.16367	0.0414796	-0.0932013	0.10114
-0.149457	0.136269	0.137995	0.143918
-0.226951	-0.0257568	-0.00779941	0.242115
-0.115161	-0.0777594	0.152608	0.0927444
-0.243826	0.0903876	0.102134	0.302954
-0.169678	-0.182222	-0.0680477	0.0146331
-0.305147	-0.10478	0.141897	0.309564
-0.193587	0.110427	0.0306797	0.195022
-0.197231	-0.113254	-0.0547069	0.254734
-0.0531381	0.00431512	0.112918	0.090218
-0.216801	-0.00337592	0.0398098	0.0732293
-0.30504	0.131717	0.0688042	0.16384
-0.145135	-0.102052	-0.0272217	0.157146
-0.277327	-0.0537596	0.381315	0.0199397
-0.21481	-0.0731782	0.170981	-0.0677746
-0.110839	-0.0378292	0.119068	0.0584114
-0.347484	0.124105	0.0884226	0.25421
-0.307121	-0.00368393	0.0674066	0.294853
-0.124295	-0.12849	-0.00888138	0.0600366
-0.195058	0.126728	0.0232681	0.128301
-0.231041	0.0450659	-0.0517667	0.205631
-0.280563	-0.100593	0.303184	0.268139
-0.215446	-0.0942796	0.123296	0.0820381
-0.337408	-0.104361	0.135703	0.259381
-0.253392	-0.0972486	0.266178	0.194862
-0.3927	-0.0351546	0.00203759	0.220499
-0.345601	-0.081566	0.303607	0.238772
-0.221652	-0.149878	-0.0398653	0.109148
-0.383787	-0.180948	-0.144924	-0.00798563
-0.392347	-0.260326	-0.17164	-0.0529621
-0.0989292	-0.157404	0.020404	0.100958
-0.332776	0.0668498	-0.0311079	0.257579
-0.197932	-0.0421974	0.0243278	0.318966
-0.128924	-0.00874102	0.0838545	0.25442
-0.214909	-0.036392	0.073633	0.23852
-0.099062	0.0594164	-0.0166317	0.113189
-0.0279236	-0.0407137	0.123953	0.152269
-0.355981	0.0509671	0.186629	0.335365
-0.242866	-0.0358929	-0.0247415	0.286927
-0.384803	-0.121794	0.124041	0.201669
-0.414934	-0.0222908	-0.0344133	0.0664661
-0.326397	0.0285218	0.0416907	0.0366544
-0.254319	-0.0787077	0.114512	0.0194259
-0.359951	0.0279356	0.149488	0.26138
-0.237383	0.146298	0.0852615	0.243985
-0.22695	0.164289	0.0305753	0.132524
-0.406631	-0.196304	0.0271729	-0.0713859
-0.156539	-0.0368389	0.0427327	0.303193
-0.372623	-0.0671281	-0.0692803	-0.0178245
-0.143791	-0.0166344	-0.0541501	0.0846338
-0.159935	0.0987187	0.0917454	0.201458
-0.432125	-0.0613561	0.337363	0.159804
-0.353409	-0.0321975	0.280992	0.336995
-0.250289	0.000643081	0.179877	0.152949
-0.0322074	-0.0902173	0.129723	0.207505
-0.113037	-0.0487067	-0.00708432	0.0647144
-0.159281	0.0333938	0.105231	0.186692
-0.1965	0.0881617	0.112477	0.158889
-0.199897	-0.174753	0.0885407	-0.0587314
-0.232461	-0.0768027	0.159428	0.298029
-0.0605999	-0.177528	0.0473859	0.221584
-0.346264	-0.0218804	0.308593	0.326451
-0.243014	-0.0151413	0.0733979	0.0478132
-0.141001	-0.0145404	-0.0268748	0.165086
-0.372009	0.0562705	-0.132537	0.104918
-0.0715353	0.0249592	0.0945814	0.233611
-0.0404531	-0.0497896	0.0950764	0.124953
-0.1961	-0.0869805	-0.13982	0.189626
-0.150906	-0.111723	0.113504	0.228141
-0.221895	0.0503152	0.118746	0.115746
-0.319639	-0.00819295	0.123849	0.0793239
-0.184345	-0.051764	0.0342316	0.259663
-0.224614	-0.0448116	-0.0458703	-0.0245351
-0.248493	0.00765054	0.0525249	0.156888
-0.185517	-0.0252711	0.177048	0.0386372
-0.151456	-0.175259	0.193708	0.315239
-0.304678	-0.0772869	-0.0438147	0.0428387
-0.532809	0.0631899	0.0280019	0.0658387
-0.271271	0.137692	0.0916163	0.209259
-0.213267	0.065702	0.247995	0.170608
-0.458294	-0.11924	-0.171369	-0.0168536
-0.321308	0.119865	0.0610651	0.270526
-0.0816237	-0.0014092	0.024509	0.202525
-0.217168	0.0592495	-0.0846861	0.252677
-0.15413	-0.0609841	0.383434	0.25831
-0.395276	-0.118275	-0.257592	-0.0184476
-0.0733388	-0.110923	0.180209	0.312746
-0.236701	0.0150019	-0.114478	0.0399486
-0.358118	0.0407547	0.163052	0.256856
-0.262042	0.0199172	-0.116637	0.157869
-0.188579	-0.0223261	-0.120989	0.0958615
-0.102707	-0.121073	0.21875	0.290661
-0.169718	-0.0940479	0.0722642	0.279854
-0.0997122	0.0370072	-0.0160865	0.148028
-0.174627	-0.113264	-0.0461877	0.221572
-0.14101	-0.111938	0.109446	0.227375
-0.144913	-0.133067	0.0943755	0.298852
-0.184409	-0.137591	-0.113237	0.141136
-0.14625	0.0842587	0.144851	0.227911
-0.175578	-0.108578	0.148838	0.341966
-0.0388757	-0.0658648	0.229744	0.12235
-0.0455763	-0.123787	0.13801	0.145699
-0.127804	-0.00218405	0.0417234	0.0909767
-0.300198	-0.063545	0.257434	0.0158107
-0.143813	-0.0590152	0.0304949	0.172293
-0.233499	0.0883823	-0.0662796	0.236433
-0.125539	-0.0679554	0.0568431	0.167665
-0.107165	0.0273036	0.0107729	0.151632
-0.0837352	-0.0211195	0.0253854	0.157917
-0.13542	0.125829	0.131557	0.0595547
-0.133681	0.0792491	0.262498	0.0254247
-0.0594102	-0.191643	0.143619	0.28013
-0.29694	-0.175093	0.220995	0.155809
-0.123501	0.0302183	0.266698	0.212362
-0.192794	-0.0989209	0.340634	0.356682
-0.283852	-0.00521825	-0.133717	0.309392
-0.330011	0.0229891	-0.111265	0.268583
-0.220423	-0.0527814	-0.00314968	0.485778
-0.380508	-0.140612	0.0182256	0.47067
-0.373149	-0.140583	0.116317	0.488794
-0.303817	-0.0728435	0.017376	0.529892
-0.249618	-0.0912969	-0.151359	0.461801
-0.290164	-0.0214182	-0.0854761	0.299482
-0.425951	0.0868208	0.103962	0.479022
-0.316816	0.166946	-0.0517107	0.675255
-0.363901	0.0838012	0.0730702	0.511736
-0.400017	0.0694447	-0.00878896	0.474456
-0.426647	0.0503086	0.060241	0.449248
-0.339822	0.0220944	-0.154156	0.29779
-0.259935	-0.115018	-0.0735476	0.533778
-0.433494	0.0295634	-0.0637802	0.505013
-0.31248	-0.105975	-0.127948	0.432112
-0.315158	-0.0491806	0.0239778	0.503166
-0.384686	0.0311199	-0.0301219	0.427689
-0.355408	0.0624194	-0.179139	0.500114
-0.213106	-0.132069	-0.0553296	0.580795
-0.225831	-0.138309	-0.0536758	0.501572
-0.395536	-0.0820171	-0.215494	0.55118
-0.258035	-0.115828	-0.0341291	0.506895
-0.41661	0.0953259	-0.138676	0.435303
-0.23113	0.043654	-0.140625	0.466445
-0.270779	-0.111377	-0.16758	0.576262
-0.255014	-0.103245	-0.0597728	0.550538
-0.394203	-0.148349	0.0420297	0.596063
-0.39318	0.128816	-0.0577426	0.502842
-0.229151	-0.127299	-0.135141	0.556659
-0.305712	-0.105947	-0.103378	0.548078
-0.41336	0.01207	-0.235528	0.409899
-0.212366	-0.0383563	-0.06766	0.5595
-0.260228	0.0633148	-0.109415	0.615319
-0.380544	-0.0343361	-0.117102	0.517305
-0.324905	-0.0271882	-0.156291	0.450186
-0.237276	-0.0355404	-0.132515	0.482316
-0.353778	0.034878	-0.0704233	0.50488
-0.347763	0.0717979	-0.095416	0.409735
-0.325945	-0.0608191	-0.212156	0.513852
-0.348246	0.0645184	-0.0969094	0.502671
-0.330396	-0.128343	0.0616208	0.566935
-0.274306	-0.0800872	-0.100657	0.397211
-0.327216	0.0427693	0.112746	0.431534
-0.447796	-0.165395	-0.182603	0.26641
-0.280673	-0.0749918	-0.0886087	0.361885
-0.228396	-0.0218988	0.000693405	0.364495
-0.284294	-0.0364138	-0.0291314	0.346982
-0.349548	-0.154779	-0.118835	0.351594
-0.263218	-0.0826752	0.0862086	0.485539
-0.461225	0.0763379	0.0657544	0.339255
-0.238823	0.0652359	0.0427416	0.481059
-0.433261	-0.159826	-0.235486	0.385494
-0.347989	-0.0256588	-0.0929013	0.249598
-0.506864	-0.208468	-0.20321	0.420932
-0.374035	-0.0965441	-0.151201	0.402717
-0.215459	-0.0448956	0.0514532	0.490517
-0.349076	-0.126456	-0.0958839	0.324164
-0.240857	-0.0685599	0.0671799	0.506616
-0.454504	-0.258061	-0.290185	0.415868
-0.270238	-0.0333319	-0.0122024	0.40488
-0.42255	0.0811515	0.0226633	0.309017
-0.548019	-0.194415	-0.181251	0.371849
-0.52298	-0.243347	-0.260636	0.368455
-0.313602	-0.0972716	-0.107254	0.333748
-0.447238	0.00577667	0.0825671	0.362627
-0.45486	-0.213852	-0.251405	0.397159
-0.295372	-0.0946198	0.065734	0.325084
-0.280299	-0.0714863	0.0319674	0.35356
-0.27152	-0.069848	0.0301742	0.390471
-0.370578	-0.142646	-0.130845	0.398659
-0.331183	-0.0975087	-0.073202	0.485758
-0.347162	-0.155348	-0.0520868	0.338737
-0.363245	-0.189976	-0.246236	0.523035
-0.349346	-0.146844	-0.211584	0.495073
-0.263484	-0.133613	-0.117088	0.444542
-0.600055	-0.242645	-0.136407	0.363803
-0.459867	-0.0227452	0.0275092	0.27906
-0.487091	-0.116299	-0.0961139	0.25816
-0.377809	-0.188776	-0.171019	0.298455
-0.303868	0.0351344	0.0406127	0.389646
-0.428657	0.101283	-0.0635126	0.425806
-0.322709	-0.118708	-0.0760786	0.460994
-0.292209	-0.0981204	-0.0665891	0.446924
-0.41624	0.015758	-0.00901031	0.461409
-0.288069	-0.128148	-0.17106	0.592381
-0.418611	0.133137	0.12283	0.525551
-0.488551	-0.209996	-0.22514	0.481892
-0.424997	-0.0201442	-0.12842	0.449526
-0.232359	-0.132402	-0.0038912	0.47011
-0.378581	0.00914151	0.149636	0.55252
-0.21882	-0.0688528	-0.0601322	0.447857
-0.24437	-0.134214	-0.0690046	0.505707
-0.311695	0.0747782	0.00143232	0.341021
-0.319665	-0.181575	-0.0589714	0.506671
-0.331649	0.05831	-0.0798921	0.45904
-0.471772	-0.156813	-0.251573	0.191631
-0.295611	-0.0821259	-0.0439942	0.384006
-0.243275	-0.159865	-0.15436	0.616376
-0.44924	-0.169308	-0.202808	0.361756
-0.495284	-0.235481	-0.271017	0.490968
-0.342437	-0.0551065	-0.252171	0.383788
-0.537545	-0.105274	-0.044491	0.206942
-0.445105	0.110312	-0.0501067	0.470553
-0.397347	-0.0827769	-0.295131	0.400003
-0.49753	0.123793	0.0669905	0.383214
-0.454774	-0.053947	-0.054366	0.350712
-0.320092	-0.0726142	-0.210286	0.54047
-0.39002	-0.135356	-0.27858	0.4742
-0.225422	-0.0384656	0.11815	0.558031
-0.451784	-0.194378	-0.207419	0.458788
-0.409619	0.0223939	-0.00623235	0.423394
-0.370861	-0.0285257	-0.100204	0.526674
-0.293137	-0.0984489	-0.0235421	0.379615
-0.351643	-0.181682	-0.216537	0.666556
-0.29647	-0.00396536	-0.0113445	0.495784
-0.309475	-0.0668481	-0.192556	0.454898
-0.423228	-0.00378768	0.0173089	0.432368
-0.361102	-0.0174748	-0.103704	0.504256
-0.230408	-0.159548	-0.085066	0.59249
-0.397371	-0.117246	-0.234907	0.484366
-0.563897	-0.0429223	-0.160194	0.481777
-0.343103	0.0932761	-0.1061	0.458191
-0.442774	0.0760073	0.103567	0.525909
-0.30638	-0.123597	-0.074021	0.504545
-0.303413	-0.108163	-0.0606411	0.48942
-0.445266	-0.0625197	-0.154703	0.561692
-0.247655	-0.148881	-0.00613394	0.358958
-0.34482	-0.102874	-0.144087	0.604796
-0.356426	-0.109933	-0.139971	0.467516
-0.271947	-0.0303863	0.00476227	0.440757
-0.23626	-0.0169152	0.114503	0.416387
-0.266207	-0.150287	-0.0660098	0.523195
-0.331774	-0.0713187	-0.0761825	0.62258
-0.313018	-0.101186	-0.031675	0.344614
-0.378974	-0.0302046	-0.0273125	0.509423
-0.492999	-0.0479188	-0.135687	0.524282
-0.317991	0.0117389	-0.000574304	0.516749
-0.384502	-0.0179376	-0.028858	0.471629
-0.364036	-0.132242	-0.145258	0.558674
[truncated: 2,019 more rows]

## Sheet: 3f
df/f
Cluster 1	0.0359686	0.0487896	0.0263203	0.0448564	0.0181233	0.0307999	0.0438283	0.0533081	0.0532202	0.0438524	0.0379668	0.0412665	0.0532433	0.0496853	0.0379322	0.043745	0.0389903	0.0254674	0.0311088	0.0274084	0.0338623	0.0399272	0.0277842	0.0401751	0.0385441	0.0184994	0.0318151	0.0300756	0.0118281	0.021357	0.0180333	-0.000437694	0.0045753	0.0190174	0.0183164	0.0142838	0.0159386	0.0152211	0.0126817	0.00960813	0.00301912	0.00724553	0.00311236	-0.00885268	-0.00311722	0.0146347	0.0199843	0.00232161	0.0171901
Cluster 2	-0.0424959	-0.0210913	-0.0343509	-0.0318515	-0.0248525	-0.026409	-0.0302256	-0.0224369	-0.022578	-0.0093053	-0.00803384	-0.0188442	-0.00934608	-0.0138698	-0.0130533	-0.0128715	-0.0178338	-0.00632398	-0.00311373	-0.0121533	-0.0196765	-0.0201589	-0.00914218	0.00221952	-0.00564176	-0.00704221	0.00107702	0.000901324	0.00265045	-0.00467816	-0.0152223	-0.00344219	0.00924639	-0.00362254	0.00202327	0.0111407	-0.000795633	0.00830112	0.0062985	-0.00198865	0.00615586	0.008271	0.0201176	0.0200133	0.0109892	0.0217302	0.0182199	0.00933159	0.0113838
Cluster 3	0.00698545	0.0326426	-0.00036439	0.0193459	0.0101308	0.0188291	0.0287406	0.0437067	0.0375982	0.0346975	0.0320351	0.0270348	0.0469758	0.0343293	0.0222872	0.034226	0.0289107	0.0334445	0.0364555	0.027926	0.0326804	0.0315555	0.0270584	0.0342017	0.0301992	0.0219255	0.0351821	0.0289087	0.0173667	0.0246732	0.012401	0.00468947	0.0132879	0.0247018	0.0116644	0.0065941	0.0239848	0.0139581	0.00763152	0.0053605	0.00944367	0.0179578	0.00613289	0.00357671	0.00440153	-0.0118631	-0.0104737	-0.00119113	-0.0141314
Cluster 4	0.0723693	0.0930625	0.0388238	0.062884	0.0568823	0.0568248	0.0604217	0.0571665	0.0509065	0.0660292	0.0636577	0.0561304	0.0619118	0.0399007	0.0402072	0.0549981	0.0436685	0.0301386	0.0287315	0.0366565	0.0388749	0.0310915	0.0334552	0.04649	0.0293533	0.0153342	0.0342804	0.0242512	0.0165309	0.0199062	0.0131675	0.019603	0.00455873	8.83877e-05	0.00654899	0.00617339	0.015684	0.00633302	0.00758541	0.0214166	0.0127671	0.00535179	-0.000174444	-0.00262649	0.00500382	-0.00671302	-0.0185139	-0.0139169	-0.013531
Cluster 5	0.064097	0.0699849	0.0418298	0.0740452	0.0533035	0.0651966	0.0657729	0.0618868	0.0656249	0.0582395	0.0470478	0.0584507	0.0662008	0.0451657	0.0444413	0.0507704	0.0422592	0.0383895	0.0366353	0.0340416	0.0358633	0.0383302	0.0342156	0.0236604	0.0273387	0.035586	0.0337602	0.0428122	0.0300048	0.021932	0.0249475	-0.00560025	-0.00212835	0.0194917	0.00873917	0.011274	0.0125012	0.0070217	0.0260448	0.0216085	0.00595117	0.00388044	-0.00806671	-0.00214824	0.00366209	-0.0139655	-0.0231725	-0.0166645	-0.00565222
Cluster 6	-0.0141118	-0.012256	-0.0420598	-0.0150288	-0.0329033	-0.0267231	-0.0263543	-0.0236092	-0.00325379	-0.0100857	-0.0264909	-0.0116632	-0.00422632	-0.0173343	-0.0133544	-0.0139456	-0.02154	-0.0107358	-0.00843273	-0.0106465	0.0101902	0.0144293	0.00830357	0.0209828	0.00683676	-0.00302924	0.0240533	0.0262322	0.0126227	0.0216094	0.0175818	-0.000198524	-0.000622903	0.0111126	0.0162775	0.013403	0.014947	0.0164166	0.0214597	0.0112525	0.0115933	0.0235381	0.0104909	0.0134251	0.0148471	0.0158029	0.020049	0.011064	0.00873648
Cluster 7	-0.0256769	-0.00805304	-0.0639289	-0.0144286	-0.0290817	-0.00973702	-0.0235509	-0.0261879	-0.0165006	-0.0206552	-0.0324732	-0.0389082	-0.0340704	-0.039149	-0.0283644	-0.020089	-0.016421	-0.00905288	-0.0191211	-0.0136858	-0.00318168	0.00376952	0.0146867	0.0135632	0.0200708	0.0266831	0.0366472	0.0340035	0.026423	0.0486368	0.0450044	0.0182204	0.0124339	0.0253798	0.0341878	0.0403894	0.0434128	0.0355996	0.0420621	0.035629	0.0373087	0.0413654	0.0140562	0.0204753	0.0213211	0.00694944	0.0141611	0.00611034	0.0134332
Cluster 8	-0.0282378	-0.021569	-0.0342555	0.000248879	-0.0227127	-0.0166305	-0.0265973	-0.0188887	0.00118661	-0.00635405	-0.00806646	-0.00643001	-0.00759712	-0.00895338	-0.00762649	-0.00458879	-0.00466419	-0.000279348	-0.00263425	0.00277928	0.0133659	0.0125548	0.012386	0.00533628	0.00547766	0.0115062	0.0166422	0.00757316	0.00190238	0.0156459	0.00464729	-0.00355289	-0.0016463	-0.000380821	0.00591687	0.0115436	0.0181598	0.0109488	0.0107616	0.0121194	0.00535013	0.00680641	0.0119635	0.00895059	0.00282044	0.00804147	0.00221705	-0.0125796	-0.000956451
Cluster 9	-0.0391594	-0.028347	-0.0434314	-0.0316737	-0.0356603	-0.0287165	-0.0286143	-0.0295892	-0.0239276	-0.00515204	0.00483966	-0.00552794	-0.00935927	-0.0174941	-0.0185685	-0.0078086	-0.0187814	-0.0278816	-0.0137169	-0.00433839	-0.000645523	-0.00363713	-0.0085386	-1.36729e-05	0.0102412	0.00411255	-0.00150404	0.0068341	-0.00252168	-0.0102512	-0.00489986	-0.00971156	-0.00690238	0.00358329	-0.00379128	-0.00689373	0.00338374	-0.00133622	0.00279748	0.00780984	0.00617406	0.0165001	0.0107436	0.00397861	0.00932356	0.00520965	0.00299541	0.0100559	0.019228
Cluster 10	0.0633391	0.0644943	0.040678	0.0510577	0.0416781	0.0516777	0.053905	0.0469577	0.0408603	0.0395644	0.044348	0.0512389	0.0391886	0.0180681	0.0269362	0.0343858	0.0271077	0.0206315	0.014593	0.0181325	0.020432	0.0183635	0.00912002	0.0114104	0.0244307	0.0141801	0.0109813	0.0211101	0.00202258	-0.00755014	0.00925133	0.00563439	0.00631003	0.00822989	-0.00519998	-0.00335597	0.0031762	0.000787548	0.00520508	0.00829282	-0.00464654	-0.0119975	-0.00424527	-0.000207724	0.00117358	0.00459309	0.000564532	-0.00610429	-0.00778733
Cluster 11	0.0463034	0.0314275	0.00693954	0.0196788	0.0311776	0.0262928	0.013525	0.0272862	0.0112688	0.0140747	0.0284876	0.0195007	0.0142036	-0.00627714	0.00016371	0.0116918	0.0160375	0.0158372	0.00164567	0.0110095	0.0111508	-0.00602792	-0.0001933	0.0125979	0.00400255	-0.0139307	-0.0172004	-0.00365894	-0.013236	-0.0118671	0.0011442	-0.0164928	-0.00889583	-0.00166812	-0.0150741	-0.00977301	-0.0131652	-0.0211542	-0.00361203	-0.00788492	-0.0161716	0.00109642	-0.00216608	-0.000261615	7.08541e-05	-0.00220898	0.0108743	0.00894828	0.00933743
Cluster 12	-0.014929	-0.00186948	-0.00767433	-0.00909667	-0.0119817	-0.0138112	-0.0127486	-0.0149802	-0.00976847	0.00528727	-0.00192994	-0.0069642	-0.000397015	-0.0172328	-0.0201661	-0.0106042	-0.00683485	-0.00750107	-0.0119164	-0.00149011	-0.00668257	-0.0209964	-0.0112932	-0.00825193	-0.0100434	-0.00263794	-0.0111745	-0.00954359	0.00224385	-0.0100089	-0.0180883	-0.0110215	-0.00879798	-0.0122451	-0.00781724	0.000335032	-0.00288274	-0.00399965	0.00345343	0.00218616	0.00386783	0.00982178	0.00350025	0.00461479	0.0112061	0.0155684	0.018027	0.00881745	0.00373139
[truncated: 671 more columns]

## Sheet: 3g
X positions	Y positions	Z positions	Clusters	Fish
217.093	90.2256	1	12	1
11.2775	62.5564	1	12	1
245.286	78.797	1	2	1
229.78	70.9774	1	12	1
156.476	73.3835	1	12	1
42.2907	42.1053	1	11	1
221.322	79.3985	1	8	1
25.3744	64.9624	1	6	1
184.67	102.256	1	5	1
234.009	50.5263	1	12	1
136.74	114.286	1	12	1
156.476	90.2256	1	12	1
169.163	0	1	12	1
136.74	89.0226	1	12	1
74.7137	73.3835	1	12	1
46.5198	66.1654	1	1	1
0	89.0226	1	9	1
152.247	123.91	1	8	1
43.7004	97.4436	1	12	1
202.996	13.2331	1	12	1
163.524	33.6842	1	2	1
66.2555	84.2105	1	2	1
156.476	52.9323	1	12	1
85.9912	98.6466	1	11	1
71.8943	133.534	1	11	1
171.982	69.7744	1	9	1
174.802	127.519	1	10	1
77.533	104.662	1	12	1
21.1454	102.256	1	4	1
201.586	62.5564	1	12	1
57.7974	105.865	1	12	1
85.9912	25.2632	1	2	1
57.7974	43.3083	1	12	1
76.1233	61.3534	1	10	1
119.824	87.8195	1	12	1
146.608	99.8496	1	11	1
67.6652	16.8421	1	12	1
87.4009	46.9173	1	12	1
129.692	51.7293	1	9	1
138.855	43.3083	1	9	1
105.727	75.7895	1	12	1
246.696	69.7744	1	9	1
235.419	81.8045	1	9	1
8.45815	50.5263	1	12	1
159.295	103.459	1	12	1
221.322	43.3083	1	12	1
150.837	70.9774	1	12	1
167.753	42.1053	1	12	1
183.26	83.0075	1	10	1
9.86784	90.2256	1	12	1
195.947	38.4962	1	12	1
176.211	99.8496	1	8	1
202.996	1.20301	1	12	1
145.903	110.677	1	12	1
166.344	128.722	1	12	1
126.872	103.459	1	12	1
91.63	30.0752	1	12	1
212.863	66.1654	1	2	1
31.7181	70.9774	1	8	1
70.4846	96.2406	1	12	1
118.414	56.5414	1	9	1
177.621	68.5714	1	10	1
146.608	46.9173	1	9	1
171.982	25.2632	1	2	1
128.282	75.7895	1	12	1
253.744	89.0226	2	2	1
238.238	93.8346	2	7	1
38.0617	80.6015	2	3	1
274.89	126.316	2	8	1
23.9648	63.7594	2	8	1
45.1101	24.0602	2	2	1
7.04846	54.1353	2	7	1
224.141	99.8496	2	12	1
26.7841	96.2406	2	7	1
57.7974	73.3835	2	3	1
207.225	90.2256	2	8	1
260.793	69.7744	2	2	1
8.45815	84.2105	2	2	1
97.2687	125.113	2	3	1
164.934	102.256	2	12	1
243.877	42.1053	2	8	1
234.009	110.677	2	2	1
156.476	76.9925	2	11	1
159.295	121.504	2	12	1
90.9251	55.3383	2	11	1
222.731	21.6541	2	8	1
177.621	7.21805	2	9	1
100.088	70.9774	2	8	1
218.502	43.3083	2	2	1
131.806	95.0376	2	12	1
85.9912	126.316	2	2	1
195.947	99.8496	2	11	1
218.502	80.6015	2	3	1
70.4846	84.2105	2	2	1
204.405	75.7895	2	3	1
166.344	44.5113	2	3	1
249.515	61.3534	2	1	1
38.0617	117.895	2	12	1
45.1101	99.8496	2	10	1
269.251	105.865	2	7	1
181.85	110.677	2	10	1
152.247	93.8346	2	2	1
229.78	64.9624	2	1	1
176.211	54.1353	2	12	1
226.96	117.895	2	11	1
56.3877	99.8496	2	2	1
190.308	147.97	2	10	1
78.9427	22.8571	2	2	1
207.225	64.9624	2	3	1
83.1718	76.9925	2	2	1
4.22907	117.895	2	2	1
128.987	1.20301	2	12	1
138.15	122.707	2	10	1
184.67	69.7744	2	1	1
100.088	110.677	2	9	1
179.031	90.2256	2	2	1
91.63	95.0376	2	9	1
225.551	134.737	2	12	1
133.921	141.955	2	12	1
71.8943	62.5564	2	1	1
198.767	38.4962	2	2	1
108.546	75.7895	2	9	1
128.282	81.8045	2	12	1
59.207	126.316	2	2	1
173.392	27.6692	2	2	1
149.427	105.865	2	12	1
200.176	20.4511	2	3	1
97.2687	31.2782	2	8	1
173.392	160	2	12	1
193.128	122.707	2	10	1
77.533	39.6992	2	11	1
14.0969	104.662	2	2	1
94.4493	16.8421	2	12	1
201.586	110.677	2	10	1
157.885	30.0752	2	6	1
269.251	86.6165	2	3	1
45.1101	18.0451	2	2	1
50.7489	36.0902	2	3	1
39.4714	67.3684	2	3	1
249.515	107.068	2	2	1
225.551	54.1353	2	2	1
0	70.9774	2	6	1
63.4361	28.8722	2	8	1
242.467	69.7744	2	3	1
53.5683	45.7143	2	11	1
29.6035	49.3233	2	8	1
224.141	83.0075	2	5	1
52.1586	86.6165	2	11	1
16.9163	75.7895	2	9	1
67.6652	104.662	2	11	1
142.379	92.6316	2	6	1
88.8106	123.91	2	2	1
171.982	66.1654	2	11	1
241.057	28.8722	2	8	1
0	90.2256	2	2	1
135.33	116.692	2	12	1
84.5815	102.256	2	2	1
171.982	22.8571	2	8	1
170.573	97.4436	2	12	1
263.612	123.91	2	7	1
74.7137	12.0301	2	6	1
32.4229	93.8346	2	7	1
157.885	20.4511	2	12	1
163.524	76.9925	2	11	1
222.731	28.8722	2	8	1
49.3392	121.504	2	2	1
76.1233	137.143	2	11	1
7.04846	139.549	2	4	1
183.26	0	2	9	1
109.956	46.9173	2	11	1
267.841	67.3684	2	2	1
187.489	31.2782	2	9	1
95.859	56.5414	2	11	1
170.573	115.489	2	2	1
119.824	143.158	2	4	1
194.537	134.737	2	10	1
236.828	79.3985	2	8	1
234.009	58.9474	2	3	1
66.2555	16.8421	2	3	1
95.859	43.3083	2	9	1
259.383	97.4436	2	2	1
247.401	34.2857	3	8	1
317.885	138.346	3	12	1
313.656	95.0376	3	9	1
47.2247	90.2256	3	2	1
3.52423	104.662	3	9	1
44.4053	60.7519	3	1	1
257.269	38.4962	3	8	1
315.066	127.519	3	8	1
30.3084	76.9925	3	7	1
271.366	84.2105	3	8	1
151.542	95.0376	3	8	1
59.9119	50.5263	3	7	1
78.2379	91.4286	3	1	1
296.74	127.519	3	8	1
65.5507	78.1955	3	7	1
210.749	18.0451	3	8	1
195.242	30.0752	3	10	1
95.1542	54.1353	3	11	1
265.727	102.256	3	2	1
274.185	60.1504	3	8	1
131.806	13.8346	3	8	1
288.282	68.5714	3	1	1
134.626	36.0902	3	12	1
114.89	89.0226	3	11	1
155.771	57.7444	3	6	1
295.33	92.6316	3	8	1
296.74	139.549	3	7	1
102.203	67.3684	3	3	1
23.2599	101.053	3	7	1
240.352	73.3835	3	3	1
234.714	45.7143	3	8	1
110.661	8.42105	3	2	1
189.604	101.053	3	11	1
61.3216	104.662	3	7	1
212.159	58.9474	3	9	1
180.441	84.2105	3	3	1
121.938	63.7594	3	12	1
128.987	101.053	3	3	1
119.119	44.5113	3	3	1
310.837	146.767	3	12	1
0	93.8346	3	6	1
185.374	70.9774	3	5	1
217.797	110.677	3	2	1
257.269	64.9624	3	9	1
210.749	86.015	3	5	1
121.938	3.60902	3	11	1
207.93	63.7594	3	11	1
205.11	103.459	3	11	1
66.9604	30.0752	3	3	1
35.9471	120.301	3	2	1
103.612	101.053	3	5	1
138.855	51.7293	3	2	1
14.8018	111.88	3	8	1
238.943	87.8195	3	8	1
151.542	79.3985	3	6	1
185.374	39.6992	3	8	1
54.2731	125.113	3	2	1
282.643	36.0902	3	2	1
257.269	107.068	3	10	1
171.278	68.5714	3	3	1
136.035	90.2256	3	2	1
143.084	97.4436	3	3	1
238.943	105.865	3	5	1
158.59	14.4361	3	12	1
148.722	28.8722	3	10	1
214.978	40.9023	3	2	1
281.233	117.895	3	12	1
71.1894	99.2481	3	6	1
40.1762	96.2406	3	1	1
181.145	97.4436	3	9	1
272.775	127.519	3	2	1
303.789	76.9925	3	8	1
267.137	73.3835	3	8	1
64.141	64.3609	3	7	1
27.489	83.0075	3	7	1
248.811	74.5865	3	7	1
251.63	56.5414	3	9	1
205.11	37.2932	3	6	1
64.141	92.6316	3	7	1
288.282	83.0075	3	3	1
40.1762	74.5865	3	7	1
220.617	8.42105	3	2	1
97.9736	14.4361	3	3	1
44.4053	108.271	3	2	1
11.9824	120.301	3	7	1
238.943	38.4962	3	9	1
85.2863	86.015	3	1	1
81.7621	31.2782	3	3	1
277.004	48.1203	3	8	1
181.145	62.5564	3	1	1
92.3348	22.8571	3	3	1
258.678	93.8346	3	5	1
55.6828	54.1353	3	6	1
81.0573	62.5564	3	1	1
229.075	81.8045	3	3	1
121.938	97.4436	3	10	1
196.652	85.4135	3	1	1
69.7797	40.3008	3	3	1
238.943	55.3383	3	9	1
50.0441	68.5714	3	7	1
95.1542	78.1955	3	1	1
150.132	68.5714	3	12	1
114.89	69.7744	3	2	1
212.159	92.6316	3	10	1
140.969	30.0752	3	4	1
220.617	96.2406	3	1	1
219.207	74.5865	3	8	1
168.458	9.62406	3	12	1
72.5991	113.083	3	3	1
130.396	0	3	9	1
281.233	68.5714	3	1	1
92.3348	117.895	3	3	1
258.678	60.1504	3	8	1
278.414	104.662	3	2	1
296.74	104.662	3	8	1
284.053	128.722	3	8	1
261.498	24.0602	3	9	1
128.987	27.6692	3	4	1
248.811	9.62406	3	9	1
195.242	90.2256	3	10	1
255.859	72.1805	3	9	1
100.793	36.0902	3	7	1
291.806	115.489	4	11	1
56.3877	83.0075	4	3	1
35.2423	96.2406	4	2	1
8.45815	111.88	4	7	1
176.211	20.4511	4	10	1
248.106	24.0602	4	8	1
40.8811	114.286	4	2	1
93.7445	62.5564	4	8	1
15.5066	75.7895	4	7	1
39.4714	54.1353	4	6	1
301.674	84.2105	4	2	1
226.96	36.0902	4	2	1
241.057	73.985	4	8	1
40.8811	86.6165	4	8	1
259.383	70.9774	4	7	1
63.4361	67.3684	4	7	1
80.3524	81.8045	4	9	1
90.2203	36.0902	4	7	1
270.661	58.9474	4	8	1
294.626	102.256	4	2	1
53.5683	42.1053	4	1	1
112.775	16.8421	4	2	1
101.498	25.2632	4	7	1
108.546	61.3534	4	3	1
255.154	45.7143	4	7	1
225.551	52.9323	4	2	1
217.093	102.256	4	10	1
152.247	51.7293	4	5	1
18.326	102.256	4	7	1
39.4714	70.9774	4	7	1
211.454	74.5865	4	5	1
128.282	10.8271	4	7	1
246.696	111.88	4	5	1
320	126.316	4	3	1
146.608	19.2481	4	10	1
234.009	16.2406	4	7	1
281.938	97.4436	4	8	1
187.489	57.7444	4	8	1
312.952	93.8346	4	3	1
249.515	91.4286	4	3	1
173.392	70.9774	4	5	1
126.872	39.6992	4	4	1
95.859	73.3835	4	8	1
210.044	62.5564	4	4	1
78.9427	92.6316	4	3	1
276.3	84.2105	4	9	1
202.996	24.0602	4	11	1
22.5551	93.8346	4	9	1
234.009	63.7594	4	8	1
74.7137	61.3534	4	7	1
249.515	61.3534	4	8	1
2.11454	90.2256	4	9	1
235.419	38.4962	4	3	1
60.6167	48.1203	4	3	1
115.595	20.4511	4	3	1
52.1586	90.2256	4	3	1
26.7841	85.4135	4	6	1
181.85	76.9925	4	8	1
301.674	110.677	4	2	1
112.775	44.5113	4	3	1
88.8106	44.5113	4	7	1
30.3084	110.677	4	3	1
266.432	97.4436	4	1	1
210.044	93.8346	4	3	1
112.775	0	4	12	1
84.5815	74.5865	4	8	1
0	105.865	4	7	1
243.877	81.8045	4	3	1
165.639	21.6541	4	11	1
33.8326	126.316	4	7	1
136.035	73.3835	4	9	1
152.952	66.1654	4	6	1
228.37	108.271	4	5	1
195.947	90.2256	4	3	1
49.3392	104.662	4	1	1
71.8943	39.6992	4	7	1
188.899	43.3083	4	2	1
263.612	57.7444	4	8	1
242.467	39.6992	4	3	1
117.004	55.3383	4	1	1
257.974	84.2105	4	3	1
148.018	34.8872	4	12	1
140.969	48.7218	4	1	1
221.322	42.1053	4	2	1
317.181	108.271	4	3	1
33.8326	87.8195	4	2	1
2.81938	96.2406	4	9	1
29.6035	99.8496	4	2	1
89.5154	76.9925	5	8	1
16.2115	57.7444	5	8	1
90.9251	15.6391	5	3	1
31.7181	64.9624	5	3	1
268.546	85.4135	5	1	1
59.9119	21.6541	5	7	1
281.233	76.9925	5	8	1
65.5507	38.4962	5	3	1
84.5815	4.81203	5	7	1
240.352	18.0451	5	8	1
6.34361	69.7744	5	9	1
107.841	24.0602	5	8	1
54.2731	34.8872	5	1	1
51.4537	58.9474	5	7	1
227.665	18.0451	5	8	1
78.2379	30.0752	5	3	1
85.2863	86.6165	5	5	1
44.4053	73.3835	5	3	1
182.555	54.1353	5	7	1
116.3	31.2782	5	3	1
81.0573	56.5414	5	2	1
0	90.2256	5	11	1
238.943	56.5414	5	3	1
260.088	54.1353	5	2	1
72.5991	63.7594	5	3	1
124.758	74.5865	5	3	1
107.841	3.60902	5	3	1
240.352	43.3083	5	9	1
205.11	29.4737	5	10	1
93.7445	48.1203	5	3	1
236.123	81.203	5	8	1
209.339	74.5865	5	3	1
28.8987	90.2256	5	3	1
198.062	64.9624	5	11	1
296.74	80.6015	5	2	1
72.5991	1.20301	5	3	1
195.242	20.4511	5	10	1
242.467	73.3835	5	10	1
261.498	38.4962	5	2	1
214.978	46.9173	5	3	1
137.445	31.2782	5	10	1
137.445	63.7594	5	9	1
289.692	93.8346	5	9	1
245.991	31.2782	5	8	1
140.264	46.9173	5	2	1
169.868	18.0451	5	12	1
271.366	67.3684	5	8	1
69.7797	48.1203	5	7	1
21.8502	64.9624	5	6	1
119.119	7.21805	5	8	1
10.5727	87.8195	5	9	1
233.304	36.0902	5	9	1
90.9251	36.0902	5	3	1
258.678	70.9774	5	8	1
13.3921	74.5865	5	8	1
105.022	12.0301	5	8	1
224.846	9.62406	5	9	1
274.185	101.053	5	12	1
96.5639	83.0075	5	7	1
186.784	28.8722	5	11	1
103.612	0	5	3	1
223.436	80.6015	5	10	1
55.6828	75.7895	5	3	1
33.1278	48.1203	5	7	1
48.6344	25.2632	5	1	1
29.0909	43.8938	1	12	2
73.3091	22.6549	1	7	2
61.6727	14.1593	1	12	2
52.3636	83.5398	1	12	2
278.109	84.9558	1	12	2
261.818	76.4602	1	6	2
278.109	69.3805	1	6	2
19.7818	59.469	1	9	2
32.5818	72.2124	1	12	2
254.836	101.947	1	12	2
223.418	36.1062	1	8	2
43.0545	70.7965	1	6	2
60.5091	65.1327	1	6	2
48.8727	46.7257	1	6	2
123.345	9.9115	1	6	2
43.0545	28.3186	1	6	2
231.564	99.115	1	11	2
253.673	69.3805	1	6	2
10.4727	99.115	1	8	2
70.9818	67.9646	1	4	2
225.745	63.7168	1	12	2
29.6727	53.0973	1	12	2
33.7455	101.947	1	10	2
104.727	103.363	1	9	2
65.7455	42.4779	1	4	2
274.618	53.8053	1	6	2
81.4545	33.9823	1	4	2
83.7818	63.7168	1	1	2
107.055	75.0442	1	6	2
103.564	58.0531	1	4	2
75.6364	86.3717	1	11	2
64	90.6195	1	6	2
207.127	86.3717	1	4	2
25.6	77.8761	1	12	2
264.145	38.2301	1	6	2
59.3455	109.027	1	2	2
197.818	42.4779	1	11	2
185.018	116.106	1	2	2
158.255	100.531	1	5	2
242.036	73.6283	1	12	2
124.509	29.7345	1	12	2
91.9273	50.9735	1	4	2
236.218	15.5752	1	6	2
121.018	70.7965	1	5	2
207.127	114.69	1	4	2
193.164	90.6195	1	6	2
235.055	49.5575	1	6	2
157.091	73.6283	1	5	2
111.709	117.522	1	4	2
23.2727	104.779	1	9	2
176.873	50.9735	1	3	2
180.364	70.7965	1	9	2
97.7455	93.4513	1	10	2
143.127	97.6991	1	9	2
129.164	84.9558	1	7	2
103.564	25.4867	1	4	2
162.909	60.885	1	9	2
223.418	97.6991	1	10	2
112.873	0	1	6	2
216.436	58.0531	1	4	2
88.4364	8.49558	1	6	2
51.2	117.522	1	4	2
86.1091	97.6991	1	10	2
102.4	9.9115	1	6	2
175.709	93.4513	1	2	2
157.091	42.4779	1	9	2
4.65455	111.858	1	6	2
139.636	58.7611	1	6	2
102.4	127.434	1	5	2
253.673	84.9558	1	6	2
258.327	110.442	1	12	2
251.345	52.3894	1	1	2
55.8545	75.0442	1	6	2
43.0545	79.292	1	6	2
207.127	49.5575	1	11	2
54.6909	107.611	1	4	2
1.16364	89.2035	1	7	2
69.8182	17.6991	1	7	2
82.6182	1.41593	1	6	2
20.3636	83.5398	1	9	2
236.218	79.292	1	10	2
282.764	76.4602	1	6	2
110.545	38.2301	1	4	2
198.982	69.3805	1	10	2
0	118.938	1	9	2
9.30909	113.274	1	9	2
187.345	103.363	1	4	2
94.2545	84.9558	1	10	2
131.491	96.2832	1	6	2
95.4182	64.4248	1	5	2
251.345	114.69	1	12	2
48.8727	94.8673	1	2	2
24.4364	29.7345	1	6	2
250.182	38.2301	1	6	2
54.1091	89.2035	2	12	2
22.1091	67.2566	2	6	2
226.909	72.2124	2	4	2
246.691	96.2832	2	6	2
280.436	89.2035	2	2	2
43.0545	94.8673	2	8	2
24.4364	110.442	2	8	2
278.109	72.9204	2	8	2
43.0545	36.8142	2	7	2
66.3273	82.1239	2	7	2
237.382	58.0531	2	6	2
90.7636	12.7434	2	7	2
134.982	56.6372	2	2	2
98.9091	99.115	2	10	2
179.2	70.7965	2	2	2
116.364	106.195	2	7	2
255.418	109.027	2	12	2
65.1636	52.3894	2	4	2
83.7818	55.2212	2	7	2
72.1455	29.7345	2	3	2
226.909	42.4779	2	7	2
205.964	110.442	2	6	2
195.491	73.6283	2	12	2
265.309	43.8938	2	6	2
280.436	128.85	2	4	2
129.164	41.0619	2	11	2
13.9636	103.363	2	7	2
274.618	107.611	2	4	2
253.673	92.0354	2	6	2
89.6	38.2301	2	4	2
61.6727	21.2389	2	1	2
61.6727	86.3717	2	6	2
38.4	107.611	2	10	2
80.2909	86.3717	2	10	2
201.309	77.8761	2	4	2
111.127	43.8938	2	4	2
115.2	62.3009	2	5	2
27.3455	79.292	2	7	2
236.218	9.9115	2	2	2
0	104.779	2	7	2
171.055	106.195	2	4	2
195.491	104.779	2	4	2
16.2909	45.3097	2	7	2
258.327	11.3274	2	6	2
72.1455	8.49558	2	3	2
238.545	33.9823	2	2	2
168.727	93.4513	2	2	2
130.327	113.982	2	10	2
48.8727	21.2389	2	3	2
222.255	90.6195	2	10	2
129.164	90.6195	2	7	2
165.236	69.3805	2	10	2
214.109	43.8938	2	4	2
103.564	65.1327	2	1	2
117.527	89.2035	2	4	2
50.0364	99.115	2	2	2
94.2545	0	2	6	2
103.564	116.106	2	9	2
88.4364	94.8673	2	5	2
279.273	50.9735	2	6	2
225.745	18.4071	2	3	2
197.818	121.77	2	10	2
205.964	48.1416	2	10	2
164.073	127.434	2	4	2
98.9091	11.3274	2	7	2
186.182	134.513	2	10	2
217.6	127.434	2	6	2
102.4	77.8761	2	4	2
153.6	141.593	2	6	2
161.745	107.611	2	10	2
76.8	114.69	2	10	2
174.545	121.062	2	4	2
262.982	114.69	2	12	2
268.8	62.3009	2	6	2
36.0727	72.2124	2	2	2
264.145	80.708	2	7	2
54.6909	48.1416	2	6	2
20.9455	83.5398	2	7	2
50.0364	35.3982	2	7	2
267.636	50.9735	2	6	2
271.127	93.4513	2	6	2
33.7455	50.9735	2	2	2
118.691	36.8142	2	4	2
87.2727	75.0442	2	4	2
230.4	94.8673	2	11	2
100.073	55.2212	2	4	2
55.8545	22.6549	2	3	2
87.2727	25.4867	2	7	2
108.8	104.779	2	5	2
276.945	62.3009	2	6	2
1.16364	93.4513	2	7	2
8.14545	70.7965	2	7	2
102.982	1.41593	2	6	2
72.1455	59.469	2	6	2
233.891	67.2566	2	4	2
96.5818	111.858	2	10	2
249.018	19.115	2	3	2
237.382	21.2389	2	3	2
229.236	111.858	2	11	2
95.4182	18.4071	2	7	2
269.964	123.186	2	1	2
109.382	66.5487	2	1	2
246.691	55.2212	2	7	2
209.455	73.6283	2	11	2
109.382	31.1504	2	4	2
238.545	43.8938	2	4	2
211.782	98.4071	2	10	2
137.309	116.106	2	6	2
23.2727	92.0354	2	7	2
45.3818	58.0531	2	7	2
77.9636	79.292	2	7	2
258.909	87.7876	2	6	2
286.255	84.9558	3	7	2
10.4727	53.8053	3	8	2
36.0727	75.0442	3	1	2
84.9455	46.7257	3	7	2
73.8909	41.7699	3	4	2
50.0364	65.1327	3	7	2
222.255	2.83186	3	6	2
306.036	80.708	3	3	2
198.982	11.3274	3	8	2
264.145	19.823	3	7	2
294.4	93.4513	3	8	2
0	83.5398	3	7	2
299.055	75.0442	3	8	2
230.4	75.0442	3	12	2
20.9455	52.3894	3	7	2
61.6727	70.7965	3	3	2
75.6364	82.1239	3	7	2
304.873	123.186	3	7	2
239.709	45.3097	3	7	2
117.527	107.611	3	5	2
108.218	84.9558	3	4	2
273.455	126.018	3	7	2
256.582	108.319	3	5	2
311.273	99.115	3	7	2
107.055	53.8053	3	7	2
257.164	31.1504	3	7	2
266.473	101.947	3	7	2
194.327	92.0354	3	6	2
249.018	56.6372	3	1	2
42.4727	33.9823	3	1	2
289.745	133.097	3	6	2
278.109	41.0619	3	7	2
134.982	46.7257	3	11	2
83.2	15.5752	3	4	2
45.3818	104.779	3	8	2
226.909	42.4779	3	4	2
95.4182	18.4071	3	7	2
32.5818	110.442	3	7	2
259.491	46.7257	3	3	2
62.8364	99.115	3	7	2
8.14545	97.6991	3	7	2
210.618	4.24779	3	6	2
242.036	15.5752	3	1	2
202.473	110.442	3	11	2
274.618	109.027	3	7	2
195.491	28.3186	3	10	2
93.0909	111.858	3	10	2
186.182	103.363	3	7	2
41.8909	118.938	3	5	2
146.618	53.8053	3	10	2
197.818	62.3009	3	11	2
133.818	16.9912	3	8	2
73.3091	110.442	3	4	2
222.255	94.8673	3	10	2
104.727	116.106	3	11	2
256	77.8761	3	7	2
216.436	66.5487	3	4	2
144.291	77.8761	3	11	2
193.164	123.186	3	10	2
171.055	9.9115	3	12	2
185.018	66.5487	3	2	2
101.236	101.947	3	5	2
266.473	160	3	7	2
218.764	135.929	3	11	2
203.636	50.9735	3	10	2
84.9455	73.6283	3	7	2
179.2	75.0442	3	2	2
131.491	63.7168	3	3	2
239.709	151.504	3	5	2
151.273	11.3274	3	6	2
240.873	100.531	3	10	2
204.8	106.195	3	10	2
276.945	147.257	3	5	2
105.309	0	3	6	2
246.691	89.2035	3	5	2
228.073	110.442	3	11	2
173.382	26.9027	3	12	2
67.4909	56.6372	3	6	2
297.891	66.5487	3	8	2
269.964	60.885	3	7	2
186.182	90.6195	3	6	2
285.091	72.2124	3	7	2
36.0727	62.3009	3	4	2
282.764	99.115	3	7	2
276.945	116.106	3	7	2
52.3636	90.6195	3	7	2
272.291	90.6195	3	7	2
10.4727	110.442	3	7	2
12.8	87.7876	3	7	2
15.1273	50.9735	3	7	2
288.582	123.186	3	7	2
200.145	83.5398	3	6	2
122.182	94.8673	3	10	2
249.018	33.9823	3	7	2
21.5273	76.4602	3	7	2
218.764	80.708	3	10	2
233.891	67.9646	3	4	2
88.4364	26.9027	3	7	2
90.7636	41.7699	3	7	2
39.5636	96.2832	3	7	2
18.6182	109.027	3	7	2
144.873	4.24779	3	8	2
268.8	147.257	3	7	2
301.964	101.947	3	7	2
114.036	19.823	3	7	2
119.273	76.4602	3	10	2
62.8364	32.5664	3	7	2
94.2545	93.4513	3	5	2
144.291	26.9027	3	9	2
283.927	49.5575	3	7	2
158.255	32.5664	3	6	2
239.709	87.7876	3	5	2
27.9273	100.531	3	7	2
74.4727	94.8673	3	7	2
24.4364	43.8938	3	7	2
123.345	25.4867	3	7	2
62.8364	24.0708	3	7	2
87.8545	80.708	3	5	2
269.964	83.5398	3	7	2
140.8	66.5487	3	10	2
240.873	60.885	3	6	2
26.7636	67.9646	3	7	2
290.909	106.195	3	7	2
69.2364	76.4602	3	7	2
261.818	70.7965	3	7	2
87.2727	103.363	3	5	2
153.6	48.1416	3	12	2
90.7636	63.7168	3	7	2
31.4182	82.1239	4	9	2
14.5455	96.2832	4	2	2
32.5818	43.8938	4	1	2
240.873	60.885	4	6	2
102.4	11.3274	4	7	2
104.727	42.4779	4	6	2
293.236	60.885	4	1	2
82.6182	16.9912	4	3	2
0	80.708	4	9	2
290.909	107.611	4	7	2
309.527	107.611	4	8	2
254.836	60.177	4	7	2
295.564	73.6283	4	7	2
280.436	107.611	4	8	2
94.2545	19.823	4	9	2
304.873	133.097	4	7	2
46.5455	80.708	4	8	2
236.218	48.1416	4	7	2
276.945	123.186	4	8	2
115.2	31.1504	4	5	2
240.873	76.4602	4	7	2
89.6	53.8053	4	9	2
103.564	94.8673	4	5	2
130.327	9.9115	4	9	2
70.9818	66.5487	4	7	2
200.145	25.4867	4	10	2
128	97.6991	4	9	2
281.6	41.0619	4	7	2
90.7636	39.646	4	7	2
231.564	8.49558	4	9	2
180.364	76.4602	4	12	2
0	117.522	4	10	2
306.036	87.7876	4	9	2
266.473	43.1858	4	7	2
96.5818	135.929	4	10	2
211.782	126.018	4	5	2
221.091	4.24779	4	5	2
125.673	76.4602	4	11	2
72.1455	28.3186	4	7	2
39.5636	117.522	4	7	2
320	120.354	4	7	2
203.636	70.7965	4	4	2
224.582	80.708	4	5	2
269.964	114.69	4	7	2
253.673	18.4071	4	8	2
115.2	0	4	7	2
190.836	4.24779	4	8	2
114.036	94.8673	4	5	2
43.0545	50.9735	4	3	2
224.582	38.2301	4	3	2
61.6727	55.2212	4	7	2
90.7636	96.2832	4	5	2
175.709	124.602	4	6	2
183.855	42.4779	4	6	2
173.382	16.9912	4	4	2
2.32727	90.6195	4	8	2
185.018	66.5487	4	4	2
118.691	48.1416	4	10	2
51.7818	25.4867	4	7	2
181.527	104.779	4	12	2
128	23.3628	4	10	2
244.364	21.2389	4	3	2
216.436	43.8938	4	3	2
209.455	90.6195	4	5	2
165.236	2.83186	4	6	2
265.309	101.947	4	7	2
23.2727	58.0531	4	7	2
316.509	79.292	4	8	2
134.982	68.6726	4	5	2
167.564	87.7876	4	10	2
306.036	69.3805	4	7	2
98.9091	70.7965	4	5	2
124.509	126.018	4	4	2
221.091	111.858	4	5	2
197.818	99.115	4	10	2
82.6182	130.265	4	5	2
19.7818	126.018	4	5	2
240.873	111.858	4	5	2
109.382	56.6372	4	5	2
162.909	36.8142	4	12	2
133.818	51.6814	4	10	2
8.14545	86.3717	4	9	2
296.727	127.434	4	7	2
254.836	59.469	4	7	2
257.164	83.5398	4	8	2
299.055	138.761	4	7	2
20.9455	97.6991	4	9	2
311.855	97.6991	4	8	2
215.855	28.3186	4	3	2
249.018	72.2124	4	7	2
262.982	26.9027	4	7	2
98.9091	42.4779	4	5	2
83.7818	57.3451	4	8	2
101.236	29.7345	4	7	2
8.14545	56.6372	4	7	2
293.236	86.3717	4	7	2
283.927	70.7965	4	3	2
217.6	92.0354	4	5	2
276.945	97.6991	4	8	2
237.382	36.8142	4	7	2
301.382	109.027	4	7	2
252.509	31.1504	4	7	2
218.764	16.9912	4	7	2
74.4727	16.9912	4	7	2
269.964	77.8761	4	7	2
180.364	7.07965	4	12	2
101.236	80.708	4	5	2
34.9091	73.6283	4	8	2
93.0909	59.469	4	5	2
40.7273	62.3009	4	3	2
90.7636	25.4867	4	8	2
96.5818	8.49558	4	7	2
12.8	73.6283	4	8	2
251.345	130.265	4	7	2
282.764	130.265	4	7	2
200.145	56.6372	4	10	2
188.509	93.4513	4	6	2
57.0182	16.9912	4	7	2
129.164	87.7876	4	9	2
207.127	46.7257	4	5	2
258.327	113.274	4	5	2
233.891	130.265	4	5	2
273.455	29.7345	4	7	2
109.964	104.779	4	5	2
79.1273	94.8673	4	5	2
146.618	8.49558	4	6	2
139.636	58.0531	4	4	2
182.691	59.469	4	12	2
137.309	99.115	4	9	2
279.273	52.3894	4	7	2
109.382	45.3097	4	5	2
80.2909	66.5487	4	7	2
121.018	16.9912	4	7	2
210.618	14.1593	4	8	2
22.6909	83.5398	4	8	2
253.673	92.0354	4	7	2
246.691	84.9558	4	7	2
51.2	76.4602	4	8	2
188.509	82.1239	4	10	2
229.236	87.7876	5	6	2
79.1273	28.3186	5	6	2
282.764	92.0354	5	7	2
269.964	94.8673	5	9	2
264.145	28.3186	5	6	2
229.236	29.7345	5	6	2
43.0545	22.6549	5	9	2
294.4	113.274	5	7	2
233.891	9.9115	5	3	2
286.255	60.885	5	7	2
76.8	18.4071	5	8	2
161.745	63.7168	5	11	2
274.618	53.8053	5	3	2
65.1636	25.4867	5	8	2
0	60.885	5	4	2
194.327	94.8673	5	4	2
253.673	39.646	5	7	2
203.636	9.9115	5	3	2
274.618	133.097	5	2	2
261.818	65.1327	5	7	2
166.982	103.363	5	4	2
27.9273	41.0619	5	7	2
105.891	113.274	5	10	2
219.927	33.9823	5	3	2
174.545	43.8938	5	3	2
53.5273	50.9735	5	3	2
77.9636	80.708	5	3	2
276.945	42.4779	5	1	2
62.8364	59.469	5	5	2
264.145	103.363	5	8	2
87.2727	4.24779	5	8	2
125.091	65.1327	5	11	2
16.2909	96.2832	5	7	2
62.8364	0	5	8	2
134.982	21.2389	5	6	2
5.81818	72.2124	5	7	2
143.127	9.9115	5	10	2
98.9091	87.7876	5	5	2
25.6	58.0531	5	7	2
238.545	60.885	5	5	2
153.6	21.2389	5	4	2
118.691	8.49558	5	10	2
189.673	33.9823	5	10	2
108.218	31.1504	5	10	2
164.073	26.9027	5	12	2
67.4909	99.115	5	7	2
219.927	56.6372	5	5	2
161.745	83.5398	5	7	2
124.509	38.2301	5	4	2
89.0182	113.274	5	5	2
117.527	53.8053	5	10	2
84.9455	94.8673	5	7	2
290.909	75.0442	5	8	2
297.891	76.4602	5	8	2
93.0909	18.4071	5	8	2
16.2909	46.7257	5	8	2
274.618	107.611	5	9	2
43.0545	62.3009	5	7	2
274.618	87.7876	5	6	2
86.1091	45.3097	5	5	2
52.3636	77.8761	5	3	2
60.5091	36.8142	5	3	2
13.9636	77.8761	5	7	2
1.16364	87.7876	5	8	2
101.236	24.0708	5	5	2
203.636	100.531	5	7	2
208.291	58.0531	5	5	2
22.1091	69.3805	5	7	2
256	59.469	5	7	2
8.72727	58.0531	5	7	2
224.582	109.027	5	7	2
288.582	113.274	5	6	2
253.705	47.1028	1	9	3
99.4422	17.1963	1	11	3
52.2709	80	1	9	3
187.41	44.1121	1	11	3
263.904	57.5701	1	9	3
203.347	69.5327	1	12	3
0	97.1963	1	12	3
237.131	33.6449	1	12	3
36.9721	48.5981	1	2	3
172.112	108.411	1	9	3
85.4183	14.2056	1	12	3
29.3227	60.5607	1	9	3
66.2948	97.9439	1	10	3
131.315	82.9907	1	12	3
31.8725	99.4393	1	12	3
219.92	59.0654	1	12	3
239.681	59.0654	1	4	3
256.255	91.9626	1	5	3
75.2191	136.822	1	6	3
72.6693	85.9813	1	6	3
243.506	94.9533	1	10	3
265.179	77.757	1	12	3
161.912	57.5701	1	12	3
149.163	33.6449	1	12	3
36.9721	130.841	1	12	3
26.7729	81.4953	1	12	3
105.817	51.5888	1	12	3
147.888	68.0374	1	6	3
122.39	30.6542	1	12	3
75.2191	17.1963	1	12	3
7.6494	131.589	1	12	3
25.498	114.393	1	12	3
54.8207	62.0561	1	12	3
167.012	45.6075	1	6	3
70.1195	66.5421	1	12	3
173.386	68.0374	1	12	3
219.283	42.6168	1	4	3
105.817	120.374	1	12	3
170.837	29.1589	1	12	3
85.4183	38.1308	1	12	3
151.713	96.4486	1	4	3
216.733	66.5421	1	12	3
58.6454	105.421	1	6	3
262.629	41.1215	1	9	3
122.39	108.411	1	6	3
177.211	130.841	1	9	3
114.741	58.3178	1	12	3
21.6733	65.0467	1	12	3
26.7729	124.86	1	12	3
215.458	130.093	1	12	3
85.4183	103.925	1	4	3
130.04	68.0374	1	3	3
197.61	101.682	1	2	3
82.8685	119.626	1	2	3
186.135	60.5607	1	12	3
152.351	56.0748	1	9	3
85.4183	0	1	12	3
57.3705	34.3925	1	9	3
5.0996	84.486	1	12	3
191.235	69.5327	1	12	3
249.88	63.5514	1	9	3
42.0717	36.6355	1	2	3
66.2948	8.2243	1	12	3
224.382	103.925	1	6	3
175.936	76.2617	1	2	3
223.108	77.0093	1	9	3
75.2191	50.0935	1	12	3
276.653	63.5514	1	12	3
192.51	48.5981	1	12	3
10.1992	111.402	1	12	3
31.8725	54.5794	1	9	3
100.717	69.5327	1	12	3
216.733	77.0093	1	12	3
54.8207	91.9626	1	9	3
215.458	97.9439	1	6	3
77.7689	32.1495	1	12	3
31.8725	144.299	1	2	3
207.809	26.9159	2	9	3
220.558	49.3458	2	2	3
193.785	52.3364	2	2	3
177.211	31.4019	2	4	3
138.964	41.8692	2	10	3
165.737	11.9626	2	11	3
77.7689	55.3271	2	2	3
0	71.7757	2	8	3
220.558	32.8972	2	8	3
212.908	65.0467	2	2	3
193.785	8.97196	2	8	3
68.8446	35.8879	2	12	3
174.661	2.99065	2	1	3
133.865	25.4206	2	12	3
152.988	11.9626	2	5	3
84.1434	67.2897	2	2	3
24.2231	23.9252	2	2	3
75.2191	17.9439	2	6	3
223.108	112.15	2	12	3
211.633	86.729	2	10	3
184.223	65.7944	2	4	3
30.5976	64.2991	2	12	3
195.06	80.7477	2	4	3
131.315	56.8224	2	12	3
155.538	38.8785	2	12	3
47.1713	56.8224	2	9	3
109.641	40.3738	2	12	3
93.0677	56.8224	2	12	3
17.8486	76.2617	2	10	3
156.813	0	2	12	3
49.7211	74.7664	2	12	3
35.6972	32.8972	2	12	3
151.713	62.8037	2	9	3
38.247	50.8411	2	10	3
230.757	79.2523	2	9	3
43.3466	2.99065	2	12	3
186.135	25.4206	2	12	3
195.06	37.3832	2	9	3
205.259	53.8318	2	2	3
229.482	41.8692	2	2	3
175.936	24.6729	2	4	3
160.637	17.9439	2	9	3
179.761	44.8598	2	10	3
79.0438	44.8598	2	5	3
86.6932	17.9439	2	6	3
65.0199	61.3084	2	6	3
52.2709	85.2336	2	12	3
65.0199	19.4393	2	12	3
169.562	71.7757	2	2	3
237.131	85.2336	2	2	3
127.49	31.4019	2	12	3
105.817	17.9439	2	12	3
49.7211	23.9252	2	12	3
127.49	88.2243	2	6	3
12.749	14.9533	2	12	3
238.406	106.168	2	12	3
26.7729	68.785	2	10	3
110.916	29.9065	2	12	3
79.0438	29.9065	2	2	3
140.239	76.2617	2	10	3
123.665	71.7757	2	4	3
126.215	7.47664	2	12	3
216.733	55.3271	2	9	3
7.01195	37.3832	2	2	3
89.243	41.8692	2	4	3
50.996	92.7103	2	12	3
128.765	77.757	2	9	3
104.542	10.4673	2	12	3
133.865	89.7196	2	6	3
1.2749	37.3832	2	2	3
221.833	44.8598	3	11	3
189.96	3.73832	3	11	3
14.0239	58.3178	3	2	3
220.558	28.4112	3	1	3
36.9721	41.8692	3	9	3
258.805	58.3178	3	2	3
232.669	44.8598	3	8	3
75.2191	1.49533	3	12	3
68.8446	23.9252	3	12	3
61.1952	14.9533	3	9	3
276.653	65.7944	3	3	3
232.032	19.4393	3	11	3
29.3227	29.9065	3	9	3
253.705	26.9159	3	6	3
269.004	46.3551	3	2	3
247.331	52.3364	3	8	3
38.247	80.7477	3	5	3
30.5976	61.3084	3	2	3
254.98	76.2617	3	2	3
239.681	82.243	3	12	3
72.6693	83.7383	3	9	3
224.382	62.8037	3	8	3
93.0677	85.2336	3	5	3
207.809	34.3925	3	6	3
91.7928	52.3364	3	5	3
203.984	4.48598	3	6	3
183.586	77.757	3	12	3
0	62.8037	3	3	3
277.928	89.7196	3	3	3
189.96	17.9439	3	11	3
195.06	62.8037	3	10	3
89.243	28.4112	3	2	3
79.0438	59.8131	3	10	3
155.538	65.7944	3	5	3
67.5697	41.8692	3	10	3
198.884	88.2243	3	11	3
184.861	46.3551	3	5	3
116.016	56.8224	3	4	3
136.414	76.2617	3	9	3
19.1235	43.3645	3	9	3
100.717	29.9065	3	12	3
209.084	46.3551	3	4	3
170.837	74.7664	3	12	3
221.833	86.729	3	5	3
158.088	40.3738	3	2	3
114.741	25.4206	3	12	3
70.1195	107.664	3	12	3
116.016	89.7196	3	4	3
160.637	17.9439	3	12	3
85.4183	5.98131	3	12	3
168.287	36.6355	3	9	3
192.51	100.187	3	10	3
99.4422	68.785	3	3	3
262.629	98.6916	3	4	3
82.8685	94.2056	3	10	3
7.6494	102.43	3	6	3
248.606	65.7944	3	12	3
105.817	52.3364	3	12	3
257.53	35.8879	3	9	3
271.554	76.2617	3	8	3
55.4582	38.8785	3	2	3
240.956	26.9159	3	8	3
239.681	59.8131	3	7	3
254.98	47.8505	3	6	3
76.494	14.9533	3	12	3
47.1713	22.4299	3	12	3
76.494	70.2804	3	12	3
212.908	65.7944	3	9	3
28.6853	52.3364	3	9	3
232.032	67.2897	3	4	3
150.438	107.664	3	4	3
48.4462	71.7757	3	10	3
244.781	94.2056	3	12	3
223.108	55.3271	3	7	3
269.004	59.8131	3	3	3
113.466	71.7757	3	5	3
98.1673	40.3738	3	2	3
151.713	47.8505	3	10	3
204.622	73.271	3	10	3
6.3745	76.2617	3	2	3
66.2948	0	3	2	3
87.9681	73.271	3	2	3
30.5976	35.8879	3	9	3
62.4701	47.8505	3	10	3
160.637	89.7196	3	4	3
82.8685	45.6075	3	10	3
252.43	65.7944	3	2	3
40.1594	65.7944	3	8	3
216.733	49.3458	3	10	3
169.562	94.2056	3	10	3
54.8207	25.4206	3	12	3
95.6175	11.9626	3	12	3
66.2948	67.2897	3	10	3
284.303	68.785	4	2	3
242.231	43.3645	4	11	3
30.5976	62.8037	4	2	3
244.781	71.7757	4	6	3
306.614	67.2897	4	3	3
260.717	29.9065	4	4	3
271.554	65.7944	4	5	3
130.04	103.178	4	11	3
112.191	8.2243	4	9	3
96.8924	7.47664	4	11	3
172.112	77.0093	4	6	3
73.9442	64.2991	4	6	3
44.6215	62.8037	4	8	3
244.781	11.9626	4	8	3
72.6693	41.1215	4	6	3
63.745	13.4579	4	9	3
15.2988	68.785	4	3	3
265.179	46.3551	4	8	3
12.749	97.1963	4	4	3
76.494	19.4393	4	4	3
52.2709	74.7664	4	6	3
2.5498	68.785	4	4	3
141.514	83.7383	4	1	3
257.53	73.271	4	4	3
107.092	58.3178	4	6	3
188.685	80.7477	4	9	3
202.709	58.3178	4	9	3
188.685	16.4486	4	12	3
267.729	86.729	4	3	3
183.586	64.2991	4	5	3
203.984	20.9346	4	12	3
294.502	106.168	4	4	3
50.996	58.3178	4	8	3
110.916	29.9065	4	12	3
211.633	83.7383	4	5	3
229.482	58.3178	4	7	3
132.59	41.8692	4	12	3
267.729	118.131	4	4	3
94.3426	113.645	4	11	3
226.932	71.7757	4	9	3
30.5976	49.3458	4	2	3
137.689	57.5701	4	4	3
130.04	11.9626	4	2	3
52.2709	106.168	4	4	3
121.116	59.8131	4	10	3
73.9442	76.2617	4	6	3
179.761	32.8972	4	10	3
182.311	100.187	4	4	3
223.108	31.4019	4	6	3
249.88	83.7383	4	4	3
211.633	92.7103	4	9	3
151.713	109.159	4	12	3
30.5976	100.935	4	7	3
0	92.7103	4	9	3
94.3426	76.2617	4	11	3
163.187	70.2804	4	6	3
290.677	116.636	4	7	3
202.709	101.682	4	3	3
117.291	80.7477	4	9	3
237.131	113.645	4	4	3
205.259	44.8598	4	4	3
224.382	121.121	4	4	3
43.3466	37.3832	4	4	3
116.016	101.682	4	12	3
62.4701	97.9439	4	3	3
91.7928	43.3645	4	4	3
48.4462	26.9159	4	4	3
140.239	28.4112	4	12	3
93.0677	0	4	11	3
308.526	160	4	12	3
295.777	145.047	4	9	3
62.4701	28.4112	4	6	3
317.45	82.243	4	6	3
238.406	23.9252	4	8	3
303.426	116.636	4	4	3
309.801	98.6916	4	3	3
62.4701	41.8692	4	6	3
297.052	86.729	4	3	3
288.127	64.2991	4	1	3
252.43	58.3178	4	8	3
44.6215	97.1963	4	3	3
216.733	11.9626	4	12	3
62.4701	62.8037	4	6	3
179.761	52.3364	4	3	3
275.378	94.2056	4	7	3
284.303	124.112	4	10	3
87.9681	20.9346	4	6	3
233.307	51.5888	4	4	3
214.183	73.271	4	6	3
174.661	118.131	4	10	3
22.9482	76.2617	4	3	3
202.709	38.8785	4	6	3
118.566	13.4579	4	9	3
221.833	95.7009	4	5	3
172.112	98.6916	4	6	3
68.8446	52.3364	4	8	3
7.6494	88.2243	4	3	3
113.466	49.3458	4	6	3
133.865	77.757	4	8	3
127.49	29.9065	4	6	3
82.8685	29.9065	4	12	3
235.857	97.1963	4	10	3
218.008	38.8785	4	6	3
290.677	157.009	4	10	3
308.526	143.551	4	9	3
189.96	115.14	4	3	3
147.888	19.4393	4	12	3
148.526	47.8505	4	12	3
123.665	52.3364	4	11	3
87.9681	124.112	4	10	3
189.96	2.99065	4	12	3
235.857	68.785	4	4	3
247.331	31.4019	4	8	3
288.127	92.7103	4	7	3
21.6733	98.6916	4	7	3
1.2749	91.215	5	9	3
3.8247	67.2897	5	9	3
36.9721	26.9159	5	1	3
45.8964	41.8692	5	12	3
77.7689	35.8879	5	9	3
284.303	88.2243	5	8	3
313.625	67.2897	5	3	3
320	89.7196	5	2	3
299.602	68.0374	5	9	3
228.207	58.3178	5	9	3
21.6733	37.3832	5	8	3
14.0239	82.243	5	8	3
82.8685	61.3084	5	9	3
30.5976	94.2056	5	9	3
234.582	49.3458	5	9	3
86.6932	17.9439	5	6	3
274.104	50.8411	5	5	3
53.5458	22.4299	5	2	3
65.0199	40.3738	5	6	3
269.004	38.8785	5	2	3
247.331	47.8505	5	6	3
36.9721	43.3645	5	10	3
289.402	52.3364	5	3	3
93.0677	53.8318	5	9	3
249.88	26.9159	5	6	3
90.5179	32.8972	5	12	3
22.9482	77.757	5	7	3
198.247	40.3738	5	9	3
237.131	23.9252	5	6	3
286.853	77.757	5	2	3
191.235	8.97196	5	6	3
294.502	98.6916	5	3	3
286.853	37.3832	5	6	3
215.458	31.4019	5	9	3
107.092	15.7009	5	9	3
308.526	98.6916	5	2	3
91.7928	113.645	5	10	3
142.789	65.7944	5	8	3
219.283	17.9439	5	2	3
112.191	56.8224	5	6	3
266.454	98.6916	5	3	3
212.908	85.2336	5	7	3
173.386	70.2804	5	9	3
205.259	61.3084	5	9	3
176.574	55.3271	5	6	3
120.478	101.682	5	4	3
284.303	62.8037	5	4	3
33.1474	65.7944	5	5	3
43.3466	104.673	5	4	3
178.486	16.4486	5	11	3
42.0717	86.729	5	2	3
178.486	98.6916	5	11	3
96.8924	101.682	5	5	3
123.665	37.3832	5	11	3
72.6693	71.7757	5	5	3
130.04	76.2617	5	10	3
191.235	80.7477	5	9	3
103.267	70.2804	5	10	3
130.04	22.4299	5	12	3
21.6733	115.14	5	4	3
141.514	98.6916	5	11	3
105.817	91.215	5	6	3
77.7689	100.187	5	5	3
127.49	53.8318	5	10	3
12.749	73.271	5	9	3
0	103.178	5	8	3
232.032	34.3925	5	9	3
68.8446	59.8131	5	6	3
17.8486	60.5607	5	7	3
271.554	85.2336	5	5	3
216.733	41.8692	5	9	3
40.7968	49.3458	5	10	3
261.355	61.3084	5	8	3
274.104	65.7944	5	9	3
182.311	77.757	5	11	3
242.231	20.9346	5	6	3
104.542	32.8972	5	11	3
136.414	61.3084	5	9	3
107.092	49.3458	5	3	3
72.6693	107.664	5	8	3
117.291	16.4486	5	12	3
8.9243	115.14	5	9	3
167.012	77.757	5	11	3
197.61	17.9439	5	2	3
248.606	40.3738	5	2	3
133.865	0	5	12	3
147.888	53.8318	5	9	3
201.434	80.7477	5	5	3
225.657	89.7196	5	6	3
237.769	83.7383	5	5	3
178.486	85.2336	5	9	3
8.9243	50.8411	5	9	3
22.9482	49.3458	5	8	3
38.247	34.3925	5	1	3
65.0199	53.8318	5	6	3
114.741	34.3925	5	11	3
214.183	56.8224	5	5	3
158.088	79.2523	5	11	3
68.8446	34.3925	5	9	3
65.0199	112.897	5	5	3
192.51	55.3271	5	12	3
297.052	76.2617	5	2	3
105.817	83.7383	5	9	3
173.386	17.1963	5	11	3
184.861	7.47664	5	6	3
191.235	32.8972	5	10	3
249.243	81.4953	5	5	3
269.004	23.9252	5	2	3
42.0077	73.5632	1	2	4
279.228	64.3678	1	3	4
258.224	55.1724	1	9	4
42.0077	45.977	1	9	4
82.7799	102.989	1	2	4
111.197	91.954	1	9	4
53.1274	60.6897	1	9	4
261.931	38.6207	1	8	4
14.8263	69.8851	1	3	4
248.34	23.908	1	12	4
65.4826	33.1034	1	9	4
37.0656	97.4713	1	11	4
240.927	93.7931	1	11	4
76.6023	91.954	1	11	4
81.5444	77.2414	1	10	4
259.459	102.989	1	9	4
175.444	108.506	1	5	4
182.857	84.5977	1	6	4
198.919	95.6322	1	8	4
130.965	73.5632	1	3	4
92.0463	51.4943	1	4	4
208.803	22.069	1	6	4
96.3707	22.069	1	12	4
190.27	68.046	1	12	4
97.6062	97.4713	1	9	4
229.807	126.897	1	12	4
177.915	128.736	1	3	4
211.274	62.5287	1	6	4
19.7683	88.2759	1	8	4
124.788	99.3103	1	3	4
147.027	93.7931	1	8	4
0	93.7931	1	8	4
292.819	57.0115	1	3	4
46.9498	125.977	1	5	4
223.629	108.506	1	12	4
198.919	31.2644	1	12	4
169.266	86.4368	1	3	4
210.039	86.4368	1	12	4
193.977	132.414	1	3	4
214.363	134.253	1	12	4
140.849	115.862	1	4	4
128.494	62.5287	1	9	4
232.278	16.5517	1	4	4
235.985	68.046	1	5	4
14.8263	112.184	1	9	4
227.336	53.3333	1	4	4
165.56	125.057	1	3	4
218.687	0	1	6	4
35.8301	49.6552	1	9	4
50.6564	53.3333	1	9	4
32.1236	77.2414	1	3	4
51.8919	108.506	1	8	4
79.0734	22.069	1	12	4
116.139	86.4368	1	9	4
253.282	58.8506	1	8	4
42.0077	82.7586	1	6	4
59.305	97.4713	1	2	4
280.463	43.2184	1	8	4
22.2394	51.4943	1	8	4
58.0695	58.8506	1	9	4
97.6062	34.023	1	9	4
159.382	64.3678	1	12	4
107.49	53.3333	1	12	4
4.94208	82.7586	1	8	4
135.907	101.149	1	3	4
196.448	47.8161	1	2	4
70.4247	34.9425	1	2	4
176.68	40.4598	1	12	4
180.386	60.6897	1	12	4
101.313	70.8046	1	9	4
74.1313	112.184	1	2	4
231.66	99.3103	1	12	4
248.34	88.2759	1	12	4
182.857	97.4713	1	9	4
27.1815	73.5632	1	8	4
108.726	79.0805	1	9	4
33.9768	60.6897	1	9	4
254.517	68.046	1	8	4
21.0039	112.184	1	12	4
189.653	104.828	1	3	4
70.4247	88.2759	1	2	4
30.888	42.2989	1	9	4
28.417	91.954	1	8	4
195.212	112.184	2	11	4
200.154	25.7471	2	12	4
53.1274	57.0115	2	8	4
43.2432	90.1149	2	2	4
187.181	95.6322	2	1	4
74.1313	51.4943	2	1	4
119.846	33.1034	2	6	4
275.521	80.9195	2	3	4
54.9807	31.2644	2	9	4
261.931	71.7241	2	8	4
38.3012	49.6552	2	6	4
27.1815	64.3678	2	8	4
233.514	25.7471	2	6	4
256.988	55.1724	2	8	4
113.668	114.023	2	3	4
85.251	38.6207	2	6	4
91.4286	125.057	2	6	4
263.166	95.6322	2	1	4
261.931	38.6207	2	9	4
118.61	93.7931	2	9	4
223.629	86.4368	2	4	4
35.8301	126.897	2	11	4
177.915	105.747	2	3	4
134.672	104.828	2	8	4
0	97.4713	2	7	4
121.081	125.057	2	12	4
114.903	11.0345	2	9	4
242.78	84.5977	2	4	4
90.8108	62.5287	2	4	4
192.741	55.1724	2	12	4
16.0618	86.4368	2	3	4
81.5444	20.2299	2	4	4
112.432	79.0805	2	4	4
102.548	20.2299	2	12	4
102.548	86.4368	2	10	4
66.7181	93.7931	2	5	4
300.232	86.4368	2	3	4
91.4286	97.4713	2	10	4
231.042	68.046	2	4	4
192.741	73.5632	2	5	4
106.255	130.575	2	5	4
212.51	117.701	2	3	4
201.39	86.4368	2	11	4
12.3552	51.4943	2	7	4
74.1313	95.6322	2	1	4
240.927	9.1954	2	9	4
224.865	11.0345	2	6	4
311.351	108.506	2	2	4
177.915	80.9195	2	9	4
142.085	125.057	2	5	4
203.861	40.4598	2	6	4
144.556	97.4713	2	12	4
55.5985	123.218	2	5	4
133.436	45.977	2	9	4
98.8417	45.977	2	5	4
74.1313	14.7126	2	4	4
213.745	104.828	2	5	4
184.093	44.1379	2	6	4
208.803	75.4023	2	4	4
164.324	115.862	2	5	4
40.7722	36.7816	2	6	4
127.259	77.2414	2	5	4
38.3012	114.023	2	12	4
17.2973	71.7241	2	7	4
286.641	75.4023	2	3	4
126.023	95.6322	2	3	4
0.617761	106.667	2	3	4
249.575	73.5632	2	8	4
61.7761	64.3678	2	8	4
27.1815	51.4943	2	3	4
28.417	106.667	2	3	4
216.216	90.1149	2	1	4
245.869	49.6552	2	6	4
43.2432	79.0805	2	8	4
106.255	102.989	2	3	4
92.6641	27.5862	2	4	4
310.116	91.954	2	3	4
271.815	44.1379	2	8	4
86.4865	80.9195	2	4	4
63.0116	23.908	2	9	4
256.988	22.069	2	12	4
87.722	119.54	2	6	4
19.1506	119.54	2	8	4
39.5367	20.2299	2	9	4
231.042	49.6552	2	4	4
201.39	68.046	2	4	4
245.869	18.3908	2	6	4
219.923	34.9425	2	6	4
111.197	0	2	9	4
279.228	66.2069	2	7	4
116.139	62.5287	2	6	4
135.907	88.2759	2	3	4
310.116	117.701	2	6	4
205.097	93.7931	2	9	4
254.517	91.954	2	3	4
300.232	77.2414	2	3	4
296.525	93.7931	2	7	4
46.9498	101.149	2	2	4
276.757	66.2069	3	1	4
126.023	49.6552	3	9	4
255.753	49.6552	3	9	4
221.158	34.9425	3	11	4
12.3552	82.7586	3	3	4
96.9884	53.3333	3	8	4
289.112	55.1724	3	3	4
123.552	23.908	3	6	4
0	90.1149	3	8	4
9.88417	62.5287	3	8	4
112.432	68.046	3	11	4
240.927	55.1724	3	8	4
208.803	45.977	3	6	4
176.68	0	3	6	4
90.1931	31.2644	3	9	4
181.622	20.2299	3	9	4
74.1313	69.8851	3	4	4
192.741	125.057	3	12	4
119.846	130.575	3	3	4
181.622	62.5287	3	5	4
27.1815	55.1724	3	8	4
138.378	147.126	3	9	4
134.672	97.4713	3	11	4
244.633	44.1379	3	6	4
38.3012	29.4253	3	8	4
72.8958	38.6207	3	8	4
197.683	141.609	3	9	4
198.919	104.828	3	3	4
196.448	44.1379	3	6	4
177.915	126.897	3	3	4
120.463	103.908	3	5	4
53.1274	49.6552	3	7	4
103.784	114.023	3	10	4
289.112	97.4713	3	3	4
143.32	112.184	3	8	4
265.637	90.1149	3	1	4
177.915	152.644	3	9	4
153.205	148.966	3	3	4
65.4826	18.3908	3	8	4
216.216	90.1149	3	9	4
138.378	38.6207	3	8	4
107.49	91.954	3	11	4
232.278	114.023	3	5	4
219.923	130.575	3	10	4
134.672	71.7241	3	3	4
235.985	84.5977	3	3	4
119.846	0	3	9	4
124.788	150.805	3	10	4
207.568	68.046	3	3	4
72.8958	143.448	3	3	4
260.695	33.1034	3	6	4
91.4286	130.575	3	8	4
49.4208	84.5977	3	8	4
216.216	150.805	3	8	4
228.571	71.7241	3	3	4
108.726	145.287	3	3	4
93.8996	99.3103	3	5	4
227.336	1.83908	3	6	4
150.734	134.253	3	2	4
85.251	115.862	3	5	4
85.8687	68.9655	3	4	4
166.795	23.908	3	8	4
148.263	160	3	9	4
260.695	102.989	3	5	4
276.757	73.5632	3	1	4
29.6525	99.3103	3	2	4
25.9459	66.2069	3	3	4
287.876	90.1149	3	3	4
71.6602	58.8506	3	6	4
14.8263	86.4368	3	8	4
140.849	51.4943	3	6	4
237.22	45.977	3	6	4
203.861	95.6322	3	5	4
219.923	102.989	3	3	4
258.842	75.4023	3	8	4
190.27	82.7586	3	1	4
114.903	36.7816	3	6	4
302.703	93.7931	3	8	4
237.22	22.069	3	7	4
226.1	91.954	3	10	4
122.317	73.5632	3	5	4
128.494	137.931	3	3	4
216.216	79.0805	3	8	4
29.6525	106.667	3	8	4
233.514	58.8506	3	6	4
170.502	141.609	3	9	4
222.394	16.5517	3	5	4
252.046	18.3908	3	6	4
240.927	104.828	3	5	4
250.811	66.2069	3	8	4
298.996	66.2069	3	3	4
48.1853	22.069	3	8	4
180.386	99.3103	3	3	4
200.154	106.667	3	3	4
287.876	105.747	3	8	4
91.4286	9.1954	3	8	4
119.846	90.1149	3	8	4
320	86.4368	3	7	4
108.726	51.4943	3	5	4
129.73	34.9425	3	9	4
244.633	125.057	3	2	4
87.722	44.1379	3	9	4
137.143	127.816	3	3	4
100.077	136.092	3	9	4
182.857	49.6552	3	4	4
4.94208	110.345	3	8	4
66.7181	79.0805	3	7	4
111.197	84.5977	3	8	4
224.865	126.897	3	10	4
79.0734	126.897	3	5	4
200.154	29.4253	3	3	4
153.205	84.5977	3	6	4
148.263	14.7126	3	12	4
271.815	84.5977	3	8	4
56.834	5.51724	3	9	4
86.4865	101.149	3	5	4
42.0077	102.989	3	3	4
227.336	47.8161	3	5	4
200.154	73.5632	3	2	4
65.4826	73.5632	3	5	4
269.344	42.2989	3	8	4
201.39	11.0345	3	5	4
45.7143	93.7931	3	3	4
22.2394	112.184	3	8	4
48.1853	114.023	3	3	4
95.1351	38.6207	4	8	4
166.795	20.2299	4	9	4
205.097	38.6207	4	9	4
289.112	88.2759	4	2	4
107.49	33.1034	4	5	4
24.7104	45.0575	4	8	4
33.3591	101.149	4	9	4
228.571	58.8506	4	8	4
249.575	34.9425	4	3	4
223.629	31.2644	4	2	4
123.552	18.3908	4	9	4
4.94208	59.7701	4	9	4
76.6023	51.4943	4	3	4
221.158	97.4713	4	9	4
287.876	49.6552	4	3	4
264.402	60.6897	4	1	4
17.2973	95.6322	4	8	4
210.039	64.3678	4	8	4
300.232	108.506	4	8	4
203.861	97.4713	4	5	4
53.1274	31.2644	4	8	4
40.7722	47.8161	4	1	4
148.263	3.67816	4	9	4
193.977	42.2989	4	8	4
133.436	88.2759	4	1	4
195.212	1.83908	4	9	4
190.27	90.1149	4	2	4
172.973	123.218	4	12	4
107.49	114.023	4	9	4
277.992	75.4023	4	3	4
190.27	112.184	4	9	4
243.398	62.5287	4	5	4
165.56	95.6322	4	6	4
259.459	125.057	4	3	4
201.39	121.379	4	5	4
24.7104	75.4023	4	8	4
134.672	106.667	4	1	4
229.807	88.2759	4	3	4
60.5405	99.3103	4	5	4
305.174	79.0805	4	3	4
11.1197	42.2989	4	8	4
84.0154	12.8736	4	2	4
124.788	49.6552	4	9	4
172.973	80.9195	4	9	4
90.1931	112.184	4	5	4
66.7181	112.184	4	3	4
273.05	73.5632	4	8	4
112.432	91.954	4	5	4
65.4826	73.5632	4	3	4
154.44	114.023	4	9	4
232.278	121.379	4	11	4
259.459	31.2644	4	1	4
210.039	27.5862	4	9	4
0	99.3103	4	9	4
16.0618	57.0115	4	8	4
107.49	0	4	8	4
289.112	64.3678	4	8	4
174.208	102.989	4	11	4
51.8919	75.4023	4	1	4
297.761	84.5977	4	9	4
242.162	22.069	4	2	4
258.224	44.1379	4	1	4
27.1815	90.1149	4	8	4
32.1236	36.7816	4	3	4
150.734	97.4713	4	8	4
65.4826	25.7471	4	8	4
279.228	53.3333	4	3	4
239.691	66.2069	4	8	4
223.629	110.345	4	8	4
79.0734	106.667	4	5	4
168.031	69.8851	4	12	4
75.3668	36.7816	4	6	4
6.17761	77.2414	4	9	4
139.614	27.5862	4	9	4
224.865	14.7126	4	2	4
189.035	14.7126	4	8	4
76.6023	60.6897	4	7	4
118.61	45.977	4	9	4
49.4208	90.1149	4	3	4
126.023	11.0345	4	9	4
185.328	69.8851	4	5	4
24.7104	66.2069	4	8	4
184.093	125.057	4	5	4
85.8687	95.6322	4	5	4
298.996	99.3103	4	8	4
202.625	75.4023	4	5	4
156.911	18.3908	4	2	4
237.22	99.3103	4	5	4
284.17	106.667	4	6	4
88.9575	40.4598	4	5	4
297.761	75.4023	4	3	4
58.6873	52.4138	4	5	4
184.093	49.6552	4	6	4
172.973	9.1954	4	2	4
139.614	53.3333	4	9	4
44.4788	69.8851	4	1	4
1.23552	99.3103	5	8	4
91.4286	57.931	5	8	4
185.328	36.7816	5	9	4
32.1236	101.149	5	8	4
96.3707	25.7471	5	8	4
60.5405	66.2069	5	8	4
15.444	85.5172	5	2	4
84.0154	40.4598	5	8	4
80.3089	101.149	5	5	4
252.046	53.3333	5	3	4
114.903	102.989	5	1	4
50.6564	49.6552	5	8	4
34.5946	69.8851	5	8	4
82.7799	77.2414	5	5	4
169.266	49.6552	5	4	4
185.328	12.8736	5	9	4
261.931	95.6322	5	1	4
46.9498	90.1149	5	8	4
277.992	88.2759	5	3	4
191.506	57.0115	5	5	4
239.691	64.3678	5	3	4
102.548	75.4023	5	3	4
219.305	62.5287	5	7	4
187.799	0	5	9	4
161.853	99.3103	5	4	4
59.305	34.9425	5	8	4
112.432	84.5977	5	9	4
259.459	84.5977	5	3	4
294.054	80.9195	5	2	4
38.3012	45.977	5	3	4
75.3668	25.7471	5	2	4
168.031	20.2299	5	8	4
221.158	79.0805	5	5	4
262.548	45.977	5	1	4
282.934	73.5632	5	8	4
170.502	64.3678	5	10	4
234.749	40.4598	5	8	4
101.313	11.0345	5	8	4
231.042	91.954	5	8	4
273.05	97.4713	5	3	4
51.8919	99.3103	5	7	4
130.965	97.4713	5	12	4
300.232	91.954	5	9	4
113.668	55.1724	5	5	4
50.6564	12.8736	5	2	4
130.965	73.5632	5	12	4
28.417	49.6552	5	3	4
81.5444	55.1724	5	8	4
70.4247	53.3333	5	8	4
208.803	29.4253	5	3	4
217.452	48.7356	5	8	4
226.1	36.7816	5	3	4
106.255	25.7471	5	9	4
0	81.8391	5	9	4
90.1931	95.6322	5	5	4
153.205	44.1379	5	10	4
106.255	93.7931	5	1	4
67.9537	77.2414	5	8	4
14.8263	86.4368	5	3	4
185.328	20.2299	5	8	4
180.386	80.9195	5	4	4
69.1892	18.3908	5	2	4
82.7799	29.4253	5	9	4
198.919	99.3103	5	8	4
111.197	70.8046	5	5	4
138.378	51.4943	5	9	4
148.263	23.908	5	12	4
28.417	62.5287	5	3	4
233.514	71.7241	5	5	4
268.108	66.2069	5	3	4
307.645	84.5977	5	9	4
40.7722	23.908	5	2	4
218.687	22.069	5	1	4
58.0695	18.3908	5	2	4
168.031	91.954	5	10	4
90.8297	37.707	1	7	5
48.2096	102.93	1	1	5
43.3188	72.3567	1	3	5
36.3319	113.121	1	5	5
234.76	33.6306	1	2	5
293.45	72.3567	1	3	5
271.092	133.503	1	9	5
275.284	78.4713	1	7	5
156.507	58.0892	1	12	5
201.223	86.6242	1	12	5
30.7424	47.8981	1	2	5
97.8166	86.6242	1	4	5
20.9607	133.503	1	5	5
33.5371	153.885	1	6	5
71.2664	117.197	1	6	5
153.712	111.083	1	6	5
12.5764	98.8535	1	3	5
47.5109	49.9363	1	6	5
248.734	41.7834	1	6	5
280.873	61.1465	1	3	5
204.017	48.9172	1	9	5
243.144	70.3185	1	2	5
169.083	29.5541	1	12	5
261.31	60.1274	1	6	5
261.31	98.8535	1	12	5
218.69	21.4013	1	6	5
50.3057	160	1	12	5
226.376	58.0892	1	2	5
32.1397	86.6242	1	1	5
83.8428	54.0127	1	3	5
65.6769	96.8153	1	7	5
248.734	58.0892	1	6	5
188.646	41.7834	1	12	5
163.493	18.3439	1	12	5
297.642	94.7771	1	2	5
215.197	0	1	2	5
5.58952	109.045	1	6	5
217.991	82.5478	1	9	5
229.17	133.503	1	12	5
254.323	143.694	1	6	5
259.913	25.4777	1	6	5
269.694	13.2484	1	12	5
110.393	31.5924	1	9	5
259.913	3.05732	1	9	5
198.428	70.3185	1	6	5
238.952	90.7006	1	6	5
300.437	64.2038	1	3	5
180.262	68.2803	1	12	5
92.2271	62.1656	1	3	5
170.48	84.586	1	12	5
9.78166	60.1274	1	9	5
128.559	72.3567	1	2	5
0	94.7771	1	9	5
60.0873	70.3185	1	7	5
100.611	47.8981	1	8	5
240.349	39.7452	1	6	5
269.694	117.197	1	12	5
262.707	75.414	2	8	5
[truncated: 2,019 more rows]
