# Supplementary material for: Social isolation modulates appetite and avoidance behavior via a common oxytocinergic circuit in larval zebrafish
Source: Nat Commun. 2022 May 11;13:2573. doi: 10.1038/s41467-022-29765-9 (PMC9095721; doi:10.1038/s41467-022-29765-9)
Supplement: Supplementary file 7 — Source Data [file 41467_2022_29765_MOESM7_ESM.zip › Source Data/FigureS8_SourceData.xlsx]

## Sheet: S8a
Epoch	Parameter
Pre-cue	Peak Tail Angle	Peak Tail Angle	Max Velocity	Max Velocity	Mean Velocity	Mean Velocity
	Water	Kin	Water	Kin	Water	Kin
	12.7648	60.3981	3.75702	7.04734	0.482268	0.608345
	19.572	19.6797	4.79882	3.93004	0.72046	0.784504
	139.874	148.328	20.231	12.0342	0.27195	0.383316
	48.4556	72.6524	9.63753	9.97501	0.809213	0.837978
	12.8847	90	3.76868	13.7982	0.408198	0.445587
	92.3493	106.557	12.0123	12.1342	0.480312	0.374417
	87.9859	97.113	10.6167	14.4864	0.321113	0.0692334
	42.4489	73.2205	7.23741	11.592	0.589042	0.584123
	93.1085	90.6808	13.133	10.3223	0.274415	0.316869
	148.176	220.432	13.6425	33.774	0.627132	0.605243
	169.522	99.9672	11.2879	6.41965	0.553919	0.435412
	85.0926	135.119	12.5799	18.1036	1.0241	1.06393
	137.092	138.18	2.68692	19.277	0.548545	0.636872
	79.7752	80.7825	9.26645	11.1634	0.777231	0.747714
	108.287	89.246	7.96838	7.79172	0.349675	0.470575
	95.4525	68.0025	14.1305	10.075	0.325397	0.150438
Post-cue	Peak Tail Angle	Peak Tail Angle	Max Velocity	Max Velocity	Mean Velocity	Mean Velocity
	Water	Kin	Water	Kin	Water	Kin
	0	0	2.59021	3.50029	0.496237	0.563254
	0	19.6797	4.19066	3.89827	0.806586	0.763888
	0	0	2.37902	2.37902	0.259479	0.311195
	45	0	7.43315	3.6666	0.808472	0.82929
	35.7825	32.1153	6.6432	5.99219	0.438472	0.440897
	0	45	2.1498	3.70289	0.448373	0.478704
	82.9819	97.0181	10.1836	9.51555	0.348175	0.180349
	61.5557	34.5728	12.6799	8.46204	0.584945	0.603036
	213.719	132.483	27.9986	14.685	0.440146	0.356606
	219.69	101.31	33.9594	11.9213	0.636166	0.527249
	168.077	86.7401	24.2089	7.05048	0.466146	0.496704
	45	0	8.21925	4.18423	1.05817	1.01185
	137.092	36.8699	25.0383	5.34033	0.479943	0.669707
	0	84.345	4.0459	9.42396	0.746542	0.770412
	121.59	45	19.9118	10.407	0.43578	0.554985
	47.8964	0	8.16894	2.12442	0.32872	0.0436882
Post-TRPA1	Peak Tail Angle	Peak Tail Angle	Max Velocity	Max Velocity	Mean Velocity	Mean Velocity	Latency	Latency
	Water	Kin	Water	Kin	Water	Kin	Water	Kin
	128.164	122.411	20.3225	17.535	2.17664	2.12469	344.405	274.015
	46.9408	55.2567	8.00105	8.30656	1.66458	1.43095	319.266	319.266
	62.7554	58.3552	10.7027	12.6339	1.42802	1.44652	248.876	279.043
	90.2894	81.1277	10.9331	17.3355	1.9511	2.59318	191.057	296.64
	82.2526	58.4979	14.5803	10.7273	1.35598	1.46232	138.265	465.072
	115.534	48.7624	15.3726	12.6335	2.3385	3.1096	233.793	341.891
	92.5318	118.914	20.3295	22.6457	1.91183	3.35533	281.557	279.043
	79.5976	76.2063	14.2434	14.5318	1.83238	2.02319	324.293	314.238
	140.79	74.9115	22.6874	25.5704	2.5247	2.62035	253.904	289.099
	106.528	101.599	20.3214	18.8675	1.99429	1.51553	113.126	319.266
	108.473	102.022	13.1217	16.5005	2.19216	1.88667	306.696	276.529
	91.6455	81.7554	10.0435	10.3094	1.35152	1.90921	495.239	527.92
	115.75	92.7706	16.4287	13.9481	2.63216	2.6415	213.682	170.945
	153.528	87.6225	22.2021	20.0063	1.81391	1.58607	500.267	495.239
	135.182	101.863	18.3441	16.0592	2.56831	2.36323	238.821	256.418
	78.4143	78.3665	13.0673	13.2714	1.4921	1.71901	243.849	389.655

## Sheet: S8b
Negative corr coeffs				Positive corr coeffs
Stim	Motorstim	Motorspon-L	Motorspon-S	Stim	Motorstim	Motorspon-L	Motorspon-S
22.6	21	24.4	34.6	77.4	79	75.6	65.4
11	9.8	8.4	7.6	63.8	63.4	50.8	37.6
5.2	5.8	1.8	1	48.4	46.2	35.4	16.2
1.4	2	0	0.4	36.2	34.4	19.2	6.2
0.2	0.8	0	0.2	29.6	25.2	8.6	2
0	0	0	0	22.6	17.6	3.2	0.6
0	0	0	0	17.4	12.2	1.2	0.2
0	0	0	0	12.4	9.8	0.2	0
0	0	0	0	9.2	6.2	0	0
0	0	0	0	6.2	4.8	0	0
0	0	0	0	5	3.2	0	0
0	0	0	0	3.6	2.8	0	0
0	0	0	0	3.2	1.8	0	0

## Sheet: S8c
Corr Coeffs
Stim	Motorstim	Motorspon-S	Motorspon-L
0.18402	0.127749	-0.038537	0.0302944
0.00600692	-0.0135221	-0.0174988	-0.0350317
0.0403597	0.0240934	-0.0405458	-0.0410599
0.025937	-0.00364881	-0.0176176	-0.0195047
0.0873751	0.0557401	-0.0311976	-0.0191536
0.207459	0.106359	0.0132095	-0.0327511
-0.0526143	-0.0457713	0.00582888	-0.00867955
-0.00692527	-0.0302344	0.00761875	0.00362093
0.00970274	0.00890373	0.0519185	-0.0215331
0.0684311	0.0480392	-0.00827485	-0.0327731
-0.0652294	-0.0442948	0.0120462	-0.0100053
0.685018	0.442865	0.0408946	0.0315157
0.093604	0.0375236	-0.00838427	0.0295877
0.337642	0.215344	-0.0166611	0.00598693
0.167035	0.0965679	-0.0155791	-0.00920939
0.0160347	-0.0110547	-0.0201996	-0.0238484
0.135911	0.0518061	0.00742958	-0.0386955
0.061092	0.0227921	-0.0253258	-0.0158541
0.353947	0.18584	-0.00379302	0.014558
0.237343	0.149106	-0.0210959	0.0388589
0.169635	0.076852	0.030419	0.0331017
0.342839	0.243539	0.112329	0.0103898
0.17462	0.0699504	0.135252	-0.0344721
0.354781	0.242111	0.00618851	0.044848
0.400965	0.20751	-0.00111668	0.140157
0.293174	0.268124	0.00896953	-0.066024
0.232891	0.247256	-0.00774277	-0.0182632
0.444307	0.511326	0.00745048	-0.0419316
0.169176	0.18449	-0.0054167	-0.0687649
0.32327	0.350216	0.0163275	-0.0599088
0.227442	0.233276	0.0637376	-0.0376252
0.322099	0.338218	0.0702311	-0.0465284
0.325455	0.339956	0.0381774	-0.0167593
0.234878	0.267124	0.0513244	-0.0396669
0.151087	0.204511	0.0492984	-0.0413952
0.0761875	0.0675628	-0.0580255	-0.0402533
0.0992733	0.0468893	-0.0824676	-0.0417114
0.416429	0.469231	0.0243046	0.0278783
0.0793588	0.0113306	0.0480447	0.0258697
0.310424	0.211002	0.00577669	0.0106365
0.410066	0.315265	-0.0308618	0.0277071
0.535247	0.579017	0.0146147	0.0196053
0.387622	0.475642	-0.0157053	0.030841
0.39306	0.384206	-0.0113311	-0.0465043
0.337863	0.366874	-0.0164771	-0.0148835
0.113696	0.150323	0.041272	-0.0625567
0.562135	0.423161	0.0287511	0.075476
0.18271	0.177664	0.0538316	-0.00671124
0.207806	0.202967	-0.0351299	-0.0341549
0.59033	0.424631	0.0223411	-0.0186508
0.61216	0.57363	0.0234512	-0.0292254
0.543819	0.391149	-0.00958657	-0.0366665
0.677537	0.630914	0.0305307	0.0769329
-0.00264945	0.0356514	-0.0200811	-0.073646
0.374965	0.194528	-0.0212332	0.0493802
0.675692	0.579147	0.0525116	-0.0311392
0.430588	0.39721	0.0256451	-0.0674701
-0.030067	-0.0339677	0.0111945	-0.0232274
-0.00420316	-0.00896025	0.0706434	-0.0185395
-0.0678128	-0.0854793	0.0458794	-0.0188903
-0.0106616	-0.0492118	0.0614669	-0.0285509
0.00274676	-0.0246046	0.0225539	0.03667
0.321223	0.249637	0.0276057	-0.0453281
0.240018	0.174154	0.0432086	-0.0301387
0.270069	0.22011	0.0219456	-0.0439176
-0.0306803	-0.0340771	0.0119876	-0.0164707
-0.033465	-0.0376228	0.00871011	-0.0234541
-0.027917	-0.0322622	0.0106549	-0.0227589
0.237783	0.211321	0.0204016	-0.0484741
0.0735627	0.0544488	0.0223831	-0.0210142
0.0993418	0.074522	0.0102184	-0.0259583
-0.0262686	-0.0272938	0.0113566	-0.0167211
0.136688	0.0852997	0.0397721	-0.00744292
0.346175	0.275369	0.0444353	-0.0253128
0.365112	0.287014	0.0262568	-0.0389269
0.0176383	0.0069126	-0.000212702	-0.0342646
0.0511291	0.0132939	-0.0052485	-0.0355381
0.300301	0.239418	0.0188419	0.00566219
0.140531	0.080111	0.0155035	0.0405114
0.107964	0.0630601	0.0488666	0.0843665
0.293243	0.227834	0.0194702	-0.0315784
0.234484	0.179231	0.0304007	0.0253735
-0.0564401	-0.0346857	0.0607716	-0.0333648
0.0900501	0.0954698	0.14864	0.00209289
0.0312201	0.0517391	0.128842	-0.0127699
0.218697	0.231691	0.177031	0.0628566
0.00275111	0.0110861	0.0639042	-0.0408257
0.0761597	0.0860136	0.138056	-0.00631556
-0.000375934	0.0100538	0.154682	0.00653953
-0.0305699	-0.0246488	0.119897	-0.0379338
0.031838	0.0385384	0.126444	-0.00518906
0.315323	0.28043	0.153364	-0.0203844
0.299702	0.235162	0.0942655	0.00438549
0.068418	0.0607829	0.170971	-0.0121724
0.239624	0.200862	0.0733892	0.0432494
-0.0348336	-0.0330705	0.0805823	0.0057936
0.240364	0.209413	0.15654	0.0278211
0.143864	0.139728	0.211854	0.0122509
0.280628	0.24063	0.219688	0.0484911
0.204141	0.152546	0.122956	0.00529838
0.161414	0.13547	0.180334	-0.00178918
0.00809417	0.0477547	0.0723956	-0.0105026
0.049532	0.101723	0.0293457	0.00275009
0.0527762	0.106572	0.0174791	-0.00462941
0.113241	0.159425	0.0428645	0.0224499
0.072576	0.12274	0.0780451	-0.0356091
0.016376	0.0486476	-0.0167329	0.0904223
0.186604	0.198065	0.016421	0.0693515
-0.00447381	0.0397229	-0.0362536	0.0100692
0.0937628	0.131306	0.0490406	0.0431157
-0.00742978	0.0151992	-0.0357764	0.0992841
-0.0248719	-0.0457566	0.0171729	0.0455773
-0.0312439	0.0271803	0.0557116	0.0179452
0.00278943	0.0409834	-0.030339	0.0642386
-0.00929679	0.0562248	0.0317955	0.0174282
-0.0385694	0.00328836	-0.0448153	0.163394
-0.0201822	0.0388004	-0.00642476	-0.00883169
-0.00547201	0.0626018	0.0310403	0.0121622
0.0101939	0.0508201	-0.0420804	0.0158779
-0.0862184	-0.0655218	0.0294423	0.113427
-0.0515676	-0.00500178	-0.0415839	0.0170628
0.127371	0.1245	0.0910692	0.000196594
0.116629	0.0303256	0.0350011	0.0832055
0.124365	0.11191	-0.00810851	0.104999
-0.0207038	0.0258381	0.0143796	-0.0339988
0.348553	0.230612	-0.00801924	0.116325
0.200191	0.151821	0.0491596	0.150685
0.0255902	0.0665204	0.0230839	0.00878808
0.0148173	0.0167848	-0.0269895	0.0899309
0.0998676	0.00844095	-0.00944947	0.0790227
0.3971	0.398472	0.0196639	0.00676219
0.655321	0.739526	-4.71509e-05	0.00220392
0.631665	0.329475	0.107149	0.0115448
0.0890533	0.0657936	-0.0257564	-0.00160992
0.651379	0.658299	0.0205278	0.0321428
-0.0114676	0.0251163	-0.00788185	0.0191902
0.253647	0.255835	0.0145363	0.00354524
0.098768	0.0990836	-0.0319882	0.14448
0.174292	0.123138	-0.0257446	0.0567345
0.108645	0.0783984	-0.00146907	0.153673
0.318234	0.141694	0.0765862	0.0661624
0.333561	0.282857	0.127693	0.210814
0.0574237	0.0909796	0.212097	-0.0280343
0.0134219	0.0470187	0.175823	0.00629841
0.0687736	0.100222	0.220994	0.0177384
0.0975403	0.109827	0.233212	0.038176
0.00123281	0.0226082	0.148293	0.0140681
0.0569456	0.108064	0.187009	-0.000109096
0.0548996	0.0741349	0.220052	0.0541249
0.0428562	0.0630118	0.236103	0.039783
0.05247	0.106926	0.182832	-0.0424756
0.0542086	0.0885365	0.21616	0.00881983
0.0431212	0.0565123	0.20357	0.0436314
0.0138049	0.0259419	0.0523178	-0.0255926
0.0301567	0.0404606	0.0632004	0.0604292
0.0189274	0.0288893	0.104862	0.042543
0.0413626	0.0661386	0.121227	0.0323699
0.037123	0.0490321	0.108207	-0.0782234
0.0721653	0.0775652	0.234899	-0.0389502
0.117805	0.142835	0.297832	-0.042417
0.257906	0.269145	0.171931	0.0272038
0.103917	0.11892	0.170293	0.0202074
0.0908385	0.0851347	0.201045	0.0773929
-0.00801747	0.0325726	0.200336	0.00657297
0.14722	0.142141	0.107404	-0.0443828
0.0354307	0.112169	0.309512	0.00404032
0.0690332	0.0983276	0.192491	-0.0651372
0.192792	0.258838	0.314294	0.0127438
0.0520051	0.0815841	0.158058	-0.104203
0.115522	0.154111	0.157484	-0.0573324
0.0162777	0.0702789	0.136886	-0.0769402
0.123832	0.164507	0.262928	-0.0256647
0.120727	0.168862	0.181828	-0.00168553
0.143665	0.194033	0.207103	-0.0325198
0.134758	0.181291	0.168509	-0.0497483
0.0139395	0.0667309	0.158922	0.0748214
-0.0326868	-0.0356169	0.11992	0.0428309
-0.0584924	-0.0455399	0.121111	-0.0183319
-0.0260005	-0.0122492	0.145833	0.0735574
0.11789	0.119036	0.26789	0.0493556
0.0390989	0.0829838	0.227807	0.0956998
0.0649011	0.116315	0.2718	0.0683658
0.0252117	0.0480143	0.00839341	0.0300182
-0.00957423	-0.014903	0.137563	0.07422
0.0979527	0.101914	0.181987	0.0732326
-0.0519156	0.0106734	0.0757499	0.112758
-0.0405326	-0.0185926	0.066899	0.0312939
0.0282641	0.0499679	0.127549	0.036752
0.0866432	0.115104	-0.016055	-0.0535735
0.0210715	0.0867615	0.124291	0.0658885
0.276682	0.224571	0.0508994	0.0312558
0.154127	0.164578	0.0537582	0.0502538
0.123373	0.130311	0.0336745	0.0030488
0.123897	0.0427116	0.128403	0.053829
0.476724	0.457322	0.268258	0.0386727
0.075746	0.0515886	0.17515	0.0415852
0.394481	0.367536	0.350613	0.0620287
0.15445	0.153005	0.0994715	-0.0123347
-0.00390774	0.00150721	0.240776	0.126335
-0.139552	-0.113421	0.137607	0.0904068
-0.155543	-0.0774771	0.100897	0.062893
0.226345	0.168463	0.188062	0.0536313
-0.138735	-0.0829469	0.115754	0.103598
0.0497879	0.0837471	0.193221	0.0457777
0.41748	0.302512	0.211364	0.0620916
0.281951	0.288976	0.31609	0.0669704
-0.207361	-0.166706	-0.0528115	-0.0183131
-0.0837549	-0.103038	-0.0640995	0.0487294
-0.148653	-0.143515	-0.0608327	-0.0742285
-0.00590017	-0.0178817	0.033928	-0.0256252
0.115868	0.0602353	0.181376	0.148815
-0.102653	-0.0955942	-0.0940521	0.0114779
0.0835392	0.0887905	-0.044842	-0.0213514
0.00227113	0.00814791	0.0654971	0.0450899
0.083124	0.0619524	-0.0583416	-0.0682066
-0.149631	-0.148681	-0.0327931	-0.0154359
0.211199	0.227174	0.0940005	0.160908
-0.120015	-0.11096	0.0238766	0.0638718
0.376249	0.364127	0.120537	0.111634
-0.0434523	-0.0157433	0.0634087	0.0898875
0.00895316	0.0532831	-0.00975348	0.0795484
-0.128102	-0.106874	0.181139	0.107307
0.220532	0.245252	0.0419072	0.0861983
0.241052	0.255953	0.117498	0.0576259
0.00274271	0.0294424	0.0821006	0.00920941
0.0821906	0.0360078	0.0870455	0.00377579
-0.0875592	-0.0624826	0.0289382	0.053846
-0.0532135	-0.0244339	0.161699	0.0815286
-0.0675672	-0.041843	0.116346	0.161823
-0.0118683	0.013477	0.187799	0.0461853
-0.103569	-0.0624872	0.0311817	0.171762
-0.0398043	-0.0626252	0.0846495	-0.04646
0.0606094	0.0728972	0.0388099	0.0674463
0.0255666	0.00122279	0.132442	-0.0174726
0.143182	0.174115	0.124815	0.0722571
-0.131847	-0.102886	0.0483548	0.191456
0.0288043	0.00172798	0.130072	-0.0105195
0.04742	0.0189735	0.133537	-0.0284157
-0.0664538	-0.050114	-0.0416112	-0.037245
-0.100517	-0.0997061	-0.0879897	-0.0439704
0.0502325	0.0415928	-0.00196967	-0.00127791
0.262508	0.238055	0.0188062	0.0097184
0.294578	0.26771	0.0499968	-0.0453898
0.00826448	-0.00375618	-0.0618139	0.0102121
0.143543	0.115576	-0.00845686	0.0739332
0.212393	0.192551	0.0347884	0.0748796
0.517477	0.489373	0.0803567	0.0545137
0.0587439	0.0463842	-0.0212822	-0.028665
0.535328	0.502071	0.028731	0.011264
-0.0189059	-0.0244891	-0.00937461	0.0389001
0.151623	0.12551	-0.000488117	0.0313561
0.126407	0.112089	0.00151389	0.0399001
0.137255	0.107236	-0.0377187	-0.0107627
0.0283632	0.0112457	0.0458626	0.0599208
0.294313	0.267779	0.160393	0.139116
-0.100124	-0.105895	0.0762457	0.220145
0.13605	0.119974	0.0433121	0.0920714
0.203562	0.173896	0.115579	0.133937
0.0219221	0.00389771	-0.00149688	0.152684
0.650524	0.618935	-0.0505936	0.0183788
0.169655	0.149001	0.0376733	0.0605057
0.0809463	0.0565128	0.047544	0.191096
-0.18063	-0.181718	0.0198178	0.178312
0.14216	0.115815	0.0390676	0.0464791
0.191354	0.164114	0.00667524	0.0739602
0.19542	0.158373	0.0727947	-0.0334167
0.0458567	0.0434542	0.0683806	0.10258
0.131574	0.110617	0.00121612	0.111406
0.00152603	-0.00431476	-0.00572172	0.136533
0.24749	0.183229	-0.0141131	0.109273
-0.00908052	0.0041654	0.0407133	0.0882974
0.10017	0.119504	0.00794721	0.129982
-0.0146234	0.00318486	0.0479359	0.12303
0.00568286	0.0279062	-0.0260457	0.145507
-0.0611617	-0.0175893	-0.071064	-0.034323
0.0214405	0.00385182	0.052016	0.0543865
0.0263768	0.0218462	0.119186	0.04721
0.0716134	0.0785496	0.0872295	0.128659
0.118315	0.106777	0.153924	0.0941897
0.0301667	0.0367213	0.0893094	0.0357863
0.224515	0.221678	0.135256	0.171952
0.0546259	0.0383483	0.0829051	0.0578
0.0587199	0.0457858	0.101123	0.0739051
0.0845864	0.0786689	-0.0206774	0.0959466
0.00550455	-0.0121141	0.0737507	0.0374861
0.223193	0.202985	0.0681358	0.0997739
0.0766725	0.0637885	0.0355402	0.130336
0.0583638	0.0809276	0.0444808	0.0435117
0.0921606	0.0731783	0.0694883	0.129413
-0.0181346	-0.0215354	0.0501172	0.0678076
-0.0279897	-0.0403442	0.0345962	-0.0541225
0.102885	0.0654287	0.134905	0.0466209
0.13881	0.0907037	0.0617997	0.124644
0.0863998	0.0552896	0.128955	0.00204693
0.249061	0.198721	0.0348896	0.0779504
0.285633	0.236878	-0.0674433	0.051266
0.110154	0.0835063	0.166121	0.0135354
-0.0336986	-0.0463512	-0.078983	0.0755212
0.221507	0.173125	0.1893	-0.0253207
-0.0291366	-0.0311787	-0.0703893	0.0686807
0.254156	0.225917	0.288795	0.0922818
0.0919389	0.0655599	0.0797213	0.0655657
0.270019	0.270117	0.291955	0.0414764
0.0604064	0.0534004	0.069372	-0.0582294
0.135528	0.15272	0.133852	0.0019353
0.0790138	0.0904072	0.0754978	-0.0283459
0.0363973	0.0138639	0.00826262	-0.0354499
0.245386	0.245134	0.0734574	-0.00630809
0.421371	0.366631	0.348545	0.0403928
0.411804	0.382304	0.305453	-0.02011
0.287019	0.271788	0.0990593	0.0766947
-0.0677889	-0.0555055	-0.0663409	0.06675
0.361311	0.254141	0.148818	0.0745605
0.281919	0.259962	0.194166	0.099974
0.0989408	0.0852258	0.0961495	0.0861828
0.0761069	0.0331139	-0.0224077	0.069087
0.146643	0.0968574	-0.00983921	0.113802
0.103118	0.0515674	0.0451326	0.068529
-0.0371647	-0.0492358	-0.104335	0.120774
0.117217	0.0617197	0.0865458	0.121785
0.19799	0.156217	0.0389946	0.0719432
0.168901	0.12987	0.073148	0.0823681
-0.0010872	-0.020591	0.0275303	0.081739
0.00344824	-0.0158201	-0.052221	0.017963
0.0271581	0.0291511	-0.0937047	0.0420319
-0.0422768	-0.0372124	-0.063184	-0.00889334
0.200788	0.176862	-0.0673242	0.0746117
0.0282696	0.0438316	-0.0524021	0.0352147
-0.0478371	-0.034239	-0.096307	-0.0569698
0.113597	0.0861814	-0.105061	-0.0254982
-0.0559451	0.0107709	-0.124397	-0.0226603
0.110584	0.104628	0.240978	0.00648598
0.211804	0.19183	-0.0916479	0.0254094
0.493525	0.472508	0.176761	0.0680085
0.110671	0.0606093	-0.0964909	0.00884021
0.0434702	0.0252623	-0.0552599	0.0284445
0.238104	0.215191	0.0883345	0.0449548
-0.0707868	-0.0656208	0.00609611	-0.0371324
0.179853	0.166371	0.0140038	0.11461
0.0752452	0.0381154	-0.00291975	0.0883985
0.0842223	0.0976201	0.00463563	-0.034497
0.0252512	0.0161722	-0.0262566	0.0197035
0.112332	0.0874233	-0.0156963	0.0642652
0.336909	0.198746	0.0920393	0.0414616
0.270697	0.219106	-0.0290788	-0.0193785
-0.0093391	-0.00634683	0.0278463	-0.0493586
0.171442	0.130629	-0.0210111	0.0432234
0.00190603	-0.0148754	-0.0613159	-0.0199737
0.0652898	0.0475773	0.126454	-0.0093656
0.0172835	-0.0192995	-0.0252524	-0.0515615
0.0706038	0.0612321	0.00446006	0.0499893
0.251496	0.218963	0.195172	0.0665251
0.108227	0.103072	0.208977	0.0945557
0.327308	0.264582	0.242456	0.169514
0.149752	0.134393	0.108621	0.0684234
0.414198	0.396758	0.257067	0.155295
0.122327	0.104129	0.0840066	0.0576005
0.416687	0.290504	0.00413168	-0.000555344
0.49093	0.460106	0.0014304	0.0413101
0.233419	0.205885	0.110331	-0.0148445
0.468615	0.42985	0.022487	-0.0184277
0.270735	0.240101	0.145066	-0.0292441
0.171755	0.129729	0.11433	0.0543
0.849864	0.790465	0.117665	0.0714835
0.0924206	0.0791549	0.217595	0.0223749
0.0978691	0.0853299	0.237873	-0.0346371
0.335369	0.303818	0.220783	-0.00794262
0.213695	0.177859	0.252954	-0.0322868
0.284361	0.22305	0.0879618	-0.0602379
0.458629	0.352799	0.135258	-0.0459102
0.289351	0.19642	0.188728	0.0290747
0.133156	0.111012	0.0150231	-0.0795912
-0.127214	-0.106744	0.0772458	-0.0685252
0.443784	0.385229	0.0112684	0.0147665
0.652342	0.628646	-0.0171176	-0.0799526
-0.00925291	0.0073825	0.0436686	-0.0728268
0.218097	0.162329	0.00916204	-0.0846777
0.529769	0.459609	0.149448	-0.0325259
-0.0197816	-0.00211969	0.166093	-0.0389867
0.171725	0.116599	0.0336934	-0.0865067
0.643484	0.61659	0.0328265	-0.0593886
0.41956	0.359041	0.143863	-0.0507179
0.0982792	0.0794709	0.131514	-0.0220608
0.126482	0.104565	0.0871099	0.0870125
0.520472	0.401464	0.0225967	0.0154393
0.780122	0.700554	0.0906212	-0.0597
0.507552	0.432965	0.206748	0.0424275
0.178433	0.135442	0.0312045	-0.0465202
0.169716	0.135477	0.0372321	0.0673471
0.373099	0.292799	0.135815	0.0387368
0.628975	0.559623	0.0866751	0.0581864
0.197133	0.150867	0.0426592	-0.0234107
0.329752	0.263383	0.192257	-0.0134671
0.066248	0.0253288	0.136342	-0.0577806
0.417365	0.321988	0.232628	0.0201103
-0.0796241	-0.121891	0.0978842	0.127661
-0.0438501	-0.0703236	0.0840229	0.031885
-0.112141	-0.137735	0.083957	0.0724441
0.0318002	0.0236737	0.000169985	-0.125154
0.154751	0.169912	-0.0240537	0.0287582
0.393063	0.353626	0.0740223	0.160925
0.306095	0.315996	0.118683	0.14895
0.337019	0.315565	0.134849	0.203085
0.337859	0.339431	0.169729	0.192931
-0.00174783	-0.0603816	0.016629	0.0950225
0.0786971	0.0338361	0.00589798	0.214214
-0.0611171	-0.0621237	-0.00731977	0.0279734
-0.0580264	-0.0859553	0.0199178	0.00610813
0.332175	0.324047	0.133819	0.214136
0.141638	0.0462911	0.0548998	0.00680904
-0.152732	-0.186034	0.0809777	0.0525816
0.146638	0.0714608	0.0831925	0.0969655
-0.185314	-0.21267	-0.0515707	-0.0432667
-0.0687436	-0.106862	0.193109	0.0244868
-0.19799	-0.210441	0.0645187	-0.0313646
0.132294	0.129966	0.152082	0.146683
0.130493	0.0796924	0.124189	-0.00232767
0.133517	0.151236	0.11629	-0.0107598
0.0615133	0.0726564	0.0927403	0.146439
0.330704	0.294518	0.178535	0.125885
0.199836	0.193019	0.126555	0.134266
0.455245	0.396158	0.111597	0.118463
0.359831	0.294642	0.0717103	0.0532541
-0.191795	-0.243945	0.0244533	0.063575
0.6882	0.618997	0.16882	0.10282
-0.0335996	-0.10267	0.0648975	0.13115
-0.120422	-0.202452	0.00639719	0.0203435
-0.068913	-0.112431	0.00997256	0.116988
-0.117942	-0.164125	-0.0577771	-0.104816
-0.0970479	-0.136881	0.105571	-0.0427616
-0.0870385	-0.148965	0.0492188	-0.0863148
-0.0229836	-0.077901	0.0533927	-0.0418392
-0.146552	-0.169733	0.0922619	-0.0738291
0.0471292	0.0626359	0.147069	0.0272537
-0.0471542	-0.047539	0.182065	0.0779028
0.0551251	0.0781167	0.142964	0.12766
0.00692864	0.0132409	0.117226	0.177377
-0.033942	-0.0151023	0.123432	0.0796989
0.0622273	0.0802452	0.169891	0.108814
0.0611026	0.0879842	0.190662	0.119736
-0.0501095	-0.0142197	0.141641	0.030844
-0.0118834	-0.0355104	-0.034383	0.0363397
0.190357	0.23195	0.242115	0.114714
-0.0401842	-0.010542	0.139758	-0.0266044
-0.0491596	-0.0154009	0.16643	-0.039183
0.0789003	0.0656066	0.128403	0.0262212
0.0843255	0.1146	0.169211	-0.0312215
0.365191	0.384275	0.127703	0.0414268
0.307079	0.285891	0.112523	0.0483238
0.427137	0.427327	0.165078	0.0488595
0.0484614	0.081503	0.169771	0.001013
0.112742	0.121144	0.211374	0.131063
0.0942722	0.13019	0.136915	0.0800966
0.274055	0.288204	0.133765	0.0677668
0.170776	0.170564	0.0858799	0.0915202
0.0524505	0.0693897	0.143013	0.0978784
0.0672539	0.0859478	0.245363	0.0596084
-0.123851	-0.113792	0.184249	0.0605541
0.0853079	0.102344	0.156127	0.110388
0.10749	0.122031	0.191553	0.175349
0.0992921	0.106857	0.172596	0.140862
0.643173	0.588019	0.0569521	0.0548411
0.201471	0.194366	0.120292	0.00156242
0.047235	0.0540043	0.258752	0.128348
0.128516	0.126652	0.109226	0.103618
0.0887681	0.0791862	0.107485	0.140135
-0.0424234	-0.0761011	-0.0399437	0.0897674
-0.136723	-0.157156	-0.0119158	0.0442596
0.359634	0.347174	0.0334784	0.178356
0.147445	0.138928	0.107057	0.0519
-0.0687425	-0.0858277	-0.0498722	0.0350392
-0.0966233	-0.105653	-0.0236611	0.0185419
0.183996	0.163655	0.0495521	0.0744727
0.00577121	-0.00802451	-0.0557366	0.0440472
0.0405244	0.0401641	-0.0812475	-0.0192378
0.401777	0.399933	0.109135	0.0830111
0.281866	0.212303	0.0743517	0.163532
0.141303	0.13326	0.0160337	0.0376968
0.140717	0.0959501	0.0442874	0.176313
0.297114	0.245237	0.127442	0.232839
0.230365	0.113435	0.0994488	0.225786
0.627372	0.497094	0.137993	0.279091
0.18164	0.169548	0.00467438	-0.00050623
-0.00611024	-0.0269167	-0.117097	0.0214759
0.127732	0.0688824	-0.0343448	0.0847029
0.202098	0.163164	0.173429	0.262355
0.0368252	0.0267097	-0.0979654	0.0998635
0.258304	0.18425	0.10197	0.19276
0.00857541	-0.0194922	-0.114905	0.0689821
0.324576	0.259782	0.173941	0.302558
0.083994	0.0923298	-0.0286157	0.00383604
0.0826108	0.0473158	-0.0680636	-0.00141438
0.351014	0.266227	-0.0222773	0.102889
-0.0509743	-0.0246987	-0.103907	-0.151658
-0.0283182	6.26348e-05	-0.112904	-0.224047
0.00080185	0.0037788	-0.072927	-0.0984227
-0.0651529	-0.0995032	-0.114397	0.118836
0.103811	0.0774842	-0.118325	-0.0570554
0.171394	0.0995025	-0.0182468	0.095202
-0.135878	-0.131748	-0.0798341	-0.0571416

## Sheet: S8d
	Post-cue			Post-TRPA1				Post-cue						Post-TRPA1
Difference Thresholds	Suppressed	Activated	No Change	Suppressed	Activated	No Change		Suppressed		Activated		No Change		Suppressed		Activated		No Change
0	0.552	0.448	0	0.671875	0.328125	0		X position	Y position	X position	Y position	X position	Y position	X position	Y position	X position	Y position	X position	Y position
0.01	0.524	0.406	0.07	0.671875	0.296875	0.03125		27.5	78.3673	25.8333	94.2274	28.3333	22.3907	27.5	27.5	25.8333	94.2274	153.333	95.1603
0.02	0.5	0.38	0.12	0.671875	0.296875	0.03125		240	63.4402	23.3333	125.015	38.3333	37.3178	240	240	23.3333	125.015	28.3333	22.3907
0.03	0.476	0.346	0.178	0.640625	0.296875	0.0625		13.3333	47.5802	140.833	84.898	30.8333	101.691	40.8333	40.8333	140.833	84.898	38.3333	37.3178
0.04	0.452	0.33	0.218	0.625	0.296875	0.078125		131.667	0	153.333	95.1603	147.5	2.79883	0	0	60.8333	19.5918	13.3333	47.5802
0.05	0.426	0.3	0.274	0.59375	0.28125	0.125		157.5	17.7259	60.8333	19.5918	141.667	40.1166	30.8333	30.8333	59.1667	38.2507	131.667	0
0.06	0.4	0.282	0.318	0.578125	0.265625	0.15625		125	82.0991	59.1667	38.2507	146.667	66.2391	147.5	147.5	36.6667	66.2391	141.667	40.1166
0.07	0.384	0.26	0.356	0.578125	0.265625	0.15625		145.833	92.3615	40.8333	54.1108	10.3226	153.936	157.5	157.5	35.8333	85.8309	14.6237	137.143
0.08	0.366	0.248	0.386	0.5625	0.265625	0.171875		61.0753	110.087	36.6667	66.2391	28.3871	10.2624	146.667	146.667	53.3333	81.1662	29.2473	151.137
0.09	0.352	0.218	0.43	0.546875	0.265625	0.1875		176.344	111.02	0	97.0262	14.6237	33.586	125	125	79.1398	117.551	14.6237	33.586
0.1	0.338	0.198	0.464	0.546875	0.265625	0.1875		64.1296	101.691	35.8333	85.8309	12.043	74.6356	145.833	145.833	10.3226	153.936	55.914	66.2391
0.15	0.272	0.122	0.606	0.515625	0.25	0.234375		154.494	16.793	53.3333	81.1662	225.376	45.7143	166.667	166.667	147.957	119.417	207.312	20.5248
0.2	0.222	0.08	0.698	0.453125	0.234375	0.3125		169.069	76.5015	166.667	99.8251	184.086	97.9592	61.0753	61.0753	28.3871	10.2624	212.473	55.0437
0.25	0.168	0.056	0.776	0.4375	0.171875	0.390625		204.049	101.691	79.1398	117.551	41.7814	103.557	176.344	176.344	12.043	74.6356	0	17.7259
0.3	0.132	0.042	0.826	0.375	0.171875	0.453125		207.935	36.3848	14.6237	137.143	183.644	104.49	193.548	193.548	24.086	87.6968	220.664	23.3236
0.35	0.112	0.03	0.858	0.359375	0.140625	0.5		148.664	75.5685	29.2473	151.137	34.0081	94.2274	175.484	175.484	203.011	0	85.1877	103.557
0.4	0.1	0.028	0.872	0.359375	0.140625	0.5		170.04	37.3178	147.957	119.417	162.267	20.5248	205.591	205.591	225.376	45.7143	19.6587	130.612
0.45	0.082	0.022	0.896	0.328125	0.140625	0.53125		240	76.5015	193.548	111.953	183.644	78.3673	33.5484	33.5484	163.441	71.8367	140.068	93.2945
0.5	0.056	0.02	0.924	0.3125	0.140625	0.546875		202.105	92.3615	175.484	134.344	78.4834	12.1283	38.7097	38.7097	234.839	60.6414	126.143	122.216
								186.559	107.289	205.591	181.924	184.265	17.7259	0	0	240	83.0321	63.0717	18.6589
								30.7109	20.5248	33.5484	24.2566	15.9242	7.46356	67.957	67.957	227.957	97.0262	40.9556	27.0554
								12.5118	40.1166	38.7097	37.3178	20.4739	27.9883	215.054	215.054	184.086	97.9592	55.6997	72.7697
								152.417	15.8601	55.914	66.2391	52.3223	41.0496	226.237	226.237	181.505	113.819	2.45734	123.149
								48.91	2.79883	0	89.5627	96.6825	26.1224	193.548	193.548	27.2065	88.6297	30.3072	114.752
								43.2227	22.3907	24.086	87.6968	196.777	33.586	169.069	169.069	9.7166	101.691	203.959	1.86589
								163.791	0	67.957	113.819	29.4881	121.283	183.644	183.644	41.7814	103.557	229.352	49.4461
								199.052	13.0612	203.011	0	85.1877	103.557	204.049	204.049	64.1296	101.691	185.119	64.3732
								169.479	31.7201	207.312	20.5248	19.6587	130.612	62.1862	62.1862	154.494	16.793	14.1732	43.8484
								240	43.8484	212.473	55.0437	211.331	130.612	162.267	162.267	0	23.3236	150.236	43.8484
								67.9863	105.423	163.441	71.8367	43.413	13.0612	190.445	190.445	31.0931	71.8367	16.9611	101.839
								126.143	122.216	234.839	60.6414	63.0717	18.6589	207.935	207.935	13.6032	101.691	179.788	104.642
								26.2116	12.1283	215.054	80.2332	95.0171	26.1224	148.664	148.664	34.0081	94.2274	35.6184	56.9927
								37.6792	72.7697	240	83.0321	40.9556	27.0554	170.04	170.04	48.583	110.087	29.682	110.248
								2.45734	123.149	227.957	97.0262	67.1672	32.6531	240	240	152.551	9.32945	199.293	14.0146
								235.904	0	181.505	113.819	32.7645	38.2507	202.105	202.105	175.87	57.8426	57.1812	24.292
								240	39.1837	226.237	118.484	105.666	64.3732	186.559	186.559	183.644	78.3673	37.047	56.9927
								207.235	44.7813	193.548	133.411	54.8805	88.6297	30.7109	30.7109	78.4834	12.1283	91.8121	165.372
								229.352	49.4461	27.2065	88.6297	30.3072	114.752	12.5118	12.5118	18.1991	55.9767	212.617	78.4818
								185.119	64.3732	9.7166	101.691	86.0068	98.8921	152.417	152.417	0	111.953	60.8571	21.4891
								14.1732	75.5685	0	23.3236	203.959	1.86589	184.265	184.265	81.9113	114.752	18.8571	77.5474
								34.0157	71.8367	31.0931	71.8367	219.522	29.8542	48.91	48.91	216.246	119.417	206.236	60.7299
								26.4567	92.3615	13.6032	101.691	234.266	57.8426	15.9242	15.9242	26.2116	12.1283	201.673	71.0073
								48.189	90.4956	62.1862	81.1662	219.522	69.0379	20.4739	20.4739	43.413	13.0612	172.471	81.2847
								185.197	27.0554	48.583	110.087	172.833	82.0991	43.2227	43.2227	67.1672	32.6531	71.1787	8.40876
								113.386	41.9825	152.551	9.32945	195.768	119.417	52.3223	52.3223	29.4881	49.4461	118.631	34.5693
								120	59.7085	190.445	0	36.8504	16.793	96.6825	96.6825	235.904	0	38.327	45.781
								226.772	57.8426	175.87	57.8426	26.4567	26.1224	163.791	163.791	216.246	16.793	212.624	17.7518
								205.984	57.8426	0	17.7259	42.5197	31.7201	199.052	199.052	207.235	44.7813	49.0323	18.6861
								198.425	69.0379	18.1991	55.9767	68.9764	27.9883	169.479	169.479	172.833	82.0991	24.9462	33.635
								188.031	83.0321	220.664	23.3236	50.0787	68.105	196.777	196.777	191.672	88.6297	27.5269	51.3869
								0	85.8309	0	111.953	55.748	81.1662	240	240	17.0079	11.1953	65.9155	79.4161
								55.748	112.886	81.9113	114.752	140.787	13.9942	29.4881	29.4881	68.9764	27.9883	37.1831	9.34307
								205.039	13.9942	140.068	93.2945	196.535	0	67.9863	67.9863	140.787	13.9942	81.9718	82.219
								185.197	36.3848	216.246	119.417	150.236	43.8484	211.331	211.331	70.3887	87.8248	62.5352	34.5693
								207.874	44.7813	29.4881	49.4461	163.465	70.9038	95.0171	95.0171	39.0106	99.0365	221.408	40.1752
								137.008	79.3003	55.6997	72.7697	240	70.9038	32.7645	32.7645	0	93.4307	5.71429	6.54015
								70.3887	87.8248	90.1024	118.484	0	93.4307	37.6792	37.6792	17.8092	127.066	52.381	10.2774
								16.9611	101.839	216.246	16.793	231.519	90.6277	105.666	105.666	223.039	79.4161	80.9524	34.5693
								210.318	91.562	206.416	73.7026	179.788	104.642	54.8805	54.8805	231.519	90.6277	80	32.7007
								38.1625	9.34307	155.631	76.5015	23.7456	16.8175	86.0068	86.0068	204.382	115.854	128.317	47.6496
								72.0848	38.3066	191.672	88.6297	38.1625	21.4891	90.1024	90.1024	123.816	188.73	0	90.6277
								77.1731	51.3869	17.0079	11.1953	33.9223	34.5693	219.522	219.522	52.5795	0	133.861	86.8905
								33.9223	71.9416	14.1732	43.8484	50.0353	45.781	240	240	23.7456	16.8175	237.624	10.2774
								55.1237	79.4161	41.5748	92.3615	14.417	108.38	234.266	234.266	38.1625	21.4891	232.079	53.2555
								240	46.7153	185.197	11.1953	29.682	110.248	219.522	219.522	33.9223	34.5693	237.176	75.6788
								31.4094	0	225.827	41.9825	199.293	14.0146	206.416	206.416	72.0848	38.3066	183.529	124.263
								88.5906	26.1606	39.0106	99.0365	215.406	31.7664	155.631	155.631	50.0353	45.781	29.1765	8.40876
								92.6174	33.635	17.8092	127.066	236.608	33.635	195.768	195.768	91.5901	44.8467	78.1176	28.0292
								46.7114	59.7956	223.039	79.4161	57.1812	5.60584	14.1732	14.1732	77.1731	51.3869	53.6471	63.5328
								240	24.292	204.382	115.854	57.1812	24.292	34.0157	34.0157	33.9223	71.9416	37.6471	98.1022
								236.779	31.7664	123.816	188.73	35.4362	42.9781	26.4567	26.4567	55.1237	79.4161	219.294	42.0438
								211.007	60.7299	52.5795	0	37.047	56.9927	48.189	48.189	113.64	64.4672	160.941	54.1898
								211.007	85.9562	91.5901	44.8467	49.9329	73.8102	185.197	185.197	79.7173	97.1679	171.294	71.9416
								149.799	66.3358	35.6184	56.9927	86.1745	84.0876	113.386	113.386	215.406	31.7664	224	92.4964
								142.55	86.8905	113.64	64.4672	91.8121	165.372	120	120	240	46.7153	37.4468	0
								184.43	101.839	79.7173	97.1679	216.644	18.6861	226.772	226.772	223.887	54.1898	114.894	47.6496
								86.5714	32.7007	223.887	54.1898	212.617	78.4818	205.984	205.984	196.749	60.7299	26.383	105.577
								0	70.073	196.749	60.7299	48	0	198.425	198.425	178.94	56.0584	80.8511	71.9416
								35.1429	81.2847	178.94	56.0584	51.4286	10.2774	188.031	188.031	212.862	87.8248	237.447	19.6204
								46.2857	114.92	212.862	87.8248	60.8571	21.4891	36.8504	36.8504	215.406	103.708
								183.429	14.0146	215.406	103.708	25.7143	28.9635	26.4567	26.4567	31.4094	0
								213.429	26.1606	62.8188	65.4015	18.8571	37.3723	42.5197	42.5197	57.1812	5.60584
								189.429	40.1752	0	86.8905	35.1429	65.4015	50.0787	50.0787	62.8188	65.4015
								210	49.5182	177.987	31.7664	18.8571	77.5474	0	0	0	86.8905
								212.571	69.1387	144.161	43.9124	72.8571	82.219	55.748	55.748	177.987	31.7664
								240	71.0073	175.57	56.0584	157.714	49.5182	41.5748	41.5748	175.57	56.0584
								150	105.577	190.067	61.6642	219.924	94.365	55.748	55.748	142.55	73.8102
								192	112.117	142.55	73.8102	32.8517	0.934307	196.535	196.535	177.181	111.182
								16.4259	71.9416	177.181	111.182	31.9392	18.6861	185.197	185.197	48	0
								13.6882	85.0219	47.1429	91.562	38.327	45.781	205.039	205.039	25.7143	28.9635
								25.5513	94.365	8.57143	101.839	45.6274	73.8102	185.197	185.197	72.8571	82.219
								23.7262	102.774	154.286	31.7664	0	86.8905	207.874	207.874	47.1429	91.562
								206.236	60.7299	184.286	53.2555	35.5894	100.905	225.827	225.827	8.57143	101.839
								201.673	71.0073	180.857	80.3504	212.624	17.7518	137.008	137.008	46.2857	114.92
								172.471	81.2847	60.2281	161.635	187.072	39.2409	163.465	163.465	154.286	31.7664
								203.498	92.4964	71.1787	8.40876	15.4839	9.34307	240	240	184.286	53.2555
								118.631	34.5693	83.9544	48.5839	0	28.9635	210.318	210.318	180.857	80.3504
								31.9392	80.3504	65.7034	76.6131	24.9462	33.635	38.1625	38.1625	203.498	92.4964
								217.186	0	174.297	28.0292	43.0108	64.4672	14.417	14.417	83.9544	48.5839
								170.646	48.5839	230.875	28.9635	65.9155	79.4161	236.608	236.608	0	86.8905
								205.323	75.6788	240	43.9124	63.3803	72.8759	88.5906	88.5906	0	103.708
								50.7527	59.7956	186.16	75.6788	80.2817	13.0803	92.6174	92.6174	155.493	109.314
								24.9462	63.5328	182.51	85.9562	62.5352	34.5693	35.4362	35.4362	80.2817	13.0803
								6.02151	76.6131	7.74194	0	18.0952	9.34307	46.7114	46.7114	87.0423	32.7007
								161.72	61.6642	49.0323	18.6861	58.0952	16.8175	49.9329	49.9329	21.9048	13.0803
								181.505	72.8759	27.5269	51.3869	80.9524	34.5693	86.1745	86.1745	18.0952	9.34307
								231.398	85.0219	0	103.708	101.905	41.1095	216.644	216.644	101.905	41.1095
								27.5269	61.6642	155.493	109.314	10.4762	30.8321	240	240	10.4762	30.8321
								30.9677	75.6788	81.9718	82.219	34.2857	51.3869	236.779	236.779	34.2857	51.3869
								67.0968	71.0073	87.0423	32.7007	115.644	76.6131	144.161	144.161	228.571	11.2117
								67.0968	92.4964	72.8713	110.248	227.327	28.0292	190.067	190.067	72.8713	110.248
								207.312	0	199.604	93.4307	207.525	78.4818	211.007	211.007	199.604	93.4307
								201.29	13.0803	175.842	111.182	83.1683	10.2774	211.007	211.007	175.842	111.182
								181.505	21.4891	49.901	0	83.1683	17.7518	149.799	149.799	175.05	168.175
								210.753	41.1095	66.5347	5.60584	107.723	9.34307	142.55	142.55	49.901	0
								143.656	45.781	78.4158	14.0146	128.317	47.6496	184.43	184.43	66.5347	5.60584
								210.753	61.6642	62.5743	61.6642	94.2574	131.737	51.4286	51.4286	78.4158	14.0146
								153.978	78.4818	40.396	85.0219	212.277	1.86861	86.5714	86.5714	62.5743	61.6642
								177.204	71.9416	47.5248	98.1022	160	0	18.8571	18.8571	40.396	85.0219
								216.774	76.6131	82.3762	120.526	155.294	46.7153	35.1429	35.1429	47.5248	98.1022
								240	70.073	222.574	6.54015	220.235	85.0219	0	0	115.644	76.6131
								38.0282	105.577	215.446	61.6642	62.1176	12.146	35.1429	35.1429	82.3762	120.526
								28.7324	111.182	185.347	78.4818	78.1176	28.0292	183.429	183.429	222.574	6.54015
								16.9014	193.401	197.228	92.4964	27.2941	45.781	213.429	213.429	227.327	28.0292
								164.789	72.8759	205.941	105.577	75.2941	49.5182	189.429	189.429	215.446	61.6642
								187.606	99.9708	185.347	123.328	53.6471	63.5328	157.714	157.714	185.347	78.4818
								37.1831	9.34307	80	32.7007	27.2941	62.5985	210	210	197.228	92.4964
								40.5634	56.9927	104.554	36.438	37.6471	98.1022	212.571	212.571	205.941	105.577
								54.0845	67.2701	0	90.6277	170.353	9.34307	240	240	185.347	123.328
								120	85.0219	81.5842	75.6788	160.941	54.1898	150	150	83.1683	17.7518
								76.0563	89.6934	59.4059	97.1679	37.4468	0	192	192	104.554	36.438
								46.4789	91.562	63.3663	109.314	50.2128	29.8978	16.4259	16.4259	81.5842	75.6788
								24.507	91.562	133.861	86.8905	99.5745	41.1095	13.6882	13.6882	59.4059	97.1679
								7.60563	113.051	237.624	10.2774	114.894	47.6496	25.5513	25.5513	63.3663	109.314
								170.704	81.2847	240	21.4891	65.5319	87.8248	23.7262	23.7262	94.2574	131.737
								202.817	64.4672	194.059	41.1095	98.7234	78.4818	60.2281	60.2281	240	21.4891
								216.338	82.219	36.7059	86.8905	200	7.47445	219.924	219.924	194.059	41.1095
								200.282	76.6131	169.412	95.2993	187.234	66.3358	32.8517	32.8517	36.7059	86.8905
								195.211	90.6277	29.1765	8.40876			31.9392	31.9392	39.5294	110.248
								193.521	111.182	0	15.8832			45.6274	45.6274	160	0
								160.563	116.788	5.64706	29.8978			65.7034	65.7034	155.294	46.7153
								41.4085	32.7007	219.294	42.0438			31.9392	31.9392	220.235	85.0219
								228.169	0	224	92.4964			35.5894	35.5894	169.412	95.2993
								228.169	23.3577	197.647	108.38			217.186	217.186	62.1176	12.146
								221.408	40.1752	74.0426	14.9489			174.297	174.297	27.2941	45.781
								203.662	48.5839	14.4681	24.292			230.875	230.875	27.2941	62.5985
								240	58.8613	0	89.6934			240	240	74.0426	14.9489
								5.71429	6.54015	24.6809	90.6277			187.072	187.072	14.4681	24.292
								26.6667	0	234.894	5.60584			170.646	170.646	50.2128	29.8978
								52.381	10.2774	237.447	78.4818			186.16	186.16	99.5745	41.1095
								21.9048	13.0803	170.213	82.219			205.323	205.323	108.936	55.1241
								13.3333	48.5839					182.51	182.51	0	89.6934
								24.7619	74.7445					50.7527	50.7527	98.7234	78.4818
								8.57143	81.2847					24.9462	24.9462	234.894	5.60584
								0	93.4307					6.02151	6.02151
								31.4286	105.577					161.72	161.72
								217.143	38.3066					181.505	181.505
								194.286	52.3212					231.398	231.398
								201.905	61.6642					7.74194	7.74194
								198.095	71.0073					15.4839	15.4839
								207.619	85.0219					0	0
								121.905	24.292					27.5269	27.5269
								1.90476	40.1752					43.0108	43.0108
								69.5238	56.9927					30.9677	30.9677
								40	66.3358					67.0968	67.0968
								65.7143	71.9416					67.0968	67.0968
								61.9048	81.2847					207.312	207.312
								37.1429	77.5474					201.29	201.29
								20	89.6934					181.505	181.505
								228.571	11.2117					210.753	210.753
								171.429	40.1752					143.656	143.656
								233.333	29.8978					210.753	210.753
								215.238	37.3723					153.978	153.978
								236.19	42.0438					177.204	177.204
								240	49.5182					216.774	216.774
								137.143	67.2701					240	240
								211.429	67.2701					38.0282	38.0282
								203.81	78.4818					28.7324	28.7324
								169.524	87.8248					16.9014	16.9014
								175.05	168.175					164.789	164.789
								232.079	53.2555					187.606	187.606
								228.911	76.6131					40.5634	40.5634
								18.8235	94.365					54.0845	54.0845
								39.5294	110.248					63.3803	63.3803
								163.765	67.2701					120	120
								237.176	75.6788					76.0563	76.0563
								192	101.839					46.4789	46.4789
								193.882	118.657					24.507	24.507
								183.529	124.263					7.60563	7.60563
								35.7647	25.2263					170.704	170.704
								39.5294	40.1752					202.817	202.817
								10.3529	76.6131					216.338	216.338
								52.7059	74.7445					200.282	200.282
								161.882	24.292					195.211	195.211
								196.706	55.1241					193.521	193.521
								206.118	68.2044					160.563	160.563
								224.941	68.2044					41.4085	41.4085
								171.294	71.9416					228.169	228.169
								240	82.219					228.169	228.169
								149.647	94.365					203.662	203.662
								176.941	102.774					240	240
								43.4043	43.9124					26.6667	26.6667
								108.936	55.1241					13.3333	13.3333
								23.8298	64.4672					24.7619	24.7619
								26.383	105.577					8.57143	8.57143
								80.8511	71.9416					0	0
								218.723	1.86861					31.4286	31.4286
								237.447	19.6204					217.143	217.143
								213.617	25.2263					194.286	194.286
								182.979	32.7007					201.905	201.905
								232.34	37.3723					198.095	198.095
								206.809	49.5182					207.619	207.619
								240	56.9927					58.0952	58.0952
								215.319	68.2044					121.905	121.905
														1.90476	1.90476
														69.5238	69.5238
														40	40
														65.7143	65.7143
														61.9048	61.9048
														37.1429	37.1429
														20	20
														171.429	171.429
														233.333	233.333
														215.238	215.238
														236.19	236.19
														240	240
														137.143	137.143
														211.429	211.429
														203.81	203.81
														169.524	169.524
														207.525	207.525
														83.1683	83.1683
														107.723	107.723
														212.277	212.277
														228.911	228.911
														18.8235	18.8235
														163.765	163.765
														192	192
														193.882	193.882
														0	0
														5.64706	5.64706
														35.7647	35.7647
														39.5294	39.5294
														75.2941	75.2941
														10.3529	10.3529
														52.7059	52.7059
														170.353	170.353
														161.882	161.882
														196.706	196.706
														206.118	206.118
														224.941	224.941
														240	240
														149.647	149.647
														176.941	176.941
														197.647	197.647
														43.4043	43.4043
														23.8298	23.8298
														24.6809	24.6809
														65.5319	65.5319
														200	200
														218.723	218.723
														213.617	213.617
														182.979	182.979
														232.34	232.34
														206.809	206.809
														240	240
														215.319	215.319
														237.447	237.447
														187.234	187.234
														170.213	170.213
