# Supplementary material for: Social isolation modulates appetite and avoidance behavior via a common oxytocinergic circuit in larval zebrafish
Source: Nat Commun. 2022 May 11;13:2573. doi: 10.1038/s41467-022-29765-9 (PMC9095721; doi:10.1038/s41467-022-29765-9)
Supplement: Supplementary file 7 — Source Data [file 41467_2022_29765_MOESM7_ESM.zip › Source Data/Figure4_SourceData.xlsx]

## Sheet: 4d_top
ExCell
-0.284483
-0.135057
-0.0456897
0.111207
0.104741
0.0771552
0.0228448
-0.0530172
-0.0926724
-0.128017
-0.139224
-0.153879
-0.149138
-0.148276
0.0340517
0.141379
0.352155
0.378448
0.294828
0.130172
0.143103
0.0590517
0.213793
0.30819
0.463793
0.548707
0.589655
0.500431
0.557328
0.686638
0.58319
0.618103
0.825431
0.690517
0.626293
0.562069
0.46681
0.247414
0.27069
0.202155
0.289655
0.422414
0.501293
0.560345
0.649569
0.542241
0.260345
0.147414
0.244828
0.164655
0.15431
0.274569
0.401293
0.255603
0.129741
0.221121
0.11681
-0.0431034
0.0577586
0.0521552
-0.0836207
-0.0517241
0.0336207
-0.207328
-0.267241
-0.214224
-0.106034
-0.137931
0.0137931
0.119397
0.107328
0.0413793
0.0392241
0.0456897
-0.0258621
-0.0465517
-0.10819
-0.139655
-0.221121
-0.232759
-0.269828
-0.173276
-0.148276
-0.105603
0.0814655
0.171121
0.0875
0.0228448
-0.104741
-0.154741
-0.160345
-0.0948276
0.0478448
0.156897
0.106897
0.0530172
-0.0659483
-0.0448276
0.0349138
-0.0418103
-0.0297414
0.0849138
0.00991379
-0.0172414
0.0198276
-0.0353448
-0.0810345
-0.0310345
-0.108621
-0.118103
0.0577586
0.0900862
0.0150862
0.101724
0.14569
0.140517
0.168966
0.186207
0.132759
0.125431
0.0952586
0.0875
0.112069
0.127586
0.0702586
0.0581897
0.00646552
0.0224138
0.0784483
0.193966
0.265517
0.277586
0.275431
0.194828
0.113362
-0.0224138
-0.0413793
-0.121121
-0.134052
-0.193534
-0.215086
-0.238362
-0.174569
-0.194828
-0.161207
-0.168103
-0.115086
-0.232328
-0.301724
-0.377586
-0.390517
-0.425862
-0.356034
-0.309483
-0.19569
-0.187069
-0.282328
-0.234052
-0.180172
-0.218534
-0.170259
-0.087069
-0.202586
-0.220259
-0.271983
-0.342672
-0.327586
-0.29181
-0.335776
-0.271983
-0.284914
-0.337069
-0.300431
-0.282328
-0.188793
-0.121121
-0.130603
-0.162931
0.0241379
-0.164655
-0.17069
-0.0431034
0.0784483
-0.049569
-0.0176724
0.0935345
0.139224
0.127586
0.0849138
0.301724
0.433621
0.369397
0.509483
0.549569
0.599138
0.374569
0.441379
0.372845
0.371983
0.177586
0.271552
0.167672
0.0788793
0.151724
0.128448
0.157328
0.203879
0.203879
0.131466
0.16681
0.337931
0.343966
0.363793
0.384052
0.574569
0.39181
0.468966
0.407328
0.34181
0.320259
0.25819
0.298707
0.389224
0.815086
0.729741
0.69569
0.5875
0.689655
0.389224
0.327586
0.396121
0.424138
0.218534
0.153448
0.0762931
0.000431034
-0.105603
-0.108621
-0.087931
-0.10819
-0.105603
-0.0193966
0.0383621
0.0659483
0.240517
0.177586
0.215948
0.201724
0.147414
0.0689655
0.354741
0.256466
0.323707
0.375431
0.367241
0.132328
0.109483
0.103879
0.0810345
0.119397
0.185776
0.172845
0.0900862
0.1375
0.17069
0.186638
0.234914
0.240517
0.25431
0.263793
0.175431
0.172845
0.157328
0.102586
0.025
0.0568966
0.15
0.1875
0.0672414
0.0219828
0.00818966
-0.0181034
-0.062069
0.0719828
0.0698276
0.128879
0.0965517
0.0969828
0.0849138
0.282759
0.137931
-0.00862069
-0.0297414
-0.0577586
-0.0793103
0.100431
0.200431
0.212069
0.0767241
-0.125862
-0.197845
-0.194828
-0.152586
0.111638
0.368966
0.630603
0.828879
1.21509
1.17112
1.42672
1.50862
1.66638
1.70388
1.84397
1.6056
1.69957
1.92414
2.0375
2.54526
2.68491
2.52888
2.48879
2.49483
2.19871
2.19612
2.17586
1.89871
1.7694
1.77672
1.91207
2.07586
2.15603
2.38534
2.38793
2.47328
2.25388
2.2556
2.05086
1.97198
1.84483
2.27026
2.55948
2.5056
2.65905
2.59095
2.55431
2.54095
2.58103
2.28793
2.28707
1.975
1.68664
1.51034
1.58707
1.42974
1.19267
1.09483
1.00819
0.781897
0.622845
0.70819
0.654741
0.592241
0.664224
0.857328
0.901724
0.793103
0.686207
0.601724
0.439224
0.324569
0.321983
0.348276
0.305172
0.171552
0.0715517
0.0107759
0.0116379
0.0637931
0.16681
0.230172
0.231466
0.166379
0.0642241
0.0362069
-0.0387931
-0.0163793
0.0159483
-0.0306034
0.0668103
0.135776
0.115948
0.135345
0.162069
0.0349138
-0.00431034
-0.0974138
-0.0905172
-0.050431
0.0426724
0.0383621
0.211638
0.13319
0.144397
-0.0159483
-0.0603448
-0.127155
0.0443966
0.0262931
0.122845
0.204741
0.160345
0.0724138
0.119828
0.00517241
-0.000862069
0.0521552
-0.0318966
-0.155603
-0.158621
-0.258621
-0.372845
-0.380603
-0.312931
-0.163362
-0.106466
-0.0956897
0.0836207
0.0465517
-0.0814655
-0.147845
-0.0676724
-0.158621
-0.0349138
0.0344828
0.113362
0.0198276
-0.0465517
-0.157328
-0.156034
-0.168966
-0.0987069
-0.0202586
-0.00344828
-0.0831897
-0.0435345
-0.113793
-0.25
-0.314655
-0.272845
-0.35819
-0.236638
-0.193534
0.000862069
0.128017
0.0935345
0.0288793
0.0543103
-0.163793
-0.328448
-0.259052
-0.290086
-0.30431
-0.174569
-0.121552
-0.125431
-0.105172
-0.164224
-0.19569
-0.272845
-0.280172
-0.236638
-0.174569
-0.209483
-0.136207
-0.0366379
-0.0741379
-0.0655172
-0.0232759
-0.0443966
-0.127155
-0.0987069
-0.140948
-0.135776
-0.125862
-0.0327586
-0.0172414
-0.075
-0.147845
-0.15819
-0.303448
-0.340517
-0.337069
-0.253017
-0.251724
-0.190948
-0.1625
-0.113793
-0.0883621
-0.0762931
-0.106897
-0.14181
-0.171121
-0.243103
-0.318966
-0.33319
-0.363793
-0.285345
-0.299138
-0.313362
-0.231897
-0.236207
-0.251724
-0.207759
-0.159483
-0.259483
-0.203879
-0.275431
-0.329741
-0.362931
-0.282759
-0.30431
-0.276293
-0.292672
-0.243534
-0.164224
-0.157328
-0.136207
-0.0849138
-0.0435345
-0.200431
-0.305603
-0.35
-0.280603
-0.317672
-0.321121
-0.227155
-0.17069
-0.268966
-0.196983
-0.219397
-0.24569
-0.271983
-0.318534
-0.382759
-0.369828
-0.362931
-0.357328
-0.266379
-0.325862
-0.223707
-0.186207
-0.136207
-0.225431
-0.134483
-0.162069
-0.101293
-0.13319
-0.0568966
-0.0625
0.00215517
-0.0181034
0.0284483
0.037069
0.0530172
-0.00732759
0.0396552
0.140517
0.201293
0.153017
0.272845
0.246552
0.162931
0.128879
0.185345
0.0844828
0.0297414
0.0366379
-0.0198276
-0.0719828
0.0133621
0.0887931
0.106466
0.0232759
0.0353448
-0.0836207
-0.143103
-0.117241
-0.0737069
-0.0603448
-0.0211207
-0.0284483
-0.0844828
-0.00732759
-0.0172414
-0.0362069
-0.0258621
-0.0556034
-0.132759
-0.109483
-0.105172
0.0228448
0.0189655
0.0823276
0.0676724
0.1875
0.104741
0.111207
0.160776
0.26681
0.161207
0.0543103
0.0215517
0.106897
0.0866379
0.118534
0.291379
0.379741
0.228879
0.186638
0.11681
-0.0155172
0.0275862
0.147845
0.130172
0.135776
0.153879
-0.0556034
-0.161638
-0.213362
-0.205172
-0.163793
-0.0711207
-0.0801724
-0.0616379
-0.0625
-0.0926724
-0.0310345
-0.0672414
-0.0142241
0.0189655
-0.0685345
-0.157759
-0.184483
-0.199569
-0.197845
-0.185345
0.00215517
0.087931
0.0827586
0.156897
0.212931
0.105172
0.172414
0.242241
0.27069
0.290948
0.234483
0.321983
0.321552
0.172845
0.14181
0.1625
0.226293
0.209483
0.328017
0.874569
1.22802
1.28362
1.68793
2.07112
1.76767
1.70776
1.69009
1.48621
1.29397
1.5944
1.83448
1.83405
2.08103
2.19095
2.0569
1.90733
2.10345
2.17672
2.23147
2.10474
2.17716
2.175
2.12672
1.96422
1.83017
1.71293
1.37414
1.22888
1.31466
1.48017
1.49957
1.83103
1.94612
1.7319
1.63405
1.66422
1.43319
1.11034
1.47112
1.49784
1.45172
1.40172
1.38103
1.10129
1.04569
0.796552
1.04267
1.05172
1.00129
1.04397
1.14655
0.781897
0.753879
0.759052
0.718966
0.773276
0.760345
0.746121
0.637931
0.53319
0.306034
0.342672
0.426293
0.497845
0.469828
0.673276
0.751293
0.682759
0.589655
0.654741
0.454741
0.326293
0.209052
0.275
0.173276
0.222845
0.25819
0.252586
0.165086
0.347845
0.356466
0.287931
0.329741
0.303448
0.0827586
-0.0926724
-0.155603
-0.129741
-0.117672
-0.0702586
0.175431
0.276724
0.168966
0.165948
0.231466
0.0392241
-0.00991379
0.0271552
0.0586207
-0.0443966
-0.0400862
-0.0237069
-0.0564655
-0.0392241
-0.0301724
-0.0646552
-0.0202586
0.000862069
0.0396552
-0.00387931
0.182328
0.196552
0.172845
0.111207
0.101724
0.0448276
-0.00517241
-0.087069
-0.213793
-0.217241
-0.303017
-0.426724
-0.318966
-0.234483
-0.161638
-0.138362
0.0383621
0.0103448
-0.0396552
-0.134914
-0.159052
-0.153879
-0.227586
-0.261638
-0.266379
-0.262931
-0.425862
-0.334483
-0.319828
-0.257759
-0.297845
-0.281466
-0.309483
-0.374138
-0.383621
-0.3125
-0.313362
-0.272845
-0.155603
-0.0383621
-0.140086
-0.087069
-0.0586207
-0.156897
-0.231466
-0.212069
-0.110345
-0.109483
-0.102155
-0.025431
-0.0439655
-0.113793
-0.184914
-0.0797414
-0.225431
-0.135345
-0.109483
-0.0793103
-0.170259
-0.137069
-0.219397
-0.324569
-0.38319
-0.422414
-0.404741
-0.303017
-0.27931
-0.239224
-0.119397
-0.118966
-0.107759
-0.0840517
-0.130603
-0.202155
-0.23319
-0.199138
-0.251293
-0.235776
-0.238362
-0.152155
-0.246552
-0.257328
-0.272414
-0.2625
-0.369828
-0.410776
-0.362069
-0.241379
-0.14181
-0.132759
-0.0672414
-0.136638
-0.224138
-0.30819
-0.278879
-0.277155
-0.235776
-0.325431
-0.296552
-0.353017
-0.426293
-0.442241
-0.392672
-0.321121
-0.337069
-0.282328
-0.134914
-0.118966
-0.087931
0.0883621
0.101724
-0.0439655
0.0452586
0.0206897
-0.143103
-0.182328
-0.112931
-0.20819
-0.182759
-0.107759
-0.0474138
-0.0577586
-0.0991379
-0.202155
-0.193534
-0.0978448
-0.157328
0.00948276
-0.0538793
-0.0909483
-0.135776
-0.099569
-0.182328
-0.132328
-0.110345
-0.199138
-0.194828
-0.201293
-0.125
-0.0469828
-0.075431
-0.0435345
-0.113793
-0.188362
-0.215086
-0.151724
-0.0137931
0.137069
0.126293
0.0590517
0.00603448
-0.0952586
-0.0883621
-0.0512931
-0.0396552
0.00818966
-0.142672
-0.299569
-0.277586
-0.285776
-0.180172
-0.062069
0.12931
0.153448
0.215517
0.139655
0.14569
0.136207
0.131034
0.150862
0.139655
0.112931
-0.0232759
-0.0853448
-0.13319
-0.0952586
-0.0603448
0.0193966
0.0616379
0.103017
0.117241
0.0922414
0.0474138
0.0357759
0.0732759
0.0719828
0.000862069
0.0469828
0.109483
0.00775862
0.0258621
0.0262931
0.0732759
-0.0573276
-0.0219828
0.0159483
0.15431
0.143534
0.303448
0.327155
0.156897
0.0530172
0.0353448
0.0387931
-0.0581897
0.0594828
0.0775862
0.0637931
-0.0465517
0.00431034
-0.0926724
0.0706897
-0.0176724
-0.00517241
-0.0525862
-0.0831897
-0.19181
-0.152155
-0.1
-0.0913793
-0.0508621
-0.12931
-0.0633621
-0.117241
0.00344828
0.0844828
0.0706897
0.0198276
0.0681034
-0.0646552
-0.168103
-0.0508621
-0.122414
-0.203879
-0.106466
-0.126293
-0.159914
-0.0771552
0.012931
0.100862
0.243103
0.293103
0.297414
0.214655
0.139224
0.0206897
-0.00732759
0.0909483
0.133621
0.260345
0.502586
0.641379
0.802586
0.992241
0.971552
0.793966
0.765086
0.688793
0.971121
1.0306
1.27629
1.46853
1.5625
1.40776
1.46983
1.60819
1.6694
1.71983
1.65216
1.69138
1.56207
1.23966
1.1681
0.998707
0.95431
0.964655
1.16336
1.03879
1.07629
0.894828
0.709483
0.603448
0.632328
0.743534
0.768966
0.708621
0.717241
0.643966
0.434052
0.307328
0.340086
0.331466
0.236638
0.302586
0.425
0.297845
0.219828
0.276293
0.2375
0.1
0.164224
0.137069
0.0655172
-0.00560345
-0.0478448
-0.165517
-0.254741
-0.187069
-0.223276
-0.153879
-0.123707
-0.0331897
-0.0612069
0.00560345
-0.0116379
0.0741379
-0.0314655
-0.0706897
0.0323276
0.0517241
0.0543103
0.0784483
0.062931
-0.113793
-0.150862
-0.290086
-0.266379
-0.263362
-0.327155
-0.350431
-0.187069
-0.248707
-0.363793
-0.25431
-0.181034
-0.227155
-0.217241
-0.153879
-0.227155
-0.224569
-0.228879
-0.247414
-0.209914
-0.224569
-0.311638
-0.277155
-0.225431
-0.184914
-0.00560345
0.108621
0.0340517
0.0241379
-0.0280172
-0.144828
-0.234483
-0.215086
-0.253448
-0.243534
-0.259914
-0.285345
-0.338362
-0.344828
-0.337931
-0.345259
-0.23319
-0.202155
-0.219397
-0.260345
-0.179741
-0.252155
-0.275
-0.243103
-0.170259
-0.190517
-0.184483
-0.0857759
-0.117672
-0.153017
-0.265517
-0.181034
-0.314224
-0.288362
-0.341379
-0.326293
-0.465086
-0.374569
-0.40431
-0.427155
-0.370259
-0.301293
-0.302586
-0.316379
-0.280603
-0.375431
-0.327586
-0.331466
-0.130603
-0.0762931
-0.0357759
-0.149569
-0.207759
-0.403448
-0.509914
-0.442241
-0.439655
-0.393103
-0.359914
-0.294828
-0.311638
-0.222414
-0.264224
-0.211207
-0.215086
-0.218103
-0.319397
-0.186207
-0.253017
-0.302155
-0.27931
-0.237069
-0.290517
-0.136494
-0.00431034

## Sheet: 4d_KinSpecific
Water_t1	Water_t2	Water_t3	Kin_t1	Kin_t2	Kin_t3	NonKin_t1	NonKin_t2	NonKin_t3	Adult_t1	Adult_t2	Adult_t3
0.0345983	0.280531	-0.179584	-0.0146992	-0.0950443	-0.386078	-0.0404314	-0.170932	0.154869	0.433597	-0.239258	-0.341962
-0.406391	0.346814	-0.0897066	0.167998	-0.136349	-0.399048	-0.100408	-0.166802	0.124288	0.146845	-0.217178	-0.358414
-0.502964	0.284269	-0.0527392	0.231467	-0.0584197	-0.307762	-0.147387	-0.182559	0.0657891	0.0299543	-0.125808	-0.214588
-0.540794	0.235069	-0.0332572	0.127961	-0.0832181	-0.314629	-0.0952858	-0.140119	0.0556267	-0.0402079	-0.0892475	-0.152552
-0.413634	0.140305	0.0100898	-0.00356603	-0.0613023	-0.259202	-0.108049	-0.138833	0.0982649	-0.129575	-0.0668409	0.0172811
-0.293221	0.0551186	-0.00826129	-0.128302	-0.0273724	-0.220535	-0.0777747	-0.0857719	0.125232	-0.105727	-0.0479555	0.154817
-0.144688	-0.00615878	-0.080472	-0.290386	-0.0383581	-0.21668	-0.0526316	-0.0514727	0.150948	-0.0365511	-0.0758452	0.199015
-0.0168	-0.030839	-0.0703036	-0.230048	0.00896654	-0.153406	-0.0223493	-0.0396918	0.167333	0.00555541	-0.109431	0.157398
0.00173368	-0.0245637	-0.062802	-0.00226509	0.116639	-0.00967422	-0.0635241	-0.0289987	0.114621	-0.05124	-0.135333	0.109883
0.0132997	-0.0507618	0.0213397	0.209634	0.159886	0.100306	-0.0644247	0.0287455	0.0640489	-0.0276232	-0.140723	-0.0172208
0.0690724	-0.0403669	0.100319	0.30984	0.107235	0.174301	-0.00100349	0.0374044	-0.0284241	0.0482531	-0.0835611	-0.16198
0.114045	-0.00734165	0.135129	0.305563	0.0109606	0.215506	0.0555389	0.0476933	-0.114166	0.0369894	0.0113531	-0.219042
0.147248	0.000900715	0.113283	0.254538	0.00587927	0.202625	0.0477008	0.0646409	-0.142678	0.00220909	0.104035	-0.166585
0.118827	-0.0467852	0.0899204	0.0821653	0.0354766	0.115515	0.0216278	0.061738	-0.136193	0.0476253	0.168701	-0.06668
0.090767	-0.00917711	-0.0113168	-0.141963	0.0458027	-0.0135224	-0.00561555	-0.00378915	-0.183358	0.0425656	0.143759	-0.00680244
0.0844722	0.118744	-0.130409	-0.277404	0.050757	-0.0879364	-0.0686002	-0.0271564	-0.224608	-0.0566907	0.0992779	0.0262805
0.14014	0.151946	-0.211496	-0.300765	0.0483367	-0.122278	-0.108537	-0.0333218	-0.180209	-0.0431726	0.100949	0.00813142
0.162782	0.152473	-0.269614	-0.280386	-0.0442028	-0.187185	-0.104732	-0.0417597	-0.106327	0.170344	0.0588197	-0.0321928
0.201699	0.19064	-0.393466	-0.238208	-0.195334	-0.194953	-0.0774376	-0.0681175	-0.0401124	0.25352	0.0354766	-0.140202
0.285723	0.214968	-0.523235	-0.111306	-0.191713	-0.121661	-0.0486552	-0.101614	0.0007833	0.289504	0.0812042	-0.284082
0.348836	0.0944106	-0.553567	0.0193265	0.00582737	-0.0184304	-0.018804	-0.0702598	0.0774802	0.361145	0.0902349	-0.373649
0.297062	0.0153222	-0.457689	0.18415	0.124296	-0.0011789	-0.00884798	-0.0443399	0.101279	0.337911	0.00977333	-0.389159
0.146482	-0.00596155	-0.363842	0.350544	0.216887	0.0961592	-0.0409494	-0.05092	0.100486	0.172113	-0.0339555	-0.374262
0.168175	-0.0199678	-0.246398	0.572868	0.395453	0.267879	-0.116568	0.0136635	0.0856111	0.225328	-0.0630414	-0.353257
0.11682	-0.0830774	-0.131158	0.832427	0.781252	0.414456	-0.148247	0.102706	0.128307	0.293407	-0.0992731	-0.185829
-0.0787067	-0.173404	0.00958964	0.995796	0.998023	0.49217	-0.164454	0.0974627	0.185151	0.323213	-0.123395	-0.00589102
-0.185669	-0.150138	0.0115243	1.13324	1.23301	0.627655	-0.207609	0.00792272	0.185192	0.381138	-0.109476	0.0345305
-0.137598	-0.115368	-0.0126938	1.3583	1.44181	0.813471	-0.184674	-0.0518452	0.14247	0.319	-0.131093	0.0852882
-0.235417	-0.0942322	-0.0524322	1.32314	1.67194	0.876413	-0.0902165	-0.150219	0.0881559	0.118561	-0.170806	0.191129
-0.323005	0.0107452	-0.0804548	1.30896	1.66792	0.86909	-0.0195821	-0.229547	0.0181485	0.0126638	-0.18601	0.187468
-0.27267	0.143135	-0.16782	1.5301	1.70868	0.835277	0.0343854	-0.284564	-0.0663274	0.0656155	-0.121194	0.140188
-0.230717	0.142128	-0.174269	1.62999	1.6729	0.730897	0.138629	-0.254779	-0.0772744	0.0511312	-0.0776806	0.170613
-0.180473	0.177775	-0.198834	1.58035	1.64016	0.536693	0.20113	-0.203655	0.0184999	0.096552	-0.00555385	0.139601
-0.0338749	0.184708	-0.213823	1.76872	1.52549	0.437259	0.155042	-0.233275	0.060913	0.267202	0.0825747	0.0660613
0.115827	0.0897599	-0.237925	1.95728	1.32542	0.425579	0.105313	-0.243679	0.0612953	0.374419	0.0581113	0.0677627
0.147493	0.0610627	-0.272331	1.84565	1.11981	0.578665	0.0696446	-0.159577	0.0712728	0.435402	-0.0973484	0.114211
0.132509	0.0304813	-0.313821	1.70821	1.09034	0.965068	-0.020462	-0.122588	0.0288341	0.706778	-0.202267	0.126925
0.159608	-0.101639	-0.264296	1.57071	1.11945	1.17581	-0.119052	-0.121919	-0.0551062	0.780209	-0.290496	0.141459
0.165745	-0.182943	-0.244687	1.57488	1.25987	1.27928	-0.146743	-0.0540015	0.00136185	0.668979	-0.361001	0.176654
0.0271966	-0.167118	-0.260476	1.62511	1.51847	1.3839	-0.199783	-0.00440155	0.0558898	0.55863	-0.30558	0.155602
-0.111585	-0.121006	-0.297893	1.86978	1.78374	1.39732	-0.264575	-0.0551852	0.0463945	0.3814	-0.15745	0.0660769
-0.262533	0.037928	-0.338339	2.20487	1.87062	1.24302	-0.288941	-0.0568994	0.0268319	0.163813	-0.117363	-0.0113771
-0.411054	0.137239	-0.392638	2.6438	1.94035	1.2713	-0.310163	0.0191304	-0.00950477	0.191189	-0.148292	-0.101553
-0.488812	0.212164	-0.364743	2.95831	2.01701	1.35838	-0.31889	0.0347373	-0.107205	0.238252	-0.155366	-0.17383
-0.360528	0.247226	-0.262376	2.87593	1.91267	1.36818	-0.330696	0.00159159	-0.157062	0.275073	-0.164722	-0.210223
-0.204969	0.208029	-0.224213	2.62473	1.77826	1.36438	-0.368605	-0.0154622	-0.166826	0.272643	-0.219347	-0.191548
-0.113512	0.076755	-0.258735	2.40491	1.81688	1.46858	-0.396089	-0.0262479	-0.152363	0.2032	-0.234082	-0.108367
-0.0881617	0.033205	-0.30546	2.2676	1.84661	1.56477	-0.417239	-0.1298	-0.147371	0.102513	-0.161985	-0.0290276
-0.135529	0.0612686	-0.299775	2.13669	1.76516	1.60851	-0.423628	-0.207373	-0.12325	0.0554659	-0.11973	0.0146879
-0.203418	0.0830834	-0.347965	2.25981	1.82809	1.6495	-0.353705	-0.205416	-0.030016	0.0131365	-0.109843	0.0584138
-0.239252	0.0671052	-0.331192	2.39284	2.00483	1.61076	-0.301291	-0.218995	0.0865268	-0.00934799	-0.132758	0.0735257
-0.238371	-0.0124468	-0.190583	2.42453	2.11518	1.48368	-0.285723	-0.275024	0.184381	-0.0949509	-0.147148	0.0490652
-0.246381	-0.0168147	-0.119536	2.22879	2.12891	1.39288	-0.26919	-0.286446	0.207953	-0.212638	-0.166377	0.0579356
-0.264538	-0.040092	-0.148957	1.94142	1.97631	1.30936	-0.291028	-0.273403	0.213399	-0.268506	-0.182684	0.108607
-0.31196	-0.070018	-0.0617198	1.66356	1.88281	1.13657	-0.352977	-0.288712	0.16019	-0.292577	-0.192026	0.118756
-0.435706	-0.0998405	-0.0131466	1.5563	1.76595	0.97865	-0.34376	-0.234105	0.0152242	-0.331799	-0.193036	0.0784669
-0.516266	-0.0691729	-0.0864622	1.62328	1.7276	0.954194	-0.368844	-0.165905	-0.0770231	-0.317791	-0.230397	0.04036
-0.508198	-0.131211	-0.114046	1.76363	1.84834	0.803117	-0.431367	-0.163214	-0.0730697	-0.246932	-0.257153	-0.00575943
-0.40811	-0.237709	-0.0711083	1.96785	1.99996	0.667875	-0.490519	-0.206306	-0.0863914	-0.235374	-0.262464	-0.0529021
-0.42287	-0.34353	-0.182445	2.18245	1.87019	0.77402	-0.566053	-0.17322	-0.0979702	-0.283777	-0.265377	-0.0251229
-0.41359	-0.40602	-0.30711	2.27527	1.57265	0.940084	-0.651315	-0.186805	-0.0232193	-0.283252	-0.163343	0.0676489
-0.42251	-0.440742	-0.299119	2.19829	1.35065	0.961335	-0.649011	-0.222953	0.0348832	-0.258067	-0.0235831	0.117211
-0.461771	-0.424378	-0.254026	2.18778	1.11849	1.05871	-0.58604	-0.187909	0.018621	-0.229177	-0.000470442	0.045954
-0.589875	-0.368334	-0.305857	2.38049	0.833045	1.0754	-0.495241	-0.0861247	-0.0240039	-0.172992	-0.00358898	0.016164
-0.603606	-0.285692	-0.396513	2.4297	0.856543	0.945675	-0.415831	-0.079779	-0.0962327	-0.0411149	-0.00998978	-0.00740555
-0.65005	-0.157842	-0.432164	2.4998	1.08351	0.780002	-0.389647	-0.120062	-0.113703	0.0567039	-0.096631	-0.015346
-0.681116	-0.0454255	-0.542412	2.66005	1.21363	0.587446	-0.342789	-0.135017	-0.159373	0.132854	-0.0891503	-0.0458405
-0.709512	-0.0187313	-0.642948	2.4966	1.25017	0.434062	-0.333148	-0.166074	-0.193032	0.0751675	0.00393759	0.0515821
-0.727467	-0.056229	-0.666707	2.10548	1.43547	0.388678	-0.383498	-0.173985	-0.18238	0.000988908	0.0494064	0.14061
-0.700545	-0.0236403	-0.637648	1.94563	1.51114	0.410033	-0.467028	-0.235316	-0.155745	0.0322127	0.0610664	0.0481325
-0.560108	0.0347533	-0.660491	1.89141	1.55772	0.459038	-0.451117	-0.248371	-0.197376	0.0138513	0.0873857	-0.0282371
-0.461471	-0.011965	-0.608441	1.78087	1.66205	0.567852	-0.409848	-0.221279	-0.215336	-0.0536192	0.0535485	0.0232913
-0.363953	-0.0360092	-0.530065	1.89677	1.7858	0.702792	-0.391187	-0.248977	-0.119813	-0.0366062	0.0583155	-0.0408419
-0.309485	-0.0423006	-0.480286	2.06196	1.67005	0.722857	-0.345077	-0.289884	-0.0433072	0.00288123	0.0553233	-0.13703
-0.332084	-0.164156	-0.413976	2.27512	1.48959	0.646735	-0.260232	-0.227958	-0.0595712	0.0229598	0.0397981	-0.0470637
-0.401791	-0.295115	-0.307675	2.4568	1.30664	0.541702	-0.229466	-0.1832	-0.0228145	0.147659	-0.040544	0.0830204
-0.413066	-0.254827	-0.275852	2.65117	1.2047	0.491723	-0.28938	-0.185519	0.0620866	0.145092	-0.139643	0.10505
-0.43259	-0.151155	-0.229076	2.71891	1.03923	0.391432	-0.340651	-0.161793	0.0987969	0.187548	-0.189621	0.204129
-0.465266	-0.00483755	-0.228797	2.74676	1.04149	0.334208	-0.394904	-0.169099	0.0677785	0.264977	-0.104179	0.295133
-0.457933	0.134296	-0.259766	2.68867	1.05011	0.288545	-0.407726	-0.216738	0.183045	0.22013	-0.0115878	0.342962
-0.418018	0.164194	-0.29947	2.45626	1.22843	0.226038	-0.444969	-0.196003	0.308127	0.071501	0.0986577	0.294045
-0.451792	0.135018	-0.387336	2.33645	1.25168	0.0903066	-0.497218	-0.0693909	0.368919	0.0474628	0.19912	0.243965
-0.509157	0.033716	-0.509297	2.47434	1.21246	0.0372195	-0.526702	-0.00262425	0.344798	-0.0272714	0.271399	0.161374
-0.558571	-0.114503	-0.538157	2.61622	1.32169	0.0867578	-0.504507	0.024182	0.346964	-0.149543	0.226485	0.0434228
-0.634527	-0.188833	-0.466077	2.61701	1.38517	0.151336	-0.49427	0.0381924	0.247994	-0.192852	0.177579	-0.0800773
-0.696699	-0.215233	-0.437682	2.60685	1.12781	0.162252	-0.48444	0.0304921	0.164215	-0.129558	0.102747	-0.113412
-0.686512	-0.223388	-0.451324	2.35988	0.891513	0.225497	-0.459669	-0.0543162	0.133052	-0.0781919	0.0556801	-0.0622777
-0.674752	-0.165647	-0.461389	2.08654	0.858076	0.246286	-0.431401	-0.0796034	0.157942	-0.0130658	-0.0485399	0.0216147
-0.682011	-0.107015	-0.5287	1.81914	0.762889	0.19302	-0.398178	-0.116343	0.135008	0.0631895	-0.151905	0.0156555
-0.704006	-0.104213	-0.652186	1.59681	0.682694	0.0678818	-0.440578	-0.185344	0.145605	0.0873857	-0.200428	0.0784621
-0.727922	-0.0932713	-0.668339	1.51972	0.631306	0.0784634	-0.489233	-0.289501	0.10401	-0.0107979	-0.144994	0.0763032
-0.666325	-0.0347672	-0.650236	1.57502	0.674945	0.0800962	-0.503734	-0.37026	0.0412088	-0.0906574	-0.0611694	-0.0360391
-0.613828	-0.0130549	-0.639203	1.52722	0.872996	0.0431697	-0.471815	-0.338669	-0.04576	-0.121229	0.0322482	-0.0752881
-0.561296	-0.0178878	-0.557153	1.49894	0.884826	0.0208946	-0.477827	-0.245133	-0.0179199	-0.107509	0.108632	-0.00397468
-0.480835	-0.0593191	-0.523023	1.46892	0.888689	0.073793	-0.439466	-0.183917	0.126779	-0.0681895	0.128527	-0.0422826
-0.335312	-0.0722996	-0.543408	1.33206	0.964265	0.0191979	-0.296148	-0.136602	0.193744	0.0183115	0.0734598	-0.0886107
-0.27906	-0.123078	-0.509255	1.0969	0.969329	-0.0549087	-0.203869	-0.109773	0.206054	0.113409	-0.0288653	-0.0715166
-0.291118	-0.231837	-0.503318	0.972669	0.767556	-0.086183	-0.222669	-0.156112	0.255232	0.137207	-0.163479	-0.0810137
-0.31398	-0.293106	-0.572079	0.872304	0.696393	-0.0970111	-0.278863	-0.212086	0.26857	0.0817491	-0.326566	0.0139954
-0.374014	-0.305296	-0.599654	0.798505	0.583244	-0.121693	-0.302731	-0.198982	0.140632	0.0150401	-0.365563	0.0460211
-0.535126	-0.353939	-0.58707	0.743659	0.496185	-0.101594	-0.341034	-0.150934	0.0234219	-0.00464761	-0.36699	0.0203125
-0.729843	-0.389034	-0.634213	0.756532	0.442942	-0.128844	-0.225393	-0.0686393	-0.00682729	0.0271873	-0.400545	0.0374546
-0.755292	-0.354996	-0.676242	0.66062	0.434035	-0.227614	-0.222262	-0.0833056	-0.0301288	0.0824669	-0.384762	-0.00892734
-0.668526	-0.334991	-0.64893	0.568935	0.453116	-0.365036	-0.223147	-0.143413	-0.00351778	0.0979163	-0.257568	-0.176491
-0.608301	-0.248306	-0.588145	0.533519	0.589435	-0.452587	-0.194415	-0.173408	0.142249	0.060562	-0.188095	-0.246454
-0.515141	-0.172752	-0.578019	0.573828	0.715436	-0.479104	-0.186245	-0.208687	0.237203	9.86403e-05	-0.180702	-0.20966
-0.365782	-0.135259	-0.569984	0.628598	0.646506	-0.429436	-0.260357	-0.295684	0.228323	-0.0939155	-0.15855	-0.205531
-0.274758	0.0109563	-0.481857	0.71427	0.531889	-0.341251	-0.150673	-0.325439	0.298217	-0.165856	-0.156503	-0.169508
-0.318235	0.178118	-0.433152	0.779682	0.472008	-0.300629	-0.048966	-0.282253	0.255762	-0.143747	-0.19483	-0.0703634
-0.2581	0.298374	-0.455143	0.775668	0.231371	-0.180234	0.055383	-0.290061	0.151975	-0.079746	-0.252947	0.00802322
-0.382243	0.498429	-0.295605	0.927401	0.356285	-0.419789	-0.103225	-0.20728	0.0355803	0.0249301	-0.273992	0.147689

## Sheet: 4d_AdultOnly
Water_t1	Water_t2	Water_t3	Kin_t1	Kin_t2	Kin_t3	NonKin_t1	NonKin_t2	NonKin_t3	Adult_t1	Adult_t2	Adult_t3
-0.0256538	0.168588	0.214415	0.226904	-0.438902	0.0795461	-0.270114	-0.374439	-0.190135	0.0230524	1.09085	-0.0461535
0.127837	-0.107095	0.249771	0.316452	-0.286551	0.0744348	0.154351	-0.493602	-0.271448	-0.0851139	0.640079	-0.117058
0.119084	-0.0606708	0.174457	0.115127	-0.199057	-0.0873951	0.0870745	-0.4442	-0.105726	-0.0455369	0.398897	-0.145159
0.0766179	-0.0508292	0.16495	0.018631	-0.128071	-0.093803	0.122788	-0.377196	-0.0431661	-0.0412366	0.206206	-0.175364
0.0630627	-0.0158545	0.0466532	-0.0937925	-0.112407	-0.0530667	0.186508	-0.277595	-0.0299837	0.0175087	0.189008	-0.190065
0.027354	0.00074909	0.0507305	-0.104762	-0.107606	0.00717901	0.178416	-0.154849	0.0295205	0.0118696	0.156332	-0.191895
-0.00237436	-0.0265062	0.0839282	-0.0641109	-0.0783293	0.101005	0.197802	-0.042928	0.0421603	-0.0191072	0.094485	-0.183061
0.0158879	-0.0983507	0.0825158	-0.0148311	-0.036131	0.128757	0.134269	0.011099	0.0279838	-0.0121576	0.0675171	-0.176561
0.0830028	-0.210539	0.0660235	-0.000191564	0.0626601	0.066897	0.0946801	0.0414912	0.0203721	-0.0457806	0.0312557	-0.0289824
0.0775411	-0.270906	0.025393	0.110057	0.0846937	-0.0722445	-0.0374619	0.0654003	0.0474306	-0.0848781	-0.0943435	0.0998867
0.0232126	-0.180389	-0.0141928	0.138934	0.0963382	-0.153629	-0.177078	0.0346581	0.0432899	-0.0461779	-0.118906	0.105647
-0.000459796	-0.0447746	-0.0739602	0.105929	0.113994	-0.0857928	-0.216444	0.0177712	-0.0122016	0.00370983	-0.0948229	0.137956
-0.0171916	0.0772944	-0.119787	0.0760043	0.0364863	-0.0750625	-0.10396	0.040907	-0.0745134	0.0208678	-0.0585865	0.21436
-0.0351738	0.126822	-0.100768	0.0365431	-0.0594327	-0.0473544	-0.0369177	0.0586865	-0.107536	0.0262935	-0.00388926	0.161854
0.00678277	0.265387	-0.0573436	-0.132669	-0.039431	0.0505857	-0.0365738	0.00678517	-0.179207	-0.00820827	0.135989	0.0509159
0.114622	0.32286	-0.0474751	-0.221961	-0.0809265	0.121073	-0.0645434	-0.0433052	-0.22268	0.0534973	0.284838	0.0557193
0.210419	0.262917	-0.0485835	-0.178285	-0.0511478	0.0541803	-0.118603	-0.12671	-0.194865	0.0784946	0.420196	0.061549
0.260746	0.255149	-0.0362482	-0.110475	0.0854905	0.043435	-0.148864	-0.219815	-0.142914	0.066966	0.528226	0.0687306
0.289671	0.310047	-0.0481271	-0.0789857	0.0909004	0.0243729	-0.136106	-0.239097	-0.0343326	0.0922864	0.583585	0.0162543
0.253069	0.202326	-0.0571437	-0.0372672	0.0738906	-0.0380661	-0.0776662	-0.128271	0.18654	0.173158	0.55493	0.0460185
0.167056	0.101211	0.0178584	-0.0645106	0.159496	-0.10149	-0.0331948	-0.010871	0.30781	0.174594	0.55271	0.123582
0.106738	0.0928643	0.107142	-0.154285	0.18692	-0.140558	0.0399884	0.107948	0.351614	0.229962	0.683418	0.268061
0.119737	0.0552274	0.138493	-0.107668	0.046034	-0.125131	0.164043	0.182832	0.387048	0.444004	0.888301	0.484351
0.188325	0.07127	0.125268	0.0195266	-0.0469858	-0.0637572	0.322871	0.128016	0.391401	0.699751	1.11478	0.852642
0.291354	0.0834955	0.138265	0.122748	-0.148079	0.0287277	0.346004	0.108833	0.282899	0.903926	1.2958	1.23185
0.375372	0.0252558	0.12025	0.258988	-0.203684	0.149056	0.362055	0.121214	0.276063	1.19533	1.4172	1.44957
0.3301	0.103332	0.0710643	0.420195	-0.286145	0.225119	0.349681	0.0918944	0.390219	1.5058	1.34877	1.52873
0.354772	0.113168	0.0941191	0.4312	-0.250584	0.200639	0.288193	0.0714201	0.439127	1.722	1.11368	1.70542
0.308707	0.0638425	0.168267	0.34156	-0.162497	0.204264	0.0475458	0.0546002	0.393476	1.86704	0.979542	1.68552
0.137936	0.135559	0.13651	0.314619	-0.0489452	0.167999	-0.0679187	-0.0798584	0.362189	2.0134	1.03344	1.61382
0.0986893	0.214611	0.135732	0.269239	0.00964367	0.0804685	0.00121499	-0.198699	0.363851	2.05366	1.25813	1.74968
0.13893	0.123274	0.210618	0.162186	0.0719503	0.0488841	-0.025939	-0.197878	0.274755	2.15405	1.53027	1.90456
0.0265632	0.076074	0.27914	0.103638	0.104403	0.120434	-0.129041	-0.172216	0.247901	2.26709	1.98481	1.76661
-0.0289146	0.0443286	0.229475	0.133256	0.142454	0.118661	-0.111385	-0.210362	0.325566	2.33975	2.3594	1.60717
0.0271621	-0.021583	0.30516	0.112918	0.1821	0.039964	-0.0596467	-0.203495	0.495226	2.25572	2.35281	1.51947
-0.0116149	-0.0396695	0.445399	0.144797	0.186202	-0.0291147	-0.143274	-0.176731	0.621524	2.18922	2.23342	1.44234
-0.0415123	0.0143294	0.460173	0.218708	0.103621	-0.102292	-0.134142	-0.167322	0.658631	2.07214	2.14525	1.48434
0.0426119	0.0574833	0.397454	0.26206	0.0117875	-0.188189	-0.0863043	-0.0857391	0.727418	2.01094	1.85329	1.49966
0.114792	0.100545	0.421225	0.301257	0.0684195	-0.257924	-0.0177966	0.0553912	0.806696	1.90437	1.73594	1.53736
0.126483	0.182103	0.427908	0.325296	0.162115	-0.247458	0.0746099	0.0857474	0.893378	1.88456	1.86612	1.50785
0.207542	0.198484	0.310259	0.255365	0.240869	-0.210186	0.211875	0.0602621	0.793906	1.7517	1.7229	1.43444
0.308713	0.157913	0.253813	0.106078	0.23708	-0.0921554	0.265913	-0.0303115	0.715966	1.47984	1.6114	1.22538
0.312067	0.185393	0.26617	-0.0256255	0.226844	0.0347248	0.28818	-0.16682	0.648399	1.19638	1.63464	1.09366
0.265857	0.157574	0.320245	-0.125494	0.0945929	0.171243	0.3251	-0.128688	0.688881	1.10597	1.43218	1.05025
0.365283	0.0344213	0.383183	-0.154539	-0.000564741	0.3696	0.292219	-0.09295	0.60872	1.10594	1.31167	1.09438
0.471656	-0.0697295	0.442479	0.0342392	-0.0642896	0.45988	0.190043	-0.108126	0.610846	1.26629	1.36926	1.18774
0.488247	-0.112992	0.506761	0.230098	0.0216575	0.427323	0.164099	-0.100349	0.706279	1.5058	1.30354	1.44041
0.538893	-0.16315	0.497577	0.300512	0.153124	0.44796	0.185528	-0.0565443	0.679593	1.56653	1.30444	1.52214
0.619623	-0.139219	0.401701	0.391924	0.171623	0.369427	0.172291	-0.151149	0.446871	1.48027	1.31281	1.6634
0.545588	-0.116091	0.303459	0.379846	0.0965729	0.207277	0.178307	-0.207473	0.315148	1.36256	1.23668	1.87426
0.342955	-0.09829	0.234333	0.206455	0.0389984	0.183779	0.150985	-0.163515	0.276286	1.16899	1.2847	1.91692
0.209576	-0.157996	0.163971	0.247256	-0.0739407	0.199106	0.143075	-0.104938	0.215437	1.08551	1.36672	1.71623
0.106545	-0.277478	0.108663	0.317667	-0.179693	0.114746	0.201968	-0.0995718	0.25591	1.15772	1.37951	1.65294
0.106839	-0.395336	0.091219	0.298061	-0.168411	0.0786358	0.424278	-0.0886504	0.209966	1.28037	1.45568	1.60649
0.132369	-0.429392	0.0710997	0.341576	-0.121175	0.0676811	0.568667	-0.0543283	0.169093	1.34575	1.51031	1.43515
0.118601	-0.379836	0.0785935	0.367991	-0.101961	0.0513777	0.719122	-0.0588927	0.227715	1.47785	1.49978	1.36357
0.100924	-0.343728	0.0978427	0.217215	-0.0374696	0.0871948	0.875199	-0.0296141	0.173184	1.55531	1.51488	1.52346
0.066268	-0.253231	0.168339	0.120215	0.0278611	0.185502	0.893441	-0.000810222	0.0502177	1.53512	1.45115	1.7447
-0.0289469	-0.114048	0.312902	0.113232	0.0968945	0.210982	0.678731	0.0126716	0.0615144	1.5756	1.31782	1.8083
-0.0610415	-0.00670029	0.406411	0.104779	0.0915009	0.192772	0.511519	0.0181217	0.0924072	1.74181	1.21338	1.75411
-0.0346844	-0.0361945	0.387927	0.0911058	0.0242132	0.225167	0.484179	0.198551	0.0146083	1.84271	1.14947	1.64167
-0.00386573	-0.0882566	0.284768	0.0680801	0.0293881	0.0897994	0.43974	0.364295	0.00802412	1.71156	1.14284	1.5179
0.045396	-0.10859	0.248059	0.0529153	0.0682735	-0.0224115	0.43143	0.453282	0.0231795	1.70566	1.14983	1.44086
0.0584468	-0.179091	0.165305	0.00204995	0.0907075	0.132693	0.498995	0.415649	0.075418	1.83399	0.970488	1.22439
0.0520269	-0.258346	0.103965	-0.00507556	0.121312	0.19551	0.62016	0.38402	0.0616358	1.53626	1.02792	1.12623
0.0982704	-0.261303	0.0805659	-0.00675236	0.200685	0.191675	0.678344	0.215518	0.0220443	1.25904	1.21282	1.04408
0.237854	-0.156816	0.119305	0.0682516	0.194965	0.353932	0.795255	0.0846922	0.0484847	1.31608	1.4172	0.810824
0.301288	-0.128457	0.0656434	0.235985	0.135537	0.300643	0.839603	-0.0497594	0.0417662	1.27817	1.64475	0.565249
0.303096	-0.180236	0.028805	0.377925	0.0602802	0.120799	0.814537	-0.102043	-0.0628415	1.02713	1.93444	0.610399
0.320897	-0.233221	-0.0255176	0.423056	0.015117	0.109919	0.754573	-0.107803	-0.0775708	1.12169	1.82841	0.744449
0.275781	-0.265737	-0.0526531	0.432815	-0.00927131	0.0458332	0.542798	-0.122184	0.00600858	1.12918	1.60572	0.810903
0.107635	-0.317734	-0.0497497	0.416993	0.0427789	-0.0309592	0.277266	-0.189804	0.0563126	0.95704	1.27514	0.862703
-0.0107475	-0.345965	-0.0427271	0.322778	0.111916	0.0606644	0.1584	-0.163105	0.0925804	0.828377	0.930551	0.822177
-0.0912241	-0.2634	-0.0317198	0.224953	0.143298	0.0831554	0.0301753	-0.132023	0.153015	0.785234	0.727359	0.701399
-0.162672	-0.160848	0.0577853	0.142509	0.0939187	0.0562048	-0.0820056	-0.139441	0.125378	0.840485	0.640931	0.51798
-0.0932631	-0.122474	0.114041	0.0875664	0.0721885	0.122244	-0.0435792	-0.168088	0.0589832	0.895073	0.526141	0.416199
0.0546021	-0.128404	0.174027	0.037177	0.0211479	0.250413	0.0555323	-0.180739	0.0657931	0.871047	0.533117	0.364582
0.150536	-0.141097	0.22915	0.0460562	-0.0993786	0.272135	0.070479	-0.199007	0.0830521	0.997231	0.592605	0.346535
0.199128	-0.180783	0.160334	-0.00484088	-0.106352	0.305338	0.111138	-0.146374	0.00625523	1.05808	0.59754	0.407292
0.23566	-0.196465	0.144117	-0.0289378	-0.00969962	0.365797	0.126078	-0.0491777	-0.0288064	0.998722	0.552295	0.641516
0.15346	-0.138112	0.235269	0.0213492	-0.0355767	0.440143	0.131547	0.0313075	-0.0195289	0.996753	0.534979	0.668696
0.0036224	-0.0510529	0.2749	0.044131	-0.0768814	0.419017	0.0535265	0.038855	-0.0492997	1.08278	0.477567	0.633351
-0.0890871	-0.0382086	0.274831	0.00614233	-0.0419111	0.465951	-0.0377525	-0.0160863	-0.0617629	1.00454	0.451236	0.648589
-0.104213	-0.012962	0.380775	0.0442932	-0.0762532	0.475029	-0.100223	-0.0330412	0.0252583	0.960801	0.522331	0.608392
-0.13465	0.00784286	0.450345	0.105894	-0.110706	0.399632	-0.124946	-0.0541471	0.0496501	0.9525	0.599739	0.348543
-0.137253	-0.0692333	0.348022	0.118417	-0.00996089	0.26384	-0.155884	-0.0913912	-0.0262193	0.935391	0.574145	0.254863
-0.0529165	-0.116353	0.251106	0.133727	0.09231	0.235643	-0.156598	-0.175652	-0.137023	0.931314	0.532122	0.298627
0.0362708	-0.0394466	0.212167	0.115402	0.0568129	0.167174	-0.127937	-0.206731	-0.208314	0.869651	0.398998	0.330176
0.112824	0.0133648	0.189794	0.105233	0.0672912	0.157168	-0.102829	-0.237957	-0.24782	0.782912	0.207495	0.339919
0.221599	0.00414869	0.069658	0.0814996	0.0955233	0.239817	-0.0817095	-0.287554	-0.133757	0.742908	0.133823	0.339092
0.310567	0.0827087	0.0120591	0.0597605	-0.0275187	0.324462	-0.122957	-0.265687	-0.021582	0.692224	0.222481	0.367664
0.299198	0.19388	-0.0267348	0.0495245	-0.11665	0.249158	-0.188978	-0.150447	-0.0470782	0.598655	0.262914	0.343256
0.264354	0.13677	-0.0551664	0.107591	-0.0419978	0.197325	-0.19828	-0.114787	-0.0640718	0.532386	0.272873	0.300874
0.24594	0.0600818	-0.0849183	0.188012	-0.0303768	0.168875	-0.102328	-0.0676706	-0.0253203	0.476032	0.408256	0.21322
0.193875	0.0539903	-0.0436596	0.215335	-0.0805778	0.103694	-0.0104075	-0.00660162	-0.0711645	0.324211	0.51321	0.137288
0.136084	0.0713851	0.0628783	0.234892	-0.0202416	-0.00931577	0.0726697	-0.079968	-0.145866	0.137786	0.484136	0.0635538
0.0933049	-0.0176321	0.173919	0.26701	0.00634882	-0.103823	0.212532	-0.145339	-0.131235	-0.0151918	0.437018	0.0371694
0.0240287	-0.0245267	0.2423	0.252046	-0.00959096	-0.131821	0.343588	-0.169592	-0.155217	-0.0219334	0.542772	0.0825038
-0.073122	0.0158717	0.347537	0.260163	-0.0395168	-0.116353	0.414675	-0.313173	-0.247833	0.00950708	0.554039	0.218542
-0.139054	0.0441165	0.458805	0.330546	-0.0710592	-0.0121386	0.529203	-0.39795	-0.267777	0.0955387	0.452419	0.283507
-0.159205	0.0470374	0.540827	0.337973	-0.081583	0.0745377	0.57627	-0.368229	-0.193758	0.263377	0.349985	0.309885
-0.137769	0.0781921	0.520978	0.257089	-0.133223	0.158624	0.476737	-0.375458	-0.14738	0.392586	0.294139	0.310692
-0.0573545	0.153415	0.501968	0.176572	-0.184916	0.200302	0.354654	-0.388753	-0.068015	0.33141	0.194456	0.342474
0.0610386	0.185092	0.425644	0.0762785	-0.157233	0.16862	0.369433	-0.350521	-0.0037417	0.174064	0.0360656	0.257258
0.139376	0.137818	0.319922	-0.0014611	-0.152625	0.0140583	0.370066	-0.382456	-0.0805169	0.0860069	-0.0256417	0.223738
0.123464	0.0674001	0.277813	-0.023502	-0.208455	-0.140856	0.361651	-0.452254	-0.168983	0.0147832	-0.00917136	0.243172
0.112907	0.0210503	0.352845	0.0027434	-0.253745	-0.272387	0.439251	-0.506865	-0.217013	-0.0390305	0.160346	0.263061
0.116311	-0.00223259	0.401038	0.047679	-0.194685	-0.358767	0.527668	-0.528923	-0.254695	-0.031771	0.241364	0.191761
0.144933	-0.040432	0.509092	0.0410809	-0.202041	-0.385378	0.47711	-0.549666	-0.112295	0.0539695	0.269597	0.208525
0.211246	0.0153403	0.592226	-0.0307014	-0.135763	-0.388806	0.382455	-0.564251	-0.0153289	0.0648995	0.459937	0.295381
0.425685	-0.0644347	0.788783	-0.105705	-0.0122655	-0.22057	0.531814	-0.565361	0.564145	0.136892	0.0289133	0.314791

## Sheet: 4d_KinandAdult
Water_t1	Water_t2	Water_t3	Kin_t1	Kin_t2	Kin_t3	NonKin_t1	NonKin_t2	NonKin_t3	Adult_t1	Adult_t2	Adult_t3
0.0707654	-0.0326158	-0.250056	0.149726	-0.0796071	-0.512396	-0.0897487	0.19232	0.0373222	-0.0453086	-0.372288	-0.150859
0.227443	-0.126038	-0.24868	0.229663	-0.205722	-0.355525	-0.0618725	-0.0445098	-0.096077	-0.0855287	-0.127417	0.0975842
0.255448	-0.0588627	0.0777216	0.191942	-0.22738	-0.152544	0.112871	0.0228152	-0.0831614	-0.0686531	0.158106	0.0230727
0.246111	-0.108375	0.163579	0.103536	-0.248185	0.000950471	0.135453	0.0332088	-0.120188	-0.0765387	0.224034	0.043365
0.22258	-0.0797852	0.23831	0.00374232	-0.202684	0.105682	0.177129	0.127545	-0.0967882	-0.128516	0.311178	0.123654
0.147471	-0.014943	0.151576	-0.0687603	-0.0863066	0.12376	0.202396	0.198852	-0.048573	-0.139942	0.29188	0.075247
0.046513	-0.0012408	0.0373108	-0.119079	0.0351069	0.0893217	0.12494	0.178605	-0.0172137	-0.124558	0.160011	0.0459613
-0.0237719	-0.028544	-0.075861	-0.0489144	0.12347	0.0783024	0.00762112	0.0959936	-0.0506117	-0.0711442	0.0920468	0.0353664
-0.0581719	-0.0127073	-0.159766	0.0779697	0.158853	0.0195824	-0.0274584	0.0375874	-0.0527347	-0.0454623	0.109469	0.0275612
-0.0884234	-0.00856132	-0.177329	0.134741	0.150036	-0.0155422	-0.0565046	0.0199166	0.0225761	0.0172366	0.0574412	-0.026494
-0.0354393	-0.0459691	-0.100418	0.116631	0.0730581	0.0122517	-0.0504355	-0.0748949	0.0221466	0.0597245	-0.00847042	-0.105324
0.0212647	-0.0352896	-0.0559512	0.105373	-0.0164931	-0.0379938	-0.0683122	-0.131297	0.00795434	0.0633314	-0.0872252	-0.0712622
-0.0157424	0.0185018	-0.0373022	0.0687601	-0.0720829	-0.122607	-0.0844587	-0.137615	0.056656	0.0756945	-0.184614	0.0055972
-0.026178	0.0625355	-0.0587121	-0.0249287	-0.0968412	-0.138748	-0.101292	-0.151254	0.0801129	0.18108	-0.254218	0.000307113
-0.0223481	0.045692	-0.122506	-0.111516	-0.133637	-0.259951	-0.0443402	-0.160348	-0.0298837	0.271103	-0.344827	-0.0383041
-0.0951776	-0.0312076	-0.182894	-0.0655635	-0.152765	-0.400761	0.0229141	-0.0309528	-0.124946	0.323931	-0.399992	-0.0576254
-0.178361	-0.00552301	-0.264097	-0.0610626	-0.13335	-0.401693	0.12967	0.120755	-0.212883	0.379961	-0.378098	-0.157433
-0.176964	-0.000353263	-0.338005	-0.108347	-0.0677003	-0.307653	0.388468	0.222311	-0.283483	0.450668	-0.27451	-0.247539
-0.19238	-0.0209736	-0.382156	-0.141684	-0.0153818	-0.269409	0.677119	0.316576	-0.28739	0.483476	-0.204679	-0.260527
-0.178476	0.0615244	-0.402931	-0.0426729	0.100048	-0.116594	0.824595	0.417856	-0.1889	0.528483	-0.115249	-0.232576
-0.185573	0.123411	-0.438581	0.0325321	0.285039	0.103709	0.754005	0.463923	-0.109611	0.563381	-0.0060464	-0.101198
-0.149373	0.0132769	-0.443988	0.13018	0.565752	0.235693	0.780004	0.489046	-0.0607341	0.669055	0.133654	0.0599301
-0.0677428	-0.0536934	-0.470558	0.308532	0.754954	0.331373	0.779166	0.519193	-0.0443241	0.751586	0.222196	0.174477
0.02557	-0.084243	-0.458695	0.574065	0.901198	0.576282	0.64855	0.459493	-0.103351	0.859032	0.291118	0.299708
0.0484099	-0.203031	-0.438384	0.867642	1.0492	0.731058	0.542532	0.347043	-0.222906	1.09669	0.545168	0.436922
0.0460577	-0.291785	-0.467767	1.04553	1.12275	0.869143	0.636662	0.26521	-0.257421	1.36702	0.840774	0.539934
0.0353808	-0.25089	-0.545788	1.30651	1.07356	1.08726	0.699877	0.154235	-0.241308	1.51209	1.04657	0.691928
0.0322252	-0.230583	-0.59447	1.71091	1.07993	1.10159	0.594198	0.0633197	-0.241195	1.58136	1.10521	0.73282
0.0259774	-0.236925	-0.662457	1.87798	1.12273	0.977981	0.575089	0.0507347	-0.237238	1.5717	1.277	0.70928
-0.0322496	-0.254296	-0.669936	1.832	1.22655	0.984782	0.61841	0.0356665	-0.229129	1.47094	1.38644	0.707152
-0.0823327	-0.23968	-0.638593	1.77826	1.50442	1.05723	0.596299	-0.0248405	-0.212664	1.50146	1.33303	0.70576
-0.135491	-0.277404	-0.613052	1.6903	1.60331	1.00141	0.469709	-0.0625267	-0.189638	1.45862	1.28019	0.701314
-0.21112	-0.311162	-0.604808	1.57324	1.69207	1.02582	0.370948	-0.108137	-0.17752	1.36301	1.34683	0.8498
-0.210725	-0.292408	-0.511368	1.69836	1.87868	1.06554	0.229161	-0.175364	-0.130666	1.27839	1.32414	1.02591
-0.106452	-0.249687	-0.408608	1.82096	1.92673	1.04395	0.133112	-0.246175	-0.0995348	1.17684	1.15809	1.10818
-0.00364457	-0.256141	-0.398678	2.00674	1.78814	0.885005	0.145443	-0.275218	-0.129423	1.01432	1.11384	1.15627
0.0506431	-0.24141	-0.407491	2.19393	1.83139	0.798311	0.141307	-0.277302	-0.107339	1.05392	1.19737	1.27046
0.058068	-0.229466	-0.385219	2.3451	1.88808	0.848927	0.172298	-0.21061	-0.0939846	1.18066	1.41859	1.32647
-0.0347854	-0.26593	-0.391117	2.13618	1.86238	0.856225	0.271781	-0.113703	-0.187975	1.34752	1.62749	1.31854
-0.0925193	-0.253621	-0.494305	1.96114	1.88552	0.82096	0.33488	-0.138812	-0.280725	1.5028	1.74054	1.26399
-0.116666	-0.174285	-0.513497	1.84016	1.95673	0.857264	0.322812	-0.127273	-0.363942	1.54402	1.86508	1.21933
-0.103549	-0.118206	-0.41056	1.71627	1.97138	1.0073	0.396418	-0.0392512	-0.517182	1.54896	1.8945	1.12042
-0.0695182	-0.0288575	-0.356486	1.37568	1.97341	1.14029	0.518864	0.0859195	-0.586895	1.57726	1.76646	1.11536
-0.0220209	0.0362155	-0.316671	1.25029	2.02359	1.32042	0.593001	0.133027	-0.579757	1.57901	1.55756	1.18449
-0.0341449	-0.0105215	-0.1988	1.42811	2.04997	1.55904	0.556452	0.254743	-0.539046	1.65285	1.44406	1.36852
-0.039964	-0.0501122	-0.116047	1.49748	2.04817	1.72148	0.488471	0.304321	-0.359536	1.79457	1.3016	1.55509
-0.039204	-0.136748	-0.183458	1.4439	2.07717	1.73597	0.428607	0.273496	-0.168816	1.86364	1.22149	1.59347
-0.0567551	-0.249928	-0.250785	1.5115	1.93171	1.76569	0.34466	0.12096	-0.0671293	1.86927	1.20082	1.54048
-0.124096	-0.200386	-0.313205	1.61483	1.8816	1.76893	0.282084	0.00332608	-0.0336807	1.9077	1.29388	1.45005
-0.167695	-0.165736	-0.407937	1.45056	1.96634	1.67968	0.249606	-0.0530596	-0.0428556	1.87867	1.40296	1.27488
-0.208408	-0.212116	-0.484278	1.28824	1.98821	1.52726	0.257719	-0.101508	-0.12908	1.65518	1.47197	1.10917
-0.2288	-0.22215	-0.522016	1.29262	1.91603	1.40036	0.244525	-0.167889	-0.173369	1.50861	1.39714	1.07863
-0.177448	-0.180898	-0.521362	1.25001	1.9396	1.19789	0.234662	-0.207235	-0.260687	1.45957	1.22122	1.1006
-0.0881246	-0.275533	-0.527446	1.15903	1.80532	1.03608	0.210381	-0.216274	-0.29405	1.34753	1.06032	1.08402
-0.067155	-0.352557	-0.527971	1.19877	1.66313	0.859933	0.202306	-0.213742	-0.315267	1.16952	1.02013	1.09429
-0.127767	-0.281617	-0.517627	1.34971	1.61393	0.685961	0.201144	-0.135869	-0.35508	1.20079	1.03323	1.10093
-0.131658	-0.265468	-0.509863	1.41303	1.66453	0.489442	0.22338	-0.0563429	-0.446155	1.33989	0.920408	1.12929
-0.109517	-0.371399	-0.520036	1.41834	1.7274	0.353949	0.232104	-0.00128344	-0.451131	1.35251	0.96734	1.12568
-0.0393814	-0.404807	-0.546401	1.42065	1.84665	0.273401	0.241862	0.0252146	-0.422173	1.33191	1.05293	1.12382
-0.0666254	-0.3411	-0.578293	1.31656	1.90924	0.361785	0.22425	0.0332017	-0.389114	1.32676	0.982061	1.02215
-0.0428944	-0.347978	-0.612596	1.22396	1.94666	0.579156	0.255834	0.0222813	-0.404723	1.50862	0.859661	0.938553
-0.0129406	-0.270255	-0.643715	1.15169	2.02109	0.79049	0.274437	0.0580879	-0.453763	1.52961	0.894745	0.875137
0.0172031	-0.249584	-0.642195	1.21865	2.13313	0.896446	0.229383	0.0824807	-0.467391	1.55118	0.809765	0.881812
-0.0371356	-0.320609	-0.588357	1.42136	2.09888	1.09198	0.235391	0.169572	-0.382065	1.7339	0.742514	0.873981
-0.0291632	-0.419279	-0.458093	1.59931	1.99565	1.1554	0.313527	0.290042	-0.219564	1.86502	0.80529	0.946201
0.00110412	-0.4742	-0.365038	1.71207	1.81685	1.13034	0.367273	0.399318	-0.160162	1.7073	0.915429	0.994488
-0.0248873	-0.5518	-0.260038	1.81548	1.52163	1.27181	0.338074	0.446051	-0.108107	1.62708	0.933255	0.988201
-0.108603	-0.534858	-0.117406	1.8098	1.42836	1.4287	0.314871	0.511639	-0.109783	1.59832	0.921644	0.9433
-0.160004	-0.518849	-0.0216608	1.62953	1.43345	1.39985	0.219731	0.540734	-0.240585	1.45018	0.832589	0.964607
-0.0950644	-0.452736	-0.0352983	1.40561	1.35531	1.42281	0.108885	0.503276	-0.401686	1.35385	0.734498	0.889581
-0.0413804	-0.414995	-0.0496947	1.2127	1.46139	1.52521	0.00952236	0.509281	-0.420717	1.37192	0.516953	0.793224
-0.0770541	-0.422765	-0.0455669	0.970691	1.56162	1.48756	-0.00489812	0.63176	-0.430586	1.32003	0.380371	0.740502
-0.110822	-0.304238	-0.0916997	0.819559	1.37623	1.40379	-0.00630673	0.592342	-0.390645	1.24414	0.350256	0.758679
-0.0802834	-0.116429	-0.138255	0.896343	1.2696	1.22578	0.0572127	0.591461	-0.321831	1.11269	0.247731	0.719995
-0.0310715	-0.121564	-0.152669	0.924811	1.29755	1.09858	0.124607	0.692947	-0.325384	1.01087	0.0531276	0.753194
-0.0520693	-0.13342	-0.0833952	0.87575	1.24627	1.00562	0.161665	0.69489	-0.365103	0.843479	-0.0377298	0.785793
-0.0123281	-0.0738414	-0.0440489	0.897668	1.36401	0.886757	0.191916	0.558201	-0.335779	0.573581	0.000147383	0.741895
0.0255983	-0.0729161	-0.113166	0.861039	1.4298	0.815832	0.280239	0.567494	-0.290404	0.400804	0.000149601	0.590008
0.00434913	-0.0649372	-0.0888493	0.746139	1.39874	0.921147	0.355176	0.541062	-0.255195	0.418966	0.0768486	0.480595
-0.0657497	0.0720866	-0.0682335	0.801467	1.40238	1.16065	0.408734	0.450202	-0.205851	0.564336	0.25136	0.426843
-0.0328236	0.149584	-0.181644	0.890008	1.29457	1.15179	0.44518	0.363872	-0.135599	0.696857	0.362052	0.364975
0.0444671	0.20511	-0.30405	0.944726	1.04767	1.10838	0.462456	0.286443	-0.0793063	0.861933	0.294924	0.330079
0.0883252	0.236083	-0.268377	1.06778	0.911839	1.13823	0.475066	0.347932	0.0050132	0.879624	0.118844	0.411017
0.111764	0.267192	-0.267529	1.23201	0.830011	1.06426	0.417763	0.375884	0.134238	0.801054	-0.0479493	0.498398
0.101697	0.310063	-0.348972	1.19444	0.64409	0.768702	0.328071	0.323115	0.260595	0.604065	-0.229222	0.542987
0.0492527	0.323175	-0.297854	1.10817	0.504338	0.606237	0.311318	0.424506	0.436647	0.416665	-0.278753	0.576078
0.0065407	0.297167	-0.182058	1.1326	0.482862	0.514527	0.243472	0.510439	0.499566	0.260631	-0.272057	0.586712
0.0383383	0.278903	-0.17003	1.06916	0.545849	0.403608	0.162028	0.412932	0.340696	0.245154	-0.203173	0.514975
0.0187954	0.245417	-0.211932	0.871165	0.606281	0.372915	0.212437	0.36797	0.215671	0.273563	-0.165875	0.501132
-0.0160362	0.212985	-0.165484	0.763765	0.690996	0.366912	0.328729	0.390527	0.112828	0.267083	-0.152115	0.467053
-0.0185546	0.211343	-0.159973	0.728601	0.767991	0.341379	0.431553	0.28468	-0.0759051	0.251466	-0.212006	0.427174
0.0289972	0.13841	-0.274071	0.558921	0.751402	0.309314	0.630261	0.2508	-0.263066	0.27268	-0.254001	0.402304
-0.0328573	0.0223684	-0.374678	0.433509	0.647094	0.318949	0.688991	0.379532	-0.273713	0.286283	-0.298486	0.32647
-0.0452171	-0.066242	-0.488786	0.404665	0.484736	0.250785	0.733054	0.498863	-0.299767	0.279491	-0.314799	0.213353
0.0404356	-0.108871	-0.588373	0.474216	0.332539	0.170234	0.844776	0.568094	-0.283042	0.320855	-0.340142	0.162923
0.0838982	-0.117188	-0.67461	0.488605	0.224064	0.128365	0.870723	0.623621	-0.24346	0.36817	-0.352123	0.0600593
0.0242955	-0.06675	-0.674229	0.408366	0.156673	0.0791484	0.841514	0.646182	-0.134127	0.32251	-0.360825	-0.0104376
0.0256107	-0.0909133	-0.652942	0.304386	0.176291	-0.0397574	0.944874	0.560551	-0.0731268	0.260849	-0.348722	-0.00948746
0.0434626	-0.14477	-0.620557	0.189207	0.27618	-0.0969758	0.976478	0.443286	-0.0458993	0.24788	-0.353996	-0.0439191
-0.00581093	-0.228883	-0.599319	0.0943526	0.400283	-0.148139	0.819185	0.392999	-0.0623755	0.224202	-0.369551	-0.054196
-0.0158112	-0.303955	-0.567914	0.00637321	0.521684	-0.129492	0.692304	0.366714	-0.060688	0.203019	-0.395395	0.0120222
0.031632	-0.240154	-0.536388	0.0291073	0.590607	-0.0866602	0.670247	0.346553	-0.0156838	0.239603	-0.415837	0.00952077
0.0260837	-0.125667	-0.480572	0.12892	0.496822	-0.196207	0.642029	0.458077	0.0423181	0.201939	-0.47608	-0.0403066
-0.0350202	-0.10971	-0.43459	0.324731	0.399653	-0.269222	0.596988	0.590288	0.0591902	0.11867	-0.506719	-0.0636372
-0.117659	-0.0803995	-0.4453	0.471746	0.288755	-0.257756	0.603681	0.557991	0.0358869	0.0591877	-0.516878	-0.101652
-0.168618	-0.0648596	-0.454391	0.591724	0.173805	-0.281652	0.604682	0.518878	-0.0255451	0.00680302	-0.552352	-0.0677146
-0.210787	-0.158869	-0.399838	0.673386	0.212411	-0.302868	0.545783	0.524358	-0.14937	-0.0287987	-0.549774	0.0779697
-0.1488	-0.221798	-0.395825	0.652551	0.337488	-0.175963	0.538129	0.455576	-0.313885	0.0142313	-0.493375	0.269306
-0.0515954	-0.167401	-0.387232	0.54781	0.353813	-0.101598	0.566005	0.319641	-0.342945	0.0884178	-0.509796	0.347913
0.146563	-0.139727	-0.265088	0.404153	0.467438	-0.070443	0.662756	0.394515	-0.43297	0.122776	-0.501732	0.546636
0.139131	-0.0926631	-0.390578	0.385465	0.148212	-0.0549536	0.736548	0.228037	-0.132131	0.383915	-0.676983	0.204121

## Sheet: 4d_KinandNonKin
Water_t1	Water_t2	Water_t3	Kin_t1	Kin_t2	Kin_t3	NonKin_t1	NonKin_t2	NonKin_t3	Adult_t1	Adult_t2	Adult_t3
-0.350972	-0.000926519	0.280842	-0.155686	-0.334742	-0.144039	-0.139632	0.0429694	0.255321	-0.0563074	-0.0316563	-0.0232359
-0.223324	0.0510837	0.499332	0.0182058	-0.20072	-0.172458	-0.111503	-0.122885	0.0286685	0.295098	-0.0617696	-0.0743281
-0.208645	-0.010613	0.369882	-0.100187	-0.110958	-0.175896	-0.0486004	-0.133263	0.0696313	0.259054	0.0113742	-0.108816
-0.170327	-0.0366824	0.262108	-0.110777	-0.0339787	-0.151407	-0.018456	-0.0985782	-0.0315978	0.320964	0.0337012	-0.145549
-0.119442	-0.0371027	0.0795758	-0.173051	-0.0441505	-0.108929	-0.0161694	-0.109544	-0.064568	0.357644	0.176222	-0.193632
-0.0671841	-0.0612098	0.0735225	-0.141042	-0.0228883	0.0484273	0.00505741	-0.0429053	-0.0714614	0.230656	0.198181	-0.204317
0.0350913	-0.0839574	0.084273	-0.05527	0.0188594	0.161843	0.03943	0.0176008	-0.139684	0.0943637	0.123267	-0.181079
0.0950682	-0.0512379	0.0392218	0.00413316	-0.00874912	0.165344	0.0874094	-0.0232655	-0.160129	0.0363259	0.122645	-0.114955
0.170266	-0.0160789	0.0404095	0.0179894	0.0341995	0.179136	0.0714331	-0.0929671	-0.107341	-0.0611047	0.104253	-0.0316284
0.219008	-0.0156221	-0.0199439	0.0077785	0.029066	0.130532	0.047038	-0.0678401	-0.0576871	-0.217338	-0.0362283	0.0464614
0.139278	-0.0219825	-0.0707026	-0.03031	-0.0189908	-0.040061	-0.0174671	-0.0189155	0.0486832	-0.221056	-0.0898339	0.0762131
0.00747699	0.037774	-0.0977459	-0.0390551	-0.0491371	-0.122848	-0.0854778	-0.0213067	0.123095	-0.15137	-0.103468	0.13199
-0.0540151	0.0846053	-0.0729677	0.0501521	-0.0414891	-0.150471	-0.098881	0.0249844	0.138725	-0.0369057	-0.114262	0.148285
-0.073351	0.062992	0.0391874	0.143471	-0.0608074	-0.206622	0.0248988	0.089029	0.163876	0.115402	-0.119169	0.132895
-0.0078055	0.13686	0.135268	0.177216	-0.00153821	-0.217525	0.1825	0.135976	0.235861	0.300019	-0.0927735	0.116115
0.126438	0.268718	0.134339	0.130206	0.0960787	-0.194401	0.28372	0.225133	0.226984	0.399782	-0.0328617	0.132788
0.20754	0.317775	0.147332	0.0652565	0.164932	-0.147218	0.323421	0.394838	0.166694	0.439187	0.0105653	0.0869804
0.378919	0.350782	0.125567	-0.0471915	0.150573	-0.0442483	0.315159	0.385742	0.130081	0.423062	0.0158078	0.0117392
0.504507	0.431783	0.0269886	-0.0887505	0.0733886	0.0155654	0.193224	0.330946	0.122195	0.319271	0.0324484	0.00865242
0.492374	0.395922	-0.0287395	0.0431464	0.159049	0.303171	0.148411	0.332351	0.130949	0.234404	0.134621	0.0500937
0.363338	0.258349	0.0150843	0.344113	0.331439	0.732638	0.337125	0.397214	0.292708	0.252298	0.298055	0.0780993
0.323606	0.188559	0.0464138	0.720076	0.538735	1.00035	0.463839	0.413113	0.514311	0.253277	0.329625	0.157916
0.209049	0.148649	0.084637	1.15273	0.778947	1.22537	0.588592	0.58129	0.713002	0.343579	0.391687	0.283913
0.0833811	0.0480026	0.0915014	1.56529	1.0678	1.48025	0.850286	0.744736	0.939907	0.451257	0.48655	0.362908
0.00827651	0.0557151	0.0630982	1.83959	1.208	1.45666	1.10853	0.961718	1.03997	0.368953	0.559431	0.436021
0.042344	0.174779	-0.0270024	1.94278	1.37686	1.47322	1.10544	1.06662	0.965308	0.322583	0.503573	0.555804
0.0121415	0.182336	-0.148352	2.14957	1.46345	1.58083	1.10557	1.1342	0.893802	0.362461	0.56238	0.697624
0.00486681	0.164559	-0.222168	2.336	1.45229	1.57774	1.10107	1.06923	1.01654	0.342388	0.639621	0.944767
0.0218702	0.216207	-0.225602	2.34799	1.41889	1.84575	1.07359	1.0693	1.18942	0.305447	0.57628	1.16512
0.0451145	0.156026	-0.229355	2.35376	1.46817	2.03124	0.990337	1.02891	1.4506	0.382739	0.435816	1.28897
0.0536831	0.0677706	-0.175271	2.42602	1.45918	1.8418	0.938446	0.928352	1.52511	0.43016	0.401225	1.24529
0.144816	0.0707727	-0.106514	2.30176	1.51929	1.83353	0.878801	0.942302	1.61845	0.619447	0.395239	1.1481
0.228172	0.046966	-0.156402	1.97636	1.72423	2.00052	0.896506	1.17468	1.61934	0.716294	0.386996	0.928414
0.304014	0.0512778	-0.137606	1.8703	2.0186	1.9473	1.07268	1.38955	1.52687	0.770656	0.484873	0.713064
0.300566	0.0689875	-0.0975323	1.8846	2.26917	2.03625	1.14911	1.44039	1.31541	0.840329	0.585139	0.521524
0.281061	0.0388817	-0.185062	1.74903	2.34363	2.1986	1.27692	1.56411	1.29764	0.870884	0.70788	0.438983
0.234236	0.0527524	-0.289299	1.58966	2.26528	2.17371	1.51365	1.7766	1.35969	0.706468	0.840612	0.344906
0.103041	0.0946023	-0.286949	1.58391	2.01538	2.15092	1.58049	1.92939	1.28678	0.602325	0.814644	0.272135
-0.0398485	0.105683	-0.352444	1.54337	1.71112	2.17701	1.37265	1.92211	1.20157	0.624554	0.829706	0.316626
-0.0440973	0.123194	-0.403134	1.40884	1.41648	2.09708	1.26382	1.84361	1.28095	0.625409	0.856995	0.512111
0.105458	0.217412	-0.402434	1.43445	1.30555	1.96804	1.29527	1.79085	1.25662	0.565941	0.745722	0.764726
0.190452	0.299786	-0.388833	1.50545	1.43277	1.99038	1.29821	1.46492	1.26243	0.505331	0.68278	0.906279
0.176558	0.364344	-0.332889	1.59356	1.87722	1.93208	1.4414	1.04092	1.54966	0.443796	0.699618	0.929501
0.154044	0.389051	-0.329971	1.65169	2.30708	1.78753	1.82174	0.842002	1.82478	0.322508	0.529431	0.794709
0.128398	0.428419	-0.308442	1.68938	2.37756	1.87611	2.15848	0.794695	1.95295	0.22361	0.353621	0.587711
0.043329	0.44624	-0.121428	1.69199	2.3664	1.97512	2.27932	0.729741	2.13196	0.250807	0.225648	0.410599
-0.0564355	0.451005	-0.0817987	1.67491	2.32968	1.88573	2.30037	0.927512	2.10734	0.322393	0.0260277	0.42547
-0.046313	0.462325	-0.0724967	1.64372	2.24002	1.94239	2.15211	1.05167	1.93608	0.381037	-0.0962789	0.500221
-0.0529249	0.503037	0.101969	1.65268	2.31279	1.99118	1.89959	1.12132	1.84603	0.403863	-0.072633	0.614215
-0.131413	0.518413	0.21513	1.64934	2.49446	1.88144	1.74279	1.36654	1.85282	0.444935	-0.0175759	0.70235
-0.186878	0.429066	0.114861	1.62982	2.49068	1.89921	1.45008	1.34419	1.84106	0.473977	0.115684	0.745849
-0.140301	0.301104	0.109631	1.57529	2.83842	2.09614	1.31836	1.11924	1.86236	0.36051	0.192589	0.756483
-0.0810506	0.247779	0.119468	1.44626	2.8915	2.06312	1.37613	1.07131	1.80094	0.255509	0.219827	0.818315
-0.0360818	0.14597	0.0414421	1.25921	2.55248	1.87532	1.41088	0.944793	1.77001	0.232385	0.23477	0.834384
-0.0126494	0.0473437	-0.00351925	1.13511	2.2825	1.7347	1.30073	0.666085	1.66934	0.251474	0.179183	0.985812
-0.0758865	0.0511022	-0.033325	1.13288	2.33964	1.72374	1.42432	0.646901	1.61963	0.150042	0.0702293	1.08804
-0.166482	0.0309624	-0.036722	1.16364	2.03845	1.66873	1.62751	0.741315	1.85314	0.131762	0.0869621	0.926023
-0.161332	-0.0580364	-0.061289	1.20305	1.8523	1.63787	1.75772	0.811171	2.01282	0.26516	0.287472	0.820124
-0.0774449	-0.0581742	-0.0791997	1.24761	1.91498	1.80372	1.8898	0.907378	1.92955	0.38407	0.405387	0.772433
-0.0386733	-0.0426846	-0.1597	1.18462	2.07761	1.92139	2.14418	0.9882	1.84946	0.387389	0.45419	0.540707
0.0228332	-0.0282837	-0.220175	1.01757	2.06337	1.81356	2.18922	1.15937	1.94821	0.322152	0.513699	0.334314
0.114743	0.078457	-0.254572	1.01579	2.05761	1.61237	2.02455	1.26578	1.82922	0.281035	0.515691	0.404599
0.177349	0.230687	-0.268795	1.12728	1.93338	1.4787	1.85054	1.30472	1.60137	0.168931	0.34396	0.48237
0.140364	0.304955	-0.306175	1.2663	1.62014	1.31645	1.754	1.48853	1.71668	0.133416	0.199173	0.609714
0.146888	0.333407	-0.269641	1.45384	1.34983	1.12053	1.58393	1.5804	1.8781	0.164721	0.273175	0.679792
0.146342	0.315337	-0.176365	1.54727	1.13403	1.02044	1.53772	1.40812	1.76862	0.362401	0.305897	0.679679
0.173818	0.216831	-0.10838	1.52677	0.867691	0.947517	1.49676	1.27777	1.59933	0.581328	0.210764	0.656032
0.119426	0.0706106	-0.0884668	1.61152	0.808442	0.897078	1.45886	1.12058	1.64665	0.679068	0.173013	0.582401
0.0645672	0.00499268	-0.0774716	1.44555	0.889427	0.875504	1.33061	0.794005	1.56168	0.710667	0.196143	0.497843
0.0572535	-6.61991e-05	-0.0643639	1.26755	0.948141	0.969971	1.29888	0.705026	1.55107	0.735432	0.0905022	0.548214
0.0564472	-0.0197118	-0.0500711	1.25703	1.02056	1.18902	1.2348	0.728477	1.56983	0.641612	-0.0602844	0.562955
0.00142587	-0.0377308	0.0237934	1.15912	1.079	1.35306	1.30498	0.652224	1.52898	0.573301	-0.0976325	0.517448
-0.00473447	-0.0166711	0.00957351	0.950738	1.11759	1.45909	1.48281	0.586998	1.4689	0.588461	-0.158906	0.477056
0.0108077	0.00863008	-0.0565539	1.02256	1.22839	1.5224	1.6188	0.620545	1.44351	0.557111	-0.199718	0.432322
-0.0127995	0.0634692	-0.134589	1.08044	1.28062	1.46306	1.56597	0.564318	1.3771	0.54428	-0.166025	0.39929
-0.0471274	0.216731	-0.192456	1.06757	1.27145	1.24759	1.50956	0.570897	1.37772	0.553961	-0.0317528	0.482617
-0.0892216	0.29151	-0.314653	1.14653	1.27734	1.0559	1.42719	0.603972	1.41193	0.421237	0.112802	0.521972
-0.106721	0.257342	-0.355493	1.31228	1.40527	0.95073	1.29828	0.701305	1.36958	0.298609	0.221317	0.479296
-0.0291891	0.204448	-0.296128	1.28385	1.44772	0.970677	1.2012	0.714951	1.1771	0.193709	0.257741	0.395268
0.0412283	0.13769	-0.261286	1.25267	1.4638	1.1041	1.2111	0.678561	0.991067	0.0658679	0.187584	0.303013
0.14918	0.0147089	-0.297056	1.26852	1.41699	1.0757	1.23605	0.622162	0.838156	0.0334636	0.0687051	0.2376
0.300839	0.00249629	-0.307168	1.29574	1.49969	1.08221	1.2014	0.61852	0.727952	0.092263	-0.00858111	0.263525
0.420786	0.0341826	-0.200429	1.08101	1.49146	1.12575	1.1152	0.636328	0.688206	0.11931	-0.0221477	0.366784
0.396858	0.0778737	-0.0641491	0.897577	1.50353	1.17692	1.03378	0.583502	0.608214	0.167452	-0.0286979	0.58303
0.396462	0.11463	0.148589	0.850118	1.49666	1.2388	0.963371	0.481794	0.431138	0.166093	0.0454565	0.743836
0.511838	0.0632745	0.193502	0.904794	1.55922	1.45472	0.969766	0.370698	0.314845	0.16522	0.159656	0.782489
0.475513	0.027207	0.25215	0.963337	1.45166	1.49336	1.04187	0.22108	0.329953	0.2863	0.211962	0.743531
0.35423	0.0422119	0.297258	1.0503	1.13152	1.34904	1.0629	0.121776	0.44164	0.407082	0.201433	0.657436
0.30706	0.0269095	0.167363	1.17581	0.898295	1.02443	1.00695	0.170074	0.728024	0.420392	0.202351	0.446161
0.353858	0.0305622	-0.0335233	1.17705	0.815348	0.615665	0.954723	0.237756	0.848143	0.382555	0.152803	0.19583
0.260344	0.104552	-0.0319094	1.04532	0.62378	0.306412	0.941912	0.243261	0.861983	0.388462	0.0881211	0.189195
0.233043	0.105423	-0.0216823	0.815663	0.53781	0.183564	0.847535	0.278266	0.803139	0.337697	0.0553531	0.268965
0.278494	0.0770796	-0.143294	0.608371	0.626394	0.184264	0.644549	0.410799	0.612159	0.289491	0.0513686	0.216016
0.423666	0.0824466	-0.193861	0.431084	0.55896	0.298656	0.557129	0.364465	0.285358	0.205982	0.0786328	0.284182
0.533885	0.0825375	-0.185267	0.286056	0.556187	0.398511	0.524284	0.257744	0.188156	0.226625	0.109299	0.393813
0.491685	0.018946	-0.209908	0.196849	0.718464	0.459325	0.504646	0.235838	0.324332	0.199186	0.111345	0.246338
0.453256	0.0413456	-0.241134	0.167403	0.75522	0.597801	0.591956	0.205061	0.355366	0.152092	0.0942046	0.109054
0.406898	0.0994449	-0.188582	0.0789912	0.728763	0.54598	0.740845	0.0880421	0.33531	0.0671028	0.0952105	0.125855
0.285502	0.0470655	-0.126183	0.0504103	0.766694	0.376481	0.709759	0.178383	0.360083	0.0720627	0.102371	0.0450698
0.162417	-0.0456691	-0.0804934	0.0690695	0.684455	0.276504	0.660701	0.352	0.429658	0.0485073	0.117544	0.030045
0.194438	-0.0410113	0.0208241	0.0648508	0.638353	0.133743	0.5339	0.443043	0.340092	-0.0133947	0.104552	0.106796
0.222475	-0.00364162	0.1018	-0.0236696	0.564849	-0.108065	0.326945	0.498827	0.286953	-0.107981	0.114518	0.0994502
0.179643	-0.0454961	0.0721828	-0.0155396	0.477379	-0.142252	0.236621	0.565154	0.258487	-0.144098	0.16296	0.0231432
0.130427	-0.0278663	0.0258439	0.0326307	0.462279	0.011481	0.257638	0.540463	0.219645	-0.104033	0.132596	-0.0219143
0.0771473	0.00697242	0.0744524	0.109768	0.41312	0.122326	0.239704	0.487809	0.160315	-0.0473722	0.155521	-0.0720083
-0.0291206	0.0287542	0.00335799	0.173368	0.288954	0.230381	0.24899	0.462813	0.189394	0.00970107	0.314905	-0.0814716
-0.0561993	-0.0068981	-0.117743	0.280808	0.27686	0.335806	0.32827	0.513128	0.237954	0.091324	0.415743	-0.0673383
0.0170077	0.00749476	-0.163065	0.43951	0.290948	0.403729	0.389854	0.467781	0.30455	0.112982	0.362513	-0.0167611
0.0259624	0.0778095	-0.019823	0.50736	0.271728	0.317335	0.438649	0.298662	0.420164	0.0814032	0.300792	-0.0229764
0.0434813	0.128458	-0.123517	0.530092	0.357389	0.254171	0.541685	0.215899	0.436961	0.0837931	0.132281	-0.0768588
-0.0638059	0.242695	0.416543	0.475481	0.321799	0.147055	0.566771	-0.277867	0.532327	-0.0119519	-0.246101	-0.226797

## Sheet: 4e
Var1	Var2	Var3	Var4
-0.0863097	0.336869	0.289459	0.356707
0.0668935	0.584855	0.235303	0.250532
0.101138	0.569572	0.200075	0.149958
-0.066786	0.268016	-0.0189395	0.154332
0.00843411	0.490923	0.416147	0.224685
0.0291523	0.374685	0.0619727	0.230337
-0.213618	0.403833	0.0137179	-0.0712532
0.167582	0.293641	0.245012	0.253114
0.114437	0.166378	0.126911	0.241406
-0.147016	0.285775	0.363677	0.261079
-0.156846	0.415727	0.221516	0.34606
-0.0491729	0.238633	0.0128882	0.163948
-0.292481	0.265776	0.148903	0.117992
-0.459887	0.33999	0.279065	0.131194
-0.272676	0.278483	0.146075	-0.0731639
-0.197909	0.420579	0.415344	0.215612
-0.33892	0.229931	-0.0860603	0.405075
-0.31103	0.270368	0.468744	0.260219
-0.234884	0.375745	0.122067	0.432246
-0.16515	0.284368	0.114102	0.363776
-0.391736	0.276733	0.516766	0.235048
-0.250597	0.228271	0.0838295	0.270221
-0.0557441	0.574329	0.0302689	0.304706
-0.0185129	0.313294	0.00233235	0.245804
-0.010277	0.354617	0.444816	0.278591
-0.013079	0.165815	-0.0439125	0.216153
-0.377232	0.177528	-0.0603756	0.41031
0.0204101	0.240742	0.123686	0.170032
-0.0758031	0.316705	0.0355171	0.222159
-0.045231	0.658226	0.244258	0.371163
0.196035	0.328421	0.116596	0.418305
-0.0666579	0.278064	-0.0112173	0.393513
-0.213779	0.242246	-0.0467426	0.39081
-0.187236	0.278627	0.425072	0.024619
0.0022524	0.183687	-0.129719	0.214927
-0.0352997	0.281193	0.0014254	0.221925
-0.186069	0.385634	-0.122444	0.297299
-0.00828697	0.303091	0.00902167	0.315556
-0.191062	0.388692	0.10832	-0.278884
-0.214399	0.328571	-0.0333243	0.348464
0.344504	0.825048	-0.0934385	0.141621
0.206835	0.642133	-0.117274	0.173845
0.131786	0.668009	0.312843	0.193496
0.175824	0.421217	0.232269	0.025962
0.173616	0.478539	0.287121	-0.0355696
0.129	0.519787	0.0433439	0.0649268
-0.0676557	0.288818	0.0276786	0.191857
-0.101879	0.43961	0.120024	0.242515
0.063476	0.419592	-0.0586031	0.0783239
-0.132807	0.427861	0.297082	0.166586
0.0332056	0.214898	-0.0655463	0.0543766
-0.152174	0.188155	0.112021	0.297302
-0.0192184	0.22346	0.0182976	0.186608
-0.00411285	0.260447	0.390395	0.174092
0.000989657	0.37911	0.111533	0.214147
-0.0130735	0.291346	0.217271	0.176127
-0.0603895	0.193302	-0.0256991	0.431937
-0.427983	0.342985	0.266539	-0.0821788
0.147068	0.429277	0.304439	0.271924
-0.00919626	0.251289	0.372462	0.120837
0.11583	0.354397	0.2219	0.174031
0.227443	0.324653	0.140025	0.346071
0.173832	0.539086	0.26587	0.349932
-0.182788	0.206094	0.0169497	0.143346
0.196049	0.439456	-0.127084	0.186756
-0.232871	0.221755	0.286939	0.216706
0.173833	0.612515	0.548113	0.165062
-0.274496	0.389753	0.237075	0.311653
-0.11621	0.26246	0.43747	0.208158
-0.102308	0.196743	0.365412	0.24536
-0.141641	0.544588	0.0953037	0.295014
-0.451229	0.259787	0.0649895	0.432646
-0.187867	0.317374	-0.0148277	-0.0944384
-0.0563287	0.289926	0.307239	0.355835
-0.122465	0.413966	0.201085	0.139565
-0.294644	0.323196	0.198496	0.215178
0.203872	0.361049	0.16444	0.443726
0.0577886	0.303318	0.385744	0.220714
0.130986	0.317099	0.227942	0.114615
0.0228746	0.402153	-0.050446	0.0452447
-0.25238	0.165372	0.279453	0.146502
-0.235036	0.39985	0.527209	0.160293
-0.0770989	0.283366	0.523962	0.235967
-0.0922732	0.0911792	0.138929	0.164863
0.130962	0.266104	0.153451	0.228963
-0.143809	0.224486	0.143024	0.50191
-0.0270323	0.440446	0.312507	0.158479
-0.116636	0.3186	0.412927	0.0964974
-0.104468	0.219586	0.282964	-0.01572
0.111754	0.410263	-0.112824	0.325032
0.111721	0.289022	0.168839	0.22228
0.0299904	0.347194	-0.20512	0.0893759
0.0582338	0.335816	0.214923	0.00307542
0.0831463	0.543635	-0.241981	0.165118
-0.0931402	0.412196	0.492117	0.218273
-0.298831	0.37386	0.408214	0.13767
-0.0689229	0.175254	-0.0354563	0.420272
-0.245698	0.2136	0.057189	0.201394
-0.04933	0.231781	0.103838	0.398881
-0.263133	0.506117	0.188013	0.198318
-0.155247	0.158049	0.0476394	0.0985596
0.0594192	0.0985476	0.163586	0.0636181
-0.0578961	0.0978042	0.184271	0.181023
0.200682	0.389996	-0.062714	0.228084
-0.250264	0.272254	0.119519	0.322545
0.26216	0.51465	0.0618019	-0.0629252
0.0140862	0.826804	0.047373	-0.174376
-0.115618	0.294057	0.0941075	-0.145104
0.0907782	0.294002	0.0835275	0.196285
-0.0347434	0.529718	0.0777167	-0.226404
-0.366217	0.59023	-0.0748364	0.203527
0.0723394	0.212483	0.076726	0.00712484
-0.0161716	0.294393	0.115612	0.282435
0.0489048	0.331062	0.185499	-0.137762
0.0606731	0.290905	0.191818	-0.0398504
0.0806603	0.591394	-0.0461116	0.151289
0.00059612	0.274763	0.2343	0.0919088
0.14664	0.195517	0.126895	0.026283
-0.0640006	0.172094	0.249867	0.0664843
0.173696	0.178273	0.225898	0.155252
0.0710676	0.272364	0.0449696	-0.125763
0.201191	0.711935	0.155016	0.194321
0.0475652	0.479569	0.373481	0.0144249
-0.0599	0.230724	0.0804958	0.00686625
-0.0707825	0.146478	0.277709	0.0553317
-0.0530527	0.538396	0.0144008	0.136375
0.218426	0.331056	0.187792	0.0530366
-0.0389527	0.338766	0.309908	-0.0109524
-0.153396	0.114424	0.151773	0.139884
-0.106671	0.133724	0.282062	0.0923218
-0.23665	0.295331	0.0292804	0.101446
0.0011307	0.307676	0.271769	0.143676
-0.154641	0.129038	0.112651	0.18347
-0.112635	0.386944	0.345561	0.113124
0.00250426	0.269979	0.252781	0.183493
0.003764	0.251114	0.362529	0.180389
0.216762	0.609456	0.352081	0.284134
-0.0298363	0.217891	0.200861	0.0664818
0.0727501	0.253843	0.353946	0.322936
-0.194525	0.595733	0.407514	0.142759
0.00944843	0.319749	0.323086	0.225383
0.0166755	0.136354	0.21544	-0.0010201
0.0199964	0.393593	0.244422	0.040492
-0.0259534	0.421593	0.32123	0.116025
0.0861635	0.510389	0.0911184	-0.0777149
0.112909	0.610475	-0.0339505	0.0469651
-0.219491	0.322582	0.520245	0.247753
0.125967	0.58256	0.280514	0.25849
0.0140444	0.319223	0.356928	0.15055
-0.155983	0.248205	0.123757	-0.0375395
-0.0936008	0.263774	0.244355	0.0290572
0.0704449	0.562707	0.209337	0.145453
-0.146205	0.306096	0.358122	0.220854
0.0748768	0.334054	0.316015	0.17529
0.0283667	0.178159	0.307411	0.135415
-0.0982844	0.398173	0.216427	0.0103757
0.223377	0.415822	0.22127	0.104553
0.00380537	0.470085	0.367021	0.250802
-0.030502	0.112274	0.199625	0.19227
0.00869342	0.536568	0.0933686	-0.271577
-0.0500839	0.208181	0.148105	0.422397
-0.0544255	0.474849	0.101	-0.192638
0.298746	0.675175	0.231882	-0.153582
0.199432	0.380666	-0.0375552	0.325834
0.0317998	0.622686	0.187958	-0.118638
-0.0553359	0.526816	0.0291101	0.287053
0.162542	0.212553	0.240743	0.132167
0.299245	0.512098	0.519852	0.221158
-0.027294	0.358215	0.0700077	-0.123599
0.0498795	0.200104	0.0530308	0.439983
-0.0822717	0.384139	0.237142	0.479511
0.292705	0.684849	0.327628	0.00141386
0.0531899	0.189891	0.183625	0.137863
0.22662	0.520112	0.309309	0.145839
0.13562	0.519328	0.110882	0.0422828
0.0584166	0.195601	0.162252	0.222663
0.0510371	0.27544	0.374329	0.265091
0.347538	0.396888	0.249134	0.235702
-0.343725	0.424345	0.167241	0.28946
0.0988782	0.312837	0.315778	0.139612
0.0648513	0.315119	0.289175	0.387028
-0.0283322	0.344732	0.219883	0.0890693
-0.118691	0.338166	0.398014	0.208128
0.0925717	0.28181	0.246856	0.159464
-0.20524	0.498845	0.37219	0.15418
0.155016	0.190488	0.321427	0.211335
-0.0180899	0.549145	0.290196	0.179181
0.0860267	0.39116	0.34835	0.00143166
0.185403	0.528644	0.369859	0.0878707
0.0783567	0.427257	0.495811	0.136782
-0.0249675	0.268552	-0.057314	0.366904
-0.00807402	0.115556	0.142218	0.252936
0.0822673	0.347026	0.382727	0.238632
-0.118167	0.307108	0.400486	0.0350772
0.130402	0.236234	0.0618442	-0.104249
0.35945	0.595068	0.419969	0.131669
-0.126362	0.619365	0.33373	0.201072
0.130508	0.405557	0.501824	0.226759
0.00805598	0.570672	0.556371	0.163485
0.106418	0.365962	0.339339	0.0439928
0.0453909	0.198599	0.125835	0.13087
0.0434444	0.491767	0.0180574	0.281379
-0.184631	0.431519	0.348406	0.105609
0.0127046	0.458144	0.226702	0.384099
-0.346771	0.596858	0.186536	0.31665
-0.0937339	0.267009	0.331146	0.142103
-0.000761282	0.221817	0.121946	0.268747
0.0542792	0.532147	0.0951091	0.00325429
0.00890553	0.155681	-0.035811	0.399141
-0.216668	0.355544	0.0675312	0.456683
0.110832	0.53191	0.00393091	0.00792507
-0.0327614	0.359547	-0.0596456	0.0470091
0.00776545	0.572408	-0.0302402	0.260885
-0.119013	0.33885	-0.1924	0.192415
-0.173196	0.606247	0.206686	0.0561965
-0.151119	0.315777	-0.172556	0.103455
-0.0643659	0.455365	-0.226387	0.00254723
-0.0125602	0.376108	-0.0453244	-0.0839603
-0.0983744	0.424421	0.119152	0.364018
-0.152756	0.246763	0.235406	-0.0240678
-0.222171	0.199985	-0.0105223	0.255021
-0.0246871	0.282382	0.136509	0.251979
-0.0839548	0.527211	-0.139334	0.125713
-0.124808	0.386859	0.126722	0.378358
0.112619	0.229287	-0.00249724	0.0338559
-0.0157787	0.431879	-0.132449	0.240232
0.107013	0.779259	0.0028673	-0.00114113
-0.2402	0.474073	0.253133	0.319672
0.176731	0.384423	-0.102457	0.000581462
0.0424311	0.72865	0.10798	-0.230768
0.277205	0.747416	0.0142731	0.0969524
-0.240557	0.105198	0.11783	0.171124
-0.224377	0.205289	-0.0170158	0.108417
0.0025537	0.532924	-0.131123	0.00399454
-0.0629183	0.72664	-0.0902086	0.0692912
-0.0253	0.633412	0.202336	-0.0879555
-0.0144509	0.649636	-0.0246444	-0.0134345
-0.00839644	0.379907	-0.145545	0.197518
0.0177759	0.284279	-0.0218231	-0.0152296
-0.281398	0.432631	0.368616	0.170118
-0.10361	0.638866	-0.150755	-0.0601386
-0.392998	0.624077	0.437351	-0.046688
-0.417013	0.592268	0.458279	-0.0861807
0.104332	0.560242	0.30553	-0.110717
-0.502159	0.279372	0.0445659	0.212541
0.165558	0.4357	0.0205358	0.354607
-0.436865	0.355886	0.267078	0.101617
0.0335084	0.61117	0.222465	0.156594
0.213999	0.465296	0.21019	0.171503
-0.243428	0.299439	-0.230122	0.189336
-0.384499	0.550218	0.313129	-0.130943
-0.249708	0.298063	-0.204709	0.1134
-0.417742	0.475454	0.363764	-0.114861
-0.121497	0.384326	-0.0632817	-0.0731146
0.121903	0.297456	0.102665	0.00725086
-0.0693565	0.724547	-0.0173485	0.0683906
0.311242	0.329444	0.410538	0.34907
-0.409229	0.576359	0.394178	-0.119493
0.22049	0.438128	-0.0445166	0.115046
-0.149731	0.87207	0.167797	-0.010153
0.279119	0.509888	-0.0449018	0.12587
-0.0922324	0.715119	0.103863	-0.0312268
-0.301274	0.453848	-0.230133	0.152532
-0.0332301	0.696418	-0.0961392	-0.171726
-0.125734	0.287774	-0.136938	0.0944295
-0.0550986	0.410702	-0.297676	0.102541
0.0423527	0.395484	0.25206	0.0884455
-0.0777576	0.633851	0.00590924	0.095812
0.101807	0.341524	-0.0526877	0.121896
0.0304738	0.248422	0.0734575	0.144178
-0.433148	0.607077	0.323123	0.304873
-0.537529	0.638785	0.333373	0.113218
0.166672	0.429664	0.0518756	0.0745058
-0.296897	0.406951	0.173272	0.406033
0.211893	0.368741	0.280505	0.290696
-0.162234	0.235517	-0.0212316	0.445805
0.084713	0.540863	-0.0617731	-0.138669
0.0667785	0.198411	0.0802294	0.436536
-0.411942	0.603418	0.286731	0.101976
0.0106514	0.701208	0.212018	0.0426067
-0.351015	0.644703	0.37899	0.0597496
-0.0901069	0.328158	0.25474	0.35825
-0.238447	0.620433	0.302268	-0.084649
-0.377712	0.659691	0.444379	0.0421213
-0.133343	0.542192	0.0842741	0.221037
-0.125128	0.562421	0.56051	0.00639069
-0.240207	0.433914	0.0608705	0.0513997
-0.126744	0.275081	0.564119	0.190687
-0.343937	0.351823	-0.166395	0.109942
-0.219092	0.508433	0.127426	0.119409
-0.315818	0.341908	-0.26834	0.0563533
0.234601	0.598878	0.0634041	-0.242542
-0.344657	0.614825	0.0795385	0.0330744
0.128626	0.608629	0.339943	0.0105493
0.0156114	0.362564	0.101383	0.174082
0.079227	0.325658	-0.170176	0.072862
0.134181	0.288563	0.228454	0.451309
-0.133201	0.346445	0.195413	0.0251834
-0.488992	0.710827	0.466339	0.118718
-0.0378696	0.53664	0.0758001	0.0157841
-0.000912893	0.398456	-0.155803	0.239894
-0.195749	0.520446	0.443039	0.254651
-0.370256	0.425245	-0.0939784	0.0411439
-0.196011	0.53527	-0.0178249	0.174767
-0.102419	0.206442	0.185964	-0.134129
-0.057293	0.613352	-0.0291548	0.271905
-0.297632	0.813381	0.264452	-0.372201
-0.205187	0.570133	0.287229	0.160346
-0.236382	0.632622	-0.300799	0.0421648
0.000170735	0.434886	0.145579	-0.253675
-0.286487	0.656211	0.536392	0.185475
-0.291479	0.551796	-0.0457703	0.162157
-0.186562	0.269621	-0.124064	0.0841293
-0.338994	0.652761	0.400082	-0.107918
-0.314455	0.790657	0.0787613	0.174781
0.121016	0.409269	0.175222	-0.102479
-0.204063	0.477549	-0.13524	0.263104
-0.282069	0.527667	0.420007	-0.106854
-0.4583	0.594026	0.222284	0.16081
-0.293035	0.681762	-0.126158	-0.155555
-0.0668309	0.433008	0.130451	0.0223445
-0.366925	0.502904	0.15613	0.213178
-0.223619	0.398162	-0.0349344	-0.0132732
-0.325313	0.504404	-0.0260165	-0.0763893
-0.184556	0.365022	0.182938	0.0353448
-0.246162	0.584378	0.166306	0.434412
-0.0878394	0.370789	0.230916	-0.0543457
-0.017344	0.552795	0.237202	0.0150598
-0.326443	0.266017	-0.0763739	0.248954
-0.307712	0.610614	-0.0761169	0.263796
0.115851	0.635322	0.43108	-0.0338991
-0.316948	0.278268	0.182919	0.0557707
-0.0447752	0.451316	-0.000308581	0.0503498
-0.327759	0.63425	0.192709	0.27862
-0.15508	0.394285	-0.139368	0.12654
-0.236937	0.273313	-0.0289354	-0.0658293
-0.252552	0.703337	0.0804004	0.335429
0.15905	0.552246	-0.0584362	0.297717
0.29985	0.330067	0.304435	0.276044
-0.0972968	0.304075	-0.00688229	0.242909
-0.128169	0.202056	0.176019	0.202258
-0.171428	0.481617	0.0699269	0.412353
0.0460834	0.303503	0.287179	0.423798
-0.172759	0.157774	0.143348	0.14132
0.126409	0.299119	0.096135	0.304205
0.0185665	0.339231	0.220845	0.226024
-0.102191	0.258729	0.0820624	-0.175417
0.023488	0.187256	0.270754	0.0586756
0.089938	0.502492	0.255017	0.411587
0.160142	0.344951	0.184463	0.192156
0.0833489	0.195165	0.0896757	0.417707
-0.0674399	0.263806	0.14538	0.453087
-0.266183	0.180707	0.038279	0.0664276
-0.198954	0.292258	-0.0366548	-0.0148255
0.208753	0.484564	-0.0398041	0.160308
0.00802031	0.245332	-0.120524	0.0774919
0.0959119	0.308812	-0.0809755	0.0640054
0.0763791	0.339215	0.33264	0.161033
0.108162	0.474305	0.219498	0.148234
0.145296	0.456084	0.125861	0.184672
-0.19417	0.372503	-0.0937454	0.294948
-0.181695	0.513221	-0.314487	0.117779
0.068444	0.347876	-0.0290753	0.076765
-0.211144	0.183072	0.0274369	0.0791681
0.482588	0.620698	0.256031	0.337434
0.295538	0.511161	0.0451274	0.152831
0.284797	0.649034	0.185454	0.272532
-0.171158	0.159124	0.0806528	0.285931
-0.0789105	0.22583	0.200895	0.151903
-0.0595598	0.182241	0.0585742	0.472532
0.183486	0.641042	0.0483155	-0.198042
0.325205	0.638777	0.0415065	-0.188556
0.372452	0.623456	0.122639	-0.19126
-0.0924065	0.390524	-0.12914	-0.147978
0.0488562	0.260253	-0.61527	0.0330207
-0.112267	0.342047	-0.310277	-0.114495
0.0796316	0.481563	-0.279172	-0.0896766
-0.178882	0.0927208	-0.336109	-0.254836
-0.13103	0.00405504	-0.437936	-0.229713
-0.0725128	0.0759937	-0.570134	-0.357501
-0.399469	0.614143	-0.693143	-0.00843335
-0.256573	0.762477	-0.780975	-0.20032
-0.0553187	0.284956	-0.49445	-0.399061
-0.421768	0.747918	-0.767821	-0.0645789
-0.422012	0.794893	-0.765878	-0.073629
-0.15816	0.0904037	-0.505393	-0.156107
-0.240891	0.407574	-0.663933	0.0258909
-0.0169214	0.326502	-0.429964	-0.325226
0.291961	0.745994	-0.320666	0.0560786
0.316968	0.0579107	-0.267695	-0.202092
0.337285	0.758212	-0.290025	-0.0233998
0.390669	0.0713651	-0.356342	-0.362165
0.203677	0.163828	-0.485244	0.00413305
0.150969	0.244976	-0.554532	-0.114354
0.319396	0.757469	0.0629085	-0.341706
0.311125	0.515356	-0.517581	-0.356094
0.394903	0.427843	-0.606956	-0.19776
0.0982197	0.179573	0.00711462	-0.292103
0.164001	-0.0700149	-0.593442	-0.398481
0.349087	0.621331	-0.666178	-0.216056
0.567378	0.339854	-0.506372	-0.198962
0.168099	0.360536	-0.174647	-0.0613219
0.0720408	0.468626	-0.237808	-0.142873
0.332792	0.346986	-0.48132	-0.328892
-0.0788486	0.508138	-0.271423	-0.116087
0.465901	0.623723	-0.251072	-0.365368
0.10035	0.22955	-0.361063	-0.0642416
0.220924	0.139502	-0.0582401	-0.203153
0.00827175	0.10555	-0.220198	-0.371358
0.34629	0.526519	-0.422442	-0.62594
0.405525	0.643911	-0.152418	-0.28499
0.267576	0.16363	-0.57433	-0.0948568
-0.0685022	0.326915	-0.262844	-0.0427579
0.307327	0.284132	-0.118165	-0.335935
-0.0782317	0.0651003	-0.383994	-0.320297
-0.144371	0.0683507	-0.121949	-0.73902
-0.176708	0.0268827	-0.463055	-0.342543
-0.114233	0.388598	-0.369706	0.0574213
-0.0337433	0.0686887	-0.343369	-0.347441
-0.125233	0.124718	-0.369551	-0.187128
-0.362144	0.0436657	-0.342909	-0.612319
0.221611	0.53061	-0.773946	-0.717873
0.0510066	-0.0635693	-0.814675	-0.37009
-0.19917	0.282962	-0.38329	-0.00452324
0.341337	0.460418	-0.632066	-0.738183
0.000606438	-0.0984758	-0.791427	-0.349856
0.256714	0.607305	-0.721175	-0.585812
0.225593	0.395298	-0.339323	-0.066307
0.236213	0.508648	-0.502743	-0.575798
-0.0411295	0.55397	-0.635218	-0.308219
-0.00509237	0.0787071	-0.202238	-0.302356
0.0167777	0.664633	-0.605959	-0.298099
0.13372	0.125937	-0.376784	-0.575996
0.276894	0.504998	-0.279283	-0.607643
-0.0107782	0.698229	-0.702969	-0.273945
-0.146079	0.386076	-0.249176	-0.110107
-0.113048	0.52067	-0.541924	-0.195186
0.0504143	0.0987182	-0.253923	-0.367533
0.0943451	0.500658	-0.568232	-0.0761738
0.299394	0.423285	-0.416864	-0.0746464
-0.124719	0.637385	-0.602614	-0.081019
0.00812211	0.629712	-0.53921	-0.0796583
-0.106022	0.0773947	-0.413285	-0.242111
0.0230393	-0.00894829	-0.342946	-0.260111
-0.0121045	0.0696536	-0.292161	-0.20564
-0.257042	0.280176	-0.307693	-0.170177
-0.0856513	0.0268536	-0.347189	-0.292789
0.047416	-0.0160631	-0.402332	-0.176202
-0.0391594	0.212885	-0.374279	-0.201516
-0.00549094	0.148723	-0.370184	-0.0896324
-0.192218	0.362075	-0.225528	-0.170396
0.503763	0.107223	-0.31264	-0.739634
0.327985	0.0159288	-0.136749	-0.551287
0.101453	0.405655	-0.324199	-0.252901
0.270123	0.114561	-0.143109	-0.613281
-0.0771862	0.254799	-0.404282	-0.316843
0.0860123	0.350325	-0.280774	-0.468392
0.0554501	0.301801	-0.540072	-0.216234
-0.00377572	0.225432	-0.321837	-0.399092
0.306944	0.120372	-0.204823	-0.568557
-0.0290101	0.262254	-0.10317	-0.280084
0.264345	-0.0480807	-0.142258	-0.298439
0.447907	0.295933	-0.374795	-0.331337
0.100908	0.247841	-0.184651	-0.432023
-0.230108	0.246123	-0.118236	-0.306824
-0.160722	0.231225	-0.25565	-0.27662
0.106021	0.282587	-0.0139354	-0.233039
0.0366288	0.326177	-0.18098	-0.302828
-0.0585827	0.242986	-0.246362	-0.0875636
0.0431569	0.221913	-0.00357112	-0.46981
0.0680412	0.157975	-0.194087	-0.149434
0.14468	0.08736	-0.13299	-0.414498
0.304189	-0.0817162	-0.230531	-0.285296
0.038572	0.126397	-0.448334	0.0287681
0.22538	0.00262741	-0.215037	-0.257695
0.283474	0.411703	-0.104945	-0.093401
0.230566	0.522916	-0.715255	-0.0389788
0.587474	0.661146	-0.691607	-0.781655
0.398492	0.558722	-0.474363	-0.0947064
0.00187038	0.188681	-0.631368	0.0296217
0.526705	0.637363	-0.537899	0.0363849
0.340248	0.582937	-0.556322	-0.590414
0.407067	0.624196	-0.448471	0.0507411
0.507109	0.525005	-0.673845	-0.698319
-0.0842904	0.0461077	-0.453373	-0.553119
-0.0792071	-0.0696048	-0.276564	-0.5944
0.408911	0.764954	-0.376729	-0.613236
0.656608	0.719333	-0.528253	-0.750435
-0.136696	0.126697	-0.43814	-0.589584
0.372311	0.498968	-0.236257	-0.492158
0.526478	0.671187	-0.222211	-0.662732
-0.0142551	0.0497879	-0.344467	-0.523156
0.3292	0.393674	-0.633671	0.0345637
-0.0488962	0.107452	-0.251184	-0.542381
0.257353	0.571942	-0.384094	0.0874284
-0.125268	0.370441	-0.434672	-0.0145946
-0.0682404	0.419258	-0.480405	-0.0898665
0.141405	0.189351	-0.378276	-0.0518962
-0.0391197	0.408844	-0.514457	-0.011536
-0.0336292	0.356972	-0.289428	-0.0826775
0.384833	0.419615	-0.479585	-0.325359
0.239235	0.0471645	-0.298613	-0.144598
0.267163	-0.0549769	-0.0731967	-0.355965
0.112578	0.451631	-0.553854	-0.00946443
-0.0371299	0.423679	-0.451824	-0.0669656
0.112232	0.166321	-0.205283	-0.341839
-0.312274	0.524668	-0.257144	-0.16543
0.0101228	0.116518	-0.226696	-0.332787
-0.0936483	0.702303	-0.328804	-0.0742649
0.567011	0.230886	-0.439105	-0.297127
0.479109	0.576009	-0.65584	-0.348289
0.295667	0.758058	-0.188152	-0.458654
0.444555	0.167718	-0.151593	-0.233653
0.469805	0.0243735	-0.539302	-0.693831
0.575421	0.441572	-0.69337	-0.240854
0.41542	0.486877	-0.560877	-0.279209
0.0685443	0.148774	-0.116671	-0.787128
0.607812	0.332839	-0.74118	-0.391593
0.189426	-0.0154673	-0.157283	-0.533809
0.28849	0.536721	-0.20167	-0.590633
0.362055	0.672885	-0.245085	-0.531377
0.509294	0.0957163	-0.40467	-0.400794
0.345665	0.396703	-0.389945	-0.182682
0.22884	0.217201	-0.121667	-0.608547
0.353756	0.170687	-0.186351	-0.30571
0.375629	0.00679368	-0.363998	-0.260699
0.188616	0.276031	-0.170547	-0.568548
0.348082	0.344982	-0.112179	-0.675634
-0.0580831	0.0130265	-0.103652	-0.773568
0.223872	0.632867	-0.217277	-0.228932
-0.287654	0.321808	-0.157684	-0.747924
0.275528	0.209586	-0.221795	-0.539854
0.252228	0.352968	-0.218949	-0.298399
0.311881	0.480989	-0.0566586	-0.357835
0.236522	0.154362	-0.356908	-0.114413
-0.429683	-0.0365384	-0.597782	-0.532382
-0.200061	0.0474805	-0.726925	-0.648774
0.105869	0.298361	-0.420766	-0.208455
0.198531	0.385184	-0.674265	-0.0228067
-0.393329	0.118878	-0.878907	-0.516001
-0.307238	0.0061316	-0.735154	-0.576878
0.0388383	0.168924	-0.226041	-0.345248
0.036477	0.370766	-0.601265	-0.0750171
0.0130719	0.503081	-0.467892	0.00210765
-0.274416	-0.017683	-0.728506	-0.542181
0.250782	0.296064	-0.189592	-0.351081
0.184509	0.210611	-0.472935	-0.12838
0.034655	0.486589	-0.143939	-0.179102
0.0468121	0.489391	-0.318459	-0.149124
-0.278207	-0.0268453	-0.625805	-0.649689
-0.349349	0.0851035	-0.816513	-0.479426
-0.208169	0.0454684	-0.658076	-0.742695
-0.103107	0.351496	-0.164717	-0.159959
-0.18896	0.200397	-0.239744	-0.463096
0.0176929	0.32699	0.0463856	-0.370244
0.0134773	0.374374	-0.662156	0.00173841
0.244983	-0.0107884	-0.671693	-0.476213
0.163094	0.439065	-0.0932741	-0.132582
-0.220756	0.368208	-0.692087	-0.388395
-0.393691	0.208319	-0.819601	-0.388336
0.131161	0.449645	-0.629285	0.0187317
-0.402156	0.444275	-0.487911	-0.105781
0.299212	0.0355355	-0.323005	-0.372468
-0.0280122	0.438208	0.135507	-0.723367
-0.18218	0.209081	-0.728217	-0.394475
-0.0792827	0.693746	-0.377242	-0.575938
-0.306505	0.332072	-0.466902	-0.121808
-0.286098	0.0246307	-0.633076	-0.563637
0.0437037	0.268811	-0.0765004	-0.427736
0.0489066	0.347933	-0.714864	0.0116678
-0.0894422	0.133181	-0.429374	-0.289802
-0.0426989	0.183669	-0.0345205	-0.520079
-0.329022	0.085069	-0.664447	-0.152424
-0.229403	0.0630241	-0.56084	-0.581198
-0.243179	0.487577	-0.446128	-0.0681302
-0.0479901	0.112822	-0.23	-0.406489
-0.26583	0.693321	-0.0374445	-0.411015
0.010698	0.0173231	0.0202342	-0.574709
-0.29913	0.0445214	-0.757886	-0.506955
-0.210309	0.159221	0.017917	-0.762867
-0.0970144	0.361073	-0.279415	-0.299505
-0.333312	0.592467	-0.335579	-0.0412282
0.0828521	0.399253	-0.22605	-0.196626
-0.211273	0.64048	-0.454191	-0.193584
-0.371643	0.480139	-0.115729	-0.243724
-0.07379	0.104711	-0.306309	-0.353464
-0.102908	0.285645	-0.0327979	-0.36489
0.116216	0.116952	-0.100017	-0.410076
-0.0267783	0.278165	-0.0315995	-0.541454
-0.11838	0.266414	-0.00952991	-0.70172
-0.331373	0.411557	-0.48887	-0.23151
-0.037941	0.166859	-0.0166874	-0.673058
-0.075082	0.484769	-0.184475	-0.44171
-0.163137	0.490039	-0.140691	-0.446193
-0.31676	0.134918	-0.583553	-0.229371
0.207338	0.449208	-0.137296	-0.144937
0.228448	0.462946	-0.327878	-0.282953
0.109906	0.364655	-0.320152	-0.179687
0.380891	-0.0141931	-0.0677084	-0.338013
0.0713691	0.45754	-0.1318	-0.270191
0.136593	0.323256	-0.132423	-0.170535
0.633816	0.0552696	-0.372755	-0.271217
0.360558	-0.0969544	-0.508666	-0.263812
0.0903723	0.244531	-0.259111	-0.365959
0.295772	-0.0375224	-0.259201	-0.192272
0.314824	0.273268	-0.375782	-0.17726
-0.0150263	-0.0297829	-0.431696	-0.765316
-0.162561	0.185172	-0.50548	-0.63926
-0.138224	0.111392	-0.490205	-0.0493339
-0.131775	0.306786	-0.408424	-0.408758
-0.231124	0.330274	-0.439938	-0.623495
-0.143704	0.413144	-0.48829	-0.593724
0.398535	0.122978	-0.280489	-0.227283
-0.137727	0.316939	-0.352333	-0.585116
-0.179787	0.297797	-0.390226	-0.63596
0.00968159	0.02183	-0.220449	-0.616004
-0.0593305	0.470904	-0.503343	-0.560143
0.0855491	-0.110961	-0.333083	-0.364752
-0.0574939	0.234884	-0.37185	-0.145186
-0.0680052	0.272139	-0.25575	-0.0579008
0.0128121	0.151416	-0.360742	-0.317925
-0.208341	0.475022	-0.370002	-0.247427
-0.142706	0.246413	-0.287494	-0.314413
-0.188057	0.315795	-0.326149	-0.4428
-0.124214	0.163601	-0.390119	-0.154187
-0.124428	0.370603	-0.35787	-0.515126
-0.00131695	0.19484	-0.283618	-0.280845
-0.204213	0.255158	-0.459769	-0.52543
0.118204	-0.0485007	-0.40658	-0.648053
-0.349217	0.216381	-0.288128	-0.524422
0.113587	0.145605	-0.190979	-0.159958
-0.166762	0.34785	-0.276315	-0.110211
0.45851	0.199483	-0.49499	-0.556239
0.520196	0.162272	-0.488197	-0.552796
0.249832	0.364352	-0.075132	-0.467941
0.356199	0.0293962	-0.554828	-0.605431
0.454475	0.317002	-0.460815	-0.408151
0.378162	0.217274	-0.355125	-0.351919
-0.123419	0.209889	-0.438607	-0.561408
0.347254	0.248792	-0.0635309	-0.426721
0.48136	0.192198	-0.417006	-0.556441
0.329984	0.407693	-0.152886	-0.373882
0.281515	0.309515	0.0508436	-0.449396
0.142554	-0.0253396	-0.200518	-0.479136
0.281143	0.372436	-0.113066	-0.351567
-0.0279521	0.266566	-0.120245	-0.313249
0.157154	0.199	-0.183447	-0.470679
-0.0863066	0.115146	-0.477576	-0.660715
0.273164	0.315808	-0.0626706	-0.388894
-0.167598	-0.0576417	-0.341732	-0.423331
0.132768	0.334679	-0.102786	-0.476481
0.414737	0.0697588	-0.0281976	-0.549466
0.158366	0.194701	-0.0273203	-0.262741
-0.0984408	0.0999756	-0.505155	-0.646678
0.198548	0.0197989	-0.170198	-0.672643
0.253356	0.180884	-0.1926	-0.203998
0.0121641	0.356357	-0.0562177	-0.181179
0.112258	-0.0544938	-0.12455	-0.536055
0.46007	0.642876	0.0479357	-0.482744
-0.0101616	0.386909	-0.112707	-0.641714
-0.217855	0.428397	-0.112165	-0.537857
0.198529	-0.112022	-0.269236	-0.288916
0.427092	0.29695	-0.132524	-0.483509
0.348407	0.137368	-0.109436	-0.586406
0.371859	0.339651	-0.172333	-0.155375
0.270989	0.150024	-0.233063	-0.341991
0.264871	0.482016	-0.130642	-0.389499
0.496112	-0.0216056	-0.218216	-0.545289
0.581938	0.293371	-0.233117	-0.489739
0.48826	0.0193294	-0.238342	-0.438045
-0.0343863	0.224687	-0.0907955	-0.574431
-0.000628319	0.0257009	-0.113579	-0.489417
0.561726	0.282748	-0.280504	-0.696312
0.338198	-0.0670233	-0.330232	-0.349432
0.393374	0.326619	0.00117511	-0.566292
0.338281	-0.0722337	-0.0762246	-0.428321
0.235133	0.0936459	-0.300208	-0.416638
0.487097	0.317774	-0.0242684	-0.489064
0.564341	0.449548	-0.0583065	-0.27438
0.602094	0.218998	-0.0373653	-0.523505
0.0812722	0.0170167	-0.308063	-0.552369
0.435538	-0.0516427	-0.122674	-0.451764
0.151623	0.523216	-0.197624	-0.593967
0.141012	0.140136	-0.135335	-0.244254
0.414592	-0.0356348	-0.296798	-0.233038
0.221685	0.0680284	-0.277624	-0.403144
-0.108883	-0.065106	-0.322316	-0.536329
0.208588	0.147937	-0.355392	-0.343575
0.254914	0.216295	-0.0901776	-0.489793
-0.0937131	0.41166	-0.235622	-0.3058
0.376654	0.080298	-0.274204	-0.381278
-0.0821844	0.254865	-0.173792	-0.405175
0.326809	-0.0137471	-0.0710899	-0.45777
0.25589	0.257438	-0.16368	-0.251242
-0.118242	0.0278045	-0.216785	-0.516285
0.487018	0.133067	-0.511355	-0.119222
0.107462	0.21295	-0.13188	-0.244132
0.314937	-0.0198207	-0.408882	-0.30781
-0.0301489	0.0914367	-0.229949	-0.387407
0.220556	0.0765891	-0.298911	-0.333248
-0.100388	0.693422	0.689726	0.867633
-0.144386	0.622913	0.539313	0.753458
0.0869348	0.704816	0.54336	0.70136
-0.0905636	0.552309	0.792998	0.790768
0.069324	0.563061	0.560093	0.681467
-0.230405	0.545807	0.551587	0.66149
-0.080852	0.602103	0.768145	0.72785
-0.124887	0.484895	0.47248	0.688069
-0.16926	0.456513	0.488589	0.547664
0.0890211	0.664259	0.505339	0.707871
-0.024859	0.547419	0.740682	0.693849
0.107021	0.54961	0.583536	0.660944
-0.189668	0.63096	0.616039	0.532281
-0.107504	0.604186	0.689196	0.747361
0.165929	0.589663	0.760562	0.728457
0.136948	0.466134	0.68751	0.739104
-0.0403942	0.38021	0.411193	0.634377
-0.298941	0.649295	0.718037	0.760256
0.039523	0.680414	0.706106	0.639333
0.139755	0.54215	0.635693	0.671686
-0.116153	0.622335	0.526836	0.615241
0.0525839	0.657949	0.724603	0.751321
-0.11224	0.680485	0.72216	0.812009
-0.0218804	0.449487	0.46021	0.485154
-0.0277337	0.502799	0.660478	0.720001
-0.0630309	0.681084	0.229745	0.506733
-0.0754077	0.446132	0.553631	0.561891
-0.271482	0.618547	0.564532	0.519546
-0.00687047	0.69956	0.569567	0.641694
-0.0366066	0.633443	0.599768	0.669739
-0.00389546	0.604079	0.779833	0.766658
-0.117312	0.432389	0.495141	0.656925
-0.155632	0.679897	0.625679	0.64919
-0.0731557	0.580676	0.508415	0.708221
-0.135242	0.324004	0.533598	0.69678
-0.0881261	0.613114	0.416595	0.529502
0.0787235	0.682527	0.663024	0.825301
0.11599	0.555316	0.62067	0.717861
-0.123012	0.489555	0.790536	0.62981
0.0529827	0.607355	0.332253	0.345241
-0.18031	0.324988	0.259661	0.615765
-0.298743	0.55516	0.270438	0.533625
-0.0605908	0.478857	0.450685	0.656061
-0.0697256	0.416689	0.407075	0.503966
-0.0807064	0.393697	0.425606	0.497328
-0.251747	0.49029	0.261651	0.496411
-0.123426	0.223296	0.607178	0.549348
-0.116892	0.636817	0.518917	0.669209
-0.00621109	0.619741	0.416397	0.644405
0.0190909	0.913223	0.75989	0.882382
0.12887	0.649912	0.915828	0.89467
-0.0995741	0.909615	0.680447	0.845631
-0.175928	0.636047	0.659543	0.85859
-0.157767	0.885232	0.621181	0.699205
-0.128908	0.71549	0.87546	0.906634
0.0882146	0.706537	0.861384	0.892007
0.0983214	0.91869	0.698413	0.848906
-0.154746	0.559832	0.8797	0.83974
0.0419035	0.763319	0.853083	0.839072
0.0392003	0.635625	0.752356	0.821917
-0.019538	0.767272	0.697605	0.911226
0.0752433	0.660205	0.810819	0.857893
-0.134976	0.714652	0.824974	0.806713
-0.0949493	0.838799	0.638044	0.665969
-0.165297	0.436354	0.2267	0.829279
-0.173718	0.32854	0.389779	0.883481
-0.287812	0.79569	0.543768	0.838456
0.114762	0.409042	0.713564	0.827512
-0.144934	0.732563	0.507516	0.880009
-0.50708	0.421126	0.531243	0.575036
-0.118563	0.406313	0.69371	0.91039
-0.0891438	0.517965	0.509127	0.790369
-0.550192	0.469971	0.626081	0.575811
-0.183229	0.618099	0.306293	0.821249
-0.116917	0.85476	0.496237	0.435546
-0.192098	0.36634	0.546432	0.652574
-0.00602652	0.630934	0.705916	0.805651
0.0498048	0.621132	0.813535	0.854807
-0.149512	0.587408	0.777521	0.802191
0.0244669	0.402482	0.681564	0.822759
0.0821831	0.378114	0.643202	0.620985
-0.121806	0.708321	0.770633	0.876589
-0.167986	0.342085	0.432355	0.677167
-0.149282	0.689733	0.530642	0.853889
0.0191835	0.672621	0.63054	0.868029
-0.237397	0.357272	0.596221	0.610483
-0.107526	0.566524	0.640824	0.871623
0.00130587	0.442625	0.627573	0.289005
-0.0716457	0.298577	0.781926	0.756802
0.0477493	0.386799	0.271537	0.555016
-0.13515	0.428707	0.355988	0.726393
-0.00148234	0.414841	0.415727	0.803004
-0.108385	0.551564	0.508936	0.692177
-0.302505	0.355458	0.22232	0.678934
0.0631799	0.890301	0.702682	0.585435
-0.106616	0.438984	0.852041	0.833048
0.0418825	0.447731	0.29993	0.708929
-0.192559	0.581811	0.546051	0.513572
-0.24967	0.622846	0.364956	0.736317
-0.0305338	0.492258	0.456197	0.536715
-0.202936	0.306369	0.269524	0.740197
-0.101055	0.393353	0.553528	0.775516
-0.0264508	0.377372	0.656909	0.841793
-0.637029	0.463378	0.685377	0.566028
-0.219077	0.563427	0.717319	0.809554
-0.17468	0.612652	0.747125	0.820967
-0.145417	0.623391	0.214405	0.621781
-0.0309163	0.300019	0.484644	0.376237
-0.189811	0.495334	0.279503	0.729077
0.0792606	0.53909	0.435783	0.559024
-0.0708139	0.534436	0.560465	0.740135
-0.133003	0.724733	0.377072	0.545054
-0.0562287	0.741259	0.259986	0.479396
-0.136646	0.774592	0.387167	0.552812
-0.122635	0.788958	0.226287	0.582555
0.0888918	0.363208	0.277546	0.582725
-0.112774	0.75619	0.246053	0.409326
-0.271033	0.702158	0.395088	0.532837
-0.329987	0.651858	0.592758	0.927665
0.0949505	0.849058	0.258973	0.897402
-0.382126	0.831363	0.202957	0.923328
-0.054326	0.877006	0.305406	0.861367
-0.296079	0.762292	0.204354	0.849924
-0.075879	0.762012	0.493665	0.492304
-0.163229	0.628219	0.209068	0.530037
0.00296395	0.794584	0.51932	0.879255
-0.26605	0.60032	0.557424	0.904041
-0.159036	0.651304	0.508448	0.867377
-0.46091	0.77281	0.279419	0.883466
-0.0680036	0.534167	0.681041	0.574487
-0.0808724	0.779732	0.323979	0.638426
-0.173189	0.532157	0.7641	0.680194
-0.393884	0.815547	0.408651	0.834762
-0.2066	0.309852	0.317541	0.845895
-0.0481774	0.586108	0.827455	0.748689
-0.00231187	0.665583	0.30834	0.77219
-0.238568	0.616696	0.473859	0.711393
-0.199466	0.502162	0.393839	0.652096
-0.160062	0.368832	0.417652	0.919381
-0.0556609	0.834024	0.248916	0.871486
0.0614565	0.563005	0.290781	0.516261
-0.400244	0.760152	0.394016	0.845302
-0.181053	0.762278	0.487902	0.769096
-0.317399	0.75849	0.300304	0.849497
-0.132731	0.704597	0.579569	0.762304
0.0612447	0.419961	0.774474	0.698308
-0.368056	0.74779	0.328523	0.814543
-0.365867	0.454839	0.259788	0.52505
-0.153898	0.614501	0.315863	0.792898
-0.129213	0.551637	0.421248	0.709123
-0.203386	0.437011	0.225498	0.567748
0.044721	0.34812	0.474116	0.768675
-0.0337187	0.881611	0.504155	0.889998
-0.0294064	0.807672	0.542524	0.829006
0.0121408	0.534327	0.696469	0.797515
0.193841	0.834764	0.522917	0.840816
0.122882	0.586418	0.62662	0.72477
0.0253274	0.755887	0.503645	0.77391
0.0366526	0.496528	0.526006	0.695609
0.0592003	0.816728	0.277881	0.878822
0.183696	0.389138	0.784761	0.833992
0.268198	0.753804	0.479171	0.848641
0.0669381	0.764373	0.496563	0.858277
-0.0345358	0.867532	0.585427	0.870142
-0.230084	0.687943	0.509827	0.64193
-0.126062	0.793066	0.763332	0.911896
0.00764062	0.323568	0.671632	0.586597
-0.0190825	0.618652	0.73796	0.704678
0.246642	0.549042	0.455972	0.619657
0.0624998	0.489315	0.587344	0.642184
0.117368	0.623336	0.44396	0.62047
0.0138668	0.781699	0.288696	0.739273
0.0142004	0.591125	0.435503	0.64206
0.0878247	0.25115	0.708397	0.721017
-0.0159502	0.598692	0.413005	0.650076
-0.0138177	0.812608	0.566667	0.809958
-0.0832752	0.786804	0.288305	0.852044
0.0933881	0.736726	0.426067	0.791506
-0.116413	0.835242	0.633026	0.891052
0.142545	0.468232	0.387624	0.694892
-0.205757	0.84616	0.455568	0.767998
0.0267322	0.662114	0.805635	0.757294
-0.108876	0.746689	0.328023	0.629185
0.102183	0.78599	0.614189	0.836322
0.133584	0.735741	0.455337	0.6403
0.0442375	0.411293	0.347499	0.605029
0.145721	0.455614	0.244395	0.701738
0.133083	0.814492	0.724755	0.784545
-0.02561	0.757649	0.371817	0.836452
0.0443764	0.623656	0.497777	0.815585
0.0906718	0.409676	0.25187	0.596793
0.441831	0.608426	0.294764	0.545321
-0.186524	0.558695	0.310812	0.667279
-0.0791545	0.650426	0.349996	0.725481
0.119626	0.743037	0.397666	0.504147
0.119916	0.545271	0.373703	0.733995
-0.128675	0.53735	0.233173	0.57766
0.0142788	0.765592	0.588509	0.833167
-0.0187293	0.539064	0.315951	0.790069
-0.077579	0.666869	0.460758	0.671126
0.256838	0.472379	0.500673	0.603617
-0.0598783	0.543755	0.290669	0.726871
0.0682559	0.511663	0.250053	0.565736
0.121745	0.532969	0.248373	0.537199
-0.151252	0.462287	0.282809	0.709988
0.185131	0.737435	0.402508	0.554002
0.122994	0.440586	0.28386	0.59677
0.127378	0.439088	0.418851	0.584453
-0.0984107	0.814077	0.226772	0.839379
-0.0728669	0.593393	0.241584	0.722909
-0.0723447	0.549185	0.406947	0.502892
-0.241567	0.737807	0.346858	0.849882
0.197932	0.555775	0.532226	0.25271
0.191837	0.739607	0.256457	0.695177
-0.0189878	0.406347	0.268835	0.58317
0.260604	0.214685	0.732533	0.664645
0.139017	0.705194	0.524068	0.754978
0.00524084	0.833227	0.746011	0.778559
0.136565	0.68866	0.698841	0.599054
-0.136026	0.874442	0.697571	0.828638
0.00279513	0.817224	0.686629	0.536117
0.00226307	0.836828	0.599306	0.399209
-0.0509567	0.806231	0.69416	0.82898
0.27347	0.457563	0.5417	0.66188
-0.045234	0.577827	0.46627	0.597231
0.299323	0.437686	0.512707	0.618828
0.155681	0.432703	0.560907	0.448474
0.236283	0.513196	0.688673	0.692286
0.36959	0.510356	0.569692	0.616353
-0.131486	0.82932	0.693686	0.809078
-0.236951	0.786558	0.514331	0.792803
-0.00205917	0.284392	0.603104	0.724743
0.0706975	0.732642	0.371711	0.735616
-0.0381137	0.51534	0.631424	0.513071
0.00560442	0.580482	0.585203	0.715679
-0.149659	0.505086	0.254382	0.590999
0.362057	0.468527	0.34432	0.69858
0.310794	0.494197	0.448051	0.692069
-0.153434	0.767926	0.65504	0.715555
0.00166229	0.468639	0.475864	0.320144
-0.00433357	0.290851	0.553405	0.538495
0.137321	0.308545	0.802352	0.547392
-0.0708191	0.754405	0.54568	0.783084
-0.00891881	0.405181	0.377953	0.384304
-0.162189	0.56607	0.708214	0.273594
-0.175021	0.7893	0.622403	0.707404
-0.158094	0.446498	0.470247	0.659622
0.300664	0.379969	0.407067	0.54879
0.0567039	0.340636	0.609926	0.413838
0.0524235	0.65058	0.644736	0.32558
-0.173449	0.7909	0.631847	0.840407
0.0037213	0.312087	0.441815	0.700249
-0.081507	0.346981	0.582874	0.741574
0.0238883	0.646141	0.456567	0.626506
0.0827567	0.257019	0.446764	0.573553
0.110551	0.382419	0.677435	0.53063
0.13416	0.230378	0.618063	0.507294
-0.115098	0.755938	0.508332	0.571048
0.134605	0.590595	0.641948	0.450929
-0.146199	0.738504	0.649272	0.303819
-0.0476873	0.586709	0.631009	0.669658
-0.0190314	0.283368	0.676494	0.610809
0.156307	0.29169	0.703991	0.36204
0.366728	0.362196	0.483532	0.767837
0.108474	0.238175	0.621228	0.697895
0.0578202	0.35795	0.653945	0.727307
0.0607267	0.447549	0.591117	0.39292
-0.209671	0.246128	0.602774	0.667763
-0.216621	0.81345	0.66368	0.76784
-0.101075	0.426172	0.610038	0.382361
0.0322201	0.579756	0.511317	0.545139
-0.304877	0.480165	0.258997	0.484518
0.174615	0.549185	0.537642	0.468263
-0.039275	0.484368	0.627968	0.51035
0.311157	0.449485	0.54282	0.514995
-0.0725787	0.501738	0.563343	0.44654
-0.199478	0.686713	0.386464	0.44619
-0.00166463	0.250532	0.634378	0.489169
0.038713	0.372556	0.522031	0.353487
0.149605	0.395678	0.602703	0.310375
-0.102709	0.571699	0.262975	0.467652
-0.150066	0.385184	0.334089	0.505633
0.0423347	0.416873	0.279476	0.501631
-0.00623093	0.314889	0.636655	0.587598
-0.0212774	0.395727	0.487269	0.474947
-0.194036	0.768502	0.284177	0.411642
-0.269531	0.345364	0.575938	0.604289
-0.0345092	0.645899	0.327006	0.553292
-0.285307	0.513381	0.542602	0.363526
-0.156487	0.719716	0.401512	0.429961
0.145219	0.488382	0.289817	0.46121
-0.261604	0.723095	0.32266	0.452972
-0.204463	0.728331	0.45482	0.293877
0.0388956	0.591999	0.666194	0.296667
-0.225872	0.263227	0.477112	0.480315
0.00537638	0.687115	0.584069	0.461793
-0.330392	0.447985	0.51586	0.542175
0.0106163	0.427651	0.667733	0.536595
-0.272578	0.382945	0.52331	0.592281
-0.277763	0.375301	0.444623	0.558958
0.0650867	0.738917	0.463652	0.255208
0.0804304	0.394584	0.380117	0.733838
0.15433	0.633582	0.277583	0.456595
0.206894	0.331113	0.315451	0.736749
0.199468	0.332289	0.580504	0.410468
-0.0461925	0.256427	0.279293	0.667154
-0.10701	0.403813	0.379106	0.514367
0.178437	0.46537	0.423454	0.628157
-0.00625908	0.259349	0.42891	0.497112
-0.076896	0.281929	0.555811	0.565727
0.406079	0.311727	0.662841	0.325422
0.201357	0.409088	0.438376	0.451873
0.167254	0.366277	0.547239	0.576543
-0.144943	0.634572	0.54021	0.426132
-0.252407	0.69992	0.476563	0.748087
0.147021	0.303181	0.642459	0.325671
0.0101667	0.282738	0.349757	0.644907
-0.0110921	0.427056	0.50209	0.54993
0.111314	0.514123	0.574078	0.354265
0.126955	0.480382	0.495278	0.317629
-0.0195662	0.309398	0.454671	0.568798
-0.118812	0.500379	0.567633	0.411135
0.00737968	0.363903	0.389659	0.393122
0.0366409	0.300506	0.761673	0.302744
0.0735839	0.256365	0.682525	0.519591
-0.0795253	0.238409	0.24091	0.614759
0.137386	0.28575	0.406865	0.647604
0.106069	0.332392	0.405602	0.380509
0.158691	0.269962	0.747434	0.424255
-0.0649116	0.398816	0.640031	0.601581
-0.138608	0.562339	0.549322	0.548402
-0.271167	0.340666	0.358096	0.48117
-0.0265908	0.329822	0.656383	0.311863
-0.0851984	0.347736	0.495339	0.402663
0.017856	0.32972	0.757348	0.324454
0.108996	0.760126	0.564549	0.434165
0.0881703	0.585099	0.386585	0.606472
-0.0225952	0.22375	0.677572	0.442208
-0.0731473	0.296957	0.403376	0.41167
0.0100935	0.497374	0.313712	0.56307
0.126656	0.344994	0.642211	0.262388
0.223823	0.666743	0.539223	0.204209
-0.0224073	0.354689	0.705431	0.512702
0.112004	0.51178	0.498788	0.43392
-0.164758	0.251842	0.607867	0.58594
-0.29075	0.574333	0.578033	0.298664
0.0435434	0.451874	0.610144	0.613906
0.0661868	0.424815	0.661691	0.218314
-0.178671	0.324304	0.504322	0.36827
0.093972	0.338849	0.494562	0.318038
-0.142405	0.296814	0.685695	0.371915
-0.437433	0.573877	0.716242	0.624669
-0.196417	0.603281	0.252182	0.513218
-0.144705	0.497699	0.486566	0.627862
-0.0634391	0.307527	0.492793	0.474564
0.0834571	0.294444	0.813378	0.662095
-0.0576632	0.596025	0.346886	0.560478
-0.14727	0.223981	0.324664	0.731438
0.165202	0.126265	0.795087	0.717527
-0.153202	0.194376	0.671159	0.631002
-0.202891	0.0972256	0.632874	0.785778
-0.3449	0.625514	0.866373	0.900371
0.227028	0.78613	0.29168	0.826955
0.356643	0.792946	0.441588	0.80745
0.0736828	0.765999	0.321736	0.853333
-0.18554	0.768565	0.243555	0.679665
-0.159943	0.587656	0.576259	0.647694
-0.266772	0.494648	0.749643	0.851875
0.182301	0.697054	0.28942	0.782091
0.307239	0.762464	0.310985	0.828868
-0.0222226	0.812971	0.260361	0.795922
-0.206612	0.779078	0.462308	0.821856
0.0533747	0.339829	0.469354	0.641452
0.221515	0.75911	0.282865	0.592187
0.0310906	0.644057	0.328783	0.8649
-0.204705	0.232461	0.481414	0.78113
-0.307215	0.399627	0.673638	0.777527
0.216771	0.772288	0.46703	0.852331
-0.0593533	0.673706	0.232686	0.720512
0.0547714	0.544593	0.393259	0.822805
0.176767	0.739538	0.268017	0.763002
-0.0672519	0.61715	0.484228	0.536415
-0.0730553	0.406855	0.41773	0.818337
-0.0401112	0.297593	0.493092	0.877449
0.148922	0.292857	0.608974	0.501767
-0.326213	0.689322	0.807357	0.544246
-0.280428	0.550076	0.401027	0.614604
-0.318562	0.488231	0.362908	0.569986
-0.30615	0.730464	0.798248	0.346404
-0.193925	0.705609	0.764314	0.323122
-0.29547	0.697375	0.797223	0.259436
-0.256604	0.624838	0.331348	0.390678
-0.354828	0.810831	0.284528	0.612891
-0.286786	0.391378	0.269682	0.473217
-0.226562	0.527693	0.324401	0.673197
-0.243279	0.668767	0.778773	0.317553
-0.406944	0.725598	0.527619	0.378519
-0.220837	0.552379	0.583289	0.422719
-0.0844554	0.654111	0.687095	0.529689
-0.0632743	0.541605	0.285094	0.533994
-0.258902	0.420763	0.56644	0.433872
0.000274011	0.680318	0.368143	0.450511
-0.303987	0.50801	0.2748	0.617845
-0.349806	0.461343	0.353463	0.451892
0.206705	0.463312	0.270687	0.736987
-0.208307	0.412988	0.245986	0.668997
0.381413	0.562579	0.315163	0.757027
0.165281	0.51895	0.265242	0.564286
-0.0206538	0.534411	0.329635	0.695469
0.417372	0.662292	0.333822	0.443535
0.285239	0.549227	0.381964	0.470778
0.301095	0.35	0.399815	0.554642
-0.158776	0.539517	-0.0501222	0.531754
-0.0315116	0.346993	0.174419	0.524766
-0.12782	0.350641	-0.00286589	0.552681
-0.0165808	0.380289	0.173236	0.50211
-0.178359	0.576252	0.058881	0.844039
-0.116498	0.534608	-0.375717	0.850095
-0.0903936	0.268873	-0.0450241	0.795511
-0.32888	0.399469	0.0719783	0.743423
-0.076181	0.558922	-0.189461	0.83886
-0.238312	0.515112	0.0664022	0.76054
-0.215535	0.526332	-0.0687883	0.813188
-0.139332	0.46192	-0.275891	0.731369
-0.244814	0.753337	-0.15815	0.749336
-0.422337	0.544217	-0.326653	0.64633
-0.0914225	0.468532	0.000209881	0.797075
0.118235	0.280727	0.22871	0.53564
-0.0836567	0.785963	0.181305	0.520478
-0.311689	0.344373	0.164214	0.731925
-0.372611	0.741643	0.101144	0.644103
-0.110014	0.527833	-0.0931467	0.663912
-0.0936412	0.576885	0.077469	0.677136
-0.198302	0.366871	-0.0410327	0.530165
-0.00479337	0.394265	0.00824372	0.631356
0.132709	0.474789	0.0859094	0.676782
-0.409933	0.689364	-0.0490022	0.645264
-0.247829	0.441226	-0.106902	0.669809
-0.0639061	0.456284	-0.277201	0.66813
-0.242188	0.71786	-0.215661	0.661631
-0.320364	0.66247	-0.506871	0.637768
-0.112705	0.493035	-0.265606	0.743068
-0.147056	0.376293	0.158205	0.529056
0.0145391	0.626235	-0.266051	0.605974
-0.0853738	0.0868492	0.00214623	0.659612
-0.219376	0.553618	-0.036082	0.566178
-0.186449	0.481943	-0.0586331	0.788305
-0.0869468	0.391593	0.0813939	0.548456
-0.366565	0.665965	-0.160976	0.647811
-0.0521856	0.418489	0.192948	0.599659
-0.318397	0.721751	-0.0452855	0.622362
-0.097593	0.54994	-0.391816	0.6314
0.0582201	0.391	0.0478513	0.704108
-0.258519	0.908339	0.079282	0.768852
-0.229917	0.863001	-0.0772851	0.719914
-0.0737626	0.234118	-0.00475648	0.549808
-0.172513	0.85399	0.148988	0.835716
-0.18599	0.550417	-0.0355221	0.697107
0.0127036	0.883331	0.0776075	0.875853
0.0583923	0.548906	-0.256671	0.496803
-0.250103	0.763675	0.172188	0.561747
-0.354225	0.786493	0.128898	0.863925
0.098162	0.372703	0.149401	0.540344
0.0156932	0.601161	-0.0686398	0.710413
0.031883	0.682445	-0.192612	0.588674
-0.0722578	0.615825	0.128332	0.575473
-0.0905769	0.865923	0.0293012	0.768487
-0.202014	0.83954	-0.0166212	0.659069
0.0714096	0.323865	-0.162322	0.553814
0.0953871	0.347878	0.081189	0.536382
0.119252	0.697041	0.161046	0.591372
0.0465349	0.867434	-0.113976	0.879786
0.0535548	0.747887	0.174959	0.840458
-0.0107996	0.754428	-0.158968	0.712028
-0.0665641	0.623774	-0.425944	0.614397
0.0951465	0.66994	-0.0287395	0.463568
0.0746283	0.518056	-0.284782	0.528822
0.0103019	0.758907	0.192779	0.804454
-0.188661	0.232899	-0.0549193	0.535464
-0.0455812	0.524302	0.0487255	0.799434
-0.237154	0.300041	-0.178592	0.638486
-0.0985399	0.577663	-0.489975	0.849146
-0.143372	0.215086	0.0115929	0.478681
-0.0983753	0.512549	-0.070591	0.554379
-0.189857	0.793411	0.109706	0.543324
-0.237929	0.540827	-0.400871	0.632827
-0.276498	0.407924	-0.202868	0.442944
-0.217048	0.545944	0.0874209	0.688322
-0.105017	0.432232	0.198535	0.681474
-0.218043	0.459919	-0.246845	0.768345
0.100138	0.857594	0.108425	0.687307
-0.0769314	0.574177	0.0429958	0.588975
0.00619692	0.392391	-0.107373	0.601828
-0.0968738	0.795707	-0.493164	0.547716
-0.0245374	0.437419	0.0108147	0.512766
-0.0387119	0.886274	0.137601	0.858419
0.0721099	0.433521	-0.210861	0.726851
-0.0621768	0.509381	-0.0876132	0.716794
0.0308383	0.528647	0.138623	0.615921
-0.358323	0.409683	-0.0566375	0.576577
-0.0878688	0.508636	-0.217316	0.660327
-0.206004	0.283045	-0.0985642	0.776713
-0.334834	0.679605	-0.468139	0.591117
0.064533	0.495985	-0.22397	0.616604
0.0377315	0.1821	0.0406269	0.5213
-0.0545203	0.729747	-0.518825	0.70364
0.318602	0.187529	-0.118431	0.746325
0.0973922	0.403469	-0.136666	0.581534
-0.216016	0.275755	-0.0172756	0.604655
0.0100115	0.423301	-0.208529	0.622957
-0.272612	0.302435	0.00266979	0.479879
-0.0288407	0.306774	0.0393661	0.764343
0.0591676	0.697538	-0.277565	0.796616
-0.0929346	0.765487	-0.024779	0.906073
0.483243	0.870227	-0.155771	0.342665
0.106163	0.417369	-0.143352	0.712503
-0.0986215	0.690139	-0.13631	0.805508
-0.0492879	0.866866	-0.293669	0.9265
-0.11685	0.861947	-0.122743	0.931212
0.0112195	0.715769	0.0186601	0.715263
0.0676062	0.543567	0.0310884	0.700119
0.165842	0.569022	-0.122601	0.677072
0.0254542	0.727606	0.101156	0.745712
-0.00763196	0.776576	-0.179756	0.884974
-0.149844	0.905793	-0.268154	0.895093
0.144019	0.526868	-0.193134	0.313517
-0.24749	0.878604	-0.349961	0.881721
-0.246868	0.859156	-0.392639	0.899559
0.0704773	0.273563	-0.102221	0.691883
0.321264	0.886463	0.0261983	0.812696
0.0514337	0.569416	-0.203256	0.750272
0.0297998	0.832208	-0.122293	0.881701
0.316824	0.300455	-0.159357	0.640202
-0.0137985	0.881463	0.0336686	0.81856
0.11439	0.488351	-0.334641	0.79419
0.412998	0.817824	0.00206408	0.72383
-0.1991	0.835899	-0.205693	0.804252
0.00295748	0.689088	-0.302648	0.683036
-0.255513	0.82336	-0.110809	0.873246
0.15117	0.5547	-0.219726	0.395351
0.0283402	0.690361	0.20866	0.731326
0.267468	0.374154	-0.138423	0.733624
0.627975	0.774646	-0.389277	0.775961
-0.200043	0.853296	-0.258897	0.837894
0.208704	0.338019	-0.17514	0.795624
0.29018	0.576902	-0.109889	0.321893
-0.0192404	0.338382	-0.192266	0.807159
0.0693756	0.410694	-0.164805	0.473995
-0.0524431	0.748605	-0.116532	0.743379
0.220664	0.747222	0.0685628	0.750005
0.384953	0.609881	-0.197974	0.730921
-0.143107	0.361692	-0.00418959	0.595094
0.0722469	0.531731	-0.00964333	0.538194
0.222972	0.758474	-0.258773	0.40014
0.169897	0.475902	0.153832	0.601603
0.161469	0.235468	-0.0284728	0.701742
0.145535	0.44017	-0.0754808	0.705493
0.0955195	0.744745	0.00146024	0.84431
0.100776	0.38509	-0.0440602	0.633587
0.343158	0.553205	0.0585417	0.707488
0.179585	0.815444	-0.307957	0.863654
-0.0467719	0.759202	-0.0438034	0.862277
0.00977159	0.310133	-0.160053	0.534201
0.135399	0.424479	-0.256928	0.702536
0.185078	0.834166	0.0315186	0.810503
0.337141	0.704691	-0.239031	0.235565
-0.0829875	0.33609	-0.166806	0.665795
0.227139	0.543664	-0.189428	0.739097
0.289722	0.68813	0.214142	0.758185
-0.0998303	0.771058	-0.0389474	0.877756
0.0269639	0.290737	-0.164308	0.626014
-0.0233555	0.316244	0.1227	0.705884
0.0261755	0.820383	0.0344545	0.852997
-0.0975962	0.647484	0.11654	0.731484
0.0879299	0.336316	0.135166	0.637656
0.071358	0.707902	-0.0356068	0.454878
-0.0751215	0.771927	-0.147143	0.863676
0.15536	0.647697	-0.0879411	0.667777
0.155571	0.666546	0.0564737	0.706685
0.172918	0.650327	-0.0364016	0.774951
-0.201204	0.766142	0.186755	0.848565
-0.0423155	0.318556	-0.0772227	0.670146
0.0844628	0.197769	-0.0305677	0.536625
0.295657	0.301079	-0.0138317	0.746249
-0.0295353	0.578736	-0.108292	0.39993
0.0231614	0.489929	-0.115386	0.757947
-0.0699251	0.6788	-0.0885975	0.840065
-0.0347768	0.666612	0.212847	0.827088
0.231834	0.651692	-0.240808	0.447741
0.0144086	0.857054	-0.384641	0.839732
-0.303112	0.272305	0.0956459	0.552152
0.0387099	0.414405	-0.2233	0.593751
0.00359809	0.208113	0.0317409	0.474585
-0.0305535	0.567624	-0.126181	0.705515
-0.180344	0.807898	-0.166513	0.880557
0.164711	0.739973	0.053751	0.743128
0.223908	0.307914	0.224697	0.624454
0.276411	0.423473	-0.100034	0.594833
0.182713	0.265691	-0.0719389	0.626995
0.0365174	0.493976	0.209347	0.753386
0.0536292	0.399864	0.0413111	0.628909
0.0580645	0.464117	0.00393945	0.526393
-0.202404	0.362974	0.146359	0.731166
0.086092	0.386646	0.18978	0.633529
0.203272	0.565606	0.0740303	0.734742
-0.236339	0.555881	0.147484	0.565415
0.0516938	0.43821	-0.213629	0.620636
0.251826	0.736629	-0.203359	0.218134
0.114691	0.448546	0.0949894	0.539083
0.0974124	0.321413	-0.139145	0.529395
0.024911	0.25325	0.175127	0.509577
0.0923807	0.808631	0.010201	0.637621
0.0184447	0.238915	-0.169912	0.846613
0.19678	0.752914	-0.185492	0.876285
0.0439795	0.77313	-0.368422	0.817035
0.00562129	0.821425	-0.626128	0.661697
0.059912	0.696625	-0.0671562	0.628109
0.0638795	0.400202	-0.12666	0.683542
0.00315649	0.477825	0.0500831	0.708535
0.106105	0.4324	-0.0508345	0.626426
-0.150063	0.79915	-0.331936	0.535942
0.244575	0.556959	-0.165972	0.611093
-0.0734685	0.308182	-0.236384	0.856472
0.0170637	0.531821	-0.023696	0.63825
0.314129	0.545157	0.0798301	0.740264
0.0758032	0.36424	0.124611	0.688064
0.0880959	0.612954	0.075555	0.548551
0.240067	0.520398	0.0720577	0.52433
0.272368	0.404466	-0.00682455	0.512794
-0.132401	0.525992	-0.286158	0.669737
-0.0197797	0.76321	-0.309863	0.782821
-0.0254027	0.718438	-0.452398	0.797649
0.151372	0.798245	0.0398532	0.648073
-0.0691869	0.289798	-0.218866	0.823637
-0.0294534	0.773934	0.0776969	0.81137
0.195727	0.739347	-0.406192	0.802629
-0.0802954	0.444436	-0.262676	0.803431
-0.0585958	0.619852	-0.426191	0.545225
-0.0524137	0.201341	-0.0327234	0.660613
0.155164	0.769505	-0.14528	0.861648
0.223226	0.7379	-0.259327	0.828601
0.240459	0.656812	-0.51062	0.764656
0.180967	0.354443	-0.098152	0.724187
0.109885	0.680526	-0.00188621	0.68709
0.155749	0.770771	-0.184664	0.845916
0.118296	0.434257	-0.307706	0.781844
-0.0214142	0.466641	-0.0793175	0.774796
-0.203573	0.552214	-0.366395	0.649439
0.0345425	0.397614	-0.177745	0.492309
0.005547	0.62215	-0.249549	0.786208
0.0578526	0.390251	0.125094	0.771426
0.0732211	0.356494	0.103711	0.566733
0.0195151	0.544525	-0.246937	0.86176
0.0340522	0.580926	-0.200278	0.79761
-0.100448	0.399929	0.150756	0.616489
0.0357518	0.678737	0.110359	0.630117
0.0795593	0.393136	-0.0213421	0.620319
-0.04708	0.464875	-0.149658	0.798992
0.142281	0.345007	0.0914841	0.556583
0.25285	0.558118	-0.146969	0.700448
0.0482374	0.658503	0.0874388	0.75754
0.0289419	0.483457	-0.0510059	0.674139
0.125903	0.222021	0.0546116	0.67328
-0.0787271	0.173383	-0.0270776	0.550987
0.275128	0.475662	0.021623	0.653567
0.00302724	0.442943	-0.1123	0.397403
0.0257526	0.556924	0.171864	0.72322
0.136912	0.684615	0.0604239	0.725205
0.112952	0.635041	0.155602	0.528409
-0.253279	0.44215	-0.274348	0.706576
0.0546655	0.39149	-0.0312639	0.677824
0.00496743	0.408811	-0.14198	0.674798
-0.0821088	0.724637	0.180788	0.812273
0.141884	0.411324	-0.0674887	0.585554
-0.110559	0.488899	-0.189574	0.550366
0.0267644	0.398259	0.0574372	0.64696
-0.00302202	0.7306	-0.204491	0.651495
-0.00424919	0.7	0.165877	0.781706
0.226654	0.613988	0.175476	0.583692
-0.234256	0.688257	-0.0514493	0.636023
0.0839096	0.556037	0.171278	0.449152
-0.183158	0.498755	0.189362	0.655144
-0.143682	0.316279	0.205233	0.616039
-0.0561415	0.68286	-0.0859796	0.730153
-0.1055	0.739147	0.120918	0.687951
-0.0902468	0.275921	0.16846	0.616855
0.209842	0.518236	0.173947	0.568755
-0.391548	0.819433	-0.667589	0.75506
0.0134627	0.613604	-0.284286	0.468867
-0.198955	0.709409	-0.479897	0.622525
-0.113731	0.741405	-0.397702	0.576995
0.181196	0.585793	-0.103399	0.522889
0.112333	0.593964	0.0354912	0.671512
0.137343	0.621302	-0.00190835	0.658973
0.161009	0.375331	-0.150615	0.744879
0.151915	0.585084	0.025055	0.692671
0.0502594	0.312396	-0.189537	0.701727
0.118419	0.541044	-0.218383	0.6835
0.138351	0.510583	-4.67357e-05	0.538238
0.0631999	0.599601	0.144569	0.665313
0.190637	0.458079	-0.120911	0.676132
0.0205956	0.425459	-0.0277808	0.67513
-0.11772	0.101915	-0.0711801	0.746055
0.231296	0.226457	0.0495694	0.548969
0.0318816	0.416149	-0.0541864	0.689264
0.110959	0.65248	-0.157854	0.507287
0.180058	0.34562	0.128693	0.583564
0.200879	0.434429	-0.149755	0.645315
-0.145661	0.609461	-0.117074	0.431548
-0.00633505	0.336074	0.0612888	0.564516
0.184398	0.304008	-0.103908	0.446
0.218721	0.453499	0.108598	0.687566
0.201244	0.356197	-0.075291	0.521911
0.0908998	0.186361	0.0428758	0.598971
0.118901	0.291106	0.00134009	0.487558
-0.0194828	0.189581	-0.0252252	0.484258
0.0800488	0.377875	0.0832087	0.451557
-0.0629822	0.249814	-0.0228121	0.482941
-0.283383	0.380923	-0.113682	0.505059
0.0314134	0.546799	0.0976139	0.443561
-0.166885	0.488286	0.0657151	0.484975
-0.0711163	0.559359	0.111903	0.526526
-0.234134	0.542617	-0.217961	0.472083
-0.114137	0.646298	-0.284517	0.474954
-0.0877991	0.329144	-0.12722	0.650245
-0.0857524	0.290073	0.172103	0.669895
0.119395	0.767106	-0.119716	0.451603
0.17796	0.765997	0.210583	0.822372
0.188711	0.726766	0.083648	0.865159
0.354209	0.371933	0.141331	0.555946
0.214166	0.131378	0.0655389	0.689636
0.129138	0.681821	0.111662	0.738027
0.139989	0.49054	0.169374	0.77344
0.269672	0.402629	0.0751617	0.481037
0.00635944	0.304318	0.0723676	0.742198
-0.106461	0.76419	0.117471	0.794028
-0.0213583	0.408301	0.144599	0.760569
0.155345	0.506577	-0.150128	0.641602
-0.0410895	0.639582	0.0553084	0.738242
-0.00895577	0.353976	-0.163222	0.844474
0.122935	0.560451	-0.0603817	0.832527
0.256371	0.422404	-0.014681	0.891097
0.0795211	0.582297	-0.0724119	0.527643
0.0508415	0.386163	-0.0849591	0.776754
0.110628	0.488742	0.153381	0.80647
0.273913	0.487886	-0.165944	0.492342
0.159446	0.508494	0.0465633	0.606164
-0.206781	0.540361	0.0846416	0.795185
0.21639	0.743432	-0.119551	0.454398
0.19622	0.75972	-0.114856	0.587683
-0.15116	0.478067	-0.0555613	0.680783
0.150388	0.617127	-0.16761	0.820325
0.269579	0.753708	0.1519	0.621256
0.544249	0.483241	-0.225174	0.719851
0.150525	0.490405	-0.350008	0.744984
0.0289357	0.504152	-0.324822	0.561017
0.221389	0.594466	-0.0907855	0.587493
0.257143	0.446954	-0.171653	0.551749
0.0400352	0.675266	0.189247	0.445071
0.0799207	0.749999	0.00635623	0.709325
0.319543	0.676684	-0.200074	0.695461
0.267389	0.30342	0.194891	0.558658
0.115613	0.515078	-0.323169	0.567591
0.185197	0.811982	-0.426235	0.860652
0.173192	0.208808	-0.0546431	0.753045
0.20967	0.407902	-0.126874	0.350158
-0.136641	0.443853	0.0394256	0.735033
0.110793	0.601741	-0.153059	0.667844
0.0513677	0.314526	0.0488097	0.590951
0.0495487	0.626489	-0.315689	0.753184
-0.225915	0.421433	0.0971295	0.565956
0.127412	0.59258	0.193766	0.811685
-0.0446954	0.140119	-0.00474081	0.648673
-0.279799	0.452823	0.0371988	0.609692
-0.443318	0.448315	0.0963211	0.584519
0.153691	0.400255	-0.018427	0.456917
-0.160453	0.491222	0.131944	0.636916
0.0176341	0.461079	0.0890887	0.744331
0.0555641	0.457382	0.0045371	0.756271
0.0107218	0.301003	0.0408537	0.831025
-0.296589	0.47902	-0.25875	0.419578
-0.152504	0.697808	-0.0427628	0.399659
-0.140869	0.142109	-0.0274335	0.72565
-0.227209	0.525973	0.200055	0.533726
-0.201485	0.532771	-0.0194698	0.446407
-0.363238	0.677533	-0.262013	0.580447
-0.316524	0.625658	0.0783843	0.519712
-0.351753	0.510859	-0.243751	0.439062
-0.0137916	0.430515	0.183266	0.572683
0.134206	0.656509	-0.491968	0.707901
-0.402923	0.610309	0.179217	0.588891
-0.299331	0.63504	-0.0990323	0.580008
-0.0158788	0.398297	-0.237569	0.707367
-0.269023	0.547596	0.090532	0.636716
-0.00420442	0.333435	-0.0683237	0.653756
-0.0226307	0.5456	-0.316632	0.466182
-0.100959	0.599406	-0.205147	0.360934
-0.121733	0.744038	0.0579284	0.476608
-0.398466	0.49858	0.101346	0.663349
-0.345012	0.696147	0.130717	0.535047
0.183991	0.706199	-0.247955	0.50679
0.335103	0.395292	0.218025	0.66219
0.101886	0.162669	0.000196874	0.532061
0.141122	0.287199	0.0709019	0.484109
0.0524225	0.159951	-0.0527514	0.574768
0.0541416	0.638507	-0.0400488	0.604074
0.0969211	0.135135	0.0196465	0.519658
0.0928229	0.520945	0.11152	0.742508
0.0967066	0.48462	0.0745819	0.54921
-0.112616	0.384569	-0.0177772	0.498146
-0.0911263	0.672319	0.134202	0.521131
-0.176135	0.553895	0.000572045	0.414904
0.248819	0.688476	-0.149316	0.466085
0.350604	0.569666	-0.354262	0.536743
0.330268	0.679509	-0.16969	0.525901
0.248224	0.563787	0.101877	0.535909
0.0275119	0.0878184	0.37005	-0.507388
0.000910177	0.0468543	0.246638	-0.284177
0.1762	0.129191	0.315029	-0.448649
-0.173551	0.0513649	0.340765	-0.151163
-0.00351592	0.0370877	0.464777	-0.00753042
-0.161821	0.358342	0.355435	-0.183715
0.0128491	0.454772	0.463045	-0.0475692
0.0531791	-0.216784	0.577612	-0.326759
0.0662609	-0.179363	0.588526	-0.128859
-0.204432	0.0268242	0.313943	-0.0763225
-0.0309049	-0.0202937	0.653434	-0.585444
0.054908	-0.110418	0.717655	-0.251486
0.0970298	-0.169377	0.569077	-0.386012
0.0397478	-0.125466	0.590451	-0.30111
-0.0813747	-0.158241	0.388526	-0.112104
-0.218846	0.128284	0.622977	-0.502255
-0.184394	0.120856	0.457393	-0.0496811
-0.00663484	0.521751	0.671234	-0.130801
0.000187128	0.673782	0.754167	-0.0396719
-0.0036135	0.546961	0.846255	0.119173
0.0535371	0.0443832	0.401943	-0.00696197
0.0123814	0.155887	0.287532	-0.0363391
0.315946	-0.196542	0.357245	-0.011547
-0.0400443	0.0711071	0.241381	-0.26617
-0.258447	0.206542	0.471017	0.0728132
0.0491495	-0.0159948	0.38603	-0.061617
0.0106258	0.220337	0.302756	-0.108583
-0.387828	-0.246845	0.715379	-0.092367
0.000691639	0.302027	0.255042	-0.381249
0.392433	0.332876	0.383764	0.119385
-0.274554	-0.179165	0.553833	-0.135831
-0.149692	0.217371	0.477179	-0.108377
0.569102	0.199045	0.470092	-0.536922
0.140101	-0.0528089	0.505219	-0.0137269
0.119263	0.504751	0.539128	-0.036814
0.0568077	0.0170828	0.271706	-0.19463
0.162979	0.0396229	0.313964	-0.259733
0.217097	0.195395	0.613126	0.0365663
-0.040869	0.129927	0.546656	0.0873597
0.0371761	0.524286	0.320758	-0.176327
-0.0706829	0.0795808	0.637924	-0.077423
0.57394	0.187619	0.360881	-0.41197
-0.313792	0.307359	0.564158	-0.14099
0.0802119	-0.207643	0.548799	-0.103187
0.00274655	0.191505	0.584237	-0.251595
-0.110121	-0.0215453	0.555983	-0.267934
0.125313	-0.014108	0.599726	-0.40784
0.521737	0.292579	0.41361	-0.433516
-0.0911764	-0.0421614	0.449425	-0.161181
-0.0475696	0.804769	0.625022	-0.180523
0.0494953	0.25266	0.501962	-0.100855
-0.122594	-0.219302	0.481735	-0.150468
0.133547	0.112263	0.653042	-0.523247
0.0832922	0.497728	0.349997	-0.290367
0.160672	0.365043	0.660737	-0.343215
0.207332	0.314927	0.605388	-0.156383
0.23731	0.353638	0.559349	0.162533
0.0571603	0.577156	0.541459	-0.482907
0.098071	0.167613	0.501986	-0.0646844
-0.0743181	-0.0550993	0.528774	-0.308618
-0.238175	0.334161	0.327073	-0.2716
0.134441	-0.0132719	0.654358	-0.458155
0.0631304	0.037098	0.445697	0.0489447
0.118387	0.423575	0.59244	-0.0567325
0.189222	0.0398991	0.597235	-0.226969
0.349439	-0.096649	0.580545	-0.234537
-0.147374	-0.114221	0.723063	-0.199433
0.14298	0.119643	0.399077	0.0981417
0.249017	0.385675	0.568481	-0.0579779
-0.0172529	0.416697	0.512967	-0.042532
0.148492	0.0813478	0.600914	-0.33688
0.215587	0.300884	0.567814	-0.227069
0.275569	0.433547	0.592403	0.059465
0.223034	0.325345	0.448987	0.0324536
-0.0056384	-0.167689	0.494253	-0.0241669
-0.348761	0.210183	0.552578	-0.379779
0.0695102	0.365821	0.364778	-0.493054
0.00392485	0.174219	0.373542	-0.396308
0.110616	0.0843284	0.521495	-0.454377
0.245302	0.088157	0.591486	-0.0892788
-0.0884547	-0.0678333	0.299959	-0.400843
-0.0417785	-0.0615432	0.334247	-0.226355
-0.191459	-0.17312	0.500788	-0.1185
-0.17385	-0.101911	0.650147	-0.0625906
-0.0191162	0.350219	0.414439	-0.119865
0.386879	0.230033	0.280885	-0.013774
-0.0484161	0.00404875	0.314101	-0.0447881
0.258704	-0.0833125	0.572668	-0.00537294
0.0818891	-0.066258	0.374198	-0.0483489
-0.431068	-0.286654	0.654192	-0.122359
0.187897	0.00446087	0.547806	-0.274116
-0.00272957	-0.0190416	0.408734	-0.389108
-0.103504	-0.0108897	0.331414	-0.166808
0.110175	0.033496	0.301257	-0.0493663
0.113836	-0.0726966	0.569465	-0.163462
-0.0544017	0.313108	0.583289	0.121527
-0.19021	-0.165801	0.464431	-0.0808162
0.275593	-0.02537	0.641535	0.120057
0.160838	0.0464295	0.496588	-0.294601
0.0346142	0.0579536	0.412678	-0.235286
-0.0581918	0.606303	0.704956	-0.0840288
0.0206721	0.0963424	0.339285	-0.102635
0.016184	0.18757	0.461822	-0.000453068
0.0294436	0.205535	0.551494	-0.303214
0.543894	0.181139	0.555973	-0.44613
0.103679	0.168824	0.203326	-0.625453
0.0642867	-0.117123	0.546395	-0.29502
-0.266041	0.354027	0.394426	-0.121895
0.12157	0.0418763	0.524005	-0.201184
0.201433	0.116584	0.477579	-0.236327
0.169693	0.170727	0.494639	0.125415
0.126768	-0.093678	0.437694	-0.160022
-0.020716	0.0882904	0.608419	-0.538107
0.128042	0.216212	0.542008	-0.101411
0.361573	0.152477	0.414018	-0.168141
0.360431	0.250386	0.400653	0.162112
0.16301	-0.00323275	0.532437	-0.50299
0.341427	-0.0343135	0.331515	-0.070487
0.0670789	-0.0522249	0.493496	-0.371725
0.255439	0.106091	0.366024	0.0475222
0.368737	-0.224721	0.625981	0.00582223
0.0444497	-0.0692324	0.606521	-0.252108
0.402103	0.112437	0.464087	0.166359
0.268152	0.396168	0.1747	-0.156603
0.0880971	-0.205148	0.738227	-0.181222
0.210575	0.272963	0.233305	-0.427003
0.334787	-0.00268588	0.420539	-0.139492
0.0826496	-0.0714317	0.501528	0.0159527
0.318835	0.149565	0.499627	-0.127517
-0.0257648	-0.22556	0.545733	-0.152792
-0.0530249	-0.0644988	0.315076	-0.0645557
0.110292	-0.0757497	0.741087	0.048874
0.639671	0.0141419	0.511935	-0.0327479
0.0933059	0.531442	0.730586	-0.376952
0.313048	0.519996	0.687819	0.0582293
0.268291	0.263326	0.630102	0.0140355
0.279495	0.311053	0.338767	0.0384804
0.360027	0.209332	0.624875	-0.158813
0.503473	0.0281186	0.478534	-0.0769915
0.195397	0.273971	0.364649	0.105948
0.358338	-0.133352	0.51944	0.00261806
0.22225	0.178121	0.648658	-0.0416342
0.08493	0.198467	0.269153	-0.0438182
0.119834	-0.20081	0.688629	-0.23435
-0.0500751	0.156184	0.672689	-0.177563
0.0614289	0.116036	0.230746	0.037037
0.115049	0.532478	0.518821	-0.34113
-0.161479	0.56253	0.367081	-0.487846
0.418965	0.381251	0.615838	0.0893282
-0.0116702	0.434386	0.506623	-0.313938
-0.0132508	0.161444	0.300021	-0.236428
0.144793	0.273963	0.306045	-0.276259
0.411286	0.225833	0.441095	-0.00954792
0.255195	0.490912	0.669749	0.0274418
-0.188488	0.29608	0.752216	-0.0905902
-0.0152718	-0.0334911	0.581325	-0.0467329
0.406255	0.227797	0.496773	-0.0780375
0.150737	-0.0750745	0.381988	-0.117342
-0.290391	0.653879	0.541401	-0.370522
0.170371	-0.114884	0.34536	-0.0582851
-0.224124	0.650293	0.276683	-0.770652
0.210897	0.257159	0.512673	-0.196714
0.250898	0.455394	0.722618	-0.0357593
0.229016	0.413015	0.716234	-0.0169056
-0.0349178	-0.00941598	0.723222	-0.167235
-0.0969529	0.0257477	0.268171	-0.0286353
-0.0669395	0.410255	0.667732	-0.312433
0.290373	-0.110721	0.36995	-0.151844
0.0823049	0.453333	0.384408	-0.217135
-0.176512	0.00936701	0.734121	-0.282129
-0.0663609	0.00480132	0.649557	-0.187087
0.41437	0.281564	0.431681	0.186029
0.170001	0.00247645	0.596281	-0.03849
-0.214089	0.11478	0.692795	-0.0503779
0.166957	0.414054	0.338735	-0.178513
-0.114845	0.351217	0.561398	-0.162875
0.395603	0.297241	0.650576	-0.0460588
0.0970862	0.045563	0.298239	-0.129274
-0.292034	-0.204924	0.429533	-0.19616
-0.0015393	0.639647	0.316173	-0.654475
0.0664505	0.0154572	0.340811	-0.0624003
0.290271	0.0124727	0.255027	-0.145954
-0.0565858	0.219909	0.580872	-0.300394
-0.00669894	0.0392574	0.633358	-0.0815114
-0.0838198	0.242637	0.554832	-0.291698
-0.199874	0.0600461	0.286914	0.000609049
0.068249	0.0777893	0.292719	-0.0307315
-0.109095	-0.00795754	0.317047	-0.0773674
0.178451	-0.0859878	0.264998	-0.0468732
0.191203	0.041986	0.290874	-0.084985
0.189734	0.290492	0.438117	-0.155947
-0.0764247	-0.127106	0.68308	-0.211456
0.0846486	-0.0447253	0.21694	-0.378069
-0.230334	0.146629	0.41898	0.0419117
0.21358	0.293414	0.270674	-0.00434556
-0.186691	-0.00719654	0.501035	-0.276945
0.192006	0.0229471	0.316915	-0.212608
0.0901997	-0.00329655	0.293863	-0.0663053
-0.0209292	0.0969861	0.186069	-0.190991
0.0807411	0.0799076	0.328222	0.00965612
-0.0855191	0.265477	0.484719	0.0902876
0.0712797	-0.0285186	0.591224	-0.155103
0.209642	0.079603	0.310542	-0.0148576
0.125274	0.00866857	0.405148	0.0809326
-0.0361738	-0.0913911	0.530116	0.0190716
-0.327046	0.0496313	0.703946	-0.0456958
-0.333729	0.0595205	0.426006	-0.0192034
0.00364362	0.302785	0.600228	0.229022
0.000192957	0.0985637	0.784034	-0.213557
-0.0226682	0.283401	0.665925	-0.0481186
0.00198061	0.277051	0.498641	-0.169251
0.10148	0.376134	0.254408	-0.247404
-0.171494	0.062232	0.569932	-0.21369
-0.118499	0.264658	0.71489	0.131093
0.0531773	0.00623959	0.448733	0.0140406
0.108074	0.00902307	0.240201	-0.458184
-0.0183021	0.33042	0.509345	0.0818868
0.323937	0.00679959	0.335357	-0.340884
0.140633	0.243028	0.556245	-0.00297194
-0.0808001	0.331224	0.580967	-0.0886521
-0.0416344	0.140007	0.647298	-0.113934
0.264357	0.359931	0.438785	0.102492
0.219353	0.0496826	0.257514	-0.121049
-0.257996	0.125581	0.351709	-0.00565465
-0.377522	0.0308456	0.54028	-0.386095
-0.128651	0.167477	0.308822	-0.155969
0.287188	0.161872	0.223287	-0.0542921
-0.0100169	0.188948	0.62381	0.0100636
0.11288	0.169952	0.456464	0.097262
0.283009	0.2381	0.309728	0.00473062
0.0902407	0.797441	0.615284	-0.333245
0.263518	0.72983	0.396327	-0.219567
0.308757	0.107391	0.177213	-0.42862
0.0496632	0.0698778	0.298887	-0.312608
0.328088	0.0158986	0.388093	-0.141381
-0.0272114	0.256395	0.750536	0.198824
0.147908	0.115458	0.738251	0.103199
0.100609	0.27742	0.140381	-0.494008
0.17315	0.512578	0.302264	-0.227399
0.0299441	0.202395	0.699473	0.15592
0.137395	0.211744	0.60885	-0.352612
0.277103	0.358029	0.626099	-0.131414
0.109585	0.0670378	0.712294	-0.117357
0.275721	0.0209686	0.318847	-0.140558
0.180652	0.329839	0.655895	0.00796581
0.306664	0.301326	0.728349	-0.129791
0.00299043	0.335159	0.572403	-0.366499
-0.0306691	0.264746	0.345775	-0.384748
0.0374209	-0.0846456	0.637847	-0.208713
0.0586504	0.0453305	0.472136	0.0723775
0.0410059	0.320769	0.308246	-0.338446
-0.0206934	0.161959	0.701448	0.0475397
0.224705	0.128107	0.24171	-0.671034
0.115327	0.403151	0.464587	-0.266845
0.295745	0.14814	0.764461	0.200487
0.113234	-0.022018	0.460312	-0.341338
-0.0781722	0.324976	0.474352	-0.0458825
0.133268	0.268995	0.545598	-0.207647
0.198755	0.169114	0.345718	-0.0857398
0.512942	0.462569	0.298225	-0.364861
0.608703	0.271825	0.476251	-0.298808
0.164484	0.000472416	0.588155	-0.200232
0.39126	0.132053	0.610855	-0.158615
0.0067117	0.494702	0.545116	-0.154682
0.186999	0.186231	0.455026	-0.050204
0.281363	0.169037	0.578933	-0.336957
0.253586	0.499016	0.734504	0.152237
0.00934634	0.264235	0.494747	0.0328334
0.126321	0.144244	0.564789	-0.336695
0.273492	0.267881	0.386591	-0.0286918
0.261774	0.159937	0.370528	0.0222807
0.40495	0.255816	0.255522	-0.108102
0.446027	0.204235	0.631854	-0.320432
0.388317	0.257698	0.552451	0.054489
0.117418	0.193724	0.506487	0.0667265
-0.00953779	0.0378187	0.410522	-0.209754
0.00091959	0.0741214	0.370193	-0.135293
0.0959633	0.11163	0.459847	-0.297908
0.169119	0.0454059	0.517033	-0.0418073
0.15404	-0.0558608	0.437324	0.00616659
-0.00726388	0.227849	0.214253	-0.194728
0.346668	0.549627	0.419586	0.0166387
0.304767	0.253573	0.505996	-0.393717
0.291808	0.0482334	0.488321	0.0981794
0.215618	0.353195	0.392717	0.0208722
-0.204371	0.204548	0.460069	0.074292
0.406497	0.120364	0.406424	0.0418296
0.392419	0.41562	0.593802	-0.322073
0.228473	0.260367	0.625035	0.112429
-0.0185301	-0.0597551	0.348306	-0.0485999
0.259705	0.287992	0.167661	-0.296709
0.0787349	0.203012	0.136221	-0.109304
0.149286	0.317521	0.551861	0.190769
0.0482399	0.133991	0.226074	-0.202187
-0.319706	0.0534003	0.362998	0.0233267
0.297121	0.363803	0.214078	-0.0714498
0.178363	-0.163182	0.492228	-0.185021
0.224695	0.129902	0.281794	-0.21907
0.329043	0.26026	0.350511	-0.354948
0.0774396	-0.136141	0.528189	-0.350094
0.285292	0.460043	0.483119	-0.646833
0.243237	-0.0126615	0.294847	-0.080998
0.276686	0.585726	0.571746	-0.483181
0.446939	0.700287	0.523381	-0.00659338
0.179681	0.370762	0.550586	-0.516403
0.181703	0.592915	0.351839	-0.148693
0.212043	0.330179	0.596275	-0.439487
0.0969215	0.416309	0.443229	-0.0808758
0.414847	0.281143	0.592079	-0.550102
0.114465	0.0753762	0.252716	-0.312681
0.231048	0.262161	0.286341	0.0594281
-0.187179	0.156417	0.353227	-0.218626
-0.188718	0.296589	0.492736	-0.457893
-0.125903	-0.0624232	0.495545	-0.140264
0.0256381	0.621578	0.44789	-0.234302
-0.0575162	0.469076	0.820799	0.0928949
-0.244371	0.431856	0.41121	-0.300643
-0.0176682	0.476983	0.584246	-0.681304
0.276082	0.293761	0.234265	-0.760346
-0.210359	0.6812	0.368515	-0.455643
-0.13338	0.294514	0.68181	-0.532529
-0.0666244	0.511122	0.481213	-0.303833
0.291826	0.408842	0.446328	-0.570455
-0.267861	0.476057	0.533322	-0.461687
-0.102662	0.511071	0.782291	0.0730708
-0.143543	-0.0798046	0.267206	-0.347113
0.0333122	0.388035	0.711757	-0.645053
-0.0550287	0.438933	0.569441	-0.591146
0.144713	0.274953	0.136747	-0.352537
0.0569065	0.302016	0.456347	-0.157547
-0.00949694	0.385449	0.537419	-0.439904
-0.32255	0.159567	0.403718	-0.732345
-0.164641	0.606444	0.62852	-0.676028
-0.245925	0.360313	0.390086	-0.325982
-0.140549	0.211697	0.455921	-0.694398
-0.194974	0.432144	0.459864	-0.444395
-0.201924	0.304385	0.130651	-0.424848
-0.0513538	0.515585	0.414305	-0.379605
-0.0529474	0.377431	0.606255	-0.675226
-0.0311979	0.332433	0.426159	-0.473896
-0.104538	0.398014	0.67851	-0.678702
0.140893	0.587109	0.350457	-0.394304
-0.143861	0.416503	0.461999	-0.103467
0.0808557	0.408879	0.251909	-0.725465
0.514974	0.248485	0.450485	-0.256417
0.284913	0.252885	0.288232	0.00282259
0.354799	-0.00625415	0.312528	-0.118675
0.146592	0.18967	0.385415	-0.122855
0.168452	0.327467	0.289355	-0.113894
0.233729	0.268176	0.3599	-0.247518
0.0696504	0.104327	0.392451	-0.474065
0.183593	-0.000196243	0.327603	-0.338109
-0.278074	-0.045	0.385296	-0.115751
0.399939	0.406611	0.532209	0.162582
0.247509	0.101444	0.252033	-0.25473
0.228746	0.109679	0.250885	-0.460277
0.157658	0.455916	0.397327	-0.0995209
-0.253837	0.00200452	0.423483	-0.263605
0.534933	0.352324	0.338269	-0.354732
0.194727	0.112526	0.247056	-0.126038
0.313465	0.0571439	0.114213	-0.296823
-0.141273	0.0435094	0.315572	0.606764
-0.0438352	0.187273	0.385594	0.377601
-0.00944354	-0.0243861	0.389412	0.458262
-0.0477593	-0.0384945	0.457616	0.413719
-0.144321	-0.0444908	0.299459	0.342759
-0.108319	-0.0431429	0.0546983	0.401483
-0.0315037	0.161277	0.605921	0.363414
-0.111039	0.118211	0.422213	0.510835
-0.21582	0.0579636	0.538945	0.556748
-0.129115	-0.0496372	0.381802	0.529278
0.0878249	0.0607391	0.163076	0.228687
-0.00196241	0.181199	0.24384	0.354869
-0.116417	-0.454974	0.318518	0.630835
-0.276195	-0.0462179	0.11541	0.771168
-0.202173	-0.199352	0.213316	0.841092
-0.376265	-0.132522	0.163334	0.823662
-0.0294436	-0.262327	0.380455	-0.00747354
-0.482673	-0.180594	0.30976	0.788945
-0.477817	-0.0291591	0.230284	0.562394
-0.0687237	-0.146518	0.64947	0.38386
-0.0311417	0.0520808	0.117985	0.264535
-0.218085	-0.0102873	0.0588643	0.727181
-0.105006	-0.355396	0.506518	0.357405
-0.0085472	-0.0375352	0.379951	0.702022
0.176762	0.112443	0.626963	0.611333
-0.10688	-0.237963	0.31843	0.371633
-0.0177679	-0.482885	0.657148	0.0418956
0.00291289	0.159849	0.540358	0.508224
0.093413	0.197779	0.357388	0.575798
-0.089631	-0.0711855	0.139673	0.796842
-0.303761	0.165667	0.383713	0.323008
-0.377346	0.182008	0.372386	0.404759
-0.143969	0.0832926	0.0781685	0.4593
0.0362405	0.0939146	0.184636	0.44736
-0.188203	0.00978091	0.288546	0.436113
-0.365601	-0.0938775	0.00942002	0.769373
0.0371453	0.14719	0.635459	0.492741
-0.0573963	-0.0940035	0.656753	0.709525
0.0793683	-0.28148	0.503139	0.388405
-0.0257078	0.131039	0.263161	0.44803
0.0335687	-0.649086	0.21344	0.134954
-0.0815695	-0.14019	0.626344	0.573354
-0.122528	-0.0660652	0.688292	0.68568
0.215028	0.0884723	0.513814	0.342171
0.00388835	0.0685353	0.439758	0.361677
-0.000712246	0.0363607	0.723789	0.5312
-0.131942	0.137558	0.501341	0.659933
0.201535	-0.329495	0.464979	0.0632102
-0.124179	-0.0963646	0.109538	0.577351
-0.163475	0.189398	0.301462	0.521767
0.117098	-0.136785	0.409957	0.378111
-0.102916	-0.0369512	0.023191	0.663442
-0.0540213	-0.525112	0.248224	0.158517
-0.0928758	-0.101374	0.196913	0.381064
-0.174756	0.18905	0.163654	0.549947
0.0334481	0.0895004	0.163826	0.699189
-0.220426	0.174265	0.302876	0.617504
-0.0995184	0.179559	0.315457	0.617752
-0.100345	0.0849211	0.428839	0.56531
-0.154831	-0.307233	0.0513969	0.378371
-4.22818e-05	-0.275345	0.0905627	0.340792
-0.00403848	-0.271336	0.350997	0.225605
-0.0807143	-0.0483799	0.19763	0.254997
0.0116803	0.019783	0.57428	0.478328
-0.155741	0.218393	0.268167	0.537243
-0.177565	0.00267716	0.162464	0.374328
0.202962	-0.0539304	0.132629	0.380577
0.11755	0.00815762	0.129621	0.501248
0.038861	0.132464	0.226152	0.438389
0.0379166	0.052852	0.165565	0.574846
0.287903	-0.360113	0.447347	0.289657
-0.0623893	0.00122948	0.135332	0.601812
0.0380731	-0.128764	0.204236	0.600507
0.0058393	-0.108409	0.00831456	0.488297
-0.0810849	-0.069923	0.264315	0.053315
0.28908	0.0953525	0.384588	0.256548
0.0154959	0.0374811	0.0484173	0.536163
-0.239433	0.00887885	0.128427	0.466968
0.0190083	0.0154355	0.149727	0.356772
0.290475	-0.166554	0.469339	0.472763
0.0296846	-0.124282	0.250248	0.278884
0.189887	-0.0225587	0.719137	0.748434
-0.0422714	-0.115544	0.275602	0.097047
0.0976566	0.13311	0.220573	0.632243
0.0672619	0.0727133	0.122955	0.773586
0.273459	-0.453647	0.312797	0.478539
0.0390462	0.140233	0.455853	0.478374
-0.000527818	-0.121571	0.0430609	0.271043
0.0220284	-0.0863515	0.184233	0.57128
0.136447	-0.0692494	0.38906	0.325331
-0.00251848	-0.00940991	0.231267	0.249078
0.162373	-0.499918	0.370569	0.557708
-0.29694	0.0375489	0.10947	0.594699
-0.0514775	0.0128628	0.225725	0.114033
-0.394187	-0.348214	0.532887	-0.057058
0.249477	-0.552778	0.150462	0.463289
0.150904	0.21586	0.563969	0.46581
0.0926123	-0.192779	0.55354	0.119391
-0.061861	-0.0368935	0.568916	0.655708
-0.366402	-0.55894	0.295489	0.773461
0.208935	0.0778025	0.473854	0.284676
-0.103303	0.0677925	0.242066	0.204788
-0.311005	-0.496445	0.636909	0.0225135
0.0754458	-0.112411	0.452203	0.230621
-0.0714428	-0.0385885	0.379799	0.139732
-0.117914	0.144605	0.405311	0.612923
0.278974	-0.137043	0.607973	0.127075
0.305684	0.0399004	0.445789	0.227421
0.11149	0.199135	0.621993	0.359721
-0.0264463	-0.147144	0.529723	0.428615
0.114053	-0.127765	0.465486	0.0897215
0.0186451	-0.34081	0.322242	0.15702
0.0866614	-0.126906	0.591974	0.639412
-0.112488	-0.385801	0.214537	0.22522
-0.307938	-0.431234	0.315009	0.112513
-0.0559405	-0.181665	0.415284	0.629282
0.137821	-0.277557	0.313106	0.441823
-0.0367565	0.0766834	0.455852	0.617476
0.0504889	-0.227008	0.318667	0.536258
0.0389885	-0.222691	0.562953	0.42135
0.0726154	-0.362092	0.501729	0.364698
-0.0282013	0.240428	0.383369	0.310109
[truncated: 2,876 more rows]

## Sheet: 4f
Var1	Var2	Var3	Var4	Var5	Var6	Var7	Var8	Var9	Var10	Var11	Var12
0	0	0	0	0	0	0	0	0	0	0	0
0.0017155	-0.00414326	-0.00718691	-0.0141293	-0.00161074	-0.0156042	0.00399277	0.0134894	-0.00014709	-0.0158336	-0.0114688	-0.00355442
0.0105904	-0.000683112	-0.0089498	0.00487315	-0.0220404	-0.0296418	0.00812197	-0.00628459	0.016046	-0.0202905	-0.0276943	0.0148903
0.0115259	-0.00172565	-0.00346286	0.0112094	-0.0235611	-0.0346535	0.00561961	-0.0129513	0.0124691	-0.0243958	-0.0379003	0.0243674
-0.00342388	-0.011607	0.0105523	0.00505606	-0.0065521	-0.0301123	0.00193006	-0.0170322	-0.00704718	-0.0227517	-0.0368902	0.0175463
0.00171963	-0.0036197	-0.00252293	0.0253315	-0.0165133	-0.0362331	-0.0013555	-0.0207454	-0.0125424	-0.0188187	-0.0225987	0.0127631
0.00215902	-0.00574793	-0.0114614	0.00986724	-0.0253893	-0.0439781	-0.0053811	-0.0202183	-0.00806197	-0.0240723	-0.0190577	-0.00126367
0.0015093	-0.0120189	-0.0180977	-0.00902595	-0.0278323	-0.0459604	-0.00731576	-0.0229264	0.00617441	-0.0383615	-0.0277731	-0.0140158
0.00989114	-0.0135649	-0.00851196	-0.0075699	-0.0309341	-0.0415672	-0.0191885	-0.0147733	0.0147306	-0.0410007	-0.0149303	-0.0136303
0.00268683	-0.00279867	-0.00495394	-0.00510453	-0.0415034	-0.0463003	-0.0179784	-0.0123385	0.019725	-0.0434791	-0.0179801	-0.0270505
-0.0153176	0.00849838	-0.0136584	-0.0109061	-0.0531539	-0.0603247	-0.0163169	-0.00992102	0.00907377	-0.0492921	-0.0258459	-0.0352407
-0.0280642	-0.00936927	-0.0282934	-0.0300876	-0.0410238	-0.0688546	-0.0153619	-0.0214103	-0.0039654	-0.0473191	-0.0285296	-0.0485171
-0.0232306	-0.0125714	-0.0186196	-0.0150888	-0.0467459	-0.0718781	-0.006821	-0.0372558	-0.0066424	-0.0410892	-0.023432	-0.0401998
-0.0181814	-0.0148488	-0.0100897	-0.00203264	-0.0571313	-0.0654299	0.00513181	-0.0479528	-0.0104605	-0.0397813	-0.0118663	-0.0341287
-0.0296616	-0.0249111	-0.0124939	-0.00057639	-0.0559384	-0.0541551	0.00823682	-0.062957	-0.0205186	-0.0449764	0.00647797	-0.0487751
-0.0489016	-0.0283281	-0.020425	0.000112793	-0.0545814	-0.0662588	-0.000996455	-0.0630692	-0.0217287	-0.0428865	0.00369941	-0.0404136
-0.0504145	-0.0246831	-0.0222894	-0.00623568	-0.0672297	-0.0785784	-0.000440672	-0.0532128	-0.0169052	-0.0329691	0.00556862	-0.0248974
-0.0461313	-0.0221562	-0.0155038	-0.0147836	-0.0756227	-0.0769944	0.000521732	-0.0451482	-0.0127739	-0.0302864	0.00890392	-0.0105903
-0.0412586	-0.0260526	-0.00999118	0.0058453	-0.0702742	-0.0786178	-0.00904776	-0.0566519	-0.0351896	-0.03982	0.018642	-0.0310491
-0.0418265	-0.0327998	-0.00718121	0.00799334	-0.0681679	-0.0903131	-0.00305767	-0.0532811	-0.0390168	-0.0431146	0.0172607	-0.0348504
-0.0450549	-0.0348504	-0.00981874	-0.00637451	-0.0574179	-0.0915908	0.00848416	-0.0443182	-0.0279931	-0.0405684	0.0185597	-0.0349859
-0.04133	-0.0325189	-0.00651384	-0.00374801	-0.0761093	-0.0826153	0.019033	-0.0571752	-0.0205769	-0.03413	0.0179406	-0.0451375
-0.0550659	-0.0255876	-0.00310569	0.0028551	-0.0848012	-0.0927915	0.0260648	-0.0636119	-0.0272845	-0.0250459	0.0232213	-0.0495585
-0.064754	-0.0157414	-0.00624028	0.00830225	-0.0858762	-0.10129	0.0272313	-0.0654632	-0.0371428	-0.0252386	0.0300339	-0.0550051
-0.0650263	-0.0245049	-0.0329414	-0.00392678	-0.0716355	-0.0871867	0.0207597	-0.0672323	-0.0231335	-0.0366126	0.0334822	-0.0622704
-0.0701636	-0.0251325	-0.0308749	-0.0155209	-0.0721263	-0.0847476	0.0130093	-0.0708781	-0.0253162	-0.0310036	0.0371549	-0.0759819
-0.0771005	-0.024381	-0.0386627	-0.0231203	-0.0739234	-0.0929046	0.0120594	-0.0795394	-0.0413916	-0.0379034	0.0473484	-0.077941
-0.0776293	-0.0377614	-0.0649215	-0.0303974	-0.0784575	-0.110123	0.00388916	-0.0879698	-0.0520299	-0.0486827	0.060576	-0.0620157
-0.08462	-0.0437456	-0.0628199	-0.0363482	-0.0779129	-0.105831	-0.0170909	-0.0788158	-0.0557735	-0.0614028	0.036218	-0.0687843
-0.0975592	-0.0407865	-0.068766	-0.0551003	-0.0756288	-0.110839	-0.0207548	-0.0836896	-0.0495363	-0.0672595	0.0411611	-0.0926783
-0.0969793	-0.0250582	-0.077409	-0.0634587	-0.0725497	-0.117313	-0.0271206	-0.0952723	-0.0348755	-0.0758842	0.0510875	-0.113226
-0.0939298	-0.0427677	-0.103622	-0.0741249	-0.0893834	-0.128683	-0.0586767	-0.0855295	-0.0396678	-0.0730308	0.0509009	-0.106064
-0.0982022	-0.0424157	-0.0996745	-0.0782474	-0.0954176	-0.139393	-0.0656862	-0.0687492	-0.0397233	-0.0736286	0.0534805	-0.0968616
-0.0983534	-0.0338928	-0.0933333	-0.0825807	-0.0941771	-0.143341	-0.0622344	-0.0612987	-0.039308	-0.0773353	0.0505583	-0.0944499
-0.104877	-0.0197137	-0.0994167	-0.0969801	-0.0944152	-0.144011	-0.0731107	-0.0359449	-0.0487159	-0.0662912	0.0551925	-0.088231
-0.110268	0.000121738	-0.101994	-0.095115	-0.0958327	-0.140182	-0.083195	-0.0190589	-0.0350565	-0.0707697	0.0538962	-0.0966163
-0.113249	0.017002	-0.1156	-0.0887551	-0.097043	-0.138194	-0.0791988	-0.000130113	-0.0240896	-0.0759563	0.047413	-0.107041
-0.120279	0.0237719	-0.135623	-0.0911376	-0.0938158	-0.146732	-0.0668494	0.0194415	-0.0336532	-0.0810921	0.0483606	-0.108428
-0.117771	0.0271256	-0.124756	-0.0876372	-0.0784609	-0.153228	-0.0652049	0.0272049	-0.0364404	-0.0780297	0.0605409	-0.107255
-0.117438	0.0223132	-0.122336	-0.0927666	-0.0731465	-0.15505	-0.072104	0.0137023	-0.0342113	-0.0825974	0.0687944	-0.104882
-0.120393	0.00391816	-0.126409	-0.10077	-0.086762	-0.162297	-0.0842529	-0.0158136	-0.0339663	-0.0941946	0.0700131	-0.100268
-0.126826	0.0174831	-0.122735	-0.085774	-0.0928401	-0.155421	-0.0837869	-0.024546	-0.036889	-0.0777219	0.049424	-0.106718
-0.126237	0.0239699	-0.110002	-0.0775303	-0.0932475	-0.143063	-0.080409	-0.0202694	-0.0343788	-0.0815434	0.0522657	-0.107007
-0.115884	0.013532	-0.100241	-0.0778718	-0.0903877	-0.138608	-0.0730112	-0.0121708	-0.0177628	-0.089715	0.0581792	-0.107523
-0.112651	0.0127794	-0.110537	-0.0748301	-0.0860733	-0.144866	-0.0760282	-0.0156156	-0.0201446	-0.094245	0.063073	-0.110783
-0.123764	0.0108056	-0.113329	-0.0782997	-0.0861206	-0.133681	-0.0804274	-0.0190182	-0.0158328	-0.0924055	0.0851463	-0.110638
-0.128138	0.00912336	-0.117811	-0.0829584	-0.0896757	-0.118026	-0.0761345	-0.0173195	-0.0130975	-0.0798753	0.112664	-0.10141
-0.112164	0.021653	-0.110258	-0.0796515	-0.0796308	-0.126323	-0.0712723	0.0114115	-0.00158194	-0.0762845	0.111378	-0.103372
-0.105422	0.0197195	-0.106235	-0.0744365	-0.0813184	-0.132854	-0.0684723	0.0124731	0.00883605	-0.0702302	0.100125	-0.108775
-0.104607	0.0232826	-0.113542	-0.0821917	-0.0796843	-0.136389	-0.0659824	0.00835003	0.00196313	-0.0694035	0.0978637	-0.108764
-0.0991497	0.0384513	-0.123889	-0.102616	-0.0705263	-0.137991	-0.0542954	0.0121338	-0.0216198	-0.086555	0.106334	-0.122076
-0.106612	0.0317456	-0.118001	-0.107914	-0.0662502	-0.143135	-0.0850969	-0.0129454	-0.0335685	-0.0891954	0.100819	-0.119235
-0.110346	0.0293663	-0.114781	-0.113172	-0.0646603	-0.142667	-0.0962157	-0.0322584	-0.0408711	-0.0828482	0.0908828	-0.115874
-0.118229	0.0304284	-0.12662	-0.113359	-0.0772341	-0.137259	-0.0911011	-0.0380506	-0.0484927	-0.0881164	0.076287	-0.119174
-0.109282	0.0325272	-0.122884	-0.108178	-0.0952002	-0.14604	-0.103806	-0.0383013	-0.0461589	-0.105707	0.0894054	-0.1248
-0.108586	0.0367494	-0.127216	-0.107371	-0.0954869	-0.146857	-0.102513	-0.0296759	-0.0357834	-0.109959	0.0849296	-0.122376
-0.12252	0.0374513	-0.134592	-0.115925	-0.0899178	-0.145958	-0.103551	-0.0136935	-0.0356719	-0.105423	0.0752679	-0.124027
-0.12599	0.0247278	-0.131912	-0.122757	-0.103685	-0.1452	-0.118043	-0.0204147	-0.0402551	-0.109633	0.0855293	-0.116747
-0.12535	0.0282573	-0.142052	-0.120376	-0.097276	-0.152729	-0.120984	-0.0380414	-0.037284	-0.101908	0.0853212	-0.10366
-0.127651	0.031445	-0.154206	-0.123023	-0.0840539	-0.158853	-0.12015	-0.0461134	-0.0346993	-0.0999311	0.0794433	-0.105625
-0.134342	0.0323607	-0.159393	-0.13675	-0.0797681	-0.160658	-0.118166	-0.018606	-0.0460228	-0.120996	0.0862712	-0.110203
-0.13183	0.041883	-0.156365	-0.129081	-0.101332	-0.169762	-0.113941	-0.0224272	-0.0424059	-0.114894	0.0870778	-0.105929
-0.125623	0.0385973	-0.161224	-0.130521	-0.109675	-0.164006	-0.114998	-0.0264891	-0.0419219	-0.116831	0.0889537	-0.0969621
-0.125187	0.0224521	-0.175	-0.136766	-0.107413	-0.151455	-0.118158	-0.0238991	-0.0330034	-0.113839	0.0881829	-0.0926084
-0.140585	0.0186223	-0.171497	-0.142741	-0.136807	-0.167284	-0.119817	-0.0295774	-0.0374111	-0.110572	0.0959876	-0.0961565
-0.141063	0.0182043	-0.166126	-0.142691	-0.148932	-0.180229	-0.119831	-0.039378	-0.0473591	-0.116385	0.095332	-0.11241
-0.129393	0.0193641	-0.166365	-0.141709	-0.141843	-0.183905	-0.118112	-0.0408764	-0.0572143	-0.128143	0.0845958	-0.121314
-0.142689	0.015822	-0.174663	-0.137578	-0.137911	-0.176616	-0.121808	-0.0405729	-0.0576478	-0.129486	0.0614694	-0.113519
-0.142593	0.0142754	-0.17185	-0.142011	-0.137774	-0.173933	-0.116108	-0.0409688	-0.0551824	-0.119864	0.0536044	-0.110791
-0.138191	0.0131286	-0.157402	-0.140105	-0.145822	-0.168145	-0.107537	-0.0337019	-0.0612262	-0.113126	0.0529624	-0.11474
-0.14335	0.0100297	-0.145179	-0.129063	-0.141638	-0.165084	-0.113835	-0.0276207	-0.0641035	-0.131057	0.0565369	-0.119881
-0.148667	0.00768393	-0.142202	-0.132259	-0.138993	-0.173479	-0.120161	-0.0395819	-0.055464	-0.121526	0.0457565	-0.120595
-0.153448	0.0127094	-0.145205	-0.136627	-0.137151	-0.175512	-0.117493	-0.0585581	-0.05172	-0.117627	0.0415988	-0.121682
-0.156789	0.0141061	-0.151559	-0.137771	-0.134238	-0.175756	-0.11911	-0.0642636	-0.0608789	-0.135858	0.0308506	-0.111911
-0.153126	0.00950229	-0.151309	-0.12558	-0.138251	-0.17941	-0.12234	-0.0617435	-0.0672815	-0.125404	0.0266701	-0.115044
-0.153986	0.00658573	-0.148116	-0.126638	-0.146798	-0.181751	-0.1319	-0.0579477	-0.0604873	-0.117371	0.0197533	-0.114916
-0.158347	0.00104453	-0.158428	-0.142619	-0.154792	-0.178271	-0.146042	-0.0529883	-0.0452136	-0.130237	-0.00178096	-0.114629
-0.150746	0.00552536	-0.164114	-0.137194	-0.165255	-0.194551	-0.148272	-0.0353968	-0.0578773	-0.138879	0.00279124	-0.100445
-0.15314	0.0148058	-0.149655	-0.127377	-0.170245	-0.197246	-0.151229	-0.0268048	-0.0661251	-0.133412	-0.00112018	-0.10267
-0.16583	0.00925289	-0.13715	-0.120751	-0.165846	-0.189827	-0.14677	-0.0221955	-0.0597071	-0.116964	-0.0112883	-0.118949
-0.167189	0.00306566	-0.15034	-0.123315	-0.174243	-0.19163	-0.144399	-0.0418636	-0.0512534	-0.143104	-0.0256552	-0.126407
-0.162393	0.00174333	-0.14008	-0.129377	-0.164701	-0.192824	-0.134706	-0.0451128	-0.0537339	-0.147739	-0.0381308	-0.121063
-0.149195	0.000724018	-0.130616	-0.135901	-0.154808	-0.19379	-0.129268	-0.0398635	-0.0653189	-0.138968	-0.0377408	-0.10914
-0.15821	0.000167872	-0.127724	-0.127908	-0.155163	-0.185641	-0.127297	-0.0455646	-0.0772746	-0.137727	-0.0294086	-0.116492
-0.152911	-0.00445215	-0.111359	-0.120497	-0.157886	-0.184074	-0.12837	-0.0481313	-0.0767131	-0.137927	-0.0458402	-0.128233
-0.139281	-0.0143493	-0.0879956	-0.106994	-0.154663	-0.18217	-0.11762	-0.0567946	-0.0779878	-0.137522	-0.0568521	-0.131724
-0.130715	-0.0191689	-0.0753337	-0.105898	-0.140207	-0.173254	-0.109367	-0.0728256	-0.077278	-0.149213	-0.0409191	-0.121382
-0.131333	-0.0146622	-0.0812717	-0.111408	-0.144028	-0.164671	-0.0948241	-0.0926817	-0.077092	-0.144089	-0.054664	-0.117683
-0.141121	-0.0139787	-0.0921833	-0.108552	-0.152942	-0.160157	-0.0802067	-0.0964781	-0.0802172	-0.14458	-0.0667115	-0.113451
-0.148589	-0.0119318	-0.111165	-0.0942928	-0.142918	-0.165837	-0.0756464	-0.0883876	-0.0855992	-0.149898	-0.0706133	-0.111654
-0.14863	-0.0382919	-0.122058	-0.103151	-0.163706	-0.179588	-0.0945474	-0.102625	-0.0907153	-0.162331	-0.0860613	-0.104866
-0.141683	-0.0558472	-0.117239	-0.113396	-0.183204	-0.191171	-0.10768	-0.107382	-0.103419	-0.172099	-0.0897826	-0.11107
-0.134649	-0.0501518	-0.113476	-0.12274	-0.181152	-0.199517	-0.112486	-0.106596	-0.116914	-0.179506	-0.098259	-0.130396
-0.138057	-0.0423529	-0.115323	-0.136513	-0.180639	-0.202566	-0.116442	-0.1066	-0.113043	-0.183654	-0.122466	-0.135338
-0.145254	-0.0506248	-0.123307	-0.143108	-0.193294	-0.198844	-0.129753	-0.10367	-0.107417	-0.184942	-0.131407	-0.122612
-0.15302	-0.0583455	-0.129099	-0.145768	-0.196835	-0.197632	-0.147251	-0.105559	-0.111504	-0.189844	-0.140418	-0.108654
-0.148308	-0.0679767	-0.140702	-0.154672	-0.196711	-0.201576	-0.159494	-0.130356	-0.109879	-0.204063	-0.155466	-0.120407
-0.160293	-0.0688122	-0.156887	-0.159063	-0.200972	-0.202731	-0.166605	-0.1568	-0.121047	-0.205433	-0.158406	-0.125151
-0.172837	-0.0683784	-0.155591	-0.158959	-0.197276	-0.205456	-0.173152	-0.173907	-0.125434	-0.215527	-0.157276	-0.123708
-0.18723	-0.0740386	-0.148712	-0.170565	-0.19627	-0.211939	-0.181148	-0.177534	-0.122811	-0.233203	-0.153552	-0.110295
-0.171465	-0.0770193	-0.160609	-0.190022	-0.210535	-0.213365	-0.174445	-0.170277	-0.12666	-0.239358	-0.164705	-0.115432
-0.169125	-0.0730102	-0.152335	-0.190321	-0.213882	-0.214961	-0.175743	-0.170179	-0.122324	-0.235992	-0.179249	-0.123602
-0.176237	-0.0696935	-0.144759	-0.174181	-0.207011	-0.21058	-0.187832	-0.178939	-0.111927	-0.223254	-0.191084	-0.131289
-0.165705	-0.0824026	-0.161725	-0.17276	-0.204668	-0.21319	-0.183535	-0.172448	-0.119241	-0.225687	-0.187765	-0.124725
-0.167311	-0.0866752	-0.168966	-0.179396	-0.204245	-0.222022	-0.187769	-0.181299	-0.130656	-0.222247	-0.191861	-0.117673
-0.168254	-0.0870739	-0.176058	-0.182255	-0.2101	-0.227205	-0.19362	-0.202817	-0.137194	-0.227056	-0.202385	-0.112665
-0.165565	-0.0859626	-0.1665	-0.171839	-0.214171	-0.229805	-0.185648	-0.199834	-0.140438	-0.228515	-0.209677	-0.120234
-0.161785	-0.078257	-0.16902	-0.173741	-0.216418	-0.230031	-0.184584	-0.203738	-0.142636	-0.239474	-0.213486	-0.122054
-0.164227	-0.0644414	-0.163496	-0.17329	-0.213468	-0.225787	-0.187571	-0.201956	-0.144628	-0.234546	-0.212977	-0.119286
-0.177763	-0.0471177	-0.161389	-0.173354	-0.215551	-0.213816	-0.191169	-0.203088	-0.142811	-0.220463	-0.200079	-0.108359
-0.176143	-0.0350345	-0.169782	-0.173722	-0.220946	-0.21977	-0.176492	-0.204536	-0.139008	-0.226197	-0.20242	-0.089336
-0.171873	-0.0216183	-0.170994	-0.169844	-0.219611	-0.219748	-0.168477	-0.195391	-0.133918	-0.227369	-0.204614	-0.082059
-0.166398	-0.0191927	-0.174767	-0.163785	-0.214302	-0.211498	-0.175538	-0.179257	-0.134356	-0.219744	-0.200655	-0.0846393
-0.153607	-0.0185037	-0.170667	-0.163697	-0.211812	-0.216175	-0.156929	-0.172844	-0.132251	-0.208799	-0.19512	-0.0646201
-0.152369	-0.0211123	-0.167301	-0.158915	-0.213962	-0.216493	-0.145544	-0.163398	-0.139906	-0.201938	-0.191621	-0.0687138
-0.16132	-0.0319139	-0.164218	-0.153171	-0.2166	-0.205423	-0.142662	-0.166444	-0.138883	-0.196857	-0.187608	-0.0912724
-0.163434	-0.0326465	-0.173438	-0.159892	-0.219664	-0.213148	-0.124514	-0.167188	-0.138948	-0.193269	-0.194375	-0.0848855
-0.152409	-0.0331817	-0.166733	-0.16206	-0.216072	-0.216938	-0.128622	-0.169142	-0.145922	-0.195384	-0.191258	-0.08731
-0.145639	-0.047622	-0.160733	-0.168645	-0.207254	-0.217303	-0.151421	-0.171942	-0.141981	-0.19898	-0.179663	-0.0840511
-0.149412	-0.0572062	-0.170202	-0.166784	-0.217531	-0.213075	-0.136585	-0.17343	-0.153272	-0.200992	-0.171785	-0.079147
-0.150218	-0.0461134	-0.173309	-0.165682	-0.233081	-0.212335	-0.119805	-0.178127	-0.156507	-0.201603	-0.169449	-0.0814109
-0.148092	-0.0421175	-0.173775	-0.165318	-0.239384	-0.209199	-0.110678	-0.180206	-0.14926	-0.202359	-0.162173	-0.0716541
-0.140896	-0.0390273	-0.163823	-0.151907	-0.228773	-0.200969	-0.108056	-0.176211	-0.144694	-0.190044	-0.150132	-0.0846882
-0.14234	-0.0334436	-0.15614	-0.158531	-0.23631	-0.192257	-0.116368	-0.189038	-0.148742	-0.192383	-0.15723	-0.0913587
-0.136548	-0.0319593	-0.152029	-0.1634	-0.236577	-0.193108	-0.123444	-0.190641	-0.150068	-0.192849	-0.165747	-0.0870003
-0.121915	-0.0258238	-0.162096	-0.16916	-0.225138	-0.198494	-0.128717	-0.16299	-0.161813	-0.186044	-0.171606	-0.0746575
-0.120494	-0.0129583	-0.176929	-0.173728	-0.227828	-0.203356	-0.121902	-0.156758	-0.149545	-0.196889	-0.181384	-0.0772824
-0.126152	-0.00465182	-0.17568	-0.172805	-0.227833	-0.210792	-0.123819	-0.1521	-0.133926	-0.198049	-0.184644	-0.0667135
-0.127929	0.00428595	-0.173327	-0.162375	-0.231167	-0.213484	-0.130362	-0.142283	-0.124055	-0.191989	-0.173303	-0.0563759
-0.12546	0.00668597	-0.179206	-0.15971	-0.247703	-0.211213	-0.128193	-0.136021	-0.133611	-0.194695	-0.172332	-0.0793482
-0.131983	-0.00303002	-0.176564	-0.16124	-0.254285	-0.212403	-0.130444	-0.130181	-0.137607	-0.194299	-0.168182	-0.0839082
-0.131983	-0.00303002	-0.176564	-0.16124	-0.254285	-0.212403	-0.130444	-0.130181	-0.137607	-0.194299	-0.168182	-0.0839082
-0.138248	0.000946469	-0.169063	-0.159099	-0.257836	-0.212556	-0.125159	-0.132098	-0.152445	-0.198862	-0.167955	-0.0804701
-0.151327	-0.00672304	-0.165419	-0.157323	-0.262683	-0.213137	-0.130264	-0.142821	-0.161308	-0.208997	-0.174503	-0.07715
-0.132748	0.00108578	-0.17291	-0.156004	-0.263219	-0.220088	-0.120915	-0.132688	-0.149605	-0.20055	-0.176139	-0.086247
-0.131803	0.00793501	-0.19088	-0.1623	-0.264538	-0.227116	-0.119537	-0.131022	-0.152452	-0.204581	-0.179597	-0.0832058
-0.139402	0.0104205	-0.199148	-0.176218	-0.267772	-0.238246	-0.122675	-0.13211	-0.155259	-0.20724	-0.191639	-0.0726936
-0.118562	-0.00831759	-0.186187	-0.187138	-0.280559	-0.23281	-0.115542	-0.11307	-0.159377	-0.208856	-0.194405	-0.0685213
-0.127634	-0.0115915	-0.172736	-0.172525	-0.284857	-0.233033	-0.112395	-0.116852	-0.160897	-0.207662	-0.202085	-0.0791725
-0.132506	-0.0118397	-0.173092	-0.162696	-0.284645	-0.233166	-0.113099	-0.121825	-0.159385	-0.204463	-0.217591	-0.0895313
-0.124744	-0.0108696	-0.184827	-0.166734	-0.289521	-0.233475	-0.119536	-0.120955	-0.160056	-0.20513	-0.220658	-0.0961495
-0.149338	0.00391368	-0.187399	-0.159799	-0.292162	-0.224685	-0.129365	-0.109486	-0.157243	-0.205427	-0.210653	-0.0759902
-0.166415	0.00740458	-0.183642	-0.164184	-0.296753	-0.22882	-0.134702	-0.107827	-0.157036	-0.208284	-0.214255	-0.0783869
-0.161786	-0.00818802	-0.183706	-0.165077	-0.292101	-0.244642	-0.127511	-0.121235	-0.158592	-0.21647	-0.232078	-0.103285
-0.157113	-0.0043785	-0.183514	-0.15823	-0.302862	-0.246945	-0.1111	-0.122344	-0.160197	-0.207123	-0.237856	-0.0941922
-0.152876	-0.00349634	-0.185296	-0.164917	-0.315419	-0.248339	-0.10042	-0.132484	-0.170376	-0.201377	-0.233571	-0.0955246
-0.146829	-0.0178376	-0.18505	-0.167861	-0.323503	-0.253926	-0.096731	-0.137803	-0.180729	-0.205913	-0.237592	-0.112499
-0.148229	-0.0145077	-0.184095	-0.158804	-0.321562	-0.262676	-0.101243	-0.134009	-0.174629	-0.204429	-0.240541	-0.110442
-0.147659	-0.0142517	-0.171831	-0.149119	-0.319797	-0.265768	-0.104463	-0.14529	-0.173402	-0.200107	-0.238404	-0.103206
-0.154095	-0.0175837	-0.157789	-0.143592	-0.320376	-0.266153	-0.107435	-0.15989	-0.17831	-0.208444	-0.244862	-0.102336
-0.154834	-0.0298358	-0.161195	-0.15596	-0.324553	-0.267958	-0.117191	-0.160704	-0.178605	-0.22273	-0.253895	-0.119739
-0.15482	-0.0231842	-0.153248	-0.143407	-0.321085	-0.26648	-0.116228	-0.157702	-0.168752	-0.21302	-0.254404	-0.105744
-0.146437	0.000253631	-0.097219	-0.0942209	-0.318989	-0.260595	-0.0973067	-0.145211	-0.164761	-0.201462	-0.252166	-0.103991
-0.133428	0.0469277	-0.0171601	-0.0105794	-0.319174	-0.261297	-0.0432655	-0.132629	-0.177223	-0.205329	-0.241336	-0.114824
-0.113925	0.0411372	0.0391909	0.0362189	-0.308916	-0.253008	-0.0178581	-0.135603	-0.177425	-0.201238	-0.221713	-0.0994622
-0.090386	0.0493417	0.0927665	0.0619052	-0.295181	-0.254725	-0.0161148	-0.127856	-0.175035	-0.204113	-0.213166	-0.0907364
-0.0644885	0.0851743	0.123896	0.0761514	-0.283314	-0.274075	-0.0329139	-0.120877	-0.17999	-0.22065	-0.223885	-0.105336
-0.0444344	0.109586	0.152974	0.109839	-0.280487	-0.261969	-0.027304	-0.160109	-0.197527	-0.22271	-0.227936	-0.110047
-0.0311565	0.11466	0.164006	0.119673	-0.270478	-0.253255	-0.0197933	-0.189274	-0.21115	-0.238401	-0.235336	-0.117855
-0.0122304	0.119334	0.183785	0.11803	-0.260581	-0.24876	-0.0167134	-0.201242	-0.231377	-0.254323	-0.240575	-0.121863
0.0171898	0.128114	0.211782	0.12502	-0.24936	-0.262707	-0.0290304	-0.21479	-0.24199	-0.266652	-0.241868	-0.134239
0.0276496	0.123551	0.208031	0.131095	-0.242527	-0.272552	-0.0462056	-0.229813	-0.24528	-0.287216	-0.239913	-0.131674
0.0261795	0.11531	0.212562	0.140519	-0.237431	-0.275296	-0.0510732	-0.239647	-0.250448	-0.306322	-0.242028	-0.124734
0.0275481	0.138222	0.232918	0.141362	-0.229486	-0.274109	-0.0518565	-0.246023	-0.265266	-0.308577	-0.266048	-0.127664
0.0282038	0.138475	0.23682	0.156277	-0.233728	-0.270169	-0.0451707	-0.266533	-0.277522	-0.305629	-0.270774	-0.133627
0.0401122	0.137319	0.242465	0.168804	-0.240262	-0.271091	-0.0453152	-0.279829	-0.286845	-0.312168	-0.282296	-0.121443
0.0420531	0.143117	0.265129	0.168025	-0.252049	-0.286226	-0.0557951	-0.28014	-0.291817	-0.331659	-0.291149	-0.0652607
0.0398408	0.134765	0.270661	0.166671	-0.23558	-0.289051	-0.0710518	-0.300677	-0.30152	-0.353612	-0.27553	-0.0797636
0.0495179	0.13777	0.273137	0.168743	-0.228193	-0.288375	-0.0732133	-0.308259	-0.309771	-0.362452	-0.280101	-0.126869
0.0568108	0.142081	0.264364	0.166902	-0.241283	-0.278487	-0.0608184	-0.301111	-0.31275	-0.345027	-0.296597	-0.144267
0.0422585	0.115691	0.254211	0.160931	-0.237725	-0.27985	-0.0650133	-0.315156	-0.316677	-0.362218	-0.286006	-0.147918
0.0466916	0.104586	0.275358	0.164662	-0.222732	-0.281854	-0.0793124	-0.327545	-0.315991	-0.371929	-0.287258	-0.149688
0.0624563	0.121302	0.290828	0.181109	-0.215399	-0.279137	-0.0970844	-0.340806	-0.320209	-0.37549	-0.293105	-0.158314
0.0611885	0.134633	0.280855	0.180071	-0.214731	-0.289597	-0.0984481	-0.349697	-0.324499	-0.378183	-0.296978	-0.143675
0.0569934	0.123505	0.27631	0.18504	-0.216871	-0.292354	-0.103629	-0.356691	-0.333825	-0.383472	-0.300155	-0.14388
0.0541723	0.112453	0.282654	0.195454	-0.223759	-0.288023	-0.104969	-0.364486	-0.348594	-0.387104	-0.297276	-0.156908
0.0530386	0.120881	0.272645	0.185517	-0.222516	-0.2723	-0.0908282	-0.368549	-0.347288	-0.393429	-0.282823	-0.151895
0.0564537	0.114591	0.281465	0.182286	-0.228146	-0.277439	-0.0922308	-0.375225	-0.332705	-0.394776	-0.2774	-0.144268
0.0589453	0.114401	0.286245	0.182081	-0.227137	-0.282579	-0.090274	-0.379884	-0.327481	-0.391853	-0.277054	-0.145694
0.060723	0.134411	0.285337	0.177106	-0.212162	-0.281415	-0.0854227	-0.38052	-0.341708	-0.393266	-0.285471	-0.168724
0.0582861	0.110282	0.278416	0.187773	-0.211394	-0.276709	-0.0984369	-0.38295	-0.343449	-0.396083	-0.282035	-0.148098
0.0570537	0.0908269	0.286391	0.189877	-0.204933	-0.264183	-0.0957272	-0.3861	-0.348812	-0.399043	-0.270264	-0.132802
0.049573	0.0854215	0.298384	0.177672	-0.188223	-0.24134	-0.0908155	-0.385863	-0.348093	-0.396786	-0.258188	-0.145921
0.052767	0.112439	0.305254	0.179345	-0.183788	-0.244886	-0.0965728	-0.388997	-0.34189	-0.386122	-0.251882	-0.145947
0.054802	0.112794	0.303666	0.181242	-0.181155	-0.243003	-0.0905659	-0.393223	-0.335797	-0.38835	-0.247522	-0.146302
0.0569043	0.0925709	0.292534	0.1831	-0.173318	-0.232839	-0.0847968	-0.395085	-0.329373	-0.393211	-0.242333	-0.142517
0.0618471	0.096391	0.287379	0.171877	-0.174006	-0.252157	-0.0809767	-0.39171	-0.346656	-0.392197	-0.23878	-0.141001
0.0671755	0.0996273	0.276766	0.162408	-0.173468	-0.261129	-0.0852058	-0.397438	-0.341725	-0.390933	-0.246287	-0.137229
0.0869046	0.103393	0.258944	0.15716	-0.167631	-0.257482	-0.0901494	-0.399692	-0.335451	-0.386518	-0.257061	-0.131312
0.108069	0.114906	0.253424	0.175458	-0.153499	-0.250113	-0.0848218	-0.388033	-0.341034	-0.382718	-0.257797	-0.129864
0.0964986	0.0999052	0.259645	0.188371	-0.14972	-0.261304	-0.0718075	-0.380429	-0.330442	-0.380686	-0.240395	-0.132915
0.0876148	0.0959743	0.261121	0.189144	-0.148767	-0.264692	-0.0576323	-0.36917	-0.32748	-0.377008	-0.226916	-0.133041
0.0895754	0.109074	0.245765	0.176903	-0.15216	-0.261375	-0.0465738	-0.355443	-0.341422	-0.371467	-0.230037	-0.114296
0.0981308	0.111659	0.232043	0.17582	-0.145462	-0.253408	-0.0574332	-0.35783	-0.327039	-0.362579	-0.221598	-0.100975
0.114729	0.113984	0.238164	0.174202	-0.15007	-0.253098	-0.0662746	-0.355624	-0.32156	-0.357206	-0.218865	-0.0994941
0.120716	0.110922	0.239204	0.178096	-0.159505	-0.258154	-0.0554042	-0.348038	-0.323327	-0.355358	-0.232337	-0.113345
0.100989	0.120493	0.234764	0.194631	-0.157423	-0.267614	-0.0330165	-0.33864	-0.310877	-0.350432	-0.239649	-0.112424
0.0999375	0.127823	0.224168	0.19878	-0.157097	-0.274741	-0.0289208	-0.336955	-0.322205	-0.351264	-0.23353	-0.115445
0.113313	0.134825	0.214543	0.200931	-0.164744	-0.276468	-0.0332596	-0.334628	-0.339703	-0.34941	-0.229189	-0.116504
0.121342	0.14007	0.189171	0.196112	-0.181253	-0.271139	-0.0347972	-0.337767	-0.317768	-0.339066	-0.22575	-0.105487
0.0931309	0.131805	0.179335	0.197994	-0.194972	-0.278367	-0.0306227	-0.329312	-0.313105	-0.341969	-0.222791	-0.10827
0.0692993	0.136031	0.183127	0.193527	-0.199693	-0.287571	-0.0157137	-0.314476	-0.310214	-0.348577	-0.224896	-0.104411
0.0660161	0.131065	0.181738	0.175739	-0.191536	-0.282846	-0.00232998	-0.304171	-0.298938	-0.343813	-0.231239	-0.0941861
0.0714171	0.11324	0.183161	0.161985	-0.200694	-0.289753	-0.00280394	-0.293629	-0.299724	-0.343238	-0.240892	-0.103217
0.0771965	0.103184	0.181374	0.154608	-0.213358	-0.292633	-0.00745581	-0.29246	-0.300626	-0.338762	-0.245968	-0.111243
0.0760064	0.103189	0.172516	0.145739	-0.230747	-0.294643	-0.0157517	-0.293854	-0.305956	-0.335392	-0.243956	-0.107253
0.0784691	0.108025	0.163063	0.161854	-0.224968	-0.290622	-0.0229308	-0.273263	-0.288179	-0.324206	-0.245874	-0.0935777
0.0825183	0.112171	0.165384	0.157697	-0.211937	-0.283027	-0.00644199	-0.263065	-0.271365	-0.32174	-0.242166	-0.0997456
0.0788851	0.112931	0.177032	0.139495	-0.199846	-0.279996	0.0228243	-0.262061	-0.257003	-0.319148	-0.232889	-0.105693
0.0485378	0.111306	0.179874	0.135528	-0.20805	-0.276633	0.0158501	-0.262989	-0.256527	-0.313546	-0.251281	-0.104867
0.0544698	0.111338	0.17269	0.146381	-0.204626	-0.276627	0.0200419	-0.24933	-0.246562	-0.303329	-0.242894	-0.0992194
0.0779797	0.115096	0.162854	0.162335	-0.202509	-0.27726	0.0251787	-0.235185	-0.235564	-0.29233	-0.229215	-0.0922959
0.0674149	0.115758	0.137733	0.151085	-0.205661	-0.286063	0.0294447	-0.233684	-0.234575	-0.303187	-0.261197	-0.0871625
0.0560852	0.12263	0.131051	0.137232	-0.205977	-0.2812	0.0214303	-0.223039	-0.240692	-0.307272	-0.264548	-0.0940668
0.0534153	0.117558	0.130045	0.127956	-0.214273	-0.275756	0.0105295	-0.213238	-0.240614	-0.296452	-0.266607	-0.0982328
0.0686912	0.0966467	0.139148	0.117469	-0.210592	-0.277491	0.00854184	-0.210612	-0.219464	-0.279913	-0.270314	-0.0947254
0.0592036	0.0912877	0.15185	0.120336	-0.202043	-0.265247	0.0113715	-0.205596	-0.213633	-0.275213	-0.262184	-0.092849
0.053685	0.0975635	0.144079	0.126304	-0.204137	-0.255469	0.0155982	-0.191599	-0.208189	-0.26783	-0.25676	-0.0728565
0.0675149	0.103358	0.118347	0.119916	-0.209852	-0.249984	0.0195867	-0.173138	-0.19154	-0.267873	-0.251207	-0.0278826
0.0455042	0.0877486	0.0947684	0.100484	-0.18512	-0.245489	0.0120851	-0.167244	-0.172695	-0.245239	-0.252658	-0.0536764
0.0371002	0.0652383	0.0920478	0.0923478	-0.173134	-0.242093	0.00975063	-0.147762	-0.145474	-0.228822	-0.245317	-0.0779499
0.0343202	0.0531484	0.0803828	0.0666542	-0.166691	-0.235895	0.00631345	-0.127297	-0.119481	-0.231104	-0.245183	-0.079059
0.0102198	0.0498131	0.0626025	0.0382894	-0.165557	-0.231928	-0.0198387	-0.119026	-0.116811	-0.226166	-0.255201	-0.105216
-0.0182007	0.046299	0.0507889	0.00860578	-0.187829	-0.227322	-0.042572	-0.106394	-0.114004	-0.230428	-0.269675	-0.102767
-0.0338152	0.0429126	0.038748	-0.0191046	-0.209497	-0.224102	-0.0657183	-0.0871398	-0.104252	-0.240041	-0.28355	-0.0915585
-0.0465061	0.0352665	0.0237782	-0.035705	-0.215985	-0.231598	-0.0702526	-0.0671928	-0.0923354	-0.240006	-0.284784	-0.102575
-0.0666949	0.00834684	-0.00115802	-0.0464673	-0.225832	-0.241817	-0.0826795	-0.0574729	-0.0715401	-0.248475	-0.297093	-0.106019
-0.082468	-0.00513858	-0.0177894	-0.0586424	-0.234832	-0.245753	-0.101167	-0.0606121	-0.0613165	-0.250602	-0.307678	-0.102305
-0.0863829	-0.0105813	-0.0290707	-0.0775418	-0.240062	-0.247162	-0.13136	-0.0716832	-0.0613894	-0.250388	-0.307961	-0.0963111
-0.0918059	-0.0154167	-0.0456843	-0.0770866	-0.248035	-0.256416	-0.14321	-0.0586462	-0.0531743	-0.245011	-0.325855	-0.0844186
-0.0968365	-0.0169107	-0.0597333	-0.087213	-0.258051	-0.257715	-0.147603	-0.0469934	-0.0500671	-0.24584	-0.335041	-0.0865938
-0.0971966	-0.0102382	-0.0739578	-0.0986839	-0.271014	-0.261374	-0.144264	-0.0458289	-0.0479275	-0.250488	-0.340347	-0.0931625
-0.110793	-0.0294057	-0.083534	-0.105114	-0.256257	-0.265244	-0.14848	-0.0436148	-0.0519123	-0.253984	-0.34093	-0.0973224
-0.120374	-0.0408864	-0.0970805	-0.112813	-0.258651	-0.262715	-0.165105	-0.0301933	-0.0441638	-0.243778	-0.346969	-0.0995921
-0.126229	-0.0502406	-0.112705	-0.126162	-0.272656	-0.262689	-0.186045	-0.0120307	-0.0346575	-0.221421	-0.356959	-0.0969927
-0.129925	-0.0467138	-0.11487	-0.13741	-0.269245	-0.256768	-0.200193	0.00816364	-0.0480996	-0.229445	-0.353936	-0.0930957
-0.139243	-0.053205	-0.117741	-0.14022	-0.278199	-0.267731	-0.214832	0.0102626	-0.0361633	-0.240811	-0.367936	-0.107282
-0.135452	-0.0640656	-0.108608	-0.133441	-0.294709	-0.274483	-0.219688	0.00705685	-0.0248341	-0.24804	-0.379033	-0.122036
-0.127714	-0.0643654	-0.0826143	-0.120422	-0.295273	-0.25954	-0.217048	0.0045	-0.0332801	-0.254123	-0.370633	-0.112513
-0.154291	-0.0614403	-0.0721089	-0.119333	-0.299354	-0.254712	-0.207561	-0.0134755	-0.0326245	-0.247282	-0.366478	-0.119327
-0.165477	-0.0593386	-0.0832678	-0.123517	-0.304175	-0.255443	-0.201562	-0.0202732	-0.0313759	-0.244469	-0.357539	-0.130267
-0.16147	-0.059977	-0.102521	-0.135716	-0.309907	-0.256928	-0.201328	-0.0205021	-0.0211103	-0.244528	-0.352784	-0.137128
-0.154471	-0.054722	-0.0957692	-0.140875	-0.30279	-0.259944	-0.206247	-0.0273228	-0.0191521	-0.258328	-0.359144	-0.128736
-0.151268	-0.0541312	-0.107173	-0.143276	-0.303574	-0.259491	-0.212356	-0.0301197	-0.0271346	-0.252975	-0.348339	-0.127295
-0.165446	-0.0505202	-0.112812	-0.141624	-0.319076	-0.247552	-0.211134	-0.035303	-0.0388548	-0.230766	-0.326087	-0.126653
-0.160549	-0.0497515	-0.106153	-0.149467	-0.31092	-0.242348	-0.221724	-0.0193073	-0.0310479	-0.228099	-0.327037	-0.118824
-0.161902	-0.0471399	-0.106539	-0.162754	-0.29839	-0.238402	-0.216214	-0.008986	-0.0231895	-0.223839	-0.320833	-0.112603
-0.159772	-0.0510743	-0.119563	-0.172848	-0.296987	-0.238967	-0.203313	8.39943e-05	-0.0168059	-0.21909	-0.316262	-0.103825
-0.154876	-0.0584833	-0.131473	-0.167972	-0.317579	-0.255116	-0.211548	0.0236316	-0.00402592	-0.210559	-0.326388	-0.106133
-0.157728	-0.052617	-0.133859	-0.168654	-0.317313	-0.248114	-0.220252	0.0275305	0.00429785	-0.211022	-0.322406	-0.114987
-0.161385	-0.0455286	-0.139156	-0.171509	-0.315307	-0.244394	-0.228543	0.0283282	0.00282034	-0.209964	-0.316569	-0.111777
-0.164063	-0.0411342	-0.14513	-0.174774	-0.324586	-0.247134	-0.22429	0.0294854	-0.00517104	-0.209586	-0.31151	-0.0991548
-0.165234	-0.0251636	-0.145578	-0.169641	-0.320563	-0.238159	-0.211142	0.0316386	-0.020999	-0.204335	-0.299332	-0.103028
-0.171548	-0.0256351	-0.137114	-0.170637	-0.311289	-0.235734	-0.203017	0.034658	-0.027007	-0.206364	-0.299119	-0.105957
-0.171002	-0.0360219	-0.141956	-0.170218	-0.299282	-0.23152	-0.198719	0.0409054	-0.0191686	-0.218471	-0.313643	-0.101778
-0.168979	-0.023197	-0.15711	-0.16034	-0.306921	-0.232304	-0.208081	0.05643	-0.0175949	-0.204744	-0.323836	-0.0990053
-0.166768	-0.035617	-0.153954	-0.173255	-0.316036	-0.246007	-0.213423	0.0563988	-0.0214776	-0.201409	-0.321421	-0.11324
-0.172898	-0.0504777	-0.15398	-0.196163	-0.328738	-0.256539	-0.215346	0.0484939	-0.0298469	-0.211042	-0.315043	-0.1311
-0.189797	-0.0358767	-0.158203	-0.185474	-0.327527	-0.253228	-0.220788	0.0445988	-0.0565459	-0.213946	-0.309545	-0.118451
-0.184838	-0.0357442	-0.16156	-0.189589	-0.334176	-0.254943	-0.222808	0.0351398	-0.0579882	-0.217681	-0.319337	-0.125153
-0.175973	-0.0437061	-0.164005	-0.197443	-0.337831	-0.256756	-0.21892	0.0337739	-0.0523072	-0.217188	-0.330176	-0.135499
-0.176335	-0.0418182	-0.166331	-0.19944	-0.337442	-0.251625	-0.206606	0.0322787	-0.0702733	-0.209502	-0.304826	-0.13292
-0.176335	-0.0418182	-0.166331	-0.19944	-0.337442	-0.251625	-0.206606	0.0322787	-0.0702733	-0.209502	-0.304826	-0.13292
-0.183894	-0.0528947	-0.171193	-0.198644	-0.339412	-0.258185	-0.215199	0.0288568	-0.0732568	-0.207178	-0.305357	-0.129487
-0.18298	-0.0621964	-0.167266	-0.210466	-0.336699	-0.262721	-0.198471	0.026652	-0.0710581	-0.204774	-0.313122	-0.143342
-0.18824	-0.058963	-0.171059	-0.203864	-0.340113	-0.261152	-0.205043	0.0169943	-0.0737566	-0.211171	-0.324725	-0.138567
-0.195861	-0.0550769	-0.175323	-0.19525	-0.342236	-0.257447	-0.208958	0.00724175	-0.0813852	-0.215308	-0.329746	-0.127726
-0.198745	-0.0719452	-0.173453	-0.190277	-0.339132	-0.250219	-0.187572	-0.00149217	-0.0807056	-0.213061	-0.321355	-0.117075
-0.192314	-0.0664311	-0.165655	-0.193242	-0.331383	-0.256067	-0.185955	0.00276201	-0.0572075	-0.219365	-0.311098	-0.138156
-0.187699	-0.0664779	-0.15711	-0.194994	-0.332075	-0.254832	-0.185735	-0.00261329	-0.0445777	-0.213709	-0.304948	-0.15771
-0.197586	-0.0752359	-0.160069	-0.192674	-0.350322	-0.250342	-0.187302	-0.0133173	-0.0536319	-0.196434	-0.311861	-0.140054
-0.192343	-0.0761347	-0.166833	-0.190866	-0.353297	-0.256263	-0.186025	0.00210862	-0.0518873	-0.205397	-0.327689	-0.144566
-0.182007	-0.0715463	-0.154561	-0.185376	-0.349326	-0.254322	-0.186343	0.00961289	-0.0473469	-0.203595	-0.328699	-0.141349
-0.167134	-0.0597851	-0.143136	-0.176042	-0.337044	-0.24739	-0.182841	0.00974855	-0.0534919	-0.192984	-0.322698	-0.130344
-0.177227	-0.0644739	-0.144388	-0.166791	-0.320384	-0.238625	-0.179018	0.0114425	-0.0562049	-0.187876	-0.30629	-0.130222
-0.195214	-0.0793592	-0.150795	-0.163557	-0.321921	-0.233594	-0.190759	0.00492454	-0.0531824	-0.177648	-0.298879	-0.132285
-0.206304	-0.0878746	-0.145165	-0.168923	-0.329572	-0.236149	-0.199327	-0.00777633	-0.0628541	-0.177996	-0.307448	-0.130634
-0.206554	-0.0778803	-0.135556	-0.170456	-0.322712	-0.245194	-0.191179	-0.0114869	-0.0747136	-0.187945	-0.322826	-0.140351
-0.201068	-0.0722688	-0.129043	-0.165328	-0.32048	-0.24328	-0.183845	-0.0104236	-0.0742075	-0.183952	-0.322185	-0.141673
-0.191171	-0.0693399	-0.129507	-0.158489	-0.334734	-0.24163	-0.172522	-0.0092007	-0.0673431	-0.1854	-0.327064	-0.141049
-0.184816	-0.0602615	-0.127381	-0.147341	-0.353268	-0.247086	-0.162121	-0.0101697	-0.0563572	-0.193932	-0.335073	-0.146423
-0.197768	-0.0874831	-0.109623	-0.158601	-0.349832	-0.24821	-0.153161	-0.0203973	-0.0670838	-0.187221	-0.324272	-0.145251
-0.195498	-0.1106	-0.0991896	-0.15034	-0.339295	-0.243189	-0.147201	-0.0200224	-0.069071	-0.173506	-0.318864	-0.146855
-0.190411	-0.124323	-0.0913556	-0.128774	-0.332375	-0.231209	-0.140519	0.000614762	-0.0547544	-0.160927	-0.318863	-0.140672
-0.193621	-0.126692	-0.0486485	-0.128147	-0.337413	-0.22066	-0.138067	-0.00990856	-0.0354516	-0.181237	-0.32175	-0.143108
-0.173502	-0.115877	-0.0162208	-0.11943	-0.335891	-0.214401	-0.131596	-0.0170004	-0.0230608	-0.181659	-0.321608	-0.138268
-0.153956	-0.0950026	0.0100015	-0.109152	-0.327109	-0.205799	-0.135156	-0.0224333	-0.0143665	-0.176535	-0.315401	-0.124883
-0.16113	-0.104018	0.0401144	-0.101904	-0.303756	-0.198084	-0.141333	-0.0389599	0.0166681	-0.189868	-0.308053	-0.115388
-0.160104	-0.127011	0.05308	-0.115946	-0.284792	-0.182086	-0.157621	-0.0460262	0.00166027	-0.212073	-0.306962	-0.13101
-0.158997	-0.147738	0.058758	-0.131857	-0.269508	-0.171565	-0.181538	-0.0554539	-0.00377983	-0.230443	-0.313738	-0.146075
-0.159457	-0.149091	0.0675577	-0.137814	-0.261815	-0.163305	-0.197727	-0.0986179	0.000705672	-0.249834	-0.322259	-0.139304
-0.157887	-0.153475	0.0865016	-0.153706	-0.247959	-0.161009	-0.213191	-0.0991838	0.00286536	-0.252314	-0.315985	-0.1539
-0.151482	-0.164316	0.101625	-0.158697	-0.22443	-0.144513	-0.228729	-0.0937955	0.00790826	-0.252021	-0.315431	-0.173598
-0.138727	-0.18339	0.112868	-0.160752	-0.201495	-0.117941	-0.241392	-0.10553	0.00556837	-0.261961	-0.320417	-0.181588
-0.131593	-0.192565	0.126566	-0.168504	-0.192432	-0.0980987	-0.261168	-0.111887	0.0156956	-0.279775	-0.311356	-0.172345
-0.125093	-0.199025	0.14877	-0.16266	-0.175847	-0.0869523	-0.272024	-0.124835	0.024095	-0.288243	-0.307681	-0.172501
-0.120612	-0.207331	0.161754	-0.152137	-0.153655	-0.0824172	-0.274954	-0.146996	0.0169227	-0.292316	-0.305129	-0.174274
-0.133135	-0.199008	0.146376	-0.165365	-0.143638	-0.069616	-0.285914	-0.150114	0.0241499	-0.297652	-0.294417	-0.177319
-0.126445	-0.208947	0.159385	-0.169472	-0.138383	-0.0686569	-0.294487	-0.152159	0.0401178	-0.295238	-0.28993	-0.172958
-0.110077	-0.226655	0.168628	-0.164653	-0.123888	-0.0745127	-0.307335	-0.154102	0.0557755	-0.303446	-0.286652	-0.157883
-0.102989	-0.224826	0.168915	-0.16334	-0.104874	-0.0597517	-0.319652	-0.168441	0.0579913	-0.318485	-0.282166	-0.170481
-0.114044	-0.231322	0.184898	-0.157899	-0.0743013	-0.0430904	-0.328915	-0.174893	0.0477077	-0.319711	-0.279792	-0.177434
-0.122888	-0.235776	0.19251	-0.150006	-0.0523849	-0.0333083	-0.336798	-0.179583	0.0435771	-0.323225	-0.287199	-0.183881
-0.120745	-0.243236	0.201127	-0.143173	-0.0562316	-0.0267344	-0.346289	-0.178913	0.0386799	-0.344127	-0.286273	-0.185799
-0.127822	-0.253167	0.191759	-0.154305	-0.0393814	-0.00576093	-0.369022	-0.187967	0.0454625	-0.351042	-0.287821	-0.191511
-0.127277	-0.263978	0.19433	-0.159976	-0.0324659	-0.000641908	-0.380044	-0.203459	0.0511036	-0.358923	-0.293719	-0.192272
-0.112199	-0.270688	0.199545	-0.167436	-0.0350065	-0.00409056	-0.382069	-0.2232	0.0361366	-0.372334	-0.298405	-0.172267
-0.113173	-0.277538	0.205857	-0.162186	-0.0377095	0.00364138	-0.389097	-0.219733	0.0347475	-0.364782	-0.314397	-0.187309
-0.11353	-0.289142	0.215756	-0.164145	-0.0327756	0.00801807	-0.387803	-0.220559	0.0448744	-0.367103	-0.307312	-0.19741
-0.115916	-0.297883	0.228769	-0.175896	-0.0295348	0.00664597	-0.387727	-0.222737	0.0569911	-0.373188	-0.292119	-0.198451
-0.108074	-0.298133	0.224567	-0.178268	-0.017254	0.0211755	-0.399118	-0.213837	0.0495741	-0.365504	-0.31186	-0.201278
-0.110584	-0.307099	0.219897	-0.175629	-0.0148226	0.0290064	-0.403375	-0.214101	0.0465799	-0.365032	-0.322429	-0.192932
-0.109061	-0.310742	0.213648	-0.174337	-0.0124419	0.0314964	-0.396064	-0.220111	0.0564566	-0.360807	-0.321008	-0.18262
-0.0918761	-0.30401	0.232418	-0.176242	-1.73713e-05	0.0401361	-0.388963	-0.232263	0.0593278	-0.342354	-0.297375	-0.166641
-0.0865488	-0.304983	0.25175	-0.175428	0.0137125	0.0470648	-0.391488	-0.236099	0.0497582	-0.350699	-0.292225	-0.170527
-0.0871409	-0.303033	0.259607	-0.172263	0.0294711	0.0530941	-0.393634	-0.242955	0.0434455	-0.3598	-0.290774	-0.186411
-0.0713237	-0.295805	0.251519	-0.171638	0.0352963	0.0535634	-0.398702	-0.251815	0.0479961	-0.352576	-0.269333	-0.195341
-0.0651751	-0.303943	0.246478	-0.175353	0.0292603	0.0473084	-0.392355	-0.235795	0.0459185	-0.34832	-0.264809	-0.193869
-0.0651526	-0.30888	0.244253	-0.188093	0.0428127	0.0520632	-0.389067	-0.228679	0.0476953	-0.351689	-0.264682	-0.175783
-0.0597366	-0.301603	0.252066	-0.19699	0.0719009	0.0525739	-0.396604	-0.219598	0.0439132	-0.368586	-0.248752	-0.153306
-0.0588937	-0.305028	0.249727	-0.195308	0.0649177	0.0462981	-0.410635	-0.23039	0.0564445	-0.363702	-0.254695	-0.165107
-0.057334	-0.299461	0.235983	-0.19304	0.064045	0.0511492	-0.418016	-0.241852	0.0573712	-0.360861	-0.256733	-0.174552
-0.0519219	-0.294288	0.228331	-0.19557	0.06287	0.0605311	-0.418497	-0.246402	0.0558159	-0.371972	-0.25388	-0.177032
-0.0410654	-0.297843	0.231302	-0.214343	0.0495144	0.0492704	-0.414583	-0.240502	0.0519872	-0.368401	-0.259997	-0.170864
-0.0486781	-0.296945	0.227535	-0.215017	0.0492371	0.0345777	-0.419294	-0.236109	0.0546482	-0.366752	-0.249495	-0.175227
-0.0626804	-0.299771	0.213841	-0.210748	0.0575591	0.0269606	-0.425065	-0.238873	0.0616562	-0.368236	-0.23623	-0.185806
-0.0725795	-0.30474	0.19736	-0.203431	0.0466862	0.0177696	-0.415313	-0.248852	0.0607668	-0.36618	-0.26226	-0.189211
-0.0671614	-0.296354	0.198009	-0.194168	0.0507644	0.0256743	-0.410485	-0.244194	0.0598513	-0.357691	-0.265735	-0.187925
-0.0543066	-0.296628	0.185402	-0.192724	0.0461495	0.0299924	-0.410557	-0.242897	0.0597148	-0.357271	-0.257965	-0.191714
-0.059934	-0.311306	0.175946	-0.20018	0.0173017	0.0271163	-0.411962	-0.247537	0.0703901	-0.364492	-0.256757	-0.210128
-0.0689995	-0.304627	0.17218	-0.203587	0.028767	0.0268125	-0.408347	-0.245727	0.0559025	-0.360421	-0.256974	-0.195477
-0.0735874	-0.303741	0.166937	-0.202046	0.033307	0.0263473	-0.403703	-0.247087	0.044948	-0.358734	-0.241109	-0.181414
-0.0752594	-0.314846	0.170839	-0.203184	0.0200948	0.0239907	-0.401573	-0.246238	0.0423662	-0.357753	-0.225144	-0.182744
-0.0786949	-0.319387	0.170039	-0.187171	0.00451137	0.0212072	-0.391585	-0.236108	0.0434757	-0.347878	-0.232818	-0.190727
-0.0825915	-0.323505	0.163339	-0.189939	0.00411795	0.0189079	-0.386824	-0.241135	0.0455795	-0.341876	-0.23964	-0.196185
-0.0876221	-0.321007	0.160045	-0.201944	0.00649974	0.0138411	-0.385385	-0.248293	0.048038	-0.342329	-0.227276	-0.196675
-0.0859136	-0.309745	0.156268	-0.203573	0.0036512	0.0105287	-0.397369	-0.22965	0.0438936	-0.348329	-0.220168	-0.177727
-0.0852306	-0.30768	0.143947	-0.202882	-0.00487293	0.0162779	-0.397621	-0.238716	0.0441748	-0.344255	-0.217068	-0.191186
-0.0857988	-0.310581	0.133777	-0.197203	-0.0153883	0.0148689	-0.391755	-0.246961	0.0463543	-0.336417	-0.209549	-0.199672
-0.0810902	-0.308802	0.133605	-0.190479	-0.0164103	0.00874844	-0.382257	-0.236912	0.0443636	-0.333501	-0.204194	-0.187908
-0.0751308	-0.292199	0.134141	-0.180933	-0.00618877	0.0134186	-0.376763	-0.223394	0.0621542	-0.332335	-0.19474	-0.190171
-0.0824274	-0.28111	0.135981	-0.177783	0.00414774	0.0149016	-0.370369	-0.209809	0.0702152	-0.323231	-0.1893	-0.191795
-0.0909242	-0.281671	0.130475	-0.171693	0.0125441	0.0204697	-0.366126	-0.21272	0.0692555	-0.310452	-0.193662	-0.188424
-0.0905025	-0.271515	0.115915	-0.174952	-0.000630397	0.011437	-0.350553	-0.215524	0.0490532	-0.308966	-0.1898	-0.196048
-0.0936732	-0.275625	0.115202	-0.177487	-0.0168858	0.00241128	-0.344638	-0.210063	0.0436202	-0.306598	-0.196421	-0.18935
-0.101278	-0.28034	0.116553	-0.164559	-0.0287662	-0.00113073	-0.345933	-0.209992	0.051421	-0.301016	-0.20772	-0.172486
-0.101962	-0.267799	0.108473	-0.155547	-0.0368648	-0.00761594	-0.332869	-0.218158	0.028192	-0.30909	-0.206916	-0.175679
-0.101933	-0.252811	0.100364	-0.156573	-0.056382	-0.00951607	-0.316969	-0.205254	0.0155833	-0.311208	-0.199143	-0.168092
-0.10561	-0.242121	0.100381	-0.15222	-0.0833303	-0.0112089	-0.293523	-0.186934	0.0157408	-0.29382	-0.191395	-0.159517
-0.106809	-0.240351	0.106194	-0.122787	-0.0805622	-0.0261886	-0.257255	-0.173958	0.0455217	-0.263708	-0.18748	-0.161025
-0.102553	-0.237696	0.0905677	-0.107708	-0.0893675	-0.0344339	-0.238687	-0.149862	0.0302122	-0.248322	-0.193764	-0.164829
-0.104677	-0.225046	0.0702689	-0.102173	-0.104042	-0.0385491	-0.22192	-0.134826	0.0156977	-0.237066	-0.199734	-0.173188
-0.109149	-0.201014	0.0721777	-0.101629	-0.108557	-0.0499701	-0.210071	-0.13137	0.013485	-0.227213	-0.210131	-0.170654
-0.110781	-0.203599	0.068639	-0.112365	-0.119171	-0.066001	-0.195309	-0.116574	0.00153536	-0.217678	-0.216523	-0.166497
-0.108868	-0.207616	0.0458017	-0.114161	-0.133813	-0.0767377	-0.189331	-0.114419	-0.0118392	-0.211614	-0.218779	-0.157366
-0.101472	-0.20484	0.0280298	-0.105975	-0.153365	-0.070398	-0.187295	-0.123638	-0.0316455	-0.214622	-0.218931	-0.154461
-0.107326	-0.198236	0.0242302	-0.12235	-0.159538	-0.0821436	-0.176814	-0.116598	-0.0177733	-0.218029	-0.216089	-0.1599
-0.121398	-0.197149	0.0038574	-0.135183	-0.158645	-0.0956889	-0.169264	-0.107842	-0.014638	-0.216434	-0.215077	-0.155899
-0.132811	-0.198422	-0.0143426	-0.136868	-0.158166	-0.104066	-0.167626	-0.100755	-0.023113	-0.209489	-0.219787	-0.166261
-0.135133	-0.196866	-0.00853914	-0.128728	-0.161912	-0.10634	-0.164181	-0.0848422	-0.0245971	-0.205224	-0.202659	-0.164618
-0.127951	-0.189487	-0.0107505	-0.140482	-0.172288	-0.10847	-0.167416	-0.0767678	-0.026989	-0.199275	-0.200415	-0.165065
-0.11323	-0.179829	-0.0140375	-0.148631	-0.18051	-0.113259	-0.164874	-0.0767061	-0.0317403	-0.194295	-0.205896	-0.168148
-0.137636	-0.189403	-0.0178572	-0.14305	-0.190757	-0.126068	-0.154439	-0.0903727	-0.0430936	-0.192668	-0.194646	-0.158769
-0.134345	-0.17592	-0.030108	-0.135765	-0.212126	-0.126357	-0.148615	-0.0945527	-0.044572	-0.19868	-0.200757	-0.161578
-0.135011	-0.151537	-0.0337291	-0.134019	-0.220455	-0.12253	-0.143953	-0.099425	-0.0446035	-0.202652	-0.214752	-0.149435
-0.144311	-0.148072	-0.0245028	-0.144535	-0.212922	-0.123875	-0.138094	-0.0898377	-0.0477975	-0.189721	-0.219686	-0.12881
-0.138407	-0.152302	-0.0415953	-0.14533	-0.216021	-0.133461	-0.142362	-0.0791515	-0.0499022	-0.205716	-0.214197	-0.143946
-0.132255	-0.1502	-0.0570233	-0.144665	-0.219729	-0.142725	-0.146023	-0.0768827	-0.0507604	-0.213024	-0.212978	-0.156813
-0.136468	-0.146569	-0.0604283	-0.144166	-0.237006	-0.140088	-0.145605	-0.081104	-0.0594825	-0.201069	-0.210099	-0.172012
-0.147909	-0.145562	-0.0609655	-0.13353	-0.238873	-0.139397	-0.148805	-0.0842674	-0.0651619	-0.200416	-0.220524	-0.174611
-0.156958	-0.139901	-0.063676	-0.13385	-0.240124	-0.147207	-0.145959	-0.0851619	-0.062097	-0.198827	-0.222184	-0.154419
-0.156012	-0.139239	-0.0744141	-0.142089	-0.24595	-0.157894	-0.141441	-0.082928	-0.0643064	-0.193402	-0.232065	-0.133292
-0.157125	-0.13649	-0.0854536	-0.145864	-0.234964	-0.154908	-0.14695	-0.0501016	-0.0716485	-0.179554	-0.237502	-0.15001
-0.159201	-0.134873	-0.0835471	-0.144258	-0.244702	-0.17181	-0.149798	-0.039973	-0.0724107	-0.164804	-0.229564	-0.154086
-0.157743	-0.127676	-0.0827929	-0.14003	-0.265911	-0.190469	-0.148671	-0.0336616	-0.077853	-0.164887	-0.222573	-0.15695
-0.157753	-0.120127	-0.0984672	-0.145518	-0.267158	-0.190008	-0.145511	-0.0244836	-0.0991359	-0.178855	-0.223129	-0.159309
-0.156683	-0.12105	-0.10199	-0.140261	-0.259601	-0.199227	-0.148797	-0.0214736	-0.0948645	-0.171705	-0.217117	-0.149608
-0.151361	-0.114874	-0.0932464	-0.140256	-0.251314	-0.20459	-0.147621	-0.0248817	-0.0823881	-0.163772	-0.217958	-0.138865
-0.141784	-0.109915	-0.0905812	-0.149125	-0.257759	-0.197035	-0.139958	-0.0180131	-0.0781673	-0.152786	-0.226932	-0.139382
-0.146915	-0.107434	-0.0956364	-0.138688	-0.254285	-0.192923	-0.132408	-0.0223783	-0.0960055	-0.157794	-0.224978	-0.129401
-0.152074	-0.105178	-0.101169	-0.136345	-0.25202	-0.195075	-0.137036	-0.0287301	-0.118775	-0.154713	-0.220512	-0.137713
-0.152816	-0.108986	-0.104118	-0.138444	-0.250249	-0.200054	-0.150975	-0.0281078	-0.137049	-0.154561	-0.209644	-0.147779
-0.144562	-0.0891508	-0.110769	-0.137915	-0.25602	-0.195887	-0.142965	-0.0254305	-0.119944	-0.166432	-0.197192	-0.14966
-0.151868	-0.0804068	-0.114109	-0.146171	-0.27088	-0.192535	-0.136975	-0.0171034	-0.108386	-0.1516	-0.196751	-0.137974
-0.163907	-0.0925893	-0.119605	-0.154161	-0.285566	-0.192865	-0.129429	-0.0117899	-0.104989	-0.135956	-0.193935	-0.127325
-0.168743	-0.0812049	-0.131702	-0.144019	-0.272793	-0.203734	-0.128971	-0.00234641	-0.124817	-0.121097	-0.176094	-0.136521
-0.174532	-0.0744819	-0.132232	-0.148639	-0.284468	-0.214628	-0.121044	0.00971608	-0.129023	-0.118222	-0.166685	-0.138364
-0.173417	-0.0757152	-0.139451	-0.160424	-0.29978	-0.220953	-0.109732	0.0159385	-0.123671	-0.118561	-0.162987	-0.139002
-0.150464	-0.0722321	-0.145134	-0.151171	-0.291209	-0.216753	-0.114989	0.0113458	-0.122261	-0.105008	-0.156369	-0.13367
-0.153795	-0.0693724	-0.143252	-0.151604	-0.297368	-0.212794	-0.114418	0.00138573	-0.125933	-0.116171	-0.149067	-0.133964
-0.151772	-0.0728728	-0.149947	-0.160187	-0.289368	-0.206815	-0.115218	-0.00521777	-0.107529	-0.120623	-0.158188	-0.145542
-0.151381	-0.0867186	-0.160345	-0.159107	-0.269573	-0.199535	-0.124403	0.00334893	-0.061976	-0.106285	-0.164085	-0.145434
-0.158777	-0.0752599	-0.146909	-0.145606	-0.267574	-0.203233	-0.108724	0.0150454	-0.0652644	-0.0964352	-0.157611	-0.124883
-0.158777	-0.0752599	-0.146909	-0.145606	-0.267574	-0.203233	-0.108724	0.0150454	-0.0652644	-0.0964352	-0.157611	-0.124883
-0.151135	-0.0797385	-0.140397	-0.14454	-0.270311	-0.216783	-0.129848	-0.00099901	-0.0679287	-0.105532	-0.161249	-0.133166
-0.142455	-0.0823775	-0.132052	-0.142169	-0.268801	-0.229089	-0.140317	-0.0116982	-0.0712594	-0.114496	-0.169728	-0.136509
-0.144088	-0.0745496	-0.135732	-0.14331	-0.268351	-0.216017	-0.119348	-0.0185484	-0.0750064	-0.12033	-0.172582	-0.116262
-0.151897	-0.0740398	-0.140122	-0.147268	-0.258966	-0.21471	-0.123565	-0.0190944	-0.0746752	-0.128605	-0.165116	-0.114815
-0.164677	-0.0746263	-0.146576	-0.147489	-0.263812	-0.22238	-0.124958	-0.0211609	-0.0758391	-0.115764	-0.162042	-0.12094
-0.170297	-0.0826198	-0.150109	-0.138392	-0.278683	-0.228661	-0.123875	-0.027362	-0.0826265	-0.100381	-0.169959	-0.125205
-0.172029	-0.0854976	-0.147709	-0.13829	-0.284349	-0.224343	-0.122999	-0.0452967	-0.0780527	-0.107808	-0.172675	-0.116783
-0.181035	-0.0922869	-0.147288	-0.137041	-0.290736	-0.231499	-0.133616	-0.0572251	-0.0955823	-0.105508	-0.177434	-0.114519
-0.186796	-0.108758	-0.146496	-0.135205	-0.292274	-0.235245	-0.148129	-0.0549694	-0.116354	-0.104075	-0.177379	-0.120445
-0.176238	-0.105994	-0.157841	-0.124691	-0.292734	-0.229937	-0.136732	-0.0625593	-0.10885	-0.118942	-0.16744	-0.114703
-0.163813	-0.0952706	-0.149937	-0.116517	-0.29813	-0.23412	-0.133129	-0.0769799	-0.104568	-0.128348	-0.17137	-0.111957
-0.155074	-0.090402	-0.147693	-0.110247	-0.300404	-0.235685	-0.128005	-0.0843623	-0.0978718	-0.128341	-0.178208	-0.109186
-0.159138	-0.0988004	-0.144805	-0.108652	-0.287151	-0.231889	-0.118197	-0.0557711	-0.0978799	-0.120892	-0.182283	-0.105089
-0.160327	-0.0952769	-0.140917	-0.106541	-0.28579	-0.216799	-0.114089	-0.0590929	-0.107118	-0.106082	-0.18334	-0.105412
-0.160659	-0.0880451	-0.140907	-0.104945	-0.27824	-0.210514	-0.111242	-0.06199	-0.107897	-0.0940856	-0.174975	-0.115727
-0.164029	-0.0925405	-0.141509	-0.105826	-0.268537	-0.212369	-0.114071	-0.062077	-0.103671	-0.0965306	-0.167728	-0.117365
-0.165984	-0.0971777	-0.132421	-0.108764	-0.276682	-0.212398	-0.106657	-0.0820663	-0.107743	-0.109779	-0.167498	-0.116284
-0.1739	-0.107512	-0.127379	-0.116241	-0.278627	-0.209297	-0.106943	-0.0908381	-0.110036	-0.107763	-0.173168	-0.117779
-0.178843	-0.122674	-0.12377	-0.111746	-0.280144	-0.213271	-0.109893	-0.0925019	-0.115756	-0.107929	-0.182697	-0.13168
-0.17782	-0.111247	-0.11917	-0.103298	-0.274633	-0.213199	-0.098005	-0.102646	-0.112443	-0.102726	-0.173097	-0.132489
-0.163497	-0.116431	-0.0266294	-0.0538171	-0.280785	-0.191691	-0.0702346	-0.105586	-0.10408	-0.093168	-0.164179	-0.121188
-0.14649	-0.125647	0.0796565	0.0242163	-0.290756	-0.167538	-0.0263789	-0.102183	-0.0951139	-0.0774455	-0.150508	-0.113056
-0.135608	-0.102595	0.139076	0.102988	-0.295463	-0.156755	0.0539691	-0.105551	-0.113595	-0.0657114	-0.154389	-0.108342
-0.116654	-0.100403	0.194175	0.167345	-0.295515	-0.139707	0.108394	-0.123919	-0.119721	-0.0395446	-0.127007	-0.0913417
-0.097202	-0.098891	0.242898	0.228135	-0.285322	-0.110417	0.159641	-0.140516	-0.125734	-0.0182543	-0.0883506	-0.0831998
-0.0870239	-0.115643	0.28171	0.255258	-0.275102	-0.0830312	0.209489	-0.162203	-0.156465	-0.024799	-0.0734973	-0.107355
-0.0631066	-0.12716	0.33477	0.277615	-0.25719	-0.0396012	0.229862	-0.157395	-0.147525	-0.0243198	-0.0640464	-0.111873
-0.0419899	-0.137762	0.394568	0.314415	-0.240358	-0.00565575	0.250376	-0.161575	-0.152193	-0.0291704	-0.0588301	-0.102025
-0.0238734	-0.153609	0.439691	0.364631	-0.237753	0.0249106	0.280087	-0.175961	-0.187304	-0.0175426	-0.0388542	-0.104234
-0.0176491	-0.152142	0.430087	0.370703	-0.219997	0.0634793	0.275328	-0.174553	-0.185499	-0.0208118	-0.0168047	-0.0887926
-0.012348	-0.158914	0.443117	0.38698	-0.214555	0.0842327	0.285767	-0.189528	-0.182102	-0.0124938	-0.0218342	-0.0825225
-0.00612268	-0.174462	0.462124	0.409601	-0.216893	0.0870005	0.309939	-0.209496	-0.197176	-0.00195272	-0.0424737	-0.091016
-0.0171377	-0.179512	0.476262	0.408139	-0.227948	0.0853844	0.31228	-0.213109	-0.212867	-0.0161689	-0.0226268	-0.0721515
-0.0231617	-0.194515	0.483764	0.408958	-0.235167	0.0904094	0.300147	-0.219953	-0.220547	-0.0110529	-0.00969877	-0.0742201
-0.0217355	-0.207461	0.479789	0.413489	-0.2326	0.10146	0.292111	-0.225047	-0.225505	-0.00460077	-0.000121407	-0.0923217
-0.0532731	-0.214544	0.472697	0.432392	-0.233009	0.102544	0.299027	-0.22825	-0.236759	0.00782732	-0.0135269	-0.0845568
-0.0500107	-0.223018	0.473087	0.426673	-0.229795	0.102712	0.300385	-0.239447	-0.243008	-0.000161254	-0.0244903	-0.0968187
-0.0278276	-0.226765	0.477007	0.437586	-0.228502	0.113008	0.298548	-0.247485	-0.244073	-0.0112207	-0.0266932	-0.108725
-0.0167434	-0.218845	0.464853	0.46543	-0.223168	0.123686	0.315437	-0.253991	-0.251681	-0.00197249	-0.0297541	-0.108025
-0.0205422	-0.231917	0.478563	0.455302	-0.218597	0.130745	0.311164	-0.25905	-0.256821	-0.00942802	-0.0340258	-0.100133
-0.0175333	-0.233265	0.48764	0.465447	-0.218259	0.135114	0.313362	-0.249808	-0.254349	-0.00473783	-0.024033	-0.0978829
0.00402734	-0.221592	0.473672	0.503258	-0.222913	0.145799	0.33179	-0.222189	-0.25146	0.0240977	0.000944543	-0.0985462
0.0221848	-0.22249	0.499546	0.533621	-0.220387	0.158792	0.356644	-0.223825	-0.249349	0.0284486	0.00567467	-0.0841085
0.0169728	-0.234909	0.522296	0.537376	-0.220536	0.166483	0.357857	-0.242831	-0.251342	0.0294989	0.00946801	-0.0750154
0.00611572	-0.243511	0.523678	0.52861	-0.218363	0.17175	0.334081	-0.263994	-0.251601	0.0281704	0.010437	-0.0771542
0.000236086	-0.250802	0.508617	0.528447	-0.227523	0.150242	0.345398	-0.247847	-0.259879	0.0370366	-0.00346154	-0.0970505
0.00482185	-0.246805	0.509751	0.517442	-0.224844	0.144397	0.348544	-0.243505	-0.263015	0.0476378	-0.0142282	-0.109226
-0.000116175	-0.24629	0.513899	0.509425	-0.21114	0.152603	0.349847	-0.247728	-0.265898	0.0627197	-0.00928338	-0.113573
-0.0128616	-0.247157	0.520146	0.491211	-0.208047	0.135807	0.330829	-0.25239	-0.274064	0.0657974	0.00664326	-0.108117
-0.0151454	-0.251537	0.515233	0.494673	-0.207647	0.13475	0.316259	-0.249144	-0.264436	0.0831742	-0.00527964	-0.101117
-0.00793082	-0.251739	0.508694	0.500784	-0.202154	0.138843	0.304496	-0.246056	-0.253529	0.0930202	-0.0116438	-0.0921611
0.0139714	-0.248077	0.50049	0.502141	-0.203195	0.151179	0.306963	-0.256689	-0.263879	0.0875332	-0.00734231	-0.0938908
0.00654082	-0.257686	0.492332	0.493963	-0.217378	0.14832	0.316167	-0.239028	-0.278417	0.0803351	-0.00494046	-0.0960253
0.00140889	-0.257611	0.480102	0.4919	-0.220798	0.153254	0.316183	-0.239465	-0.28727	0.0775552	0.00256365	-0.095883
0.00228042	-0.253624	0.467992	0.503955	-0.209347	0.161209	0.309194	-0.266024	-0.29963	0.0863442	-0.00602045	-0.0900527
0.00702004	-0.263485	0.465344	0.479796	-0.214112	0.133747	0.28775	-0.271153	-0.293496	0.0723158	0.00409457	-0.100636
-0.000684852	-0.274053	0.467817	0.480123	-0.214686	0.11776	0.275958	-0.27983	-0.293244	0.0655526	0.00920851	-0.0969519
-0.000102602	-0.282502	0.461853	0.495528	-0.213587	0.124337	0.279463	-0.287019	-0.300209	0.0711248	0.00486216	-0.0793324
0.0118767	-0.272708	0.453002	0.476869	-0.221843	0.118423	0.278673	-0.279072	-0.301052	0.0905725	-0.0224396	-0.0970729
-0.00190771	-0.267198	0.462473	0.474241	-0.219197	0.119522	0.280094	-0.286919	-0.301777	0.0903438	-0.0344601	-0.108031
-0.00552712	-0.269137	0.467359	0.474588	-0.213611	0.122501	0.289254	-0.297062	-0.304763	0.069318	-0.0269021	-0.111168
0.00874112	-0.286578	0.451572	0.479432	-0.207599	0.122151	0.286993	-0.303778	-0.313262	0.074613	-0.0115258	-0.100308
0.0046373	-0.290504	0.435554	0.458597	-0.215833	0.123122	0.26985	-0.298785	-0.309354	0.072458	-0.0386751	-0.10411
-0.00421064	-0.29129	0.436586	0.447404	-0.217834	0.120169	0.261314	-0.288161	-0.30634	0.0792912	-0.0568117	-0.107492
0.00454492	-0.280685	0.435682	0.449592	-0.207916	0.122921	0.260547	-0.280673	-0.314472	0.0885818	-0.0562233	-0.0994989
0.0321971	-0.280772	0.416679	0.445616	-0.219639	0.109572	0.25992	-0.291072	-0.313316	0.0718407	-0.0386077	-0.111616
0.0288559	-0.283745	0.406427	0.446721	-0.22498	0.108813	0.265239	-0.293084	-0.311207	0.06839	-0.0351071	-0.106582
0.00631439	-0.292473	0.40635	0.435687	-0.212371	0.116376	0.265372	-0.286941	-0.309858	0.0691244	-0.0336842	-0.0905224
-0.0024907	-0.301976	0.407608	0.425126	-0.215849	0.0986815	0.261483	-0.29137	-0.313869	0.0841228	-0.0250143	-0.102709
0.00169022	-0.2981	0.407519	0.420338	-0.227354	0.0924316	0.255723	-0.296132	-0.312565	0.0873029	-0.0311254	-0.0971688
0.00605773	-0.290392	0.409555	0.413877	-0.233128	0.0897767	0.246743	-0.293316	-0.306411	0.0858718	-0.0368958	-0.0877365
0.019376	-0.291142	0.414434	0.416059	-0.209366	0.100468	0.237173	-0.288268	-0.306833	0.106515	-0.0220326	-0.0884924
0.0151078	-0.29346	0.422048	0.393857	-0.213746	0.112048	0.236482	-0.271701	-0.315159	0.11387	-0.0184814	-0.0863396
0.0073619	-0.293622	0.421157	0.381884	-0.222131	0.115246	0.248319	-0.262283	-0.313008	0.107838	-0.0259658	-0.0909848
0.0324189	-0.28244	0.42193	0.402456	-0.215416	0.117469	0.251864	-0.266702	-0.301561	0.0923755	-0.015847	-0.078419
0.0346294	-0.275717	0.431195	0.404023	-0.209433	0.109954	0.244381	-0.264425	-0.292823	0.0922117	-0.0198982	-0.0683087
0.0212536	-0.269826	0.423754	0.401468	-0.204291	0.0951401	0.239109	-0.255168	-0.282398	0.0951789	-0.0299913	-0.0821523
0.0120482	-0.250629	0.41242	0.398505	-0.208589	0.0858144	0.239458	-0.233206	-0.270677	0.0766243	-0.0364973	-0.101574
0.0153701	-0.252276	0.398057	0.385877	-0.194249	0.103477	0.238878	-0.222431	-0.252426	0.0884013	-0.030231	-0.0695471
0.00714477	-0.255403	0.396166	0.387107	-0.188639	0.107147	0.236213	-0.20967	-0.246572	0.108445	-0.0299703	-0.065912
-0.00393455	-0.254597	0.384359	0.394165	-0.189533	0.0905339	0.227141	-0.187766	-0.25149	0.127234	-0.039991	-0.0818664
0.020157	-0.230484	0.345724	0.373573	-0.194363	0.0989794	0.228295	-0.176508	-0.242043	0.112616	-0.0461328	-0.0708626
0.0251376	-0.21439	0.357579	0.364194	-0.180746	0.10196	0.230277	-0.158415	-0.226401	0.116683	-0.0475176	-0.0503355
0.0227968	-0.210585	0.368878	0.36175	-0.154533	0.107364	0.237816	-0.138478	-0.21833	0.132094	-0.0365602	-0.0353853
0.02591	-0.217913	0.353288	0.370281	-0.148224	0.105791	0.240063	-0.12352	-0.20718	0.11636	-0.0262568	-0.0439976
0.0240492	-0.211892	0.346312	0.354739	-0.141607	0.0952077	0.231283	-0.109099	-0.192912	0.117542	-0.0218663	-0.0366795
0.013245	-0.205638	0.340343	0.331456	-0.132952	0.0909988	0.215626	-0.0927057	-0.183593	0.130934	-0.0290343	-0.0260303
0.019581	-0.192817	0.327381	0.315828	-0.128888	0.0920442	0.214587	-0.0667791	-0.183995	0.131785	-0.0419323	-0.0155107
0.027729	-0.187352	0.311436	0.295382	-0.127433	0.0836059	0.207575	-0.0644966	-0.16021	0.121948	-0.040123	-0.0202491
0.028956	-0.186562	0.289351	0.265832	-0.133906	0.0817051	0.196164	-0.0575312	-0.137318	0.117054	-0.047269	-0.0184828
0.0304778	-0.177889	0.263781	0.234338	-0.129485	0.0796317	0.181612	-0.0345564	-0.112198	0.0970941	-0.0735528	-0.0131404
0.0309844	-0.174434	0.224719	0.218432	-0.120575	0.0678835	0.161971	-0.0209839	-0.106728	0.0942489	-0.0692753	-0.0146502
0.0309503	-0.17073	0.213831	0.195031	-0.116683	0.0574211	0.14773	-0.00642437	-0.109416	0.0939252	-0.0666064	-0.0144304
0.0176237	-0.161319	0.196914	0.165513	-0.108336	0.0443149	0.135378	0.00587243	-0.0993324	0.0827227	-0.0677131	-0.0174152
0.0167875	-0.160191	0.179651	0.158454	-0.109013	0.0397468	0.132097	0.0214588	-0.0775738	0.1068	-0.0637074	-0.0147503
0.0206785	-0.156619	0.164154	0.137733	-0.10343	0.038635	0.11124	0.032378	-0.0664032	0.109394	-0.0615192	-0.0216285
0.0244105	-0.152164	0.146754	0.117382	-0.0987109	0.0357652	0.10041	0.0348818	-0.06539	0.0974316	-0.0657484	-0.0256016
0.00358989	-0.151788	0.133081	0.11985	-0.0884171	0.0267803	0.0966319	0.0459114	-0.0498941	0.0867602	-0.0963044	-0.0145474
-0.00171164	-0.142921	0.127123	0.0966526	-0.0918188	0.00721108	0.0748627	0.0573523	-0.0352543	0.0708053	-0.0816172	-0.0186621
-0.00159616	-0.134942	0.121667	0.0806458	-0.0888721	-0.00599642	0.0578083	0.0634117	-0.0289048	0.0526639	-0.063202	-0.025265
0.00453494	-0.116303	0.105079	0.0769649	-0.0785594	-0.00240205	0.0381747	0.0728673	-0.0301278	0.0341203	-0.0656241	-0.0125536
-0.00898552	-0.121489	0.0787667	0.0721203	-0.0885226	-0.000883634	0.0238979	0.0795327	-0.0246539	0.047214	-0.0826702	-0.0152895
-0.0166356	-0.125924	0.0678494	0.0609635	-0.0881341	0.00116912	0.00742627	0.0911252	-0.0150238	0.0524125	-0.082303	-0.0221982
-0.00723731	-0.125743	0.0634053	0.0382855	-0.0735885	-0.00475299	-0.0109377	0.111659	-0.0209223	0.0433667	-0.0513769	-0.0275322
-0.00804155	-0.129304	0.0442884	0.0412076	-0.0669164	-0.0127778	-0.0191255	0.102109	-0.0102563	0.0477671	-0.0652986	-0.0225053
-0.0096461	-0.117051	0.0648159	0.0473607	-0.0601324	-0.0117356	-0.0243802	0.107236	-0.000178695	0.0487429	-0.0779693	-0.0274891
-0.0193262	-0.092018	0.0843472	0.0513706	-0.0630414	-0.00846771	-0.0158996	0.11888	0.00275521	0.0365369	-0.0806025	-0.0357118
-0.024167	-0.0737453	0.079139	0.0630013	-0.0586837	-0.0134749	0.00148894	0.11747	0.0248984	0.028423	-0.0821059	-0.0297374
-0.0119394	-0.0688805	0.0890929	0.0665564	-0.0567203	-0.00150334	-0.000821121	0.121939	0.0389119	0.0308792	-0.0859023	-0.0124322
-0.00581558	-0.0618787	0.0827571	0.0600427	-0.0549337	0.00400643	-0.00674193	0.127475	0.0383967	0.0369401	-0.0903496	0.0152236
-0.0172691	-0.0526272	0.0548527	0.0524354	-0.0550564	-0.00362135	-0.00619561	0.121305	0.0252448	0.049907	-0.0778463	-0.00681372
-0.0173308	-0.0784167	0.051963	0.0506018	-0.0578247	-0.0136596	-0.0135536	0.117862	0.0226505	0.0366997	-0.0730324	-0.0160854
-0.0206553	-0.099741	0.040582	0.0433002	-0.0634555	-0.0246822	-0.0143546	0.115786	0.0203298	0.0215227	-0.0706587	-0.025186
-0.0243217	-0.0820042	0.0271716	0.0315932	-0.0671781	-0.0361963	-0.016952	0.0967024	0.020128	0.0168868	-0.0665426	-0.0181437
-0.0444716	-0.051724	0.0370158	0.0193995	-0.0654484	-0.0424037	-0.0178211	0.0830932	0.027747	-0.00375298	-0.0690897	-0.0162999
-0.0526901	-0.0475595	0.0230796	0.014507	-0.0599471	-0.0471507	-0.0214959	0.0907581	0.0305387	-0.0194441	-0.0633846	-0.0327301
-0.0404402	-0.0519164	0.00862841	0.0137775	-0.0530449	-0.0544732	-0.0304837	0.111585	0.0204557	-0.0172679	-0.0444748	-0.0399567
-0.0258359	-0.0489969	0.00870716	0.00418317	-0.0416473	-0.0578524	-0.0399947	0.115086	0.01835	0.00180809	-0.0566984	-0.0430849
-0.0295862	-0.0518953	0.00248726	-0.00538997	-0.0401001	-0.057271	-0.0419098	0.131997	0.0164322	0.00527905	-0.0661201	-0.0419675
-0.0389062	-0.0482238	-0.00708992	-0.0105562	-0.0443822	-0.0541123	-0.0430365	0.141767	0.0211859	-0.00162556	-0.0709777	-0.0350317
-0.0311374	-0.0231961	-0.0149103	-0.00427322	-0.0292892	-0.0477568	-0.0466224	0.134473	0.030838	-0.0164124	-0.0708875	-0.018548
-0.0280858	-0.0158118	-0.0175105	-0.00715978	-0.0330311	-0.054012	-0.0507835	0.129683	0.0326797	-0.020988	-0.0705763	-0.0169363
-0.0255034	-0.014349	-0.0292473	-0.00328251	-0.0432434	-0.0648049	-0.057359	0.127539	0.031691	-0.0171965	-0.0696446	-0.020881
-0.0409612	-0.0173386	-0.0198835	0.014387	-0.0416109	-0.0566237	-0.0533529	0.133141	0.0309896	-0.00643417	-0.0642226	-0.0254959
-0.0435513	-0.0147434	-0.0170016	0.00750644	-0.0463598	-0.0672929	-0.0574534	0.120603	0.0282498	-0.0104521	-0.0735752	-0.0389996
-0.0439272	-0.00416842	-0.0246027	0.00328979	-0.0538953	-0.077301	-0.0598331	0.117302	0.0256718	-0.0233637	-0.0795622	-0.0564223
-0.0334621	0.00673269	-0.020732	0.00524165	-0.0522398	-0.0785991	-0.0532522	0.117537	0.0266934	-0.039816	-0.0723848	-0.055335
-0.0343651	-0.0119065	-0.024858	0.0085352	-0.0647222	-0.0822285	-0.0515738	0.114239	0.02512	-0.0265569	-0.0841137	-0.0368498
-0.0332327	-0.0129474	-0.030463	0.00994264	-0.0618919	-0.070377	-0.052637	0.110476	0.0199281	-0.0121418	-0.088474	-0.0339466
