# Supplementary material for: Social isolation modulates appetite and avoidance behavior via a common oxytocinergic circuit in larval zebrafish
Source: Nat Commun. 2022 May 11;13:2573. doi: 10.1038/s41467-022-29765-9 (PMC9095721; doi:10.1038/s41467-022-29765-9)
Supplement: Supplementary file 7 — Source Data [file 41467_2022_29765_MOESM7_ESM.zip › Source Data/FigureS7_SourceData.xlsx]

## Sheet: Sheet1
Control (DMSO)	Control (Optovin)	Kin water (DMSO)	Kin water (Optovin)
0.262172	0.786517	12.1255	1.17978
0.720974	1.31086	11.0112	1.24532
0.917603	1.17978	9.76592	1.44195
1.17978	0.786517	8.58614	1.50749
1.11423	1.31086	8.65169	1.96629
0.917603	1.96629	6.22659	1.57303
0.655431	2.29401	5.1779	1.17978
1.31086	2.09738	4.45693	1.24532
1.31086	1.90075	4.7191	2.35955
1.83521	1.76966	4.78464	2.42509
1.70412	2.49064	4.19476	2.49064
1.83521	3.27715	3.93258	2.03184
1.44195	3.60487	3.67041	2.62172
1.83521	3.8015	3.8015	2.68727
1.96629	3.08052	3.14607	3.01498
2.09738	3.67041	3.27715	3.40824
1.96629	4.2603	2.62172	3.53933
2.22846	3.93258	3.01498	3.14607
2.75281	4.2603	2.62172	3.01498
2.49064	4.91573	2.62172	3.53933
3.14607	4.91573	2.75281	3.60487
2.81835	4.58801	3.40824	4.06367
2.55618	5.50562	2.62172	4.06367
3.27715	5.89888	2.09738	3.8015
3.53933	4.85019	1.83521	3.53933
3.93258	4.91573	2.29401	3.99813
4.52247	5.44007	1.70412	4.78464
4.7191	5.6367	1.70412	4.58801
4.32584	5.30899	1.17978	4.58801
3.93258	6.29213	1.31086	4.58801
3.86704	6.75094	0.655431	5.37453
3.27715	6.68539	0.786517	5.24345
3.67041	7.73408	1.04869	5.24345
4.32584	7.99625	0.85206	5.76779
5.76779	7.603	0.196629	6.16105
6.29213	8.19288	0.524345	6.48876
6.02996	9.50375	0.85206	6.94757
5.76779	10.5524	1.44195	7.07865
6.94757	10.2247	1.44195	7.73408
8.65169	9.4382	1.83521	7.93071
9.11049	9.11049	0.393258	7.73408
12.5843	10.2247	1.96629	8.32397
	10.5524	1.44195	9.17603
	10.3558		8.65169
	10.8801		9.30712
	11.339		10.5524
	11.7322		10.0281
	11.7322		10.618
	12.4532		10.618
	12.0599		12.191
	12.6498		12.7809
	13.4363		14.9438
	13.3708		17.3034
	13.5019		18.4831
	14.0262		18.7453
	14.3539		21.3015
	14.485		21.367
	14.5506		22.6779
	13.5674
	15.7959
	16.3202
	16.779
	17.7622
	17.8277
	18.3521
	18.7453
	20.1873
	20.1217
	20.0562
	21.4981
	21.9569
	22.4813
	24.2509
	23.5955
	28.4457
	30.8708
