# Supplementary material for: Social isolation modulates appetite and avoidance behavior via a common oxytocinergic circuit in larval zebrafish
Source: Nat Commun. 2022 May 11;13:2573. doi: 10.1038/s41467-022-29765-9 (PMC9095721; doi:10.1038/s41467-022-29765-9)
Supplement: Supplementary file 7 — Source Data [file 41467_2022_29765_MOESM7_ESM.zip › Source Data/FigureS6_SourceData.xlsx]

## Sheet: S6b
Normalized pERK per fish					Normalized pERK per neuron
aSPa		pSPa			aSPa		pSPa
Non-kin	Kin	Kin	Non-kin		Non-kin	Kin	Kin	Non-kin
0.947294	1.1201	0.857086	0.953646		2.25416	1.68043	1.15825	1.20899
1.17063	1.23183	1.08563	1.37294		1.51579	1.47996	1.10136	1.86074
0.879339	1.30762	0.983132	1.18496		1.55905	1.39276	1.00944	1.17243
0.99418		1.04563			0.978593	1.37002	1.30093	1.01196
					2.20833	1.76431	0.917983	1.22597
					2.06972	1.22506	1.13388	0.97249
					2.89226	2.06165	1.0441	0.964227
					2.32773	1.27562	0.694774	0.864507
					1.12946	1.66724	0.975571	1.10849
					0.809437	1.43361	0.933378	1.07063
					1.31717	1.64594	0.807807	1.03513
					1.78548	1.87729	0.789281	0.809531
					1.18162	1.83283	0.939254	1.07259
					0.662167	1.65276	1.04938	0.895255
					0.979584	1.61103	0.745955	1.02702
					1.48936	0.819744	0.62168	1.03476
					1.23081	0.776971	0.713535	0.761512
					1.79646	1.83611	0.694111	0.851194
					1.19605	1.2749	0.544088	0.842431
					1.37447	0.994888	0.533335	0.847562
					1.02322	1.44158	0.537477	0.785578
					1.2356	1.5923	0.610336	0.517523
					1.21923	1.21419	1.53912	0.612642
					1.16443	1.29528	1.53589	0.644226
					1.66459	1.60256	1.55637	0.643766
					1.94812	1.68458	1.30516	1.39021
					0.96114	1.85447	1.74598	1.47503
					1.11231	1.29648	1.37621	1.66186
					1.17899	1.02623	1.39911	1.82247
					1.40513	1.18231	1.25838	1.65573
					1.29855	1.21714	1.00856	1.59774
					0.915857	1.26168	1.02577	1.48716
					1.18027	0.727638	1.35738	1.31801
					1.58177	0.706245	0.930256	1.41704
					1.37423	1.09129	0.845522	1.15879
					0.990927	1.44131	1.44137	2.31699
					1.28747	1.24816	0.787915	1.3994
					1.25752	1.613	0.699008	1.19461
					0.99796	1.03451	0.848481	1.65912
					1.2449	0.718208	0.791699	1.07254
					2.06569	1.18077	0.662793	1.61578
					0.885114	1.22636	1.06619	1.66917
					1.18709	1.29713	0.737325	2.2274
					1.04127	1.87785	0.678228	1.19935
					0.826328	1.2831	0.603746	1.06247
					0.902972	1.08273	0.854703	1.04525
					0.836072	1.30957	1.07223	1.23082
					1.10538	1.64417	1.28359	0.726409
					1.03778	1.05622	1.32466	0.988191
					1.15057	1.13493	1.50179	0.865384
					0.801706	1.3672	2.16268	1.08528
					0.834306	1.08719	0.984905	0.974908
					1.0123	0.799376	0.963625	1.12508
					0.981868	1.01592	1.13925	2.1948
					1.39559	1.60682	1.1945	1.65917
					0.927729	1.27377	0.814928	1.75886
					1.20029	1.31301	1.13653	1.37801
					1.28032	1.23444	1.47216	1.6239
					0.875931	1.04171	0.760829	1.40448
					0.458486	1.00444	0.908945	1.20704
					0.765381	1.04096	0.700651	1.1302
					0.875537	1.24264	0.799432	1.36334
					1.08046	1.58213	0.497885	0.950301
					0.65052	0.8048	0.617702	1.05506
					0.938139	1.13494	0.550147	1.02815
					0.929383	1.51896	0.685542	0.793148
					0.964865	0.995473	0.507117	0.937948
					0.584644	0.64298	0.549821	0.765226
					0.67916	0.778052	1.03319	0.778692
					0.619416	0.713965	1.11421	0.860834
					0.804508	0.782913	1.365	0.923217
					0.810799	1.22397	1.28235	0.701864
					0.895399	1.24719	1.2874
					0.885643	1.52036	1.02737
					0.843984	1.53989	1.47469
					1.19666	1.36075	1.37513
					0.770804	0.942662	1.33796
					0.64612	0.98359	0.910924
					0.540172	1.10202	1.00227
					0.597731	1.58337	1.32855
					1.09143	1.41403	1.25354
					0.710814	1.46794	1.15033
					0.767587	0.973957	1.26317
					0.821973	0.958315	0.971297
					0.942899	1.20638	1.02611
					1.08643	1.44101	1.4767
					0.664181	1.16068	1.22045
					0.861685	1.17093	1.46387
					0.692044	1.16797	0.949843
					0.837097	0.910962	0.901488
					0.95737	0.875593	0.814346
					0.902759	1.00392	0.754341
					0.587458	1.32859	0.708812
					0.839437	1.24755	0.712454
					0.750245	1.05397	0.589015
					0.863812	1.73756	0.789414
					0.696669	1.13628	0.730469
					0.825191	0.781304	0.750434
					0.812531	1.09076	0.759585
					0.7925	1.04526	0.635289
					0.608355	1.14045
					1.03049	0.677528
					0.682265	0.80596
					0.776634	1.01963
					0.557063	0.942774
					1.49528	1.00207
					0.844929	0.733715
					1.74635	0.965079
					1.01082	1.19419
					0.448594	0.926964
					0.815345	1.01568
					0.969332	1.02566
					1.20502	1.22169
					0.75783	1.18628
					0.693282	2.05727
					1.01154	0.818889
					0.892698	0.979415
					0.896345	1.17953
					0.741975	1.64587
					0.736123	1.59953
					1.4863	1.42863
					0.616153	1.82477
					0.657655	0.916634
					0.950989	1.01528
					0.753474	0.940816
					0.771941	0.717239
					0.794425	1.01618
					1.89843	1.19076
					1.26093	1.37007
					0.73349	0.893295
					0.729877	0.833541
					1.02667	0.903468
					0.819834	0.868662
					0.819384	0.975307
					1.23051	0.76663
					0.888962	0.904773
					1.61408	0.96069
					0.920674	0.983747
					0.69389	1.03261
					0.514054	0.724756
					0.753003	1.77935
					0.823548	0.741367
					1.18682	1.28022
					0.83174	1.24589
					1.06898	0.948513
					0.868493	0.863936
					0.852333	0.899349
					0.917726	0.999602
					0.735492	1.14856
					0.675536	1.0365
					0.733534	0.734558
					0.864836	0.904851
					0.808412	0.654999
					0.903513	1.14976
					0.87323	0.71482
					0.716441	0.846944
					1.00515	0.591385
					0.782238	1.25581
					0.764727	1.37568
					0.846358	1.57406
					0.712772	1.22073
					0.638964	1.23087
					0.693822	1.37788
					0.873264	1.22649
					0.83847	1.02506
					0.916431	0.986144
					1.39984	1.34378
					1.01575	0.725781
					0.670089	1.21504
					0.626618	0.995012
					0.657294	1.15084
					0.55138	0.900699
					0.870001	0.934639
					0.874626	0.920955
					0.770456	0.901588
					0.793694	0.977288
					0.983105	0.59071
					0.588212	0.525892
					0.578275	0.646323
					0.618764	0.69551
					0.609931	0.90394
					0.591396	0.899304
					0.644939	0.783003
					0.965709	0.945599
					0.651927	0.844737
					0.832258	1.25021
					0.836759	1.49244
					0.765538	1.06172
					0.990916	0.872038
					0.806871	1.03237
					0.628386	1.08886
					0.728684	0.908836
					0.728392	0.796608
					1.09303	1.1281
					0.754251	0.848969
					0.739904	0.932613
					0.862326	1.1315
					0.54303	1.06154
					0.628959	0.687115
					0.68096	0.688027
					0.555735	0.869911
					0.643465	0.926368
					0.711231	1.05007
					0.646942	0.824572
					0.621341	0.779908
					0.632166	0.674962
					0.802538	0.806151
					0.799771	0.86011
					0.835206	0.949808
					0.738812	0.804778
					0.860469	0.927707
					0.995563	0.946792
					0.75747	0.768025
					0.768419	0.981396
					0.698424	0.87565
					0.635508	1.67552
					0.828364	1.90379
					0.830097	1.40001
					0.630771	1.44411
					0.903163	1.56508
					0.750605	1.73169
					0.838537	0.892496
					0.701643	1.20559
					1.59267	1.68177
					1.89659	2.34209
					1.49859	1.53588
					0.889896	1.09437
					0.672464	1.55703
					0.862349	1.75037
					1.65561	1.50787
					1.36813	1.72178
					1.71313	1.4779
					1.92976	1.77222
					1.37943	1.39517
					1.85061	0.851681
					0.96599	0.9932
					1.48219	1.03733
					2.19671	1.17574
					1.55797	1.5212
					1.63007	1.65046
					1.73399	1.57677
					1.54218	1.51704
					1.95988	1.73029
					1.69927	1.93778
					2.45634	1.74406
					1.21079	0.766911
					2.0745	0.734468
					1.42047	1.31157
					1.86473	1.20649
					1.94923	1.19391
					1.34846	0.907316
					2.16282	1.13431
					1.55472	1.49782
					1.53054	1.43313
					0.952846	1.46828
					1.31694	1.33146
					1.19556	1.45559
					1.15465	1.4353
					1.22531	1.24771
					1.74843	1.26494
					1.6457	0.903513
					0.782452	1.32753
					0.875706	0.925468
					1.58142	1.2698
					1.26042	1.61162
					1.18439	1.39506
					0.670539	1.31414
					1.44256	1.92605
					1.99237	1.29609
					1.28658	1.85556
					1.39499	1.54581
					1.14	1.23072
					1.91157	1.12533
					1.08796	0.96563
					1.95967	0.990747
					1.61506	1.06611
					1.71904	1.07463
					1.58501	1.54266
					1.26433	1.34348
					1.71783	1.50966
					1.7502	1.27917
					1.65035	1.37973
					1.0978	1.05196
					1.488	1.44625
					1.31865	0.852164
					1.16709	0.725207
					1.35359	0.786143
					1.11372	0.998016
					2.16938	0.996036
					1.1036	1.1831
					0.980135	1.66962
					1.41012	1.24201
					1.221	1.15456
					1.75852	1.28636
					1.49087	0.731497
					1.56215	0.775047
					1.27158	1.1128
					0.97407	1.11303
					0.903074	0.985581
					1.21552	1.05077
					0.899652	1.19097
					0.945329	1.11947
					0.937373	1.28515
					1.53661	1.56691
					1.02685	1.21352
					1.0519	1.23986
					0.92118	1.94634
					1.1168	0.960554
					1.66841	1.01437
					1.18573	1.34034
					1.70521	1.16705
					1.08407	1.09307
					1.12273	1.17219
					0.950067	1.57463
					1.0313	1.66733
					1.06551	1.3415
					1.01037	1.46189
					1.04897	1.54763
					1.95641	1.32825
					0.910411	1.25549
					1.74005	1.16293
					1.57892	1.56885
					0.951743	1.22413
					1.05903	1.08072
					0.93824	1.02334
					0.928528	1.05203
					1.42849	1.32828
					1.12814	1.04433
					1.25198	0.999648
					1.40572	0.978706
					0.638739	0.960803
					0.741479	1.64329
					0.823233	1.17897
					1.70502	1.36387
					1.83346	1.54189
					1.62125	1.85153
					0.883404	1.20788
					0.994528	1.43593
					1.04295	0.973102
					1.11279	0.954456
					1.07062	1.02385
					1.13023	1.37871
					0.999783	1.51229
					1.29191	0.869202
					1.45112	1.04156
					1.02987	1.14691
					1.15135	1.28291
					1.07405	1.14455
					0.986436	1.8842
					1.03142	1.49402
					1.07949	1.85811
					1.01389	1.24857
					1.00737	1.3235
					1.60379	1.74979
					0.904739	1.74793
					0.863136	1.9465
					1.08737	1.00774
					1.69688	1.7698
					1.00029	1.14161
					1.39039	1.35333
					1.13203	0.903547
					1.32943	1.17444
					1.2705	1.00559
					1.57617	1.12688
					1.22191	0.875031
					1.77769	0.960273
					1.62606	1.00404
					2.35487	1.23143
					1.16832	0.833608
					1.7252	1.00055
					1.58547	1.34184
					0.888287	1.86254
					1.45145	1.2952
					0.992738	1.43092
					1.40879	1.0542
					1.03951	1.52903
					0.945341	0.860931
					0.969355	0.89307
					1.21246	0.92486
					1.01453	1.20582
					1.16168	0.874536
					1.12989	1.37298
					0.951597	1.33653
					0.858826	1.03312
					1.0364	0.881422
					0.918637	1.19694
					0.761217	1.3593
					1.05466	1.03902
					1.14809	1.43697
					1.04069	1.01585
					1.04845	1.11353
					1.08626	1.6027
					0.665509	0.982026
					0.66991	1.00109
					1.17399	1.31751
					0.612856	0.891629
					0.809471	0.900237
					0.603505	1.06717
					0.968421	1.0089
					0.899337	1.289
					0.834744	1.12422
					0.877135	0.998613
					2.06957	0.931545
					1.39981	0.966272
					1.21305	0.966868
					0.857453	0.845154
					1.09592	0.927312
					0.847934	1.16785
					0.994978	0.842948
					1.22716	0.91319
					1.07031	0.834722
					0.738744	0.911018
					0.922013	1.1091
					0.917556	0.669785
					0.838076	0.85599
					1.2162	0.915588
					1.06031	0.903388
					0.900688	0.844659
					0.928574	0.817145
					0.979729	0.84844
					0.865815	1.0208
					0.871138	0.980451
					1.00369	1.11673
					1.12609	0.795404
					0.854752	1.1411
					0.788821	0.89621
					0.802516	0.765257
					0.909173	3.46282
					0.750583	1.60998
					1.20388	0.896795
					0.836545	2.86131
					0.583687	1.64657
					0.890481	1.49213
					1.09367	1.61722
					1.18907	1.02829
					0.761577	1.34836
					0.945959	1.37344
					1.09379	1.51364
					0.882109	1.73082
					0.905775	2.53367
					0.476052	1.84072
					0.744664	2.06615
					0.728437	1.55552
					0.850724	1.37049
					0.702307	2.20513
					0.748208	1.52036
					1.00622	2.24936
					0.958203	1.82527
					0.837299	1.54664
					1.00489	1.24069
					0.81243	1.49381
					0.897661	2.151
					1.00374	1.38623
					0.885654	1.25886
					0.859693	1.63086
					0.800197	1.51686
					0.956616	1.49717
					0.923296	2.26884
					0.949955	1.34157
					1.09357	1.61504
					0.760463	1.8536
					0.807591	1.63036
					0.977153	1.67121
					0.835431	1.29458
					0.924713	2.31338
					0.917095	2.08287
					1.04183	1.27579
					0.849565	2.13128
					0.584554	1.13942
					0.678315	0.710049
					0.953094	0.978548
					1.02619	1.51985
					0.682186	0.864678
					0.678349	1.52922
					0.881411	1.54492
					0.924961	1.43975
					1.41578	2.45703
					0.91184	1.22612
					0.866141	1.32735
					1.24934	1.8221
					1.24571	1.50366
					1.13101	1.34725
					0.7009	1.00999
					0.985153	1.37821
					0.590563	1.37037
					1.52743	1.39437
					1.2466	1.84121
					1.85977	1.37369
					0.893576	1.53641
					1.37976	1.22703
					1.10583	1.34181
					1.22573	2.39306
					1.29412	1.17701
					0.694666	1.1963
					0.973935	1.46476
					1.19096	1.11298
					1.14841	1.18417
					1.27784	0.967622
					0.878936	1.18226
					0.938521	1.37781
					0.872229	1.20079
					1.76148	1.41841
					1.13167	1.79878
					1.19977	0.828893
					0.815885	1.06927
					1.05158	0.999772
					2.23179	1.18954
					0.931443	1.17901
					1.14667	1.37162
					1.12066	0.934886
					1.14047	0.973045
					1.10634	0.741277
					0.529335	0.952609
					0.665925	1.65209
					0.753509	1.15502
					0.846246	1.36892
					1.41661	1.11516
					0.781945	1.12281
					1.04162	1.22285
					1.14774	1.42812
					1.30465	0.853886
					1.60795	0.5538
					1.66285	0.756963
					0.767001	1.23226
					0.847506	0.976625
					0.892057	1.54622
					1.52589	1.13056
					0.8664	2.01954
					0.871194	1.21482
					0.854798	1.89072
					1.24117	1.26786
					1.27089	1.24392
					0.682096	1.41197
					0.712109	1.48839
					0.449044	1.29908
					0.568462	1.23237
					0.718477	1.02416
					0.763581	0.864724
					0.670348	0.964854
					0.402704	1.36243
					0.842442	1.35983
					0.958045	0.948165
					0.960386	1.06532
					1.86148	1.09421
					1.01204	1.48095
					0.916194	1.11557
					1.30691	1.73216
					1.20457	1.04113
					0.470448	1.21072
					0.648055	1.18798
					0.800164	1.17696
					0.837704	1.48417
					0.907125	1.10161
					0.802887	1.20775
					0.67261	1.5855
					0.744056	1.98748
					0.833878	2.15578
					1.39398	1.26645
					0.963267	1.15234
					1.13852	1.22837
					0.981823	1.19134
					0.998849	1.20897
					1.20845	0.941694
					0.71284	1.27491
					0.9104	0.770917
					0.990432	1.23601
					1.01045	0.97982
					1.22101	1.1246
					0.844918	1.13545
					1.04593	1.1227
					0.749683	0.913944
					0.769679	0.994517
					0.809921	1.07445
					0.646334	1.07711
					0.898685	1.42847
					0.562048	1.39878
					0.73996	1.39309
					0.783239	1.06231
					0.828319	0.758854
					0.798127	1.29957
					0.839832	0.627001
					0.913618	1.99647
					0.849013	2.12718
					0.929575	1.97602
					0.511477	1.63646
					0.964955	1.15438
					1.10426	1.4449
					1.08899	1.09147
					0.67925	1.21282
					1.02996	1.24265
					0.795471	1.11004
					0.745328	1.18966
					0.64863	1.58911
					0.929507	1.21417
					0.561936	1.03625
					0.742683	1.35077
					0.674872	0.926672
					0.814658	1.00157
					1.23913	1.39159
					0.860064	1.18891
					1.28727	0.922676
					0.94687	1.29865
					1.18068	0.80255
					0.816391	1.00696
					0.880084	0.798228
					0.735357	1.12493
					0.775992	1.0688
					0.838548	0.878711
					0.8858	0.951147
					0.661661	1.13647
					0.61523	0.625763
					0.92262	0.716474
					0.533251	1.19239
					0.837018	1.05354
					1.43563	1.01217
					0.915824	1.22121
					1.14336	0.98359
					0.736764	1.05692
					0.851186	1.22225
					1.00974	1.00229
					1.42373	0.837806
					1.03561	0.93744
					0.814906	0.868313
					0.996834	0.867615
					0.920122	1.11258
					0.852221	0.9289
					0.931162	0.908306
					0.854865	1.06662
					1.3149	1.11967
					1.42027	0.742919
					1.00752	0.919019
					0.5908	1.05895
					0.80821	1.27645
					0.894453	0.847348
					0.899867	0.95486
					0.720053	0.740275
					0.620924	0.913708
					0.571186
					0.656642
					0.547059
					0.927842
					1.08652
					1.50512
					1.15696
					0.80561
					0.933874
					0.736078
					0.862461
					0.787819
					0.851523
					0.834486
					0.417231
					0.632347
					0.793637
					0.50621
					0.980304
					0.698638
					0.664992
					0.692539
					0.658657
					0.733163
					1.12744
					1.1335
					0.6797
					0.682017
					0.835341
					1.05532
					1.10724
					0.737495
					0.858287
					0.700574
					0.696264
					0.843208
					1.02857
					0.728212
					0.968747
					0.872892
					0.831448
					0.68527
					0.745654
					0.673679
					0.638637
					0.674456
					0.960803
					1.34486
					0.458317
					0.71428
					0.674737
					0.895467
					1.01242
					0.641956
					0.778187
					1.01311
					0.678282
					0.636431
					0.681815
					0.904773
					0.609705
					0.980191
					0.808694
					0.709677
					1.08513
					0.891089
					0.902522
					0.947907
					0.800356
					0.638862
					0.757751
					0.652703
					0.661739
					0.556298
					0.585961
					0.646345
					0.603854
					0.548871
					0.690671
					0.636982
					0.807163
					0.672126
					0.806567
					0.81154
					0.561002
					0.676751
					0.61864
					0.591069
					0.543863
					0.584532
					0.667535
					0.887511
					0.755264
					0.850185
					0.71473
					1.15226
					0.848957
					0.636634
					0.524283
					0.56782
					0.696444
					0.581088
					0.652805
					0.714438
					0.751798
					0.978976
					0.682411
					0.557514
					0.574472
					0.629894
					1.8126
					1.59022
					1.0014
					1.19384
					1.02743
					0.963863
					1.27228
					0.742311
					1.19183
					1.30586
					1.66403
					2.2603
					1.6018
					0.83919
					0.893688
					0.949775
					1.5684
					0.747094
					0.916454
					1.12689
					1.19133
					1.0366
					0.947827
					1.46151
					1.34891
					1.57906
					0.563387
					1.0633
					0.789834
					1.51645
					1.19894
					1.56174
					0.860728
					1.04857
					0.835622
					0.634079
					0.857442
					0.885204
					0.896457
					0.98593
					1.0055
					0.962254
					1.10086
					1.00381
					0.814523
					0.786402
					0.787268
					0.929395
					1.08743
					0.965
					1.28134
					1.37067
					0.817686
					1.06063
					0.982735
					0.689838
					0.569025
					0.864836
					0.785502
					1.00958
					1.10339
					0.847956
					1.11955
					1.18536
					0.66677
					0.966743
					1.54964
					1.11428
					2.41159
					1.07524
					1.57462
					0.951608
					1.30976
					2.2239
					1.1696
					1.25828
					1.05452
					0.800457
					0.730282
					1.5347
					1.34747
					0.935201
					1.05133
					1.07626
					1.17248
					0.949617
					0.90798
					0.896378
					1.52343
					1.29697
					1.01913
					0.883707
					0.842498
					1.00038
					0.472056
					0.873692
					1.10054
					1.76268
					0.954703
					0.923464
					0.820971
					1.07907
					1.15334
					0.757525
					0.906821
					0.706426
					1.01119
					1.26844
					1.02516
					1.02042
					0.918918
					0.787921
					0.726445
					0.819328
					0.936912
					0.773123
					0.878767
					1.15606
					1.4588
					1.13804
					1.12019
					0.716924
					1.0437
					1.01117
					1.19748
					1.16829
					0.931207
					0.640257
					0.829276
					2.02838
					1.7423
					1.57998
					0.983803
					1.24332
					0.717161
					0.949482
					1.03859
					0.788956
					0.890943
					0.962783
					0.829017
					0.818101
					0.883381
					0.969513
					1.57871
					0.787561
					0.806229
					1.12649
					0.898584
					1.12237
					1.04638
					0.967205
					0.812317
					0.749086
					0.541297
					1.15528
					1.02532
					0.818451
					0.771514
					0.821297
					0.77768
					0.738374
					0.84781
					0.684426
					0.971786
					1.10821
					0.735279
					1.35134
					0.737529
					0.776217
					0.948221
					0.885215
					1.28459
					1.01301
					1.86826
					0.979899
					0.847877
					0.748613
					0.905775
					0.83731
					1.03152
					0.852817
					0.820555
					0.785895
					0.769938
					0.760001
					0.865882
					0.83919
					0.756919
					0.879656
					0.92989
					0.953488
					0.823435
					0.709666
					0.59825
					0.794144
					0.806826
					0.652658
					0.916026
					0.790903
					0.723373
					0.821162
					0.949707
					1.17235
					0.879128
					0.680273
					0.687846
					0.658431
					0.662493
					0.764627
					0.538957
					0.607252
					0.758584
					0.756265
					0.954118
					0.770793
					0.801841
					0.702509
					0.723553
					0.993863
					0.856013
					0.731397
					0.757819
					0.66085
					0.738126
					0.690649
					1.04098
					0.694542
					0.751168
					0.846988

## Sheet: S6c
Cell type	Condition	Stimulus-triggered average (sorted)
y321 aSPa cells	ReaChR positive (y321 optogenetic stimulation)	0.0651704	0.0540746	0.0667455	0.0491735	0.0153772	0.0494799	0.0332117	0.0673884	0.0616631	0.000489506	0.00154991	0.0371533	0.0535303	0.00497531	-0.0341283	-0.0359767	0.00419876	-0.0332683	-0.0465431	-0.030707	-0.0403045	-0.0456146	-0.0164449	-0.0459433	-0.0334462	-0.0259614	-0.0110311	-0.0627858	-0.0625231	-0.0395031	-0.0534425	-0.0672867	-0.0874486	-0.0772168	-0.0671846	-0.108349	-0.071089	-0.0898806	-0.088693	-0.0685086	-0.0454697	-0.088036	-0.105346	-0.0987579	-0.0767529	-0.0983696	-0.0961686	-0.110229
		-0.0122797	0.0306156	-0.0193924	0.063961	0.0806286	0.0153261	0.0225656	0.038655	0.0189772	0.0363819	0.0447688	0.0620222	-0.0169117	-0.0411673	0.0276661	0.0129912	0.0603772	0.0770999	0.0546104	0.0232618	-0.0094952	-0.0191091	-0.0299397	-0.0552496	-0.0964774	-0.0274622	-0.0465119	-0.0858294	-0.113522	-0.0965608	-0.101159	-0.10912	-0.0748445	-0.124807	-0.0701732	-0.0657536	-0.118242	-0.118801	-0.0983362	-0.0777739	-0.0714445	-0.112222	-0.139606	-0.0522415	-0.0396711	-0.0281895	-0.0612348	-0.0434234
		-0.0313999	-0.035511	-0.0301246	-0.00226116	-0.0627392	-0.0198905	0.00214245	-0.0194595	-0.0308375	0.0394772	0.0226995	0.0691562	0.107882	0.0403327	0.0539656	0.00275707	0.0203048	-0.0110589	0.0452791	0.0183484	-0.00915572	-0.0628317	-0.00688801	0.00497534	-0.0284065	-0.0149478	-0.0145767	-0.0217592	-0.00531274	-0.0201598	-0.0184804	-0.0241048	-0.041397	-0.0636472	-0.0632661	-0.06663	-0.0560507	-0.0583355	-0.0580589	-0.063028	-0.0447545	-0.0730588	-0.114977	-0.105577	-0.0969094	-0.0727595	-0.0973927	-0.0741496
		0.0732598	0.0615025	0.0579436	0.062611	0.0476436	0.04718	0.0491509	0.0432487	0.0427654	0.0345751	-0.00383094	0.00284049	0.00658352	-0.0140213	0.00215931	-0.0200166	-0.0443154	-0.00967868	-0.0259845	-0.0470418	-0.0390924	-0.0374135	-0.0460371	-0.0469092	-0.0484839	-0.030837	-0.0264223	-0.019668	-0.0398814	-0.0318296	-0.0229021	-0.0147409	-0.0283007	-0.03541	-0.0446481	-0.00873884	-0.0305807	-0.0487035	-0.0541475	-0.0292717	-0.0567518	-0.0520108	-0.0761818	-0.0770713	-0.0765243	-0.0711727	-0.0773446	-0.0677177
		-0.0420245	-0.00698686	-0.0193826	-0.0392401	-0.121445	-0.0667341	-0.039878	-0.0505253	-0.0563453	0.0510951	0.0530728	0.0337968	0.0783699	0.10555	0.0599314	0.0274702	0.0553614	0.00635209	0.00552377	0.028291	-0.0505686	0.0354488	0.0425779	-0.0178753	-0.0387759	-0.0362307	-0.0640916	-0.0135784	0.0536889	0.0271515	-0.00921074	0.001983	-0.0257639	-0.0489683	-0.0588211	-0.0765975	-0.0972934	-0.0987918	-0.059491	-0.100508	-0.110946	-0.09882	-0.0701913	-0.0940844	-0.102866	-0.0746586	-0.0948464	-0.0745616
		0.00399123	-0.0488952	-0.0519798	-0.0136373	0.0155225	0.0160735	-0.00051314	-0.00883246	-0.0314113	0.000406527	0.0197884	0.0433725	0.0483574	0.032646	0.0342962	-0.00454644	0.0147454	0.00409501	-0.00496747	-0.0065038	-0.0356815	-0.0479039	-0.0174128	-0.0225139	0.0125925	0.00824523	-0.0120792	0.0198792	0.0223656	0.0105007	-0.0117302	-0.0265466	0.013497	0.0110811	-0.00489876	-0.025514	-0.0230286	-0.0359911	-0.038448	-0.0449326	-0.0444723	-0.0982375	-0.0888146	-0.0564567	-0.0814635	-0.0947559	-0.070528	0.00411132
		0.1283	0.108753	0.0490541	0.0565815	0.0661248	0.064254	0.0385599	0.0603127	0.0384379	0.0514051	0.0203394	-0.0289843	-0.0271052	-0.0127086	-0.0305798	-0.0545162	-0.0365423	-0.0544797	-0.07514	-0.0593313	-0.0699328	-0.0403311	-0.0513131	-0.0467647	-0.0390013	-0.0243331	-0.0365646	-0.0081671	0.00996043	0.00371231	-0.0351108	-0.0443084	-0.0365384	-0.0682855	-0.0502939	-0.0790087	-0.115779	-0.120294	-0.130815	-0.140676	-0.157546	-0.158548	-0.174	-0.168355	-0.183228	-0.180818	-0.174389	-0.143908
		0.0736421	0.0525934	0.0937089	0.0573595	0.0295545	0.0578786	0.0554811	0.0192073	0.0332154	0.0548672	0.00134874	0.0187542	-0.0473616	-0.040015	0.01251	0.00760716	-0.0185019	-0.0022897	-0.0201462	-0.0394974	-0.0203763	-0.038439	-0.0634025	-0.038681	-0.0191395	-0.0308081	-0.0398015	-0.0401707	-0.0422116	-0.0668862	-0.0915505	-0.091141	-0.113296	-0.126662	-0.133472	-0.110076	-0.113295	-0.12732	-0.129433	-0.113431	-0.144852	-0.131079	-0.162794	-0.165219	-0.182905	-0.173888	-0.156398	-0.124064
		-0.0238836	0.00145356	-0.0126905	-0.0356819	-0.0504111	-0.0582213	-0.0337803	-0.0326793	-0.0427755	-0.00452807	-0.000280543	0.00719172	0.02767	0.038616	0.0166882	0.0220357	0.0291177	0.0268332	0.0186395	0.0245983	0.0149405	0.0235462	0.00522639	-0.00103261	0.0134082	0.0189695	-0.0158304	0.000938092	0.00539924	0.016523	0.0165324	0.0246938	0.00271324	-0.0158927	-0.00429024	-0.0477626	-0.0310287	-0.0153993	-0.00769704	-0.0213922	-0.0410776	-0.0392877	-0.0601902	-0.0251874	-0.0262384	-0.0200834	-0.0350431	-0.0674881
		0.001174	0.0218262	0.00130531	0.0213043	0.01877	0.0109407	0.00693978	0.00293205	-0.0356903	-0.0470964	-0.0162493	-0.00293788	-0.101341	-0.0371109	0.0445114	0.015967	0.00114584	0.00952455	0.0206041	0.0151602	0.000105716	0.0351131	0.0164753	0.00296837	-0.000454214	-0.0109431	-0.00917149	-0.00538353	0.0073194	0.0122909	-0.000918531	0.00570654	-0.0123363	-0.0025198	0.0166272	0.0307882	0.012944	-0.0122937	0.0115302	0.000510647	0.0108874	-0.00467654	0.00573429	0.0180885	0.0156338	0.0381401	0.0245682	0.0174669
		0.0143948	0.00655859	0.00933327	0.059942	0.0777568	-0.0163158	-0.0162441	0.0114196	0.0289839	0.0298001	0.0110882	0.0187835	0.028222	0.0206352	0.038994	0.0282739	-0.0299863	-0.016761	-0.0375636	-0.0199891	-0.054772	-0.0243868	-0.0548089	0.00103393	-0.0115845	-0.0305363	-0.0236512	-0.0476894	-0.0253145	0.0243837	-0.00741831	-0.00772607	0.052404	0.0153194	0.00391538	-0.00981102	-0.0249123	-0.00574798	-0.0242825	-0.115809	-0.0592496	-0.10365	-0.0784846	-0.0577885	-0.017635	-0.0253387	-0.0384418	-0.00382373
		0.0513116	0.0652388	0.0531174	0.115803	0.0857763	0.111574	0.0716212	0.060369	0.0427868	0.0403133	0.0601327	0.0605624	0.0276102	0.0091031	0.0151452	0.0243915	0.00233133	-0.0767565	-0.146265	-0.0791727	-0.0515661	-0.0722167	-0.0219209	-0.0320003	-0.0748195	-0.0452854	-0.0735951	-0.0300582	-0.0658132	-0.127719	-0.12462	-0.105321	-0.0734402	-0.0716887	-0.0461604	-0.0799458	-0.115046	-0.0677468	-0.0441587	-0.09695	-0.17075	-0.0248114	-0.12763	-0.135183	-0.167397	-0.129031	-0.126031	-0.133873
		-0.000212005	0.0158593	-0.00242302	0.00567534	0.0139552	-0.0208883	-0.0136147	-0.00203233	0.00749557	0.00164749	0.00130639	-0.00580258	-0.0155589	0.00714895	0.0244238	0.0118152	-0.00623179	0.00568537	0.0191489	0.00356395	-0.00322525	-0.00301164	-0.00901982	0.00622527	-0.0105425	-0.0176077	-0.000288509	-0.0143452	-0.00619101	0.00704434	0.0113468	-0.00633114	-0.00473438	-0.000205662	0.000570732	0.00488185	-0.0100905	-0.0315952	-0.0525848	-0.0326758	-0.0362943	-0.00162432	-0.0172894	-0.00854146	-0.0375649	-0.0512492	-0.0474903	-0.0246453
		-0.0212111	-0.0441372	-0.0225671	-0.0471382	-0.0223282	0.00554964	-0.0212747	-0.0430791	-0.0298626	0.00962357	0.0357045	0.0153544	0.0264303	0.0343979	0.0245633	0.0482586	0.0486985	0.0209239	0.0132834	0.0119061	-0.0172103	0.0109874	-0.018235	-0.0127846	0.0135974	-0.0127186	0.00086208	0.00240265	-0.00338386	-0.00661299	-0.00299394	0.00210435	5.01692e-05	0.00440176	-0.0137662	0.000977427	-0.0275183	-0.0232959	-0.0336173	-0.0447153	-0.0286147	-0.0301258	-0.0519339	-0.0456422	-0.0247114	-0.0420259	-0.0462019	-0.051937
		0.00676219	0.0206385	-0.0194453	0.0332288	-0.0456938	-0.0903836	-0.0412703	0.0226181	0.0312308	0.0259994	0.0200101	-0.0273297	0.0192759	-0.0160678	-0.0150511	-0.0188081	0.039449	-0.00898804	-0.0144835	0.0104908	0.0112223	-0.0337431	-0.00470919	0.0110485	0.0153544	0.0312603	0.0245139	0.0309257	0.0108323	-0.0288874	-0.0176082	-0.0270371	0.0279579	0.00641627	-0.0304079	0.0401795	0.0295379	-0.0169472	0.0626642	0.011755	0.059637	0.0364772	-0.0304245	-0.0277097	-0.0511669	-0.0463183	-0.0610199	-0.0956974
		-0.0639952	-0.145508	-0.146924	-0.150882	-0.0727593	-0.0296725	-0.0449611	-0.066526	0.00447371	0.0337266	0.0605103	0.103297	0.0950217	0.0638025	0.00495562	0.0130413	-0.105135	-0.0381373	0.0474445	0.108907	0.0294267	0.0517531	0.0572945	-0.0238085	0.0886425	0.0777539	0.00288239	0.00381355	0.0509484	-0.00938626	-0.0464793	-0.0259214	-0.0654222	-0.106779	-0.0850255	-0.118591	-0.158646	-0.106632	-0.115664	-0.153534	-0.111074	-0.142663	-0.120188	-0.151576	-0.202128	-0.120004	-0.0438853	0.0586356
		0.0216156	0.0638439	0.0533487	-0.0305305	0.0630455	0.0692752	0.0297106	0.00313924	0.0090207	0.0207839	0.0201918	0.0138889	0.0607839	0.0725253	-0.0683968	-0.0162287	-0.0595019	-0.0407484	0.0276966	-0.0136945	0.058838	-0.0495725	-0.0609167	-0.0334861	-0.0380249	0.0349579	0.00930782	-0.0712612	-0.111338	-0.0382734	-0.103979	-0.153427	-0.11513	-0.101581	-0.142009	-0.170432	-0.156588	-0.125606	-0.0854988	-0.0991948	-0.0377228	-0.137297	-0.114147	-0.0954556	-0.144682	-0.0686745	-0.0690498	-0.165553
		0.104103	0.114303	0.079982	0.0746591	0.0635271	0.0293961	0.0262925	0.0370793	0.0116004	0.00795622	-4.0921e-06	-0.0273246	-0.0371667	-0.0386699	-0.0205887	0.00488319	0.0175419	-0.0151778	-0.0437552	-0.0437272	-0.049415	-0.0319623	-0.00684279	-0.0299386	-0.031276	-0.0411134	-0.0416661	-0.0326823	-0.0289849	-0.0510273	-0.0754283	-0.0735732	-0.0639485	-0.0388227	-0.0310929	-0.038494	-0.0360486	-0.0253321	-0.050591	-0.0774037	-0.0670358	-0.0266863	-0.0308501	-0.0395696	-0.0162411	-0.00206913	-0.00532962	-0.0274741
		0.0104215	0.0405094	0.0171342	0.0282407	0.0273266	0.0413358	0.00958432	0.00868384	0.0237464	-0.00533226	-0.00667485	0.0149877	0.011316	0.00333236	-0.00449061	0.00269844	-0.00109124	-0.0250797	-0.014463	-0.0256384	0.00245122	-0.0142591	0.00975873	-0.013142	-0.0154325	-0.0424433	-0.00809993	-0.0261488	-0.0221184	-0.0271132	-0.0325552	-0.013595	-0.0245852	-0.0393166	-0.0459325	-0.0460484	-0.0421122	-0.0527996	-0.0447609	-0.00168342	-0.0226652	-0.0286002	-0.0207553	-0.0125814	-0.0165334	-0.0380117	-0.0146517	-0.0088566
		-0.0120008	-0.00544478	-0.00514764	-0.0031424	-0.0171083	-0.00989607	0.00873793	0.0361464	0.0565412	0.0518386	0.0325687	0.0406883	0.0295628	0.0143223	0.00202063	-0.0227956	-0.00717038	-0.0100782	0.0131192	-0.011091	-0.0205164	-9.77029e-05	-0.0290711	-0.0324969	-0.0214834	-0.00878502	-0.0205848	-0.0121262	-0.00790485	-0.0286047	-0.0291625	-0.0217707	-0.0147023	0.0118131	-0.0147715	-0.0118217	-0.0307739	-0.00994219	-0.00511453	-0.0148236	-0.0476644	-0.0324884	-0.00303746	-0.0169397	-0.00671713	-0.0109948	-0.0191635	-0.0085204
		-0.00211041	-0.0409062	-0.0565091	-0.0298355	-0.0172279	0.000343272	-0.0364203	-0.0281649	-0.0322232	-0.00116594	0.0253912	0.045238	0.0796317	0.0508365	0.0451114	-0.000358785	-0.00265462	-0.029723	-0.00885889	-0.0257732	-0.0334512	-0.0209162	-0.00742236	-0.0286634	0.0433596	0.0431573	0.0266142	0.0223126	0.0163094	0.00407986	0.00597795	0.00413767	0.0166383	-0.0109803	-0.022901	-0.0275399	0.00999116	-0.0166384	-0.0259148	-0.0543724	-0.0812969	-0.0749798	-0.0594826	-0.0305953	-0.0654506	-0.0358171	-0.0348714	-0.0139778
		0.0384574	0.00112897	0.0205039	0.0121081	0.0349066	-0.0109323	-0.0418475	-0.0114822	0.00827011	0.0282922	0.0388116	-0.00722509	-0.00142278	0.014962	-0.00359607	-0.010384	-0.00416499	-0.00767676	-0.0348444	0.00689397	0.0204559	-0.0151671	-0.0137328	-0.0130787	-0.0126763	-0.0064702	0.00647093	-0.00939034	-0.0115725	-0.0155976	-0.0208296	-0.00484366	-0.0013965	-0.00740563	-0.0003553	-0.023298	-0.0277838	-0.037641	-0.0213229	-0.0233458	0.0137841	-0.00467917	-0.00767823	-0.0157281	-0.00493095	-0.0368841	-0.00494872	-0.013316
		0.0542619	0.041108	0.0339476	0.0558258	0.0321392	0.0459686	0.0330891	0.0226142	0.0179496	0.00119377	-0.0182163	-0.022682	0.00479536	0.012855	0.0106119	0.00456422	-0.0165454	-0.0132468	-0.0147856	0.0109415	-0.0224119	-0.0194778	-0.0130375	-0.018761	-0.0272122	-0.0175179	-0.0355318	-0.0467527	-0.0461083	-0.0495787	-0.0603477	-0.0683641	-0.0633959	-0.0769377	-0.0938022	-0.0707181	-0.0623093	-0.0502978	-0.0568548	-0.0792106	-0.0645813	-0.0725301	-0.0854884	-0.101707	-0.0888259	-0.0809676	-0.0856168	-0.0971326
		0.078592	0.0672896	0.0735666	0.0674096	0.0649315	0.0918939	0.0939978	0.0866315	0.0793975	0.0922332	0.057925	0.0200869	0.00704494	-0.0131842	-0.0122657	-0.0508493	-0.055866	-0.0660016	-0.0638188	-0.0419951	-0.0205702	-0.0267133	-0.0501583	-0.0681351	-0.0462283	-0.0754345	-0.0819423	-0.0626209	-0.0667593	-0.0784571	-0.0665562	-0.0921104	-0.114874	-0.0770312	-0.0939239	-0.103887	-0.116016	-0.111691	-0.108145	-0.0595656	-0.0942042	-0.106511	-0.0893847	-0.0893855	-0.106866	-0.0996309	-0.130194	-0.101357
		-0.0186119	-0.0399686	-0.00716129	-0.0374672	-0.02084	0.0442938	-0.0216262	-0.0198167	-0.0225632	0.00950082	0.0423522	0.00634151	0.042053	-0.00264584	-0.00575198	0.017089	0.0506109	0.0586227	0.00206969	0.0259549	0.0407781	-0.0295007	0.00098151	-0.0486748	-0.000526956	-0.00627846	-0.0308621	0.0145364	-0.00532284	-0.0375661	-0.0401958	-0.026324	-0.0104377	-0.06037	-0.0521533	-0.0163718	-0.000317124	-0.0140566	-0.0992221	-0.0573228	-0.0404667	-0.082456	-0.0860704	-0.102509	-0.050877	-0.0295821	-0.0363294	-0.0306068
		0.00480503	0.0142628	0.0194899	0.0132787	-0.0096026	0.00443639	0.00612548	0.0104483	0.028658	0.0174816	-0.000646999	0.0124103	0.00399528	0.00571439	0.000946708	0.0162805	-0.00838777	-0.00861649	0.0253888	-0.0254069	-0.0155429	-0.00629457	-0.00762603	-0.0118817	-0.0169827	-0.0164637	0.00244241	0.0039083	-0.0150334	-0.0475872	-0.01641	-0.00305376	-0.0201819	-0.0314684	-0.0495652	-0.0253582	-0.0327663	-0.0647711	-0.0291885	-0.0438113	-0.0527317	-0.0400775	0.000542563	-0.0112146	-0.0113823	-0.03913	-0.0240281	-0.0178671
		0.0541668	0.0348451	0.0736848	0.0671231	0.0172379	0.0135106	0.0339627	0.00778116	0.00624307	0.00100551	0.00719623	-0.0108499	-0.0129017	-0.0359248	0.000834653	0.0276307	-0.00503749	0.0108216	-0.0387328	0.00382589	-0.0426655	-0.0119692	-0.0272742	-0.0330648	-0.00490931	-0.0291325	-0.0422439	-0.02354	0.000144067	-0.041768	-0.0325919	-0.0261132	-0.0453324	-0.0218766	-0.0382881	-0.0227559	-0.0417454	-0.0289872	0.010414	-0.00654638	-0.0271619	-0.00634466	-0.0180571	-0.0301636	0.0119639	-0.0237915	-0.0211841	0.00505862
		0.0404142	0.0182943	0.0255776	0.00450664	0.0115344	0.0175853	0.0176258	-0.00546044	0.00618599	0.0274804	0.00942179	0.0156301	-0.0733301	-0.0547721	0.00712294	0.00670719	0.00649752	-0.00167419	0.000586018	0.00780018	0.0152072	-0.00927898	-0.00688838	-0.00701098	-0.0135072	0.00287156	-0.00783857	-0.019485	-0.0246145	-0.0171889	-0.0110265	-0.0208819	-0.0379269	-0.0414053	-0.0218678	-0.0258469	-0.0207754	-0.0293054	-0.0326475	-0.0283263	-0.0419602	-0.0395062	-0.0395827	-0.0426377	-0.0389468	-0.03566	-0.0286926	-0.0438811
		0.0537638	0.0613573	0.0539502	0.0414066	0.0492403	0.0496823	0.0440887	0.0390115	0.036653	0.0308897	0.0282157	0.00799916	-0.00109684	-0.00338554	-0.00827188	-0.0201716	-0.0401	-0.0273479	-0.0114116	-0.0192172	-0.0259138	-0.0143405	-0.0384822	-0.0366814	-0.0292503	-0.0410495	-0.036401	-0.0478032	-0.0461527	-0.0491811	-0.036127	-0.0407324	-0.0566789	-0.0405432	-0.0490555	-0.0512589	-0.0490927	-0.0541755	-0.0589028	-0.0623426	-0.0626169	-0.0733204	-0.0679911	-0.058703	-0.0532384	-0.0627683	-0.0612155	-0.0553186
		0.0415956	0.0536087	0.00526674	0.0233946	0.013472	0.0277341	-0.0153014	0.00363205	-0.0133777	-0.0110954	-0.0223281	-0.0100615	0.00867265	0.00540092	-0.00254287	0.0332572	0.0281356	-0.0443817	-0.0439119	-0.0237987	0.0165313	0.0332287	-0.0212773	0.0163386	0.0202212	-0.00992048	-0.0450455	0.00112555	-0.0184788	-0.0500942	-0.0495178	-0.0741756	-0.0581392	-0.0174723	-0.0454278	-0.0643618	-0.0458304	-0.0584709	-0.0708749	-0.0449575	-0.0911479	-0.106791	-0.0831705	-0.0695186	-0.104245	-0.11924	-0.128544	-0.0668426
		-0.0203039	-0.0187782	-0.0216523	-0.00443204	0.0103644	-0.00359732	0.0038003	0.0255354	0.00805245	-0.00369111	0.00855296	0.00750601	0.00753931	0.0127358	0.00243348	-0.00551813	0.0081252	0.00657588	0.0177088	-0.000872656	-0.0055206	0.000927209	-0.0139206	-0.00305981	0.00965717	-0.0095219	-0.000845427	-0.0135755	0.000608933	-0.00483386	-0.0272392	-0.017753	-0.0250759	-0.0264011	-0.0144311	-0.0262752	-0.00125425	-0.0141497	-0.00297016	0.00482944	-0.00152007	-0.00488501	-0.00489527	0.00939257	-0.00570239	-0.00752095	-0.00314498	0.00396417
		0.0199633	0.0154637	0.0151063	-0.000290916	0.00519614	0.00960141	0.0118692	0.0148249	0.0173402	0.00162159	0.00830436	0.0117873	0.010193	0.000996281	0.00288567	-0.00975013	-0.0109307	-0.0121717	-0.0127134	0.00859206	-0.00914069	-0.00755457	-0.00818188	0.00440634	-0.0113417	-0.024927	-0.0133326	-0.0104491	-0.0145635	-0.0128038	-0.0188912	-0.0227033	-0.0143139	-0.0218078	-0.0189426	-0.0218229	-0.0194541	-0.0352432	-0.0245013	-0.0214788	-0.0188458	-0.0255958	-0.00980509	-0.0269021	-0.0218128	-0.0139124	-0.0124467	-0.0208246
		0.0338304	0.0481812	0.0279261	0.0069621	0.009384	0.00727625	0.015804	0.0066968	-0.00711049	-0.0141584	-0.00149149	0.0122647	-0.00569065	-0.0181644	0.00313806	0.00544495	-0.00345922	-0.00907437	-0.00844195	-0.00990197	-0.00234313	0.014547	-0.00677502	-0.0290103	-0.00513177	-0.00657528	-0.0172398	-0.0141151	-0.00964158	-0.0231305	-0.0208242	-0.0317749	-0.0320116	-0.0155214	-0.0220097	-0.014276	-0.0303547	-0.0434019	-0.0534028	-0.0326196	-0.0223155	-0.0214296	-0.0129923	-0.0104872	-0.0328268	-0.0222835	-0.0255545	-0.0256237
		0.0375186	0.0367696	0.0431662	0.00843223	0.0366669	0.0240936	-0.00246297	0.00634578	-0.00121945	-0.00738312	-0.0088237	0.00519868	0.00559116	-0.00686161	-0.0171379	-0.0132229	0.00584845	-0.0306611	-0.0154184	-0.0268542	-0.00406846	0.00884984	-0.0112775	-0.00843856	0.0186296	-0.0086291	-0.0353962	-0.00828742	-0.0154145	-0.0155535	-0.0118231	-0.0431142	-0.0295065	-0.0226836	-0.049865	-0.0463886	-0.0263001	-0.0581246	-0.0541282	-0.0305574	-0.045811	-0.0467099	-0.0445046	-0.0363675	-0.0297404	-0.0140211	-0.0239398	-0.0221158
		0.0344797	0.0452928	0.0398181	0.011634	-0.00920983	0.0126531	0.0185949	-0.0147014	-0.0268277	0.000105786	-0.0100919	-0.0082812	0.00730032	-0.00381131	-0.0365949	-0.0298656	-0.00442312	0.0311217	0.0051552	-0.014938	-0.00430492	-0.00580058	0.00849096	-0.014519	-0.00825912	0.00876554	0.0049427	-0.00672467	-0.0150206	-0.014981	-0.015008	-0.0349577	-0.0375021	-0.0330324	-0.0274301	-0.0470617	-0.0567696	-0.046755	-0.0534651	-0.0506106	-0.0482709	-0.0543904	-0.0717578	-0.0866112	-0.0747515	-0.0731159	-0.0677741	-0.0809918
		-0.0135241	-0.00571814	-0.00364984	-0.0133178	-0.000442246	-0.000680094	-0.00496274	0.0111738	0.00826985	-0.00396967	-0.00813506	0.00227559	0.00763385	0.00593858	-0.00379474	0.0212151	0.00626102	-0.00725908	0.00387937	0.00928357	0.0113431	0.00743126	0.0074017	-0.018125	-0.00478523	-0.00671776	-0.0142245	-0.00246422	0.00605749	0.00360587	-0.00141115	-0.00666343	-0.00529008	-0.00970406	-0.0101887	-0.0135438	-0.0139217	-0.0426075	-0.0234758	-0.0120501	-0.00763678	-0.006777	-0.00960257	0.00464779	-0.00765231	-0.0144621	-0.0211491	-0.0157203
		0.0403944	0.0275197	0.0410817	0.0200341	0.0141866	0.00894245	-0.000714748	-0.00615086	-0.000629696	0.0101686	0.00627942	0.00594995	0.00646942	-0.000508748	-0.0119299	0.00408097	0.0341649	0.0032314	-0.0102263	-0.0160501	-0.0347494	-0.0291635	-0.0250088	-0.0253678	-0.020984	-0.00393584	-0.0243793	-0.022043	0.000831436	0.00850703	-0.012637	-0.0218196	-0.024291	-0.0231034	-0.0358639	-0.0205488	-0.0456845	-0.0487672	-0.0283539	-0.0463407	-0.0545158	-0.0519812	-0.0547687	-0.0552424	-0.0462674	-0.0640606	-0.0679863	-0.0588289
		0.0669137	0.0526128	0.0539964	0.0388018	0.021964	0.0182356	0.0108897	0.00470226	-0.00824604	-0.00853683	-0.00677893	-0.00668577	0.00718381	0.00758813	0.00327755	-0.00726464	0.0102806	-0.0138091	-0.00908883	0.00256284	-0.00909018	-0.00640761	-0.00115094	-0.0153887	-0.0300454	-0.0340027	-0.0435338	-0.037035	-0.0387971	-0.0231476	-0.039148	-0.0623456	-0.0430558	-0.0336825	-0.0132751	-0.0152324	-0.0223924	-0.0182053	-0.017949	-0.0213731	-0.00908529	-0.0154911	-0.029272	-0.0346043	-0.0140426	-0.037196	-0.029056	-0.0283933
		0.0341282	0.0092309	1.7156e-05	0.0273693	0.00402334	-0.0109818	-0.0289554	-0.00447078	0.0151383	0.00693535	0.0124496	0.0188249	0.0233589	0.0188233	0.0193146	-0.0289431	-0.0297662	-0.0156102	-0.0268071	-0.0250164	-0.00784499	-0.0198504	-0.0323379	-0.00418081	0.00439843	0.00641412	0.000479138	-0.00609025	0.023039	0.0169107	0.0249913	0.0325931	0.0230745	0.0107847	-0.00227489	0.00180688	0.0240529	0.012677	0.00494819	0.0252286	0.000501354	-0.0167554	-0.00857414	-0.0317715	-0.034798	-0.0242815	-0.0209794	-0.0457881
		0.0367334	0.0373203	0.0376932	0.0614927	0.0364748	0.0580963	0.0581061	0.042826	0.0378212	0.0517289	0.0415182	0.0275808	0.0184797	-0.00632829	0.00199048	-0.0126857	-0.0273003	-0.027019	0.0161724	-0.027587	-0.0183921	-0.00239415	-0.0482947	-0.0772106	-0.0513573	-0.0539375	-0.0564665	-0.0302202	-0.0612716	-0.0635695	-0.0572744	-0.0772821	-0.0644831	-0.0644691	-0.0774872	-0.0613129	-0.0693134	-0.0966142	-0.0811363	-0.03588	-0.063759	-0.0808457	-0.0631328	-0.09757	-0.0658538	-0.0564753	-0.0756242	-0.0643854
		-0.0546534	-0.0898529	-0.023314	-0.0572441	-0.0956237	-0.0517411	-0.0426138	-0.0433633	-0.0390519	-0.034735	-0.0403852	0.00627147	0.0267254	0.0167631	0.0560093	0.0397159	0.0295624	0.0562113	0.0316619	0.0467324	0.0336393	0.023586	0.00932228	0.023677	0.0453172	0.0256643	0.0217511	0.0449064	0.0343646	0.000696782	-0.00325997	0.0211666	0.0315684	0.0108702	-0.00550649	0.000170333	0.0349788	0.0334355	0.018464	0.0204041	0.0432718	0.0277974	0.0393441	0.051324	0.0422878	0.0893867	0.0248653	-0.020166
		0.0970681	0.0646529	0.0763888	0.0738399	0.053145	0.0305228	0.038655	0.0420668	0.00624504	-0.000795402	0.0103956	0.00662925	-0.0101177	-0.0215819	-0.0161968	-0.00418869	0.001601	-0.00356076	-0.0163569	-0.0479397	-0.0244795	-0.0190046	-0.0297827	-0.0476514	-0.0525849	-0.0461755	-0.0406315	-0.0374299	-0.0390316	-0.0437007	-0.0494618	-0.0543124	-0.0442187	-0.0457168	-0.0641576	-0.0610165	-0.0838302	-0.0875423	-0.0930506	-0.0438824	-0.0287238	-0.0289195	-0.0526571	-0.0364566	-0.0552663	-0.0390808	-0.0607293	-0.0743089
		0.0141428	0.0229126	0.0213458	0.0250168	0.0178568	0.0660387	0.030545	7.11697e-05	0.012183	-0.00441266	-0.0166605	-0.00404206	-0.00020085	-0.00128008	-0.0130928	-0.0370893	0.00721404	-0.014462	-0.00609554	0.0225342	-0.00636689	0.00572445	-0.0034958	-0.023429	-0.0141901	-0.0350527	-0.0261264	0.00750415	0.0142535	-0.0613463	-0.0670186	-0.0351013	-0.0303483	-0.0582913	-0.0237024	-0.01111	0.00453992	-0.00971422	-0.011569	-0.0451625	-0.00836009	-0.00991289	-0.0227351	-0.0656932	-0.0339505	-0.0497965	-0.0206469	-0.0209713
		0.0760988	0.0678997	0.0622442	0.0597183	0.0533581	0.051008	0.0573138	0.0610678	0.033879	0.0312669	0.0460408	0.0062653	0.0248792	-0.00447987	-0.00125734	-0.0227532	-0.0474812	-0.0208208	-0.0161257	-0.0387365	-0.041134	-0.060457	-0.0366587	-0.0613914	-0.0274115	-0.0519227	-0.0470177	-0.0241218	-0.0463989	-0.0828718	-0.0458518	-0.0695587	-0.0818816	-0.061022	-0.0448886	-0.0508144	-0.073358	-0.0540521	-0.0663523	-0.0548549	-0.0365957	-0.0734966	-0.0378721	-0.0493267	-0.048394	-0.0824963	-0.0697862	-0.0517891
		0.0477943	0.024818	0.0246152	0.0221722	0.0202044	0.0308974	0.0174959	0.0189687	0.0171309	0.00351176	-0.00956049	-0.0140079	-0.00551978	-0.00635187	-0.00846223	-0.00936527	-0.0188517	-0.013687	-0.00211718	-0.00538362	-0.0172843	-0.00204665	-0.00581893	-0.00966652	-0.00449331	-0.00636865	-0.0231583	-0.0254964	-0.022081	-0.0178879	-0.0256472	-0.0267639	-0.0302348	-0.0276139	-0.0227133	-0.0280507	-0.0344951	-0.0364534	-0.032841	-0.0298892	-0.0147601	-0.0234327	-0.0390851	-0.042702	-0.034401	-0.0460016	-0.0393977	-0.042191
		0.0279073	0.0525658	0.0583703	0.031457	0.0142415	0.0463254	0.0465091	0.0225601	0.0148366	0.0583078	0.0140026	-0.00718389	-0.072844	-0.0658669	0.00218846	0.000421555	0.0210875	0.0150758	0.0196892	0.0123488	0.0114509	0.00319464	-0.0107632	-0.0405986	-0.0279216	-0.0442512	-0.0361434	-0.0517664	-0.0659643	-0.0492369	-0.0662089	-0.0876896	-0.0976874	-0.106606	-0.0835418	-0.121057	-0.115133	-0.0915337	-0.0870642	-0.101936	-0.100266	-0.0928981	-0.102571	-0.0867339	-0.133788	-0.138097	-0.126747	-0.126151
		0.0388595	0.0380782	0.016966	0.0250951	0.0282652	0.0373925	0.0132583	-0.00638713	0.00574811	0.0109985	0.0106004	0.0228578	0.0301241	0.000906501	-0.0166564	-0.0303086	-0.0185986	-0.0298041	-0.0263786	-0.0260424	-0.0156178	-0.0251713	-0.00443711	-0.0191193	-0.0237279	-0.017481	-0.00539233	0.000728259	-0.00576926	-0.00898679	-0.0268235	-0.0205933	-0.0288227	-0.0243189	-0.0439391	-0.0507417	-0.0511021	-0.0642937	-0.0626889	-0.066	-0.0562783	-0.0453854	-0.0416475	-0.0635199	-0.0473185	-0.0431411	-0.046026	-0.0623498
		-0.0102447	0.0165222	0.00469325	0.00219378	9.92553e-05	-0.000675564	0.00707168	0.0209786	0.02463	0.0154002	0.00264138	0.0127402	0.0100737	-0.0023421	-0.00078031	-0.00569412	-0.0134214	0.00055103	0.00589685	-0.00239248	0.000657135	0.00142099	-0.00267545	-0.00890191	-0.00925383	-0.0165407	-0.0103872	-0.0133855	-0.0139996	-0.0148752	-0.0205137	-0.010965	-0.0151354	-0.0192898	-0.0189347	-0.00872701	-0.017659	-0.0281581	-0.0220766	-0.0107349	-0.0260669	-0.0244531	-0.0281353	-0.0333605	-0.0261419	-0.00969034	-0.0327057	-0.0322791
		0.0422628	0.02455	0.0259501	0.0262418	0.0238666	0.0260612	-0.00160838	0.00883285	0.0195231	0.0174563	0.0361253	0.0156024	0.0198059	0.0174566	-0.00120127	-0.000498323	-0.00946927	-0.00863603	-0.00180046	-0.0129147	-0.0145764	-0.00118753	-0.016036	-0.0435934	-0.0397986	-0.0315964	-0.0366544	-0.0273497	-0.0309461	-0.0258682	-0.0292702	-0.0356294	-0.0457021	-0.0340596	-0.0171596	-0.0499182	-0.0405225	-0.0338719	-0.058312	-0.0459597	-0.0497471	-0.0288992	-0.0391459	-0.0472576	-0.0275929	-0.0257157	-0.0238135	-0.0394119
		0.0100016	0.0313629	0.0035069	0.0128629	0.00599986	-0.00790825	-0.000392038	-0.00893836	-0.00410038	0.00370652	-0.0063203	0.0032788	0.0159391	-0.00939146	0.0016126	0.0018056	-0.00324805	-0.00372195	-0.0089953	-0.0067633	-0.0113887	-0.0169732	-0.0143259	0.00427204	-0.0049254	0.00168176	-0.00615089	0.00830851	0.0103387	-0.00113429	0.00216004	-0.0101801	-0.0169329	-0.00166178	0.00577888	-0.013914	-0.00913678	-0.00115668	-0.0151531	0.0143254	-0.00613449	-0.00433182	-0.0101642	-0.0222169	-0.0208477	-0.00532814	-0.0174302	-0.00947553
		-7.4164e-06	-0.00446549	0.0154111	0.0133488	0.0209924	-0.00817198	0.00375613	0.018277	0.0158069	0.0093539	0.0087717	0.0114385	0.00323886	0.00621601	0.0012551	0.000788068	0.00163836	0.00136195	-0.00308126	-0.0102928	0.00361558	-0.0140078	-0.00282198	-0.0118501	-0.00773863	-0.0138547	-0.00762163	-0.0204536	-0.0241047	-0.00679832	-0.00888301	-0.0275257	-0.0279974	-0.0345697	-0.0174792	-0.0116547	-0.0245116	-0.0293622	-0.025392	-0.0097803	-0.0106096	-0.00698168	-0.021665	-0.0195013	-0.00945001	-0.0339304	-0.0283145	-0.0315503
		0.0159926	0.00526518	0.0199558	-0.00690734	-0.00534884	-0.0182395	-0.0219449	-0.0480825	-0.0450855	-0.030568	-0.0344338	-0.0514059	-0.0220442	-0.00335293	-0.0199796	-0.00547829	0.0329785	0.00847627	0.0179438	0.0409558	0.00780813	0.0070796	0.0252649	-0.0164026	-0.00773244	0.0432206	0.025214	0.0276938	0.0398243	0.0193331	0.034677	0.045587	0.0208601	0.0113559	0.0278011	0.0123715	0.0195259	0.0255148	0.025917	0.00807853	0.0150162	-0.00309547	-0.0169179	-0.0200966	0.000108331	-0.000160823	-0.000941856	-0.00510864
		0.0198834	0.0226396	0.0132845	0.0292134	0.0267684	0.0228049	0.0108483	0.0034417	0.00390455	0.01563	0.0103567	-0.00516458	-0.00621965	-0.00455579	-0.00264206	-0.00445881	-0.00489157	0.00377501	-0.00382101	-0.0024959	-0.00475735	-0.0202644	-0.0198567	-0.0101928	-0.0077778	-0.01027	-0.0176566	-0.0225224	-0.0126919	-0.0223112	-0.0180978	-0.0161004	-0.0207362	-0.0205007	-0.0154308	-0.0174112	-0.0137303	-0.00998726	-0.0131903	-0.0161539	-0.0103172	-0.00612762	-0.00792309	-0.0214658	-0.00828571	-0.00911924	-0.0171722	-0.0197922
		0.0214272	-0.00262262	0.0162737	0.00959799	0.00118561	-0.0084393	-0.00155093	-0.0173959	0.000287341	0.0243876	-0.0207591	-0.0223398	-0.0820668	-0.0565118	0.00596529	0.0382497	0.0516638	0.0279779	0.00855125	0.015891	-0.000252954	0.0181606	0.0202267	0.0184277	-0.00660009	0.0253253	-0.00113523	-0.0203571	-0.0315272	-0.0320399	-0.0313749	-0.0570724	-0.0621312	-0.0688728	-0.0226624	-0.0455864	-0.050342	-0.0507321	-0.0323935	-0.0465713	-0.0528431	-0.040566	-0.091367	-0.090345	-0.0815096	-0.0770696	-0.0913237	-0.0954512
		-0.00153216	0.00576071	0.0675952	-0.0301882	0.0511189	-0.0111134	0.0676147	0.014486	0.039595	0.00298698	-0.0639364	-0.0330691	0.0149806	-0.0201499	-0.0263073	0.00283769	-0.0266875	0.00924151	-0.0163872	0.0475118	0.0539961	-0.0121853	-0.0742857	-0.0356424	-0.0418385	-0.0572305	0.000605225	0.0153297	0.00233098	0.0545623	-0.0379988	-0.0915561	-0.0232581	-0.0503208	-0.0541852	-0.0510428	0.0334698	-0.0657774	-0.0874298	0.0322229	-0.0126516	-0.0835661	-0.0738753	-0.0549986	0.0180721	-0.0108596	-0.0469927	-0.0399035
		0.0719761	0.0499996	0.0376835	0.0354538	0.0331754	0.0311024	0.0127558	0.0055639	-0.00712428	-0.0144862	-0.0018078	-0.00785132	-0.0268119	-0.0134758	-0.00133954	-0.00236587	-0.00284625	-0.0225906	-0.0123211	-0.0402296	-0.0192679	-0.00164043	-0.000291562	-0.00378602	-0.0170811	-0.00500138	-0.0171513	-0.0147842	-0.0194968	-0.0259596	-0.0318014	-0.042744	-0.031151	-0.0199644	-0.0234515	-0.0212507	-0.0338593	-0.0388367	-0.0375359	-0.0175413	-0.0227382	-0.0147284	-0.0264537	0.00871512	-0.00409982	-0.0242104	-0.024177	-0.0142287
		-0.00427713	-0.00526563	-0.0180982	-0.0134952	-0.0121009	-0.0111582	-0.0202607	-0.0113941	-0.00057984	0.0127363	-0.0078998	-0.0214405	-0.0287768	-0.0111036	-0.00150549	0.00682838	0.0138168	0.0174146	0.00931486	-0.014045	0.0167713	0.0189088	0.0122513	0.0105924	0.0146011	0.0293475	-0.000683327	0.0125462	0.0118711	-0.00491604	-0.0119145	-0.0272198	-0.0488192	-0.035334	-0.00499814	-0.02276	-0.0260891	-0.0442111	-0.0509139	-0.0599846	-0.0307196	-0.0273685	-0.0145262	-0.0334457	-0.0211674	-0.0221885	-0.0427041	-0.0497505
		0.0499149	0.0191262	0.0338093	0.0827075	-0.0200022	0.0900666	0.0392392	0.0120465	-0.0122965	0.00224645	-0.0327615	-0.00812739	-0.0054017	-0.00987285	-0.0272773	-0.0242662	-0.0743812	-0.00930474	0.0502313	0.00869668	-0.0594	-0.0340205	0.00735223	-0.0724265	-0.0284212	0.05184	0.0400147	-0.024794	-0.00941704	-0.035121	-0.0397302	-0.0722975	-0.0620291	-0.103246	-0.109931	-0.0687267	-0.0688116	-0.118549	-0.0692869	-0.0612007	-0.08476	0.00474532	-0.0651142	-0.0396583	-0.0510906	-0.0984135	-0.0416013	-0.049329
		0.0404748	0.0269922	0.029124	0.0204431	0.0222742	0.0291684	0.00129024	-0.00625391	0.0153871	0.0262835	0.00132368	0.0137654	-0.0232507	-0.0219656	0.0098795	-0.00637133	0.00893785	-0.00669809	0.00710293	-0.00940908	-0.0185528	0.000812266	-0.0104421	-0.0256287	-0.0278923	-0.0272379	-0.0269204	-0.0241603	-0.00626045	-0.0122155	-0.0400547	-0.035143	-0.0298819	-0.0365661	-0.0289871	-0.0262381	-0.0195952	-0.0263086	-0.0201035	-0.0313481	-0.024986	-0.0352429	-0.0408104	-0.0474834	-0.0438297	-0.0427211	-0.056247	-0.0643833
		0.0199856	-0.0259497	-0.00439398	-0.011448	0.00500603	0.0244695	0.0416515	0.0716874	0.0259486	-0.00160892	0.0231175	0.00999432	0.00583875	-0.0175827	-0.0140428	-0.0103912	-0.0420467	-0.02454	-0.00679344	-0.00220497	-0.0104621	-0.0110886	-0.00617245	-0.0185169	-0.0183543	-0.0263637	-0.00238365	-0.00699354	0.0070116	0.0266268	-0.00244141	-0.0262654	-0.013257	-0.019436	-0.0079773	0.00536721	-0.00071949	0.0161707	0.0144189	-0.00455701	0.0366685	0.00743359	-0.0135379	-0.00425722	0.0255203	-0.00130201	-0.00348697	0.00225065
		0.0210423	0.0206684	0.0443071	0.0183621	0.0129914	0.0264173	0.027244	0.00680506	-0.00131737	-0.0115804	-0.0118431	-0.0109605	-0.0169588	-0.0266362	-0.0158835	-0.038327	-0.0242722	-0.0247324	-0.0234218	0.011921	-0.0010883	0.0194703	-0.00768891	0.00298382	-0.0120824	-0.000343493	-0.00109826	-0.00195305	0.0136587	0.00431615	-0.00568809	0.00548972	-0.00644101	-0.0112844	-0.0171966	-0.0141563	-0.0223416	-0.0237903	-0.0430399	-0.0275332	-0.0505033	-0.041221	-0.0346972	-0.0490977	-0.0619034	-0.0594588	-0.0455346	-0.0384924
		-0.0173762	-0.0103477	-0.00276532	6.43382e-05	-0.00772411	-0.026359	-0.0429888	-0.0034787	-0.00869366	-0.00920605	-0.00248186	0.010439	0.0101595	0.0171764	0.0171699	-0.0162903	0.00230198	0.0179715	0.0119282	-0.00275463	-0.0120638	0.00342301	-0.00659311	0.00630356	0.0164019	0.00952209	0.00652246	0.00682567	0.0100065	0.0229073	0.0228082	0.0186032	0.0123527	0.00532605	0.00754044	0.00310923	-0.00749554	0.0261948	-0.0108658	0.0050302	-0.00602997	0.00949614	-0.0115646	-0.000414501	-0.0150504	-0.00418988	0.00361711	-0.0121534
		0.0129818	-0.00323424	-0.00167503	-2.98629e-05	-0.00745507	-0.000389743	-0.00135045	0.000500033	-0.0120797	-0.00919796	-0.017632	-0.00321552	0.00447802	-0.0134498	-0.00483776	0.0135081	0.00665374	-0.00249191	0.011398	0.0188706	-0.0156744	0.00529121	0.00148749	-0.00712646	0.00967551	-0.00123385	0.012281	0.0181858	-0.0063903	-0.00784716	-0.00191127	-0.000386347	0.00575144	0.00537108	-0.0107909	-0.0053379	-0.002041	-0.0170905	0.00942207	-0.000199827	-0.0177279	-0.0197151	-0.0139927	-0.0231453	-0.00729911	-0.0153012	-0.0110816	-0.010558
		0.0591498	0.0717773	0.0553583	0.0437903	0.0912884	0.0298655	0.0286037	0.0233564	0.0266437	0.0219899	0.0262511	0.00592362	-0.00852039	-0.0251511	-0.0202235	-0.0165876	-0.0209394	-0.0156809	-0.0183858	-0.0295283	-0.0206966	-0.0466369	-0.0156759	-0.0343156	-0.0265328	-0.0256987	-0.0477367	-0.0481057	-0.0324197	-0.0311627	-0.0592955	-0.0606836	-0.0575363	-0.0643788	-0.0637903	-0.062186	-0.0869697	-0.0447053	-0.00382392	-0.0390741	-0.0287125	-0.01984	-0.0104184	-0.00811509	0.00447837	0.0292121	0.0445798	0.0364479
		-0.00470798	0.041008	0.0152346	0.0138419	0.0121425	0.000109029	0.00285076	-0.00431893	0.0068062	0.00765991	-0.0128113	-0.00212874	-0.000764872	0.0109144	-0.00820363	-0.0107236	0.00478825	0.0188329	0.0178077	0.00617418	-0.0312632	0.00834937	-0.0275094	0.00178529	-0.0149959	0.00763088	0.0132522	-0.0257095	-0.0212973	-0.0247537	-0.0174581	-0.00710928	-0.00829901	-0.00342403	-0.00561262	-0.00329563	-0.0141061	-0.0176827	0.00268687	0.00553309	-0.0307448	-0.00181561	-0.00891105	0.00128082	-0.00383721	-0.0107494	-0.0213686	-0.01689
		0.0411189	0.00888182	-0.0275256	-0.0371447	-0.034093	-0.0276447	-0.043973	-0.00577709	0.0169974	-0.00793036	-0.00344238	0.0216641	0.0187319	0.0222124	0.018604	-0.0117278	-0.0023761	-0.00197634	-0.0124642	-0.000411026	0.0190153	0.00480095	0.0371925	0.00546493	-0.0116043	0.00616444	-0.00823272	-0.00874511	0.00593942	0.0182802	0.0103367	-0.00589249	-0.0146661	-0.0137677	-0.0138426	-0.0357308	0.00289049	-0.0267746	0.00868629	0.016511	-0.0153714	-0.0298937	-0.0152768	-0.00117193	0.0377783	-0.0147958	-0.0345834	-0.0175409
		0.0501045	0.0472544	0.0442744	0.0115881	0.00476791	-0.0128328	-0.0204882	-0.0135673	-0.0126271	0.00810503	-0.00221143	-0.00141376	0.0165526	0.00400133	-0.0157438	-0.00885455	-0.0121979	0.011534	-0.00729213	-0.0148035	-0.0218483	0.032559	-0.00035421	0.00691997	-0.0182661	-0.0270674	-0.0367285	-0.0211562	0.00901672	0.000775201	-0.0120233	-0.0335337	-0.00769204	-0.0259381	-0.0431368	-0.0227825	-0.0531308	-0.0360267	-0.053696	-0.062317	-0.0536083	-0.0580487	-0.0792761	-0.0962853	-0.0780321	-0.0481697	-0.0380183	-0.0255861
		0.0491862	0.0433691	0.0508139	0.0395132	0.0361356	0.0207552	0.022882	0.00485502	-0.00159086	0.000363393	0.000172203	0.00595566	-0.000907297	-0.00944709	-0.00287108	-0.0167366	-0.00425213	-0.013047	-0.0112604	-0.0220909	-0.0101705	-0.0196103	-0.0181858	-0.0273319	-0.0117476	-0.0231806	-0.020054	-0.0219599	-0.0211968	-0.0183608	-0.0127727	-0.0189055	-0.0110799	-0.0134417	-0.0219557	-0.0172313	-0.026942	-0.0133205	-0.0050972	-0.0167749	-0.0287391	-0.0118543	-0.0195383	-0.017676	-0.0246287	-0.0279887	-0.0199976	-0.0126632
		-0.00617749	-0.00575233	0.0387076	0.0268706	-0.0194723	0.044333	0.00332267	-0.00434629	0.00243964	-0.0175064	-0.0293949	0.0297696	0.0338276	0.0505685	0.00359034	-0.0218162	-0.000795856	0.0024938	0.00314696	-0.0120083	-0.0358232	0.00726443	0.0285899	0.0048163	-0.0581355	-0.00165647	-0.00398814	0.0060118	-0.0502966	-0.0185826	0.0418881	0.00976108	0.00299268	0.00198643	0.0188126	-0.0376918	-0.0258887	-0.018733	-0.023279	0.00374503	-0.0285898	0.0113655	-0.0191682	0.00426953	0.0149409	-0.0137525	-0.0110726	-0.00790784
		0.00579711	0.0207714	0.0157748	0.00617739	0.00754078	-0.0278563	-0.0515104	-0.00635294	0.00242005	0.000532507	-0.00496049	0.00349847	0.0247856	0.0210476	0.00334181	0.00755708	0.0278224	-0.000996719	0.00120235	-0.00678641	0.00188319	0.00182241	0.0102943	-0.00441979	0.0170661	-0.0325676	-0.0534199	-0.00998192	0.00712702	0.0123901	-0.03482	-0.030714	-0.0204087	-0.0706499	-0.0530968	-0.0439837	-0.0162618	-0.0555718	-0.00694241	-0.00317664	-0.112856	-0.0400778	-0.027815	-0.00789212	0.000777428	-0.0157734	-0.070858	-0.0380888
		0.0139877	-0.0140585	0.00928808	0.00688211	8.38022e-05	0.0119168	-0.00419004	-0.00919961	0.00501267	-0.00688291	-0.00795982	0.00296543	0.00327511	-0.0106848	0.0137201	0.00312707	-0.00116198	-0.0139862	0.0186058	-0.00290074	0.00888054	0.00979099	-0.0117807	0.004713	-0.00900815	-0.00816848	0.00450324	0.00423207	-0.00449076	-0.0165119	0.00118302	0.00201678	0.00197836	-0.00206644	-0.0318503	-0.00454034	-0.0160414	0.00758291	0.0131273	0.0025076	-0.001795	-0.00896367	-0.00249766	0.0100144	-0.00733946	-0.00120352	-0.00765064	0.000290537
		0.0563221	0.0728731	0.0558168	0.0397195	0.0573853	0.0335459	-0.0153045	-0.00982437	0.0144327	0.0324074	0.0260982	0.0154708	-0.0122571	-0.0148745	0.000757822	0.00331631	-0.0205952	-0.0620559	-0.00834905	-0.0277423	-0.0596356	-0.00852114	-0.0422282	-0.0101405	-0.0273392	-0.00761095	-0.0331023	-0.0207501	-0.0287341	0.000918941	-0.0199203	-0.0193436	-0.0218385	-0.00495073	-0.0185711	-0.0676383	-0.0238897	-0.016653	-0.0645901	-0.0381417	-0.0313934	-0.0434013	-0.0510016	-0.0478863	-0.0464148	-0.0547688	-0.0317821	-0.0402894
		0.0166894	0.0117103	0.0114521	-0.000290518	0.00378068	0.022759	0.012483	-0.00118383	-0.00188011	0.00279789	0.0007251	-0.00508074	0.00652234	0.00549699	-0.000141302	-0.00059554	0.00210162	-0.00504776	-0.00348575	-0.0151544	-0.00062915	0.002915	-0.00712293	-0.0242415	-0.00941132	0.00348733	-0.00718341	-0.00862995	-0.00373182	-0.00911066	-0.00425687	-0.00723246	-0.0164722	-0.0147471	-0.0193536	-0.0094293	-0.00817925	-0.0199279	-0.00947254	-0.0139158	-0.0188852	-0.0158672	-0.0203381	-0.0112401	-0.0226797	-0.0142074	-0.020061	-0.0207027
		0.0395179	0.0113341	-0.0140133	-0.0195557	0.0112461	0.00491639	-0.00574367	-0.00328973	0.0224384	0.0131104	-0.00726839	-0.00543055	0.00436599	0.0149955	0.00423471	-0.0130437	-0.00430339	-0.0151026	0.00444976	-0.00208001	-0.0119907	0.0299712	-0.00367643	-0.0101062	-0.0218251	0.0175513	0.00948359	-0.0320743	-0.012337	-0.0057745	-0.00770466	-0.00723078	-0.0179313	-0.0205314	-0.035442	-0.0273971	-0.036336	-0.0306778	-0.0201683	-0.00346845	-0.0322328	-0.00838874	-0.0363682	-0.0264523	-0.0245849	-0.00749299	-0.0370593	-0.0311687
		0.0180608	0.0102421	0.0107851	0.0218946	0.0144742	0.00591839	0.00300205	0.00455676	0.00918821	0.00528952	-3.11116e-05	0.00766956	-0.0971966	-0.0302748	0.0146291	0.00806388	-0.00833588	-0.00254991	-0.00722887	0.0157319	0.00785871	-0.00505189	-0.0114863	-0.00674787	-0.000891376	0.009023	-0.00202866	-0.00441906	0.00410163	0.00575294	-0.00257978	0.00973759	0.00245833	0.00207952	-0.0133735	0.0062442	0.000135883	-0.00147586	0.00603988	0.00406661	0.0162787	0.00677569	0.0012081	0.00360107	0.00299557	0.00457368	-0.00183113	-0.000145341
		-0.00242663	0.00635737	-0.00110591	0.00450111	0.00226376	-0.00174306	-0.00572767	-0.00405686	0.000497723	0.000385828	0.00519169	0.00282971	-0.000778215	0.00406164	-0.000483289	0.00336435	0.00172836	0.00285367	0.00572808	0.00476594	0.00240457	0.00693809	-0.00188489	-0.00686582	0.00104676	-0.00247711	-0.00900007	-0.00736033	-0.00648582	-0.00452299	-0.013864	-0.00750688	-0.0052424	-0.0126544	-0.0125476	-0.00535518	-0.00827712	-0.00940999	-0.0134316	-0.0118832	-0.0146608	-0.0110511	-0.0137331	-0.0168024	-0.0147599	-0.0200612	-0.012525	-0.01522
		-0.00910401	0.0212657	0.00325453	0.0045824	0.0110623	0.0079699	-0.0138912	0.00938634	0.00269376	0.00773009	0.00821608	0.00568361	0.00171533	-0.00134671	-0.0036238	0.0100852	0.000374643	-0.0070657	0.0027355	-0.000326775	-0.00168813	-0.00154395	-0.000391626	-0.00349828	0.00523112	-0.0168246	-0.0475569	0.00479095	0.00598626	-0.00590203	-0.00708862	-0.00812153	-0.00132073	-0.00842934	-0.00281206	0.00535158	-0.00407916	-0.0111472	0.0033289	-0.00813557	-0.020068	-0.00324717	-0.000151029	-0.0156676	-0.0124539	-0.00570978	-0.0171058	-0.00528598
		0.00393431	-0.00980508	-0.0162065	-0.0159138	-0.00316008	0.00178216	-0.0150018	-0.00807849	0.0143886	0.00576373	-0.00375021	-0.0062739	-0.00416586	-0.00965189	0.0062288	0.000526207	0.0152859	0.0166412	0.0336268	0.00968906	0.0211005	-0.00191901	-0.00505025	-0.00325706	-0.0087147	-0.00200012	-0.00603331	-0.0064072	-0.00943855	0.00586065	-0.0118586	-0.0158912	0.00841498	0.00508674	-0.00101243	-0.0218977	0.00928759	-0.009589	-0.0193813	-0.00461418	-0.00725635	-0.00830889	-0.0170211	-0.00676957	-0.00608455	-0.0259063	0.0058428	-0.00502032
		-0.000638862	0.0257342	0.0113375	0.0136976	0.0282936	0.00525453	-0.000629222	0.00392242	-0.000777159	0.00423744	0.00730056	0.0147042	0.00183098	-0.0162105	-0.0118963	-0.00698701	0.0263423	0.00542664	0.00260959	-0.00228694	-0.0118515	-0.0135372	-0.0056921	-0.00582754	0.00335376	-0.000562642	-0.00512716	-0.0379726	-0.0183958	-0.0156527	-0.0101782	-0.0158454	-0.0180318	-0.0408833	-0.0421197	-0.0327575	-0.0316406	-0.0196269	-0.026266	-0.038349	-0.0253741	-0.0346731	-0.0215927	-0.0509588	-0.0193284	-0.037196	-0.0295341	-0.043414
		0.0468582	0.0616265	0.0646224	0.0242786	0.0242922	-0.0120406	-0.00676972	-0.0488871	0.0325166	0.0935624	0.0267391	-0.0134296	-0.12078	-0.102296	0.00486572	0.0287358	0.0349858	0.0489798	0.000960478	0.00791689	-0.0218454	-0.011995	-0.0227342	0.00863069	0.000714927	0.00516248	-0.0390581	-0.037493	-0.0201846	-0.0579353	-0.0612399	-0.0528744	-0.069719	-0.026004	0.0304355	-0.0170386	0.0170231	0.00902289	0.00082992	-0.0158964	0.0242257	-0.0360906	-0.0702964	-0.0376495	0.01329	0.0369476	-0.00786668	-0.0104918
		0.067721	0.0584135	0.036043	0.076997	0.00639121	0.0322752	0.0034913	-0.02345	0.0243472	0.0647774	0.070081	0.00941493	-0.000951425	0.0169074	-0.0602188	-0.0466321	0.00862777	-0.0283229	-0.0183324	-0.0023486	-0.0361911	-0.0601609	-0.0412558	-0.00204071	-0.027834	-0.0337542	-0.0504141	-0.0376421	-0.021115	0.0151763	0.0139526	-0.0600543	-0.0508056	-0.0371239	-0.0559944	-0.054218	-0.058068	-0.0298104	-0.0577511	-0.0502742	-0.0716457	-0.129181	-0.051388	-0.0543816	-0.0890855	-0.0789842	-0.0597718	-0.092648
		0.0720425	0.0872808	0.099364	0.0754022	0.0538786	0.00981512	0.0244586	-0.00186829	0.04353	0.0640153	0.014592	0.00398199	-0.00648707	0.00305532	-0.0277754	0.0133091	0.031511	-0.0332902	-0.0282514	-0.0393641	-0.0213344	-0.0556921	-0.0327809	-0.0501495	-0.0700462	-0.0726989	-0.0710658	-0.115604	-0.0082284	0.0383998	-0.123961	-0.105565	-0.121964	-0.148819	-0.136561	-0.108966	-0.130304	-0.150336	-0.149184	-0.168172	-0.172369	-0.157752	-0.146016	-0.168117	-0.158778	-0.145642	-0.192146	-0.165713
		0.0376993	-0.00490328	0.0091848	0.018469	-0.0288394	0.0193475	0.06879	0.0254523	0.000915882	-0.0260357	0.00210221	0.00436836	-0.0485494	-0.0256196	-0.036299	-0.0170269	0.00539609	-0.0178303	0.0112261	-0.0413459	0.000456502	0.0179789	0.000962438	0.0122066	-0.018117	-0.000609003	0.0261534	-0.0071334	-0.0149814	0.0265807	0.0103121	0.00198775	-0.0130045	0.0379306	0.0164447	-0.0049601	-0.0380404	-0.00522563	-0.0467634	-0.0235706	-0.0303736	-0.0274379	-0.0166727	8.34935e-05	0.0132379	0.0122317	0.0294148	0.0126755
		-0.0272022	-0.00810211	-0.00468931	0.01125	0.000900039	-0.0319099	-0.0245007	-0.0341485	0.00834785	0.024137	0.0166831	-0.0108123	-0.00759357	0.0310835	0.0398926	0.0100509	0.0302435	0.00387608	-0.0446092	-0.0225332	-0.0144396	0.0109754	-0.0219626	0.0266326	0.0183363	0.00162447	0.010365	0.0223781	-0.011024	-0.00324921	0.0235075	0.00370004	-0.00871613	-0.00645174	-0.00261848	-0.0232459	-0.0363182	-0.0358018	0.0166248	-0.013199	-0.0232966	0.00581348	-0.0274167	-0.0224418	-0.0360486	-0.00460826	0.00188294	0.00635578
		-2.64862e-05	-0.00943693	-0.00801191	-0.0212723	-0.025158	-0.0340314	-0.0293869	-0.0245161	-0.00524314	0.0034995	-0.0107868	0.00014576	0.0145797	0.0117635	0.00933798	0.00982201	-0.00848202	0.0142211	0.0130883	0.0120925	0.0139975	0.00696748	0.00328476	0.00322824	0.000105583	0.00147579	0.0135027	0.0275889	0.0149038	0.00274707	0.0222847	0.0142158	0.00364026	0.00586958	-0.00219219	-0.00320604	0.00139881	-0.00110083	-0.0046401	-0.00479245	-0.00508638	0.00967599	0.0196957	0.00659219	-0.0144995	-0.00530175	-0.00168306	0.00139284
		0.0431824	0.0321377	0.0351111	0.0231234	0.0181096	0.0200963	0.0118091	0.0202855	0.014201	0.00262539	-0.00251645	0.00131505	-0.0430194	-0.0261503	0.0135896	-0.00143508	0.000240131	0.00398267	-0.00929758	-0.0130175	-0.00829845	-0.00443752	-0.0152835	-0.00491846	-0.0199773	-0.0146969	-0.0227746	-0.0101784	-0.0236006	-0.0202069	-0.0271519	-0.0190652	-0.0406626	-0.039769	-0.0417896	-0.0353547	-0.0321186	-0.0297493	-0.0342646	-0.0417908	-0.0292826	-0.0241344	-0.0364584	-0.0513781	-0.0385324	-0.0321079	-0.0420285	-0.0383766
		-0.0102666	-0.00736717	-0.00355505	-0.0142329	-0.00931882	0.00978657	0.0020753	0.00159654	0.00112078	0.00358286	0.00931871	0.0181032	0.0128748	-0.00566115	0.00107837	0.000992989	0.00464477	-0.00841876	-0.00208343	-0.0127489	-0.00333821	-5.162e-05	0.0162886	0.00530857	-0.00990157	0.000788576	-0.00674554	-0.00688005	0.0106097	0.00239947	-0.0122627	-0.010819	0.00565871	-0.000617527	0.00490694	0.0126514	-0.0105823	-0.00948848	-0.00563887	-0.00071606	-0.0106979	0.000507477	-0.0182146	-0.0228586	-0.00640267	-0.00496962	-0.0123495	0.00878684
		0.0610456	0.0637458	0.0694882	0.0284694	0.0196053	0.0257625	0.00289662	0.00760078	-0.00121795	-0.00858666	0.00576786	0.00460137	-0.017162	-0.0163363	0.000822576	-0.000308412	0.00285639	-0.0159056	-0.00586134	-0.0274394	-0.00411471	-0.0156632	-0.013062	0.00885018	-0.0116882	-0.0545221	-0.0536448	-0.0218428	-0.0116912	-0.0224659	-0.028331	-0.0106177	-0.0201742	-0.0331101	-0.0183987	-0.0440745	-0.0455873	-0.0365319	-0.083917	-0.0174124	0.00261579	-0.0277721	-0.0270662	-0.0180186	-0.034461	-0.0202476	-0.0375328	-0.0518142
		0.0240178	0.0168965	0.0129429	0.0374372	0.0526873	0.0301905	0.00972094	0.0198692	0.0136961	-0.00704359	0.0342326	0.0103654	0.00910623	0.00828205	-0.0101803	-0.0351124	-0.0360717	-0.0519697	-0.00280807	-0.00977898	-0.0436404	-0.0102159	0.0157427	0.0177831	-0.0223813	0.00249228	-0.00186136	-0.0222271	-0.0233107	-0.0388612	-0.0551499	-0.056142	-0.0171012	0.00603799	-0.0299281	-0.00169463	-0.061923	-0.0464605	-0.0514851	-0.0529749	-0.016979	-0.0721676	-0.0498993	-0.0443426	-0.0490301	-0.0940167	-0.0599413	-0.0455611
		0.124605	0.111505	0.0700517	0.0710574	0.0458223	0.0668025	0.0559696	0.0085707	-0.00417476	0.0122596	0.00767315	-0.0267552	-0.0261616	-0.0392745	-0.0147767	-0.0232428	-0.0228251	-0.0225632	-0.0336742	-0.0165585	-0.0515364	-0.00455385	-0.0166928	-0.0138507	-0.0339346	-0.0263126	-0.0186327	-0.0480202	-0.0693202	-0.0614563	-0.058026	-0.0796802	-0.106512	-0.112957	-0.103906	-0.104528	-0.131226	-0.154342	-0.128077	-0.125816	-0.121753	-0.128508	-0.14394	-0.094607	-0.136814	-0.126046	-0.129468	-0.123227
		0.0151389	0.0038259	0.0203287	0.00861869	0.00198117	-0.0176836	-0.00289387	0.0116479	-0.0270315	-0.0218205	-0.00687142	0.0120417	0.026318	-0.00918198	-0.0137884	-0.0176059	0.00954148	0.000926391	-0.0176992	-0.00683458	-0.0084275	0.0205038	0.0148899	-0.019819	0.0266252	0.0159592	0.00706763	-0.00926361	-0.0124067	-0.00408671	-0.025584	-0.00924453	-0.0016548	-0.017727	-0.00216914	0.00358158	0.00195308	-0.00640345	0.00117414	0.00924408	0.0073131	-0.00685478	-0.00842603	-0.024825	-0.00196382	-0.00660978	-0.020795	-0.0201414
		0.0499809	0.0538807	0.0628628	0.0349701	0.0438731	0.0052039	0.0118567	0.00984131	-4.97785e-05	0.0116864	0.00600902	-0.00538663	-0.020708	-0.0119464	-0.0220075	-0.0100732	-0.0117193	-0.0134857	-0.015299	-0.0125768	-0.0103418	-0.0110322	-0.0160634	-0.0375115	-0.0336421	-0.0165203	-0.00968399	-0.00630322	-0.0162341	-0.00957982	-0.000234837	-0.00226201	0.00635265	-0.00717809	0.00143437	-0.00935532	-0.052055	-0.0615605	-0.0496455	-0.0290585	-0.0169113	-0.0113039	-0.024018	-0.052457	-0.0771563	-0.0429184	-0.032584	-0.0273659
		0.0470647	0.0330771	0.0704663	0.0690597	0.0543487	0.04858	0.0400484	0.0640804	0.0581457	0.0484616	0.0471369	0.0492283	0.029704	0.00695718	-0.0140217	0.0070174	-0.0244856	0.0239133	0.00661206	-0.0171411	-0.0146344	-0.0351126	-0.0899908	-0.062086	-0.0897617	-0.0793184	-0.0730447	-0.0732304	-0.07816	-0.0529143	-0.0426542	-0.070274	-0.0813178	-0.117845	-0.104052	-0.0733024	-0.0755991	-0.0554959	-0.058276	-0.0379136	-0.0491555	-0.0756122	-0.0563057	-0.0757036	-0.106676	-0.108254	-0.0622654	-0.0405532
		0.0795103	-0.0158658	0.0262889	0.00776332	0.0467707	-0.0114193	-0.0286843	-0.00442252	-0.0445484	-0.0122291	-0.0035498	-0.00315896	0.0463215	0.0145236	-0.0110046	-0.0188367	0.00621664	0.0171715	0.0169509	-0.0141395	0.0118909	-0.00883869	-0.00566144	-0.0643351	-0.0173436	0.0214724	0.0038654	-0.0111134	-0.0208318	-0.00276294	0.000264682	-0.0223862	-0.0430987	-0.046945	-0.0367976	-0.0687707	-0.0125398	-0.0660602	-0.0438757	-0.0337518	-0.000167694	-0.006668	-0.105517	-0.0498936	-0.0937593	-0.0473475	-0.0605768	-0.0463952
		-0.0403648	0.0407872	0.0702846	0.00978518	-0.000368517	0.0517628	-0.0501246	-0.0526265	-0.00835284	-0.0504579	-0.00165388	-0.0239846	-0.0170904	0.0113441	-0.005341	0.0138026	-0.0368969	0.0274077	0.0489635	-0.00549777	-0.00993007	-0.0339472	0.0378015	0.0578698	0.00480625	0.0190365	0.0329351	-0.00089876	-0.0312698	-0.0577812	-0.0402002	-0.048476	-0.0333787	-0.0412832	-0.0277348	-0.0139947	0.0131818	0.00637201	-0.01396	-0.0479586	-0.0427282	-0.0573546	-0.0275946	-0.0462724	-0.0378703	-0.0761059	-0.0432593	-0.0248962
		0.0316756	0.0162506	0.0192404	0.0431861	-0.012831	-0.00871546	-0.0191343	0.00482033	0.0124277	0.00940752	0.0122987	0.0138198	0.00483737	0.00181059	0.000588597	-0.0151682	-0.0107363	-0.0124678	-0.0164397	-0.017198	0.00444898	-0.00909297	-0.00248573	-0.00554672	0.00916894	0.00342264	-0.0136815	0.00221306	-0.0167557	-0.0293635	0.00113865	0.00932686	-0.0215166	-0.0131404	-0.0202982	-0.00307555	-0.00483999	-0.0191949	-0.00694126	-0.0506451	-0.0486173	-0.0366236	-0.0347319	-0.0270044	-0.0149095	-0.0213379	-0.00941874	0.0141387
		0.0127091	0.01204	0.020965	0.0166766	0.0130438	-0.00202515	-0.00540226	-0.022838	0.0161352	0.0220784	0.026178	0.013602	-0.00752524	-0.00596203	-0.00986071	0.00155808	0.0372363	0.00620252	-0.00713978	-0.00717278	-0.0219838	-0.0160211	-0.00661759	-0.0185162	-0.0131929	-0.0143348	-0.0268667	-0.0382992	0.00186932	0.0234638	-0.0248358	-0.0342978	-0.027672	-0.0407701	-0.0553697	-0.0443444	-0.0492455	-0.0713729	-0.0485617	-0.0505577	-0.0651219	-0.0431529	-0.042229	-0.0633591	-0.0662588	-0.0658094	-0.0669661	-0.0694675
		-0.0353977	0.0295168	-0.0125247	-0.0205138	0.0260499	0.0125666	-0.00775107	0.0155033	0.000934876	-0.00763345	0.0160893	-0.0254779	-0.0162824	-0.016192	0.000509801	0.00929745	-0.00536348	0.0162157	0.0194791	-0.0219273	-0.00658005	-0.00838069	-0.000588288	0.0271362	0.0145093	0.0245359	-0.00305961	-0.0163191	-0.0233566	0.015004	0.0270486	0.00853755	-0.00780087	-0.0331296	-0.0287143	-0.00632581	0.00970655	0.0075809	-0.00785011	-0.0674227	-0.0318377	-0.0161838	-0.00489764	-0.00285263	0.0138067	0.0203934	-0.0078772	-0.0112914
		-0.00688051	0.00989622	0.0244158	-0.00416943	-0.00935092	0.00761046	0.0114218	0.0177354	-0.0163468	0.0194284	0.0477898	0.0500941	-0.0117934	0.00895135	-0.023244	-0.00283922	0.0162255	-0.0175722	-0.0285971	0.0348807	-0.00744949	0.0147142	-0.00289822	0.0277319	-0.0305213	-0.0170146	-0.0312145	-0.0312073	-0.0319755	-0.0178212	-0.0145	-0.00793418	-0.0345129	-0.0541638	-0.0484579	0.00404227	-0.0141135	-0.0205453	-0.0443914	0.00127676	-0.0447385	-0.00349225	-0.0115042	-0.0396562	-0.0216809	-0.0311134	-0.0408037	-0.0239915
		0.0449096	0.00138229	0.000213257	0.0197805	-0.0082502	0.047567	0.0917858	0.0809662	0.0384024	-0.00201212	0.0147237	-0.0131003	-0.0624188	0.0117536	0.0161608	-0.0206157	0.0259438	0.033912	-0.00790454	0.0275409	-6.50797e-05	-0.0682269	-0.0033964	-0.0172603	-0.0214526	-0.000362915	-0.0168838	-0.0635924	-0.0635661	-0.0859338	-0.0693348	-0.0751718	-0.0699428	-0.0494714	-0.0644855	-0.0746595	-0.120708	-0.0375992	-0.0433572	-0.0240298	-0.0329041	-0.130917	-0.0298885	-0.0929015	-0.0993019	-0.0490415	-0.0549802	-0.0356443
		-0.00182077	0.00273181	0.0063941	-0.0212782	-0.0156911	-0.00416787	-0.0106579	-0.00194216	0.0140894	0.0123883	-0.013457	-0.0011069	0.0175799	0.014328	0.0343581	0.0318111	0.00419186	-0.0132277	-0.00649218	0.00239044	-0.00576536	-0.0039193	-0.00596035	-0.00321862	-0.00653015	0.01703	-0.00350188	-0.00907277	-0.0138702	-0.0156126	-0.00453968	-0.0110457	-0.0075309	-0.00219223	-0.0142709	-0.0217892	-0.0114514	-0.0109545	-0.00846976	-0.00680155	0.000237804	-0.0129068	-0.00973554	0.0179237	-0.00740259	-0.0196894	-0.00760872	-0.0248193
		0.0078478	8.72697e-06	-0.00309787	0.0206846	0.023913	0.0186571	0.0101346	0.00474045	0.00376776	0.00393179	0.0107439	0.00754006	-0.00632514	0.00679491	0.0113809	-0.00750202	-0.0101003	-0.00252975	-0.00273586	-0.00379914	-0.0135852	-0.00453882	-0.0108505	-0.0120395	0.00451867	0.00018825	-0.00190962	-0.0205693	-0.0219101	-0.0133593	-0.0134592	-0.00958517	-0.0122638	-0.0140462	-0.0111278	-0.00420985	-0.000515986	-0.0172456	-0.0111641	-0.0127359	-0.00715377	-0.0126228	-0.0268449	-0.0273658	-0.0246397	-0.0226402	-0.0201035	-0.0149844
		0.125571	0.134436	0.104098	0.070582	0.0258976	0.0373305	0.0211352	0.0148963	0.033389	0.00854394	0.0163615	0.0160859	0.00173847	-0.0101418	-0.0219508	-0.0159963	0.00281773	-0.0367067	-0.00271744	-0.0332425	-0.0342681	-0.0432422	-0.0703997	-0.0540477	-0.0454879	-0.0376532	-0.0538034	-0.0570909	-0.0509891	-0.0451449	-0.0388367	-0.0682162	-0.0629034	-0.0513642	-0.0444129	-0.0555094	-0.0678685	-0.0802133	-0.0744503	-0.0859785	-0.0591392	-0.0638456	-0.0647319	-0.0681756	-0.0569133	-0.0354429	-0.0407461	-0.0518938
		0.0287679	0.0287599	0.057901	0.010358	0.00421564	-0.00539733	-0.0032911	0.0097131	0.00479958	0.000525593	0.00875856	0.00829331	0.0189489	-0.00455315	-0.000288389	-0.000498881	-0.0106087	-0.0164254	-0.0017166	-0.0211205	-0.0169917	0.0157069	0.00279871	-0.0173381	-0.0132894	-0.00372681	-0.0171528	-0.032313	-0.0304735	-0.0043617	-0.0163115	-0.0486579	-0.0510548	-0.0343623	-0.0242708	-0.0332609	-0.0279447	-0.0278277	-0.0225199	-0.0279137	-0.0256456	-0.0232364	-0.0143739	-0.0237345	-0.0335591	-0.0123942	0.00397609	0.00352327
		0.18273	0.133495	0.13152	0.1192	0.0675781	0.10937	0.0764616	0.0387487	0.0467327	0.0445901	0.0309548	0.0240037	0.0259031	0.018535	-0.013161	-0.0219821	-0.0502063	-0.0507068	-0.0541007	-0.0723251	-0.0636434	-0.066043	-0.0309445	-0.0516965	-0.0474868	-0.0852943	-0.0849211	-0.1202	-0.114973	-0.122139	-0.140806	-0.113722	-0.138759	-0.146514	-0.125346	-0.134032	-0.137607	-0.161982	-0.152301	-0.207657	-0.189292	-0.205078	-0.191247	-0.202301	-0.202941	-0.233536	-0.220091	-0.197877
		0.0177878	0.0160231	0.0178839	0.0199899	0.0141264	-0.00295099	-0.0107214	0.000154495	-0.00045271	-0.0300695	-0.0152778	0.00426245	-0.107499	-0.0306847	0.0135897	0.00296181	0.00449305	-0.00101492	0.0022708	0.0192122	0.00452403	-0.00867573	-0.00517478	-0.00275861	0.00201644	0.00470421	0.00834839	0.011727	0.0197225	0.0314819	0.0165529	0.0166885	0.0285075	0.00764563	-0.0060178	0.00829159	-0.00595542	-0.00300033	0.014549	0.00116231	-0.00343306	0.00622195	-0.00375378	0.00545106	-0.00259179	0.000196702	0.0023954	-0.00197263
		0.0298583	0.0726526	0.0363866	0.0397399	0.0555653	0.0445594	0.040551	0.00739904	0.0521348	0.0147475	-0.0364711	0.035708	0.0197829	-0.0140479	0.0190664	0.00479199	0.0109163	-0.0500155	-0.0209666	-0.0344941	-0.0381982	0.00327956	-0.00762806	-0.0351457	-0.0425614	-0.0337338	-0.0152185	-0.0200594	-0.0553455	-0.0832538	-0.0284519	-0.0285912	-0.035502	-0.048049	-0.038302	-0.0702423	-0.125958	-0.0694393	-0.11027	-0.0623769	-0.0230855	-0.0367834	-0.0291952	-0.0365461	-0.0654279	-0.0543337	-0.0252329	-0.0467491
		-0.00610891	7.94192e-05	-0.00946038	0.000145925	0.0069845	0.009203	-0.00682475	-0.00513984	-0.00174663	0.00927504	0.00221617	-0.00917745	0.00554203	0.00444995	-0.0159502	-0.0138181	-0.00836463	-0.00798121	0.000579866	-0.00724551	-0.00632299	0.00996303	-0.00427762	0.00572927	-0.00241679	0.017668	0.0167249	0.00790221	0.00344998	0.00492172	0.00483397	0.0114586	0.00622671	0.00482963	0.00599363	0.0186329	0.0166754	0.00735507	0.023092	0.0152386	0.00240023	0.0128053	0.01495	0.0284041	0.0318832	0.0371144	0.0316305	0.0311718
		0.0103219	0.00222226	0.0169211	0.0165739	0.00866634	0.0109279	0.0240402	0.0106742	0.0020966	-0.00701248	-0.00242656	0.00116206	0.00140154	-0.00097704	-0.00179369	0.0102678	0.0033743	-0.0261128	-0.0166365	-0.0108019	-0.00768703	0.0120719	0.00191251	-0.00227381	-0.0102987	-0.00767627	-0.022627	-0.01633	-0.000297556	0.000317095	-0.00024122	-0.0104125	-0.00838066	-0.00563208	-0.00714881	-0.0113173	0.00166971	-0.00972842	0.000424788	-0.0147976	-0.00620569	-0.00413704	-0.0175265	-0.0188792	-0.00767789	-0.0105384	-0.0194625	-0.0250143
		0.00689357	0.0208714	0.0175531	0.0209105	-0.00290583	0.0131591	-0.00127416	0.0163759	0.00408374	0.00346785	-0.0129175	-0.012905	-0.0104394	-0.00796055	-0.00948096	-0.00333311	-0.00232061	-0.00105958	-0.00312653	-0.0022437	-0.0101792	0.000953894	-0.00933437	0.00547952	0.00803818	0.00267155	0.000393943	-0.0015589	-0.0140081	-0.0158049	-0.0109701	-0.0204398	-0.0230155	-0.0226617	-0.0146954	-0.0123008	-0.00119458	-0.0168594	-0.000642391	-0.0222082	-0.0357707	-0.0315751	-0.0150281	-0.0194909	-0.0199263	-0.0111964	-0.0276599	-0.0293641
		0.0317543	0.0318079	0.00724429	0.0241376	-0.0159968	0.0138763	0.000875357	0.0427134	0.0394004	0.0114345	0.00617392	-0.0104213	-7.36748e-05	0.0284182	0.0181412	-0.0330422	-0.0203584	0.0207432	-0.0441638	-0.0132719	-0.000610449	-0.00915514	-0.0236215	-0.0217509	-0.0214449	-0.00101862	-0.0132884	-0.0061921	-0.0440012	0.00169074	-0.00630877	-0.022893	-0.0163054	-0.0102611	-0.0577729	-0.0163389	-0.0360517	-0.0372052	-0.0698936	-0.0161029	-0.0170064	-0.0611108	-0.0398554	-0.0362903	0.000444597	-0.0386134	0.0141925	-0.00974482
		0.00521461	0.0153491	0.0194499	0.0144261	0.0173431	0.024973	0.00482916	0.00905178	-0.00166861	0.00180714	0.00351904	0.00674222	-0.0609847	-0.0309025	0.0113891	-0.00585183	0.00228392	0.00550235	-0.00635201	0.00313072	0.00579312	-0.00365113	-0.00873772	-0.0135978	-0.00777407	-0.00387613	0.00586403	-0.0126664	-0.00471701	0.00411147	-0.000623313	-0.0015035	-0.00677943	-0.00645312	-0.0175294	-0.00695705	-0.0175373	7.79348e-05	-0.00415939	-0.00803551	-0.00965467	-0.0139452	-0.010718	0.00199796	-0.0113792	-0.0144014	-0.00465201	-0.00333505
		0.00810109	0.00218663	0.023793	-0.000942013	0.0132643	0.0250177	0.00897374	-0.00137623	0.0056547	0.00382978	0.00638682	0.00929112	0.00593212	-0.00991816	-0.01031	-0.00650328	-0.0041329	-0.00673078	-0.0226112	-0.0111958	-0.00168349	0.00151745	0.00910178	-0.00634925	-0.000244935	-0.00361587	-0.0044493	-0.00125979	-0.0209647	-0.0107626	-0.019243	-0.0219013	-0.00686499	0.00192045	-0.00842053	-0.00252877	-0.0203762	-0.0130281	-0.0054724	-0.0165329	-0.001575	-0.0046473	0.00451779	-0.0135767	-0.00593724	-0.0116738	-0.0202485	-0.0149283
		-0.000283318	-0.0361487	-0.0229963	-0.00212505	0.0109637	-0.0156732	-0.0269042	-0.000675079	-0.0159389	-0.0138619	0.0104781	-0.00924347	-0.0361187	0.0222085	0.0277228	0.00720226	0.0255702	-0.0451649	0.0034859	0.0136057	-0.00689027	0.00142328	-0.00190659	0.0409354	0.0219691	0.0698067	0.0160208	-0.00824816	-0.0107186	-0.0184951	0.00611801	0.0112205	-0.0616067	-0.0298173	0.0359902	0.0472008	0.0155422	-0.0366976	0.0514089	-0.0385099	-0.003282	-0.040572	0.0536946	0.0208884	-0.0085899	-0.0857371	-0.0552403	-0.0094818
		0.00316241	-0.000746326	0.00274706	0.000649929	0.00249761	0.00182703	-0.000345655	-0.000148615	0.000431295	-8.6632e-05	-0.000883088	-0.000164763	-0.00167876	0.000511115	-0.00106536	0.00124103	-0.00178944	0.000323606	-0.000666985	-0.000482555	-0.000388705	-0.00112793	-0.000585288	-0.00326339	-0.00172415	-0.00354294	0.000112109	0.000595955	0.00299783	0.00159359	-3.48204e-05	0.00121328	0.000810634	0.000604222	0.00248811	0.00147761	0.00198776	-0.00158427	0.000260661	-0.00136689	0.00241323	-0.000662833	-0.000761777	-0.00266655	0.00173989	-9.52135e-05	-0.00312722	-0.00356761
		-0.000653205	0.00194065	0.0044436	0.00223151	0.00108447	-0.00247755	-0.00630421	-0.00268046	0.00349952	8.47399e-05	-0.00420385	-0.00126504	0.00586751	0.00622634	0.000720086	-0.0057333	-0.00605321	0.000561841	0.00246285	-0.00137596	-0.000237899	0.000790897	-0.00263552	-9.41218e-05	0.00125313	-0.00240211	0.000862698	0.00211619	5.43009e-05	0.0019161	-0.000574523	-0.00206446	0.000282836	-0.00232092	-0.00629686	0.000879952	-0.00188668	-0.00264905	0.00107814	-0.0047879	0.00814237	0.00215976	-0.00143727	0.00298146	-0.000520161	-0.00756259	-0.00444439	0.00160142
		0.000755863	-0.00089318	0.00134975	0.00129599	0.00155891	-9.37771e-05	-0.00440891	-0.00232558	0.000136952	0.000655073	0.00112157	-0.000684843	0.00046997	0.000794067	-0.000496359	0.000638169	-0.000411215	0.000212271	0.00191177	0.00207888	-0.00145563	0.000465793	0.000626594	-0.000823396	0.00038263	0.000226068	-0.00232919	0.000607724	-0.000628863	-0.000737094	-0.000261469	0.00022719	-0.0025608	-0.00154018	0.00123127	-0.000597589	-0.000717752	0.000132257	0.00168184	-0.00106037	0.000914369	-0.000450935	-0.000645171	-0.000702263	0.000759906	0.00169095	0.000283473	-0.000221564
		-0.00198214	-0.00330619	4.9584e-05	-0.00336827	-0.00369055	-0.00463862	0.00126269	0.00693027	0.00561534	0.0029219	0.00249948	-0.00479549	0.000208214	-0.00231558	0.00439063	0.000799498	0.00267478	0.00427564	-0.0060282	0.00298727	0.00636928	0.00147549	-0.00776799	-0.0139943	0.00223474	0.00743269	-0.00086127	-0.0043029	-0.00201061	0.0069346	0.0102013	0.00478846	0.00090495	-0.00199127	0.00597196	-0.000376678	0.000376003	-0.00490165	-0.000360106	-0.00628694	-0.00197368	-0.0055182	0.0048134	-0.0189381	-0.00167926	-0.00323786	0.00382475	0.00187412
		-3.19426e-05	0.0019861	0.00023196	0.00127239	-0.000845145	0.00198498	0.00314571	0.00274639	0.00187058	-7.44763e-05	-0.00347422	-0.000856477	0.00307225	0.00433066	0.00225938	0.000187731	0.00113888	0.00163903	0.000514669	-0.00525648	0.00206607	-0.00488316	-0.00146812	-0.00151837	-0.00208409	-0.00126542	-0.00208462	-0.00160847	-0.00345041	0.000454608	-0.00192409	-0.00686938	-0.00110282	0.00170574	0.00185828	0.00369978	0.00154027	0.00134555	-0.000547085	0.00186037	0.00164072	-0.00258456	0.000749625	-0.00258154	0.00046507	-0.0014144	-0.00158122	-0.00165444
		0.00377128	0.0049683	0.00419062	0.00399383	0.00628393	0.00508971	0.00269064	0.00126024	0.00332573	0.00298218	0.00222754	0.00129346	0.000842142	0.00137292	-0.0042281	0.000218072	-0.00342245	-0.0042967	-0.000417735	-0.00475553	-0.000591754	-0.00094306	0.00298435	-0.00629759	-0.00546371	-0.00479335	-0.00528687	-0.00259864	-0.00386532	-0.000534139	-0.000641635	-0.00254511	0.0026277	0.00281021	0.000732338	0.00260153	0.00697825	-0.000906942	0.00493602	0.00216094	-0.000419074	0.00403956	0.00462111	0.00185065	0.000718618	-0.00287648	-0.00437359	-0.000841551
		0.00408415	0.00168049	-0.000871378	-0.000234544	-0.00307349	0.000353772	0.000603845	0.00230838	0.00105067	-0.000663215	-0.00228114	0.000204577	0.00180057	-0.00546231	0.00354524	-0.000761185	-0.000253469	-0.00139491	0.00181786	-0.00464211	-0.00128965	-0.00146542	-0.00609502	-0.00123002	0.00140381	-0.000176973	0.00307235	0.00112145	0.0018054	0.00504226	0.00343254	0.00208766	0.00040449	0.00240051	0.000883566	0.000976778	0.00216666	0.000146179	0.0015011	0.00319741	0.00338589	-0.00518235	-0.00692356	-0.00337063	-0.00153292	-0.00141607	0.00193251	-0.00283949
		0.000996386	-0.00256842	0.000939881	8.35272e-05	0.00133768	0.000675622	0.000439321	0.000394031	0.000726937	0.00155746	-0.000429176	-0.000156864	0.00181209	-0.000212992	6.14813e-05	-0.001564	-0.00180138	0.000850995	-0.00286466	-0.00137885	-0.000219267	0.0015184	-0.00102492	0.0019621	0.000935444	-0.00139653	-0.000917131	-0.000123114	0.000867814	-0.000501867	0.000218256	-0.00253721	-0.00418346	-0.000227799	0.00181452	-0.000584438	0.000133925	-5.01395e-05	-0.000991811	-0.00188031	-0.000258083	0.000414693	-1.88158e-05	0.000813793	0.00104004	0.000451225	-0.000915842	-0.00168686
		0.00513309	0.00308989	0.00456372	0.00613073	0.00303625	0.00430848	0.00971372	0.00215381	0.00273606	0.00415003	0.00358089	0.000550838	-0.00688767	-0.000385693	-0.00302139	-0.000121023	9.16618e-05	-0.00425235	0.000100205	-0.0064197	-0.00787067	0.00430983	-0.000612849	0.000499408	-0.00227932	-0.00774791	-0.00319218	-0.00900773	-0.00401787	0.00166772	0.00261451	-0.00175468	-0.00541399	-0.00202536	-0.00469539	-0.00677339	-0.00644817	-0.00101822	-0.00510974	-0.00398895	-0.00326374	-0.00460547	-0.00199039	-0.00241305	-0.0136282	0.000394118	0.00551989	-0.000366575
		-0.0104113	0.0272962	0.0339588	0.0310331	0.0134544	0.0047718	-0.0229093	-0.00290222	0.0221421	0.0345586	0.00806131	-0.00711918	0.00982428	-0.021266	-0.0234373	0.0268842	0.000220114	0.0131393	0.0132038	-0.00879239	-0.000241287	-0.00404486	-0.00652219	0.0152775	0.0083066	0.00109696	-0.0204452	-0.0452282	-0.0639163	-0.0259933	-0.0128909	-0.0302507	-0.0190071	-0.0293287	-0.0364342	-0.0488583	-0.0549364	-0.0591062	-0.066134	-0.040106	-0.0416231	-0.0232566	-0.0339493	-0.0519495	-0.0612476	-0.0478592	-0.0559954	-0.0383798
		-4.08721e-06	0.00502425	0.00036048	-0.000431613	-0.00160279	0.00858844	0.00595148	-0.000899165	0.00698934	0.00505536	-0.00768859	-0.00706511	-0.000637718	0.00679109	0.00066764	-0.00248881	-0.00124714	0.00558552	-0.00492841	-0.0208603	-0.000212531	-0.00956257	0.00140632	-0.0125861	-0.00142237	0.0042426	-0.00186675	0.00558479	0.0137939	0.00346282	-0.00445015	-0.00615509	-0.0127486	0.00263562	0.00287748	-0.00435604	0.0010634	0.00562847	0.0103144	0.00258274	0.0012346	0.00648618	0.00025022	-0.00250172	-0.0139428	0.00149486	-0.0054939	0.00141077
		0.0666716	0.0978704	0.0701432	0.0844696	0.0637495	0.0258375	0.0172077	-0.0210269	-0.0147768	-0.0040618	0.0170141	0.000979027	0.0228725	0.0131161	-0.0185975	-0.0463922	-0.0260938	-0.0428176	-0.0419615	-0.0450592	-0.0347148	-0.0417643	-0.0244725	-0.0430148	0.00654098	0.0103169	-0.0449209	0.0109319	0.00507695	-0.0631233	-0.0500279	-0.08418	-0.0928994	-0.0804891	-0.134823	-0.118087	-0.0614924	-0.0599288	-0.114641	-0.0952223	-0.0790918	-0.124049	-0.0848167	-0.072795	-0.106126	-0.0857963	-0.127277	-0.0866749
		8.56995e-05	-0.000144269	-0.000142961	-3.85158e-06	0.000351489	0.000235468	0.000196757	-0.000326907	2.92651e-05	0.000145519	-1.28397e-05	-0.000156048	-2.33036e-05	3.61078e-05	-9.30399e-05	-6.44909e-05	-0.000138208	-2.79325e-05	0.000185844	-4.44798e-05	-0.00016536	-5.52269e-05	-3.81541e-05	-0.000103023	-0.000109585	7.09242e-05	0.000167818	0.000214389	-0.000138699	6.90983e-05	1.48574e-05	-0.00029965	2.94624e-05	-5.87207e-05	0.000149807	1.78692e-05	0.000117521	-6.64039e-05	-1.8876e-05	0.000173414	2.61943e-05	-2.98038e-05	3.0376e-05	-3.76294e-05	-0.000244882	-0.000184534	-0.000376371	-0.000267684
		-0.000231172	0.000117977	5.01438e-06	-0.000223517	0.00029964	0.000167214	0.000228758	0.000185483	0.000212265	0.000357502	-1.32856e-05	-8.74886e-05	-1.07117e-05	0.000219522	0.000248874	-0.000106304	-0.000597974	-2.13797e-05	-0.000102922	-4.07416e-05	1.3989e-05	5.18951e-05	-0.000388998	0.000253214	0.000389216	0.000217238	-0.000195954	-0.00020083	-0.000303522	-0.000443001	2.54008e-05	0.000226005	0.000111491	-4.93483e-05	-3.65691e-05	-4.77106e-05	3.16855e-05	0.000239806	-0.000307083	0.000221554	-0.000133725	6.21822e-05	0.000380247	-0.000378162	-7.24202e-05	-0.000151326	-0.000237176	0.00024319
		0.342539	0.0968736	0.0956411	0.127044	0.100913	0.0434997	0.102988	0.0127905	-0.0108294	-0.034617	-0.00217818	-0.0343267	-0.00042133	-0.0143502	-0.0134249	0.0106264	-0.0435557	-0.0373526	-0.0559955	-0.048049	-0.135295	0.0123581	0.0717078	-0.0460345	-3.95566e-05	-0.086394	-0.066132	-0.106883	-0.206906	-0.0741953	0.0191226	-0.0475248	-0.0659967	-0.118621	-0.146538	-0.122391	-0.129938	-0.125243	-0.130684	0.0310585	-0.0402461	-0.0984836	-0.110944	-0.0719139	-0.164728	-0.119091	-0.0611293	-0.0288198
		-2.25359e-05	2.17411e-05	-2.23065e-05	-3.01702e-05	1.29084e-05	1.00616e-05	2.65077e-05	2.90071e-05	-2.43128e-05	-9.70882e-06	4.31061e-05	4.64127e-06	2.84487e-06	-6.51462e-05	-1.67286e-05	-5.85221e-06	3.26453e-05	3.55036e-06	-1.03064e-05	-8.25687e-05	1.58883e-07	-1.13092e-05	2.87559e-05	2.9325e-05	-1.93763e-05	2.2337e-05	-1.70965e-05	3.94375e-06	3.09566e-05	3.49275e-05	4.1744e-05	4.03056e-05	7.13337e-06	-1.62919e-05	2.95503e-07	-4.75416e-05	-2.43799e-06	3.77649e-05	2.39116e-05	-5.54847e-06	3.70191e-05	-3.94471e-05	-3.31374e-05	2.24932e-05	-2.38111e-05	-3.12731e-05	1.56142e-05	3.24785e-06
		2.44362e-05	8.40453e-06	-7.41623e-06	1.41099e-05	1.75951e-05	2.04681e-05	1.47553e-05	1.73738e-05	-1.93067e-06	-2.75289e-06	1.21003e-05	1.53029e-05	-9.18556e-05	-2.55472e-05	3.07905e-05	2.71981e-05	1.91343e-05	-5.32503e-06	-2.89178e-05	1.85627e-05	1.27845e-05	7.39945e-06	1.39077e-06	-4.88641e-05	2.25588e-05	-8.9561e-07	-2.03077e-05	-6.05484e-05	1.39943e-05	-3.99843e-06	-1.29478e-05	1.57929e-05	-2.06822e-05	6.96046e-06	2.48796e-05	-7.62618e-06	2.06514e-05	-7.55065e-05	-1.09936e-06	1.35173e-05	1.71236e-05	4.41048e-06	-2.04304e-05	2.57094e-05	2.35668e-05	1.95649e-05	1.62875e-05	-9.11319e-06
		-8.82803e-07	-1.22051e-07	-1.47437e-06	3.5355e-08	-1.04488e-06	1.58771e-07	2.31213e-07	2.54224e-07	-3.382e-07	-4.15135e-07	2.94662e-07	1.06406e-06	8.87947e-07	-1.24372e-06	6.32175e-07	2.70897e-07	1.13173e-06	-2.91898e-07	-7.7918e-07	-3.18089e-06	2.55082e-07	2.40713e-07	6.19973e-07	6.4401e-07	-6.48052e-08	8.81487e-07	2.64287e-07	-1.00872e-07	1.07913e-06	9.93097e-07	2.67403e-07	2.35059e-07	-2.67672e-07	4.04593e-07	8.67992e-07	2.64939e-07	4.66389e-07	-7.63772e-07	6.62059e-07	-3.41922e-07	2.08436e-07	6.35374e-07	-9.54996e-08	-3.98781e-07	3.23707e-07	-4.56747e-07	-1.63455e-06	-1.15502e-06
		3.84047e-08	3.84047e-08	3.84047e-08	3.84047e-08	5.11699e-08	-7.8107e-08	-2.6839e-07	3.26681e-08	-1.64126e-08	4.41023e-08	3.84047e-08	3.84047e-08	4.42674e-08	-2.55566e-08	1.4417e-08	4.10328e-08	3.84047e-08	3.84047e-08	3.84047e-08	3.84047e-08	3.84047e-08	4.45812e-08	-3.19883e-08	-4.61756e-07	6.92788e-08	3.84047e-08	3.84047e-08	3.84047e-08	4.76275e-08	-4.46007e-08	-4.46007e-08	4.76275e-08	3.84047e-08	3.84047e-08	3.84047e-08	3.84047e-08	3.84047e-08	3.84047e-08	4.18825e-08	-2.67644e-07	2.55092e-08	-2.052e-07	-1.74158e-07	4.88921e-08	4.85418e-08	-5.41193e-08	-1.97234e-07	-3.67326e-08
		5.27438e-08	5.27438e-08	5.27438e-08	5.27438e-08	5.27438e-08	5.46053e-08	3.83694e-08	-8.35039e-10	2.47703e-08	5.59995e-08	5.27438e-08	5.27438e-08	6.36317e-08	2.79165e-09	-8.14194e-07	-2.15953e-07	6.8804e-08	5.35628e-08	5.27563e-08	5.21517e-08	7.32345e-09	5.3259e-08	5.27438e-08	5.53299e-08	2.81034e-08	-3.46507e-08	6.94411e-08	-3.03443e-08	-8.0384e-08	7.35104e-08	5.13371e-08	-6.00981e-07	-3.17872e-07	9.53616e-08	9.10353e-08	-4.68254e-07	-5.18055e-08	1.92761e-08	4.93833e-08	7.71513e-09	5.03719e-08	4.54409e-09	6.08317e-09	-6.54563e-09	-3.31903e-08	3.84328e-08	-1.11599e-07	-1.62357e-07
		0	1.11024e-16	0	1.11024e-16	0	0	1.11024e-16	0	1.11024e-16	0	0	0	-1.11024e-16	-1.11024e-16	0	0	1.11024e-16	-1.11024e-16	0	0	-2.22048e-16	2.22048e-16	-1.11024e-16	2.22048e-16	-2.22048e-16	0	-1.11024e-16	0	-1.11024e-16	-1.11024e-16	2.22048e-16	2.22048e-16	-1.11024e-16	0	-1.11024e-16	0	1.11024e-16	0	0	0	-2.22048e-16	2.22048e-16	-1.11024e-16	2.22048e-16	-2.22048e-16	0	-1.11024e-16	0
		1.88952e-08	1.50097e-08	-4.84588e-08	-1.14531e-07	-1.16032e-07	1.19176e-08	-2.71464e-08	2.27279e-08	1.85402e-08	3.00897e-08	-8.82596e-08	-6.60178e-08	2.80811e-08	1.85402e-08	1.85402e-08	1.85402e-08	1.85402e-08	1.85402e-08	1.85402e-08	1.85402e-08	1.85402e-08	1.85402e-08	1.85402e-08	1.85402e-08	1.85402e-08	1.85402e-08	1.85402e-08	1.85402e-08	1.85402e-08	1.85402e-08	1.85402e-08	1.85402e-08	1.85402e-08	1.85402e-08	1.85402e-08	1.85402e-08	1.85402e-08	1.85402e-08	1.85402e-08	1.85402e-08	1.85402e-08	2.038e-08	-1.40404e-09	-1.40899e-07	-2.33414e-08	2.22943e-08	2.4075e-08	-2.71548e-08
		1.37453e-06	1.49741e-06	-8.55829e-07	-3.91189e-06	-2.22735e-06	-1.31444e-06	-2.25275e-06	-4.21627e-06	3.34251e-06	3.23261e-06	7.11522e-08	-4.10303e-07	-3.42303e-07	-1.26161e-06	-4.71453e-07	-6.21448e-07	-5.06284e-06	7.96131e-07	2.30262e-06	6.70386e-07	2.29517e-07	-1.59446e-06	1.70442e-06	2.30752e-06	3.03103e-07	-1.52157e-06	2.59227e-06	1.83534e-06	1.55721e-06	2.24779e-06	-6.55878e-07	-3.05328e-06	3.48032e-07	-3.09292e-06	-3.35436e-06	-3.7244e-06	1.45566e-06	2.24869e-06	-3.34934e-07	2.79324e-06	2.8194e-06	-3.76733e-06	2.03094e-06	1.37096e-06	3.1394e-07	1.61479e-06	-1.01189e-06	2.31987e-06
		1.4146e-06	8.10367e-06	2.38689e-05	1.17967e-06	-1.63293e-06	-7.06246e-06	8.28961e-06	1.64058e-06	4.20373e-06	9.88118e-06	-6.84064e-06	-9.18368e-06	-1.66492e-05	3.55186e-06	7.81194e-06	-5.81644e-06	1.22571e-05	-1.77636e-06	8.67164e-06	1.22475e-05	-5.43523e-05	-7.74066e-06	-7.10756e-06	-1.40937e-05	1.60196e-05	5.90071e-06	-1.12996e-06	7.05475e-07	-3.92664e-06	1.15647e-05	2.05764e-05	1.99119e-07	-5.27025e-07	4.13233e-06	-1.29516e-05	-1.42701e-05	3.11256e-06	3.0886e-06	1.32894e-05	5.04497e-06	1.78909e-05	2.40472e-06	5.25608e-06	7.92436e-06	3.24795e-06	1.14554e-05	1.24752e-05	4.47898e-06
		0.0222462	0.0330053	0.0271826	0.0146312	-0.0242301	-0.0093095	-0.0114225	-0.0197309	-0.0124681	-0.0147077	-0.00929772	-0.020433	0.00135483	-0.00690636	-0.0344605	0.0114963	0.0413828	0.0242485	0.00869418	0.00816482	-0.0120497	-0.0069964	-0.00429314	0.002373	-0.0221831	0.00383393	-0.00407664	-0.0199146	0.0150884	0.018778	-0.0249374	-0.000527922	-0.0150983	-0.0212777	0.008619	-0.0137402	-0.00827114	-0.00694009	-0.0122645	-0.0224992	-0.00277971	-0.00989628	-0.0445449	-0.0861579	-0.0372644	-0.0598445	-0.0525798	-0.0141362
		-0.0024056	0.0141588	0.00732816	-0.0056731	0.00220363	-0.00211047	-0.00445983	0.00366339	0.0010002	0.00176471	-0.00381172	0.00120267	-0.00226814	-0.00806858	-0.00272323	0.00850717	0.000478643	0.00165983	0.00561366	0.00793508	0.00450947	-0.00612894	-0.00532202	-0.00825355	-0.00020899	-0.00762922	0.00185334	0.00208785	-0.00672165	0.0018185	-0.00440761	0.000820401	0.00213649	-0.000457295	-7.62433e-05	-0.000668785	0.00165452	0.002974	0.00881187	0.000804714	-0.00696303	0.0052001	0.00436116	-0.00588251	-0.000247437	7.55145e-05	-0.00372993	-0.00140758
		0.0102437	0.0121974	0.00225607	-0.0026978	-0.000833321	0.00812708	0.00605274	-0.00190788	0.00382655	-0.00680281	-0.00430654	0.00180431	-0.000290069	-0.00895003	-0.00215095	-0.00209688	0.0142878	-0.00329717	0.000145021	0.00361522	0.00798007	-0.00195091	-0.00275721	-0.00209745	-0.00416921	-0.00961631	-0.00511905	-0.00224443	-0.00679109	-0.00245693	0.00183857	-0.00534355	-0.00446862	-0.000191357	0.00737336	-0.00256947	-0.00283049	-0.00101426	-0.000368343	0.00380161	0.00860276	-0.012773	0.0106328	0.00527694	-0.000156617	-0.00648021	0.00763786	0.00100247
		0.000166574	8.98953e-05	0.000248646	0.000402723	0.000293615	-4.65216e-05	6.25135e-05	-0.000193116	-0.000272376	0.000194729	0.000109283	0.000146884	0.000112391	0.000101227	4.55411e-05	-3.88597e-06	0.000196336	-9.86878e-06	-0.000101667	-0.000103026	0.000177415	0.000228678	0.000111239	-0.000197516	-0.00010738	-0.000227588	-0.000614928	-0.00019652	-0.000514537	-9.87569e-05	6.86528e-05	-3.63617e-05	-0.000137443	0.000175178	6.704e-05	-0.000227639	-8.18452e-05	1.85525e-05	0.000244065	8.81936e-05	0.000109552	-3.59007e-05	-0.000101942	-0.00100769	-0.00241251	-0.0018672	-0.000212445	-0.000186641
		0.000958662	0.00135743	0.000462548	3.37865e-05	-7.63227e-05	0.000227646	0.000299083	0.000796444	0.00085751	-0.000998795	-0.00147859	-0.000157598	0.000450993	0.000703406	0.000186101	-8.07491e-05	0.000180715	-0.000336748	0.000419346	-0.000284362	-6.90927e-05	-4.26363e-05	-0.000942534	0.000136526	-0.00116505	-0.000929914	-0.000113256	0.000680106	0.000184546	-0.00125921	3.81596e-05	0.000737468	7.06981e-05	0.000484696	0.000395548	0.000469339	0.000107193	0.000529114	0.000394685	0.000168926	0.000788249	0.00061848	0.00087096	0.00074926	1.09672e-05	-0.00047517	-0.00131709	-0.000352579
		0.154716	0.169411	0.142743	0.135008	0.106963	0.0517296	0.094886	0.103055	0.0578205	0.0438616	0.0442093	0.0308434	0.0405	0.0145639	-0.0143533	-0.0231559	-0.0669962	-0.0383886	-0.0496301	-0.0667083	-0.0718994	-0.0848626	-0.0444645	-0.0883332	-0.115645	-0.137932	-0.105433	-0.093768	-0.0993768	-0.0893645	-0.0901781	-0.0824555	-0.114558	-0.126336	-0.096188	-0.125115	-0.151186	-0.152918	-0.137433	-0.120937	-0.149941	-0.16558	-0.159363	-0.164324	-0.160835	-0.170901	-0.156419	-0.157964
		0.00229625	-0.00221443	-0.000142771	0.0105824	0.00388636	0.00561007	0.0124814	0.00918002	0.00467959	0.0183289	0.00412674	0.00282597	-0.0103003	-0.0166129	-0.0150903	-0.00773832	-0.00996555	0.00306319	0.00279401	0.00434786	-0.0203487	0.00125532	-0.0131103	-0.00833669	0.000542709	0.00200382	0.00886471	0.00835082	0.000559868	-0.00191977	0.00797404	0.00389057	-0.000851374	0.00915918	0.00486545	0.00303415	0.00515269	-0.000334249	-0.000432519	-0.00643807	-0.0187939	-0.0196988	0.00071942	-0.0123878	-0.00964226	-0.00425012	-0.0111993	-0.00245346
		0.00218521	0.0278471	0.0124696	0.00958391	0.00215187	0.00529962	-0.00604845	-0.00270342	0.00149461	0.0100102	0.00386291	0.00257443	-0.000700793	-0.000290552	-0.0111304	-0.00499878	0.00692597	-0.00443796	0.00837878	-0.0051658	-0.00836858	-0.0265783	-0.003357	-0.00318907	0.013525	-0.00404726	-0.00736403	-0.00344195	-0.00703971	-0.00744706	-0.0112616	-0.000170075	0.0137333	0.00460374	0.00786793	0.0222786	0.0137643	0.0134983	0.0159286	0.0254477	-0.00387566	0.010821	-0.00240671	0.0118483	-0.00144646	-0.00495213	0.0073749	0.00828561
		0.00112883	0.000711755	-0.000590859	0.000607562	-0.000761984	-0.00051418	-0.000310641	-0.000182485	0.000969354	0.0015161	-0.000540965	-0.000582002	0.00117617	0.000401699	-0.00147418	-0.000105087	0.000322937	-0.00217292	-0.00285133	0.0016933	0.000720582	-0.000225853	0.00181006	0.000104793	-6.44895e-05	-0.000980101	-0.000945405	0.000107365	0.000342573	0.000689406	0.000735416	-9.15025e-05	-0.000137133	0.000612221	0.00141359	-0.000479747	0.000673445	0.000681679	0.00124991	0.000131296	0.00107912	-0.000412504	-0.0012677	0.000626719	9.30895e-05	0.000472333	0.000471875	0.000754321
		0.000953057	0.00628328	0.00421256	0.00272508	-0.00273048	-0.00269807	0.00106394	0.00403498	-0.00550004	-0.00385778	0.00440629	-0.000735147	-0.00296788	0.000620434	-0.00393456	-0.0030429	-0.00620512	0.000910799	-0.00286589	0.00751754	-0.00801399	0.00125541	9.90649e-05	0.00587799	-0.00443379	0.00242986	0.00597001	0.00502997	-0.00357425	-0.00283041	0.00164945	0.000617814	-0.00264736	0.0036341	0.000545025	-0.000154648	-0.00500914	-0.00520878	-0.00988415	0.00018352	-0.00199046	0.0061425	0.00509235	0.00166563	0.00035561	0.00223047	0.00279233	-0.00973702
		-0.00579158	-0.0154144	-0.0146921	-0.00392381	0.000791169	-0.00765991	-0.0052469	0.00159454	-0.00762239	-0.0242775	-0.0103054	0.00416493	-0.111147	-0.0381563	0.0190669	0.0194718	0.00780813	0.00686904	0.00834408	0.0234187	0.0117566	0.00915113	0.0121577	0.00163686	0.0133491	0.0165448	0.0316769	0.0152537	0.0175279	0.0236531	0.0260947	0.03475	0.0258559	0.0200047	0.0164857	0.0244301	0.0246157	0.0144734	0.014239	0.0135617	0.023088	0.0212933	0.0382318	0.0286695	0.0264596	0.0195154	0.0297692	0.0281137
		0.0702338	0.00493706	0.0409021	0.0910162	0.0517522	0.039216	0.015573	0.0909113	0.0625544	-0.0126409	-0.0211061	0.0201706	-0.00303895	0.000972997	-0.00142639	-0.0505915	-0.0334799	-0.0672952	-0.0534819	-0.0293376	0.0235294	0.0171218	0.00426151	0.0477466	-0.0483411	-0.0267152	-0.0756537	-0.0167609	-0.0632468	-0.0777828	-0.0774417	-0.00827401	-0.00998489	-0.0712791	-0.0785111	-0.0457645	-0.0133532	-0.11368	-0.0611053	-0.0424625	-0.0543243	-0.0682453	-0.018444	0.00333555	-0.0481142	-0.0721277	-0.118161	-0.0957101
		0.0527408	0.0402768	0.0272808	0.025788	-0.00367825	0.0220115	0.0125319	-0.0126858	0.0585836	0.0360325	0.00326113	0.00581796	-0.00379825	-0.016275	0.00537756	-0.00957815	-0.0098315	-0.0238017	-0.0505134	-0.0323272	-0.0234942	0.0225839	-0.0312746	0.0178911	0.0103409	-0.00118988	-0.0276423	-0.0272277	-0.0337113	-0.0334893	-0.0210371	-0.0507737	-0.0534199	-0.0478216	-0.0299218	-0.0794234	-0.0536207	-0.0599468	-0.0562702	-0.0396801	-0.0617301	-0.057857	-0.0924303	-0.103096	-0.086213	-0.0601441	-0.0746103	-0.0539878
		0.0572588	0.0243259	0.0021534	-0.0166867	-0.0108881	-0.0367	-0.016925	-0.014326	0.0171903	0.00599652	0.00756439	0.0289922	0.037569	0.0249002	0.0189881	-0.00767074	0.00289108	-0.00561825	-0.017087	-0.015314	-0.00704035	0.0100023	-0.0157723	0.00271961	-0.00193502	-0.00250511	0.00152776	-0.0279998	-0.0353716	-0.0102396	0.00774579	0.00464961	-0.0205311	0.0124178	0.0280337	0.0171606	-0.00263519	0.0261406	0.011009	-0.022273	0.014829	-0.0153942	0.012061	0.0188365	0.0190614	0.0253285	0.0471203	0.0426854
		0.000834869	-0.000921118	0.000148984	-0.00142573	0.00111048	-0.00135209	-0.000498693	-0.00191983	-0.000886765	0.00162789	-0.000407005	0.00124147	0.00135017	-0.000431459	0.000377724	-0.000175847	0.000711737	0.00142574	0.00278852	0.00155499	0.000548799	-0.000943682	-0.00325237	0.00184757	-0.00242472	-0.000134647	0.00140235	-0.000379158	-0.0018972	7.90284e-05	0.000399186	-0.000841162	0.00102577	0.00156508	0.000924874	0.00224802	0.00237929	-0.00143436	0.00137652	0.000382097	0.00332816	0.000363803	0.00258753	-0.00122353	0.00174365	0.000492639	0.000622955	-0.000462912
		-0.000898721	-0.000761665	-0.00251997	0.00111052	0.00203416	-1.28113e-05	-0.000208322	-0.00139127	0.00177842	0.00124892	-0.000179449	0.00105739	-0.00311815	-0.00192116	-0.00242356	-0.000906727	0.0021905	0.00106545	0.00116046	0.00210115	0.00121277	-0.00104938	0.00127865	-0.000971401	-0.000445732	0.00220786	0.00159919	-0.000502489	-0.000337123	-0.00239751	-0.00403174	-0.00275625	-0.00330494	-0.000620851	0.0019291	0.00146028	-0.0017856	-0.00267972	0.00252352	0.00237419	0.00209739	0.00141832	-0.000653027	0.00123347	0.00311097	0.00216123	0.00107072	0.00102333
		0.00434544	-0.000296669	0.00507248	-0.00982309	0.0021939	0.00472745	-0.00478411	0.0111873	0.00428109	-0.000335459	0.017169	2.59476e-05	-0.012244	-0.00325378	-0.00173293	-0.010043	-0.0146063	0.00121381	-0.00179171	-0.00106355	0.00169043	0.0116499	0.0086787	-0.00436954	-0.0174833	-0.00772152	0.0108496	-0.00011426	0.00341788	0.00316028	0.00284164	0.00384073	0.00515629	0.0127015	0.0191032	0.0183105	0.00946507	-0.00974331	0.0211428	0.00613468	-0.00717322	0.000907698	0.0093896	-0.00871145	0.014582	0.0121719	0.00572678	0.00263525
		0.0538256	0.0270554	-0.0197196	-0.0264553	-0.0267834	-0.00298866	0.0561094	0.020281	0.0151747	0.00427686	-0.0225984	0.0147171	0.0126537	-0.0129301	0.021264	0.00752807	-0.0282329	0.0349951	-0.0432301	0.0259592	-0.00385578	0.0135717	-0.00893992	-0.0358108	0.0177571	-0.0650859	-0.0115517	-0.00997544	-0.00127915	-0.00573174	-0.0284524	-0.0338447	-0.00719319	0.0586568	0.03214	0.0440639	-0.0483946	-0.00636009	0.050755	0.0264401	-0.0189724	0.0105065	0.071897	-0.0396232	-0.0675402	-0.0270138	0.0347177	0.00558037
		0.0279129	0.0432262	0.0254796	0.0126539	0.00193865	-0.000588608	-0.0190227	0.00683192	0.0118258	0.00274513	0.00351946	-0.020601	-0.0180707	-0.0099909	0.000229994	-0.0204085	-0.00972687	-0.0235358	-0.0272648	-0.00493173	0.00479422	-0.00686538	0.0012924	-0.0138484	0.0164058	-0.00102983	0.0130428	0.013133	-0.00102578	-0.00812084	-0.0103957	0.0124197	0.00324247	0.0191797	0.0245214	0.0254503	0.0328527	0.0119093	-0.0281054	-0.029649	-0.0216869	0.00249609	-0.0018162	0.00252236	-0.0142988	0.0190053	0.0264778	-0.00344491
		0.00315607	-0.0034284	0.00301251	-0.00227362	-0.00235463	0.00174116	-0.00064764	7.91675e-05	-0.00059749	-3.75531e-05	-0.00056231	0.000926301	0.000244108	0.00104861	0.00451263	0.00285807	-0.00252209	0.00794198	0.0019246	0.00415721	-6.10142e-05	0.00412409	-0.00710196	-0.00163347	-0.00139861	0.00134997	-0.000253808	-0.00299812	-0.00676008	-0.0044457	-0.00336286	-0.00631258	-0.00553889	-0.00117925	0.00290222	0.00402751	-3.21628e-05	0.000885576	0.00461397	0.000520699	0.00122018	-0.00577419	0.000849243	0.00123546	-0.00350325	0.00377369	0.00358333	0.00294341
		0.0782554	0.0444663	0.0653385	0.018918	0.0418433	0.0489097	-0.0154656	-0.0260215	-0.021553	-0.0227898	-0.00894937	-0.0228037	-0.00389492	0.0412491	0.0172627	0.000974604	0.0196258	-0.00271737	-0.000516862	-0.0228653	-0.00108546	0.000584736	-0.0135641	-0.0302997	-0.0270294	-0.0244849	-0.016638	-0.0520455	-0.0354167	-0.029287	-0.0349698	-0.0317119	-0.0139327	-0.0290583	-0.0134628	-0.0378861	-0.0459705	-0.02653	-0.0384904	-0.0381525	-0.015883	-0.0155029	-0.0248382	-0.0324965	-0.0364165	-0.0337031	-0.0677164	-0.0220687
		-0.0149117	0.0382391	0.0306701	0.0135171	-0.0104087	0.0361197	0.0253887	0.00947019	0.00799563	0.00975123	0.0223608	-0.01672	-0.00046973	-0.0125137	-0.0126173	-0.00346458	0.0124476	-0.00144958	-0.031182	-0.0322128	-0.00326696	-0.0277608	-0.00313924	0.0208414	-0.00833352	0.00309139	-0.0336728	-0.0137465	-0.00859656	0.0045735	8.71391e-05	-0.0331181	-0.0195538	-0.0116124	-0.00800163	-0.00221897	-0.0244202	-0.0244816	-0.0240836	-0.0141374	-0.0454338	0.00895324	0.0376002	0.0181071	0.00438555	0.00460736	-0.00720967	0.00834881
		-0.00469538	-0.000951318	-0.00635857	-0.0163405	-0.000748127	0.00415127	0.00372427	0.00411088	0.00331726	0.00677906	0.0106176	0.0119005	0.0120866	-0.00406636	0.00448658	-0.0134723	-0.000501971	0.0172705	-0.0150647	0.00969541	0.00597914	-0.000999696	-0.0240714	-0.00603358	-0.0080134	-0.002459	0.00729832	-0.00614023	0.00656754	0.00193149	-0.00239067	-0.0222289	-0.0141151	0.00183759	-0.0216355	-0.0083727	-0.0135758	-0.0276063	-0.0113546	0.0080207	0.00154221	-0.0125703	0.00849379	0.00840042	-0.00201118	-0.00662318	-0.0027209	0.00468113
		0.0942007	0.0458905	0.0687181	0.00850523	0.0510649	0.0782451	0.027088	0.023029	-0.0181986	-0.0380901	0.0078458	0.0119808	-0.0306754	-0.0402542	0.0143887	0.0106259	-0.0504318	1.87084e-06	-0.0170577	0.00111387	-0.00776418	-0.0010969	-0.0347562	-0.0238507	0.0108367	-0.00512458	-0.0529003	-0.0733072	-0.0334697	-0.0265577	-0.0560852	-0.0498748	-0.0413119	-0.0486235	-0.0358888	-0.05787	-0.0536133	-0.080597	-0.0363445	-0.0326303	-0.0670155	-0.0356679	-0.0584916	-0.0512227	-0.0408251	-0.0435664	-0.0610547	-0.00180434
		0.0581263	0.101117	0.0865179	0.0619802	0.0693061	0.0462901	0.0276985	0.0162517	0.0109095	0.0303238	0.00310077	-0.00777566	-0.00722677	-0.0234911	-0.0147316	-0.0124037	-0.0248399	-0.00495003	0.00819213	-0.0159469	-0.0371703	-0.0302535	-0.0225082	-0.029787	-0.0475134	-0.0452439	-0.05753	-0.0592223	-0.0297969	-0.0494226	-0.0470988	-0.0312211	-0.0316994	-0.0440901	-0.0134762	-0.0299749	-0.0369083	-0.0115797	-0.053565	-0.0205267	-0.0197503	-0.0299721	-0.0358951	-0.0167141	-0.0378321	-0.0360124	-0.0056219	-0.0283629
		0.0500489	0.0394755	-0.00329111	0.00664713	0.0136516	-0.0282694	-0.0267537	-0.0298104	-0.0223532	-0.000193298	0.0232474	0.018482	0.00988017	-0.0245468	0.0125216	0.020472	0.0159967	-0.0160585	0.00332082	-0.0521359	-0.0363533	0.00105642	0.0311338	-0.0130405	0.0360426	0.0270267	-0.0159598	0.00131521	-0.0181655	-0.0233873	0.0338956	0.018615	0.0193901	0.0190451	0.0311903	0.016111	-0.0295461	0.0349189	-0.0258883	0.0466595	0.0108506	0.0235531	0.0198961	0.0359163	0.0137864	0.000971995	-0.0315899	-0.0149564
		0.00344798	0.0029456	0.0099983	0.00887193	0.00675681	0.0151703	0.00769788	0.00351083	-0.000327358	4.78415e-05	0.00901852	-0.00361908	-0.00516866	0.00367347	0.0034059	0.0017502	-0.00230068	-0.00710221	-0.00077246	-0.00301244	-0.00638131	-0.00523638	-0.0116076	-0.0114465	-0.00264722	-0.00426073	-0.0077641	-0.00997853	0.0011077	0.00422194	-3.5818e-06	0.00325407	0.00986258	0.00557212	0.00324214	0.0104025	0.0093773	0.00487029	0.00347644	0.0127412	0.00834983	0.0129461	0.00244001	0.00476136	0.00209628	-0.00322327	-0.0106289	-0.0101168
		0.029477	0.0300457	0.0327873	0.0230742	-0.00699795	0.0189525	0.0216263	0.0200596	0.00883498	0.0214293	0.0206576	0.0149469	-0.00250336	0.0021446	-0.00107414	-0.0221183	-0.00104896	0.00298602	-0.0130656	-0.014709	-0.00211653	-0.00142822	-0.0151159	0.0130363	-0.0317375	-0.0127314	-0.0247057	-0.0417248	-0.0485812	-0.0203996	-0.0109758	-0.0120537	-0.024792	-0.0305984	0.00271024	-0.00926975	-0.0249518	-0.000748609	0.00946187	-0.0220692	0.00323356	0.0125701	0.00791028	0.0164129	0.0331518	0.0132944	0.0165052	-0.00137422
		-0.0110285	-0.0151415	0.00371511	-0.0136285	-0.0216618	-0.0192747	-0.00570992	0.0182036	0.00986373	0.0182368	0.012222	0.00630081	-0.0087245	-0.00921935	-0.0229266	-0.0228782	-0.0124612	0.0120974	-0.016308	0.0138966	-0.0110254	0.00734719	-0.0122347	0.0220991	0.0256087	0.0251388	0.0151654	-0.0106662	0.0174705	0.00552308	0.0143145	6.49422e-05	-0.0169155	0.0136671	0.00502387	-0.000869816	-0.00434833	0.0235098	0.00660237	0.00519047	0.0432385	0.0633513	0.00831155	0.0141237	0.00162467	0.00846199	0.0406	0.0489437
		0.00724296	-0.0290861	-0.0310261	0.016945	0.00532275	-0.00426371	0.00176798	-0.00864087	-0.00309785	0.00960362	0.00314089	0.0269102	0.0356676	0.00697305	0.0208913	0.00572386	-0.0164929	-0.00834289	-0.011781	0.0177785	0.000626142	-0.0222138	0.014543	0.00296095	-0.0181231	-0.0193668	-0.00919125	0.00821352	-0.0244801	0.0217953	0.0245031	-0.00451275	0.0108398	-0.011297	-0.00927017	0.00361064	0.00896999	-0.00744987	0.00192325	0.00101499	0.000294952	-0.00685874	0.0196694	-0.000403715	0.023826	-0.00995295	-0.00993648	0.0201016
		-0.0249762	0.0263659	0.0150386	0.0184797	0.013459	0.0117312	0.0288644	0.0152891	0.00265396	0.00174119	0.0152925	0.00989577	-0.011414	-0.00388839	-0.0130824	-0.0100963	-0.0192818	-0.00811815	-0.0148565	-0.0209699	-0.00159998	-0.0239879	-0.00693993	-0.00197315	-0.00802939	-0.0129931	0.0120819	0.0106004	-0.00129564	0.00200932	-0.000171964	0.00939461	0.0140512	-0.00190018	-0.0123767	-0.00207849	0.00151198	0.0230551	0.000885145	-0.00700162	-0.00229292	0.00408893	0.00765117	0.00116777	0.00960126	0.0129221	-0.000447831	-0.00244547
		0.0372263	0.019869	0.0111763	-0.0573577	0.00982444	0.153504	0.204932	0.0298358	-0.0286187	0.020727	-0.0500921	-0.0503853	-0.0822378	-0.0176941	-0.0191036	0.0202297	-0.0881741	-0.0384777	-0.0155883	-0.0540657	-0.0676102	-0.0519945	-0.018621	-0.0386154	-0.0400128	0.0467563	0.164182	0.00474049	-0.0241312	0.0197773	0.039838	0.0245831	-0.0225455	0.226066	0.15939	0.0503997	0.0157269	-0.0280543	-0.0396878	0.0146101	0.185864	-0.017828	0.00812916	0.00988238	0.00175245	0.0247856	0.0779597	0.0361995
		0.0792319	0.172914	0.147219	0.0477974	0.112646	0.0495116	0.0318955	0.0914108	-0.0182129	-0.0157406	0.0474906	0.0399347	0.0326766	0.0220269	-0.0263652	-0.0139843	0.0200832	-0.109806	-0.0892476	-0.0724959	0.0393682	-0.0132873	-0.0558624	-0.0626886	-0.0847309	-0.0969149	-0.0665072	-0.0176244	-0.0747634	-0.115974	-0.1393	-0.125523	-0.117723	-0.14786	-0.126378	-0.078864	-0.0696215	-0.0630328	-0.0407494	-0.115775	-0.16281	-0.151823	-0.121234	-0.115259	-0.166168	-0.156154	-0.125403	-0.054096
		0.0465563	0.0874989	-0.0179494	0.0426777	0.0159428	-0.0142115	0.00762776	0.0259852	7.7846e-05	-0.00131138	-0.023823	-0.00151844	-0.0123862	0.0235339	0.0127743	-0.0274262	0.00364322	0.0293195	-0.0234	0.00201142	-0.0204628	-0.0156884	0.00162496	-0.0405032	0.00931055	-0.031851	0.00729433	-0.0438278	-0.0241046	-0.0174148	-0.0269893	-0.0291792	-0.0337942	-0.0302816	-0.0320972	0.00847187	-0.000420265	-0.0401178	-0.0460425	-0.0218112	-0.0433719	-0.0668806	-0.0449113	-0.0700384	-0.0719069	-0.0976659	-0.107203	-0.0598833
		0.0509671	0.0116907	0.0291119	0.0239877	-0.00557543	0.0140039	0.030735	0.0233126	-0.00460855	-0.0155362	-0.0256571	-0.0429002	-0.00925399	-0.0256227	-0.0254993	-0.0026307	0.0109806	-0.00935109	-0.00776206	0.00276494	-0.015947	-0.00349673	0.0209283	-0.036728	-0.00863907	-0.0110733	0.000360012	-0.0197803	0.0145071	0.0367118	0.0394331	0.0415428	0.0585042	0.0218083	-0.00715315	0.00681559	-0.0115263	-0.0108158	0.0285385	-0.0226492	0.024812	0.0189772	0.0102507	-0.0101553	0.0209654	-0.0323589	-0.0321347	-0.0251194
		0.0417863	0.0199238	0.0469415	0.0999704	0.0564056	0.0742699	0.0318164	-0.000275977	0.0159322	0.0108921	-0.0250106	-0.00607499	-0.0413804	-0.00492596	0.0109318	-0.00475643	-0.0578772	-0.048278	0.00982636	-0.0263105	0.000439816	-0.0669078	-0.0431183	-0.042046	-0.00174747	-0.0483152	0.03334	-0.0369871	-0.000870891	0.00240677	-0.103945	-0.075716	-0.0422362	-0.0362558	-0.0484833	-0.0212323	-0.0125918	-0.0103113	-0.0663419	-0.0464154	-0.0342981	-0.0672702	-0.0533565	0.00833558	-0.0217284	-0.0254032	-0.0290514	0.0419811
		0.0855786	0.0404968	0.0280417	0.0425493	0.0208762	0.0235514	0.0443599	0.035062	0.00702936	-0.000769647	-9.59261e-05	0.013683	0.026241	0.0274919	-0.0235534	-0.0165917	0.0016178	-0.0112442	-0.011305	-0.0400016	-0.0181747	-0.0524245	-0.0288871	-0.0456417	-0.0286317	-0.0187803	-0.0630929	-0.0299966	-0.001234	-0.00615407	-0.0227527	-0.0414263	-0.0401822	-0.0375602	-0.022401	-0.0344251	-0.00721245	-0.0358322	-0.029638	-0.0450387	-0.0291038	-0.0152758	-0.0265577	-0.0154842	-0.0135167	-0.0174762	-0.0319412	-0.0235614
		-0.00866555	0.00232592	0.00737354	0.00713591	0.00264726	0.01052	0.00680346	-0.00024609	0.000792106	-0.00640071	0.00136014	0.00624836	-0.00146078	0.00615503	-0.000842764	-0.00700013	0.00219546	-0.00542674	0.00156391	0.00686791	-0.00250126	0.00159008	0.00211007	0.00107368	-0.00636892	-0.0113945	-0.000406237	-0.00648022	-0.00824571	-0.00132312	8.57813e-05	0.00343241	-0.00535065	0.000378851	0.0133766	0.00814858	-0.00123977	0.0023664	0.00485498	0.0124136	0.00343897	-0.000260837	-0.00141659	0.00946958	0.00482119	0.0022735	0.00156585	0.000952687
		-0.0525341	-0.0292501	0.0571508	0.0260593	-0.0174219	-0.0359126	-0.036204	-0.016507	0.0525795	0.0890695	-0.0133726	-0.0243305	0.0249766	0.0485517	-0.00895981	0.00207141	-0.0457731	0.0202616	0.0765245	-0.0378825	0.00661064	-0.0151821	0.0430424	-0.00658303	-0.000470052	-0.0260711	-0.0410779	0.0188982	-0.0297656	-0.0284983	0.0272445	0.0134465	-0.0199155	-0.0290378	-0.0194859	-0.00601832	-0.0033445	-0.0734772	-0.0152265	-0.0289567	-0.00477316	-0.0433132	-0.0267005	-0.0208371	0.0343558	0.00961585	-0.00393837	0.0208394
		0.0323548	0.0172371	0.0200313	0.0126881	0.0211173	-0.00122081	-0.00602976	0.0156464	0.0326498	0.0614919	0.00389617	-0.0215126	-0.0202357	-0.0336615	-0.0134815	0.0203074	0.023764	-0.00292609	0.0202343	-0.0091227	-0.0341703	-0.00300406	-0.00371528	-0.0131712	-0.0203971	-0.0146256	-0.025656	-0.0268843	-0.012681	-0.0189232	-0.00180219	-0.0142883	-0.0321473	-0.0232064	0.00284537	-0.0110771	-0.0012161	-0.00405325	0.0112501	-0.00475532	-0.000170408	-0.0167311	-0.0179972	-0.0346625	-0.0416275	-0.024676	-0.0352055	-0.0179025
		0.0733044	0.1066	0.0181546	0.00771081	0.0393979	0.0556386	0.0258246	-0.00861714	-0.035066	-0.0244356	-0.00278024	0.00490192	0.00814268	0.00240132	-0.00600738	-0.0623048	0.00232236	0.0270636	-0.0651892	-0.0116323	0.00728349	0.0234375	0.017857	-0.00613892	-0.0793002	-0.0627457	-0.00855587	-0.0133753	0.00067051	-0.0345625	-0.0567739	-0.0525467	-0.05827	-0.0596988	-0.0737774	0.00251341	-0.0539185	-0.0715039	-0.0264851	-0.0869272	-0.0256413	-0.0782557	-0.041984	-0.0322739	-0.0760996	-0.0644997	-0.049222	-0.0577506
		0.0372593	0.0118126	0.0219515	0.00909759	0.00500963	0.0132926	0.0234584	0.00854083	0.009055	0.0421267	0.0158942	0.0101478	-0.0925691	-0.0480625	0.0105537	0.014754	0.0234805	0.0121357	0.0030748	0.0127942	-0.0102282	-0.0101389	-0.0106093	-0.00981093	-0.0063108	-0.00473958	-0.0258298	-0.023706	-0.0206314	-0.0218028	-0.0163301	-0.0298094	-0.0377357	-0.028502	-0.0232849	-0.035019	-0.0264798	-0.00669982	0.00648383	-0.026011	0.00140065	-0.00836276	-0.0413042	-0.0378845	-0.0279426	-0.0261917	-0.0379205	-0.0237205
		0.0264929	0.00282377	0.00882664	0.00103142	-0.0216754	0.0207391	0.00996346	-0.00531097	-0.0156558	0.0322374	0.00854368	0.0137394	-0.0731047	-0.0861122	0.00162217	0.0247785	0.0176537	0.0517036	0.023347	0.0542159	-0.0204871	-0.0106116	0.0390322	-0.00677609	0.00523864	-0.00558179	-0.037196	-0.0184032	-0.0257122	-0.0153625	-0.0592512	-0.0680246	-0.0513223	-0.0522834	0.0347824	-0.0131333	-0.0289524	-0.0327965	-0.00396234	-0.0141168	-0.0312105	-0.0380662	-0.0352052	-0.0382103	-0.0490917	-0.0545213	-0.0700848	-0.0417501
		0.126005	0.088241	0.0621214	0.038422	0.0442886	0.0362565	0.0138225	0.0142246	0.0119947	0.010665	0.00151424	-0.00183834	-0.00934633	-0.013186	-0.00532148	-0.0280729	-0.00496951	-0.0445571	-0.0376847	-0.0403671	-0.0186628	-0.0283853	-0.0456618	-0.0233298	-0.0368651	-0.0352397	-0.0189047	-0.0140523	-0.00223229	-0.038878	-0.0373171	-0.0443677	-0.0595657	-0.0590573	-0.0519974	-0.0394509	-0.0532814	-0.0457011	-0.0476441	-0.0714881	-0.0701357	-0.0561355	-0.0414871	-0.0509334	-0.0733862	-0.0338079	-0.0466335	-0.0587319
		0.00647861	0.00231193	0.000499075	-0.000331528	0.00622148	0.00393772	0.0060472	0.00511813	0.00149149	0.00201323	-0.0015057	-0.00182644	-0.00300158	-0.00467927	0.00311752	-0.000392572	-0.00179068	1.79168e-06	-0.0089031	-0.00272421	-0.00890046	0.00163753	0.00168642	-0.00164486	0.00147743	0.00591336	-0.00159886	-0.0153926	0.00449416	0.000244759	-0.00412859	0.00145559	0.00843479	0.00821327	0.00557033	-0.000151458	-0.000721929	0.00884382	0.00810963	0.00395807	0.0043832	0.00534166	0.00560481	0.00516694	0.00672021	0.00768859	0.00607515	0.00813361
		0.011011	0.0124317	-0.0188091	0.063975	0.0174181	0.0200711	0.0277317	0.0557708	0.000274462	-0.0131078	0.0426029	0.053377	-0.0215083	0.00821451	-0.00995742	0.00153758	0.0314114	0.00641191	0.0230779	-0.00471542	-0.0263895	-0.0628923	0.00995057	-0.0171351	-0.020752	-0.0212586	-0.0427052	-0.0509794	-0.0394946	-0.0355629	-0.0540351	-0.0621597	-0.0701238	-0.0655374	-0.0548971	-0.102207	-0.0754503	-0.0602501	-0.050014	-0.0964417	-0.0852553	-0.076907	-0.0767341	-0.0900548	-0.0576595	-0.0549662	-0.0664049	-0.0474566
		-0.0100576	0.00625115	0.0191147	0.0170212	0.00756234	-0.00598839	-0.00693506	0.0112195	0.0132735	-0.00378539	-0.00575898	0.00306002	-0.000678582	0.00390153	0.0125639	0.00378568	0.00738678	0.00355473	-0.0117173	0.00380541	0.00760004	-0.0161407	0.00678406	0.00174017	-0.000461447	-0.0135376	-0.0137091	-0.0186298	-0.00507418	-0.0161507	-0.020445	0.000205213	-0.0123025	-0.00410169	0.00347002	-0.0296923	-0.0281711	-0.0223846	-0.0397586	-0.0346642	-0.000486256	-0.0109897	-0.0215655	-0.0299662	-0.0200354	0.00176538	-0.0139748	-0.0233252
		-0.0076031	0.015059	-0.0141979	0.00254859	-0.00256141	-0.00106391	-0.0025937	-0.00252153	0.00638089	0.010916	0.00328162	0.00189132	-0.00418842	-0.012885	-0.0124138	-0.000338784	-0.0115545	-0.00909329	-0.0100486	0.0109106	0.0290637	0.0123672	-0.0104532	0.000805369	0.00290502	0.00669869	0.00993947	0.00604938	-0.00297515	-0.0143246	-0.00235054	0.000417343	-0.0130526	0.00167069	-0.0219312	-0.022101	-0.00446912	-0.0163538	-0.0186134	-0.0216735	-0.0251751	-0.0270183	-0.0153151	-0.015027	-0.00826597	-0.00585309	-0.0235972	-0.018512
		-0.0114332	0.00889837	-0.0513154	-0.00701842	0.0159562	0.0110535	0.00869147	-0.0161344	0.0332294	0.0600338	0.0225424	0.00608283	-0.00558533	0.0109723	0.0114375	0.0294615	0.006414	-0.0142489	-0.00787055	-0.015459	-0.0215306	-0.0248787	-0.019196	-0.0207547	-0.00700664	-0.0163349	-0.0165767	-0.0258499	0.0153734	0.041047	-0.0163238	-0.00681694	-0.00919593	0.000751219	-0.0352438	-0.0275101	-0.0274487	-0.0545624	-0.0621864	-0.050172	-0.0669723	-0.0464189	-0.0444111	-0.0494879	-0.046236	-0.0780071	-0.0888664	-0.0832791
		-0.00434976	-0.0441945	-0.00377762	0.0378912	-0.0215547	-0.00959249	0.0125382	-0.0603649	0.0115023	0.0300909	0.0134745	-0.0427014	0.00267224	0.00297214	-0.0123756	0.0116467	-0.0735958	-0.00817019	0.0349276	-0.0402077	0.0047973	0.0204184	0.00129952	-0.0223976	-0.0188954	0.0503416	0.0201976	0.0288731	0.00552581	0.0730085	0.0409787	-0.0368162	-0.0816287	-0.0636933	-0.0296188	-0.017915	-0.0353841	-0.00282109	0.0391088	0.0969598	-0.00291293	0.0420623	-0.000456378	0.0364349	-0.0234922	0.0468575	0.00330637	0.0176493
		0.0761769	0.0878001	0.0696408	0.070914	0.0722694	0.0700976	0.0485921	0.0293472	0.00161077	0.00893548	0.0158058	0.00538546	0.0161203	-0.00220993	-0.00192878	-0.0156537	-0.0292985	-0.0177662	-0.0262756	-0.0261667	-0.0410014	-0.0549084	-0.0388167	-0.0195862	-0.043871	-0.063037	-0.0367936	-0.0292744	-0.054081	-0.0720269	-0.0286033	-0.0345915	-0.0261353	-0.0234946	-0.0266774	-0.0167729	-0.0212517	-0.0398259	-0.0282453	-0.0283992	-0.0131871	-0.0223999	-0.0376779	-0.0583479	-0.0399892	-0.0281965	-0.0407425	-0.0476282
		-0.00373943	0.0111769	-0.00126683	-0.0025709	-0.00390166	0.0272638	0.0244199	0.014068	0.00953142	-0.00358376	-0.00391602	0.00702152	-0.00759025	-0.0160154	-0.000762313	0.0058888	0.0037794	0.0157485	-0.0150154	0.00126788	-0.0116427	-0.0117624	-0.0120723	0.003793	-0.0053012	-0.00962763	-0.0201626	0.0106549	-0.00398886	-0.00169431	-0.0113011	-0.00598827	0.00257285	0.0367191	0.0360459	0.0361154	0.0196954	0.0240023	0.0241398	-0.00137057	0.024729	0.0162083	0.0162151	0.018163	0.00422189	0.0114825	0.00739334	0.0277929
		0.0607241	0.0444545	0.0485827	0.0175951	0.0235368	0.0147517	0.0204062	0.0137328	0.0123415	0.0275302	-0.00893341	-0.0278267	-0.0930412	-0.0684395	-0.0047268	0.00289957	0.0208397	0.0194838	0.0143157	-0.00833975	0.00190895	-0.00771406	-0.00886836	-0.00997365	-0.0171852	-0.0175116	-0.013265	-0.0223115	-0.016445	-0.0185214	-0.0139073	-0.0414893	-0.0560119	-0.0537122	-0.0382935	-0.0419916	-0.0147031	-0.0173497	-0.030201	-0.0187766	-0.0255912	-0.0183176	-0.0279997	-0.0337848	-0.0278028	-0.0220696	-0.0151962	-0.034866
		0.0453359	0.0339481	0.0251914	0.0238331	0.0178105	0.0152799	0.0184558	0.00618599	-0.000415925	0.0418825	0.0274428	0.0244158	-0.0524697	-0.0395181	0.00157442	0.00275357	-0.00628358	-0.00556804	-0.018563	-0.0105907	-0.00847536	-0.0196378	-0.00311436	-0.00218912	-0.0183368	0.00114944	-0.0205521	-0.0304917	-0.0216145	-0.0274384	-0.0379411	-0.0226389	-0.0163811	-0.0343492	-0.013892	-0.00849241	-0.025095	-0.010993	-0.0104956	-0.00896819	-0.0120347	-0.0192588	-0.0240103	-0.0351093	-0.0367275	-0.0414493	-0.0205148	-0.00723617
		-0.00181151	-0.00109082	0.00015729	-0.0176108	-0.00723801	-0.0105121	-0.0033925	0.002127	0.0139235	0.00931299	0.000344855	0.00136483	-0.00785836	0.00746821	0.0126517	-0.00468939	0.0106748	0.00327689	0.00250413	0.0126099	-0.00874331	0.00816794	0.0069431	-0.0107933	0.0144331	0.00598107	-0.000256449	-0.00986532	-0.00855775	-0.0195218	-0.0123377	-0.0217033	-0.0254088	-0.0215933	-0.0306041	-0.00729941	-0.0119262	-0.0211629	-0.0279957	-0.0256842	-0.030013	-0.0237297	-0.0133492	-0.0226506	-0.0263416	-0.0274644	-0.0407986	-0.0460077
		0.0768357	0.0279185	0.0249618	0.0435856	0.0353104	0.0756412	0.0542432	-0.00559681	0.0159418	0.0200304	0.0166997	0.0170245	0.0194309	-0.00155561	-0.0415937	-0.0457463	-0.0497063	-0.0716236	-0.0512811	0.0112691	-0.0245223	0.0127226	-0.00202543	-0.0200799	0.00335601	-0.022019	-0.0630455	-0.00215353	-0.0134937	-0.0405287	-0.052768	-0.0524081	-0.0738748	-0.0676606	-0.0262785	-0.0479208	-0.045408	-0.0377946	-0.0684288	-0.0881817	-0.0998972	-0.0528555	-0.044617	-0.0590828	-0.0742894	-0.0832643	-0.0786258	-0.0972913
		0.0318176	0.0337587	0.0223754	0.0619737	0.00606078	-0.00676727	0.0177733	0.034653	0.0070339	0.0199593	0.00485173	-0.0238981	-0.0231034	-0.00986214	-0.0280202	0.02797	-0.00939482	-0.00705973	-0.0380731	-0.0331826	0.00603039	0.034839	-0.0529836	-0.0172558	-0.00866387	0.0022713	-0.00900025	-0.0107402	0.00427088	-0.0376339	-0.0190489	-0.00814187	-0.0208691	0.0075028	0.0176295	0.0193992	0.0109307	-0.0271163	0.0637701	-0.0229683	0.0366435	-0.00100174	0.00567913	0.00360873	0.0185543	0.0241032	0.000854229	0.00945322
		0.0121739	0.0167115	-0.00097453	0.0280264	-0.0118772	0.00155581	0.00142188	0.0011473	0.00756369	0.000297638	0.00214443	-0.0040878	-0.0123921	0.0133802	-0.00137119	-0.00389591	-0.0040737	-0.0119786	0.00919315	-0.00829541	0.000733136	0.00328484	-0.0117179	-0.0160627	-0.0146558	-0.009635	0.00464603	0.00195677	-0.00250877	0.00928994	0.00613535	0.0083826	0.00395386	-0.00564511	0.00493208	0.00156839	-0.00127837	0.0131483	0.0129782	0.0157555	0.0138649	0.00836859	0.00627318	0.00326592	0.0144025	0.00643523	0.00875773	0.00627137
		0.0619527	0.0421678	0.0252519	0.00835252	0.0405501	0.0159877	0.00977326	-0.00350105	0.00241126	-0.0194226	-0.0108245	0.022599	-0.0761623	-0.0306158	-0.0130358	-0.0260021	-0.00397356	-0.0153679	-0.0251147	-0.016315	-0.00985277	-0.00569511	0.0101205	-0.00237706	-0.00335811	0.010308	0.0068874	-0.00233436	0.0100163	-0.00242562	-0.00693078	-0.0188867	0.000456295	-0.00857177	-0.04956	-0.0532313	-0.0336424	-0.0163118	0.011199	-0.0167546	-0.00610705	-0.0319264	-0.0533787	-0.0518347	-0.0724507	-0.0532973	-0.0419865	-0.0378046
		0.0506251	0.0230679	0.00293992	0.0245235	-0.00133175	0.000987062	-0.00768528	-0.00388548	0.0115449	0.0148741	-0.0308481	-0.00560431	-0.00803536	-0.0144199	-0.00553095	-0.0135989	-0.00595943	-0.0313504	-0.0223773	-0.00893582	-0.0130896	0.00322421	0.0287396	0.0341254	0.0116432	-0.000360384	-0.0122321	-0.0220526	-0.0104973	0.0115002	-0.0067126	-0.0126889	-0.0157077	-0.0241684	-0.0424239	-0.0154277	-0.02819	-0.0490642	-0.0444393	-0.056096	-0.0498053	-0.0470261	-0.0771917	-0.0888036	-0.0781197	-0.0734319	-0.0872481	-0.0823593
		-0.0106009	0.00562066	-0.00698536	-0.00277801	0.0148579	-0.000767248	-0.0101064	0.00999443	0.0120093	0.0181337	-0.0169942	0.00163909	-0.00584652	-0.0197733	-0.0211464	-0.0411871	-0.0142263	-0.00842362	-0.000694101	0.00868185	0.0199841	-0.00407511	-0.0117726	0.00577732	0.0174201	0.0213313	0.0169662	0.0132547	0.000727578	0.00897884	0.00937878	0.0022141	0.00832371	0.00389779	0.00661684	0.0119028	-0.00455732	-0.00254614	0.0274823	0.00381224	0.010287	0.00267398	-0.000328437	0.00530793	0.0121315	0.000845485	-0.002306	0.0272027
		0.0301587	0.0229539	0.05604	-0.00627551	-0.00770707	0.00334389	0.0147657	-0.000555546	0.00152974	0.0364178	0.00922777	-0.00902731	-0.113468	-0.0879429	-0.00118091	0.0227007	0.0159579	0.0222458	0.0372671	0.0312211	-0.0010876	-0.00888188	0.0118322	0.0110383	0.00163752	-0.00445252	-0.0249196	-0.0163974	-0.024328	-0.0221137	-0.0249281	-0.0571918	-0.053788	-0.0585723	0.00921113	-0.0281841	-0.0212157	-0.0374303	-0.00659792	-0.0362372	-0.0192568	-0.0217224	-0.036915	-0.038707	-0.060288	-0.0451964	-0.0561918	-0.0359807
		0.022241	0.0103206	0.021413	0.0333172	0.0193431	0.0136962	0.00969384	-0.0149154	-0.0233559	-0.0152836	0.0104909	-0.0131918	-0.0109324	0.0031463	0.000231747	-0.00857169	0.00138791	-0.0161087	-0.0129711	-0.00176187	-0.0040631	-0.0142482	-0.000805007	-0.00108486	-0.00102147	-0.000213194	-0.000311804	-0.00957995	0.00580006	-0.00266184	-0.0140188	-0.000308405	-0.0120289	-0.0226804	-0.00531051	-0.00654837	-0.0181421	0.00586851	-0.00996067	-0.00915803	-0.00863036	-0.00925488	-0.0283011	-0.0154308	0.00455439	-0.0205	-0.0291706	-0.020415
		0.0331104	0.026092	0.0203056	0.0246426	-0.00527316	-0.00722007	-0.00225727	0.00297574	0.00883518	0.0147481	0.00971219	0.00691679	0.00434128	-0.00543744	-0.00690654	0.00346081	-0.0158943	0.0088872	0.000213458	0.00560074	-0.0232764	-0.00681794	-0.0119681	-0.013002	-0.0155925	-0.0178703	-0.00524542	-0.0144518	-0.0109101	-0.00771884	0.0122983	-0.00149894	-0.00863144	0.0128532	0.0169937	0.0126708	0.012515	0.0143664	0.0309012	0.0166915	0.00816153	0.03995	0.0234406	0.0292905	0.0442878	0.0452135	0.0410442	0.032715
		0.020446	0.0537401	0.0300728	0.075785	-0.00406886	0.0443621	0.0272559	0.0293587	0.0548443	0.0252411	0.0150305	0.0358495	-0.00261737	-0.0130754	0.0287786	-0.0416648	0.0014346	-0.0564186	-0.0482716	0.00738197	-0.0446849	0.0145527	0.011858	-0.032573	-0.0421802	0.011037	0.00144917	-0.0307851	-0.0561463	-0.115992	-0.0105385	0.0395915	-0.0648637	-0.0322062	-0.0248803	0.056799	-0.0159364	-0.0567121	0.0261471	-0.0926632	-0.0523227	-0.0483748	-0.0681727	-0.0297929	-0.0360752	-0.0515267	0.0357659	0.00860701
		0.00583474	-0.0132522	0.0524315	0.0256995	0.0103707	-0.00711428	-0.00637923	0.00262232	0.000921638	-0.00396239	-0.00896392	-0.0321716	-0.0356688	-0.0428467	-0.033292	-0.0374497	-0.0389823	-0.00961496	0.00886964	-0.00902836	0.0238733	0.027871	0.0055929	0.0297249	0.0323538	-0.0389027	-0.00462493	0.0406298	0.041603	0.0138554	0.00707847	0.0404269	0.0319277	0.0163433	0.0505263	0.0235553	0.0109663	-0.00839663	-0.0323674	-0.0385203	-0.022546	-0.0420791	-0.0593088	-0.0623709	-0.0396138	-0.0495295	-0.0379342	-0.0356586
		0.00237163	0.0274257	0.028786	0.0161257	0.0271541	-0.000325402	0.00930112	0.00255581	-0.0273091	-0.0148975	0.0110468	-0.0183393	-0.0435305	-0.0331009	-0.0157396	-0.0110889	0.0204401	-0.0129837	0.00445372	0.0540047	-0.00490575	-0.00982587	0.0181354	-0.00587741	-0.0252248	-0.000686737	0.00836778	-0.00618612	0.00414989	-0.00429683	-0.0100138	0.0146806	-0.00881701	-0.0250989	-0.00466845	-0.0775543	-0.0403145	-0.0213532	-0.03873	-0.0705986	-0.0373003	-0.0485526	-0.0400921	-0.0372355	0.00632533	-0.0376392	-0.0183339	0.0101842
		0.0384209	0.0711936	-0.00304829	0.0605683	0.0214777	-0.0106922	-0.0163087	-0.00476353	0.0170825	0.00295502	0.00417257	-0.00947655	-0.00844683	-0.0112593	-0.0242479	0.00740038	0.0456045	0.01921	-0.00445898	-0.013973	-0.0332718	-0.024478	-0.0118001	0.0074191	-0.00887242	-0.0270595	-0.011005	-0.00259071	-0.0379232	-0.0318286	-0.031187	-0.038736	-0.0410525	-0.0295375	-0.0762244	-0.090748	-0.0528429	-0.0690805	0.00867655	-0.0667231	-0.0651191	-0.0374599	-0.0252227	-0.0733532	-0.0582591	-0.0279528	-0.0590739	-0.0687452
		0.00150044	-0.00879912	-0.00415493	0.013311	-0.00570518	-0.0194176	0.0112797	0.0201266	0.0205255	-0.000199356	0.00708481	0.013087	0.00153445	-0.00374994	0.0124233	-0.0199262	-0.00137533	-0.00499377	0.01665	0.0178801	0.00242653	0.00782034	0.00706986	-0.0173587	-0.00707376	0.00962306	-0.0223544	-0.0134867	-0.0220577	-0.0116899	-0.00247905	-0.0165484	-0.0173186	-0.017377	-0.0155711	-0.024735	-0.0431676	-0.0341352	-0.0398054	-0.0263801	-0.0289371	-0.0323161	-0.0188588	-0.0145622	-0.00184173	-0.00161509	0.012061	0.00663319
		0.0236335	0.0119058	0.00938986	0.00120919	0.0125052	-0.00178307	-0.00766466	-0.00345479	0.0012673	0.00387413	-0.00136935	-0.00515975	-0.0103023	-0.0112882	-0.00937449	-0.00469475	0.00260383	0.00898505	0.0115841	0.00744727	0.00977083	-0.000184187	0.00556925	0.00813251	0.000690453	-0.00601845	-0.00420013	-0.011542	-0.020867	-0.0206653	-0.0252875	-0.0186066	-0.0256871	-0.0243375	-0.0336875	-0.0355476	-0.0328211	-0.0307899	-0.0341057	-0.0372249	-0.0341403	-0.0341938	-0.0325574	-0.0418209	-0.0460455	-0.0396723	-0.0521347	-0.0416829
		-0.0498146	-0.0454362	-0.0223469	-0.00441877	-0.00905241	-0.0118542	-0.0121791	-0.0288313	-0.00703158	-0.0116617	-0.0357152	-0.0435432	-0.034226	-0.0316033	-0.0400095	0.0200341	0.0131926	-0.0081519	0.0187362	0.0215073	0.0206793	0.0501767	0.0413317	0.0471465	0.0307897	0.0490843	0.0399662	0.0193017	0.00702723	0.0169026	0.0106462	0.0108206	0.00804817	0.0040425	0.0292737	-0.00570576	-0.0129352	0.0227256	-0.0156923	0.0226325	-0.0005974	0.00976368	0.0142872	0.0126398	0.0105023	0.0428932	0.0116594	0.024454
		0.0180103	0.0361648	-0.00222075	-0.000523633	0.0028019	-0.0080979	-0.00902311	0.00833848	0.0196344	0.0333323	0.00744255	-0.0263154	-0.0101985	0.0269753	0.0419902	0.0300909	-0.0143282	-0.0113687	-0.0658806	0.00598654	-0.0279744	-0.00301192	-0.03121	-0.0499824	-0.0067792	0.0119727	0.00415834	-0.0189993	0.0376022	0.00141308	-0.00571919	0.0135084	-0.0307593	-0.0529898	-0.0340755	-0.0233709	0.000960082	-0.0148495	-0.0259862	-0.0149824	-0.0154839	-0.0116552	-0.0202028	-0.0231073	-0.0255424	-0.0327689	-0.0201216	-0.0205964
		-0.0131187	-0.00341699	-0.0108654	-0.010758	0.00243409	-0.00524689	-0.00304095	-0.00161215	-0.00699675	-0.00398596	-0.0108915	-0.00687598	-0.0145626	-0.0181111	0.00240154	-0.00516421	-0.0221616	0.0162862	0.00779426	-0.0131463	0.00705325	0.00512183	0.0123512	0.0125383	0.00825989	0.0220879	0.0144857	0.00149024	0.0132547	0.0243959	0.0157934	0.00807965	0.0124573	0.014775	0.0220036	0.0188015	0.028357	0.0208928	0.0245325	0.0112046	0.0162674	0.0266186	0.0149454	0.0232224	0.0131792	0.0113719	0.00790719	-0.00169172
		0.0236503	-0.0341131	0.0301061	-0.0167443	0.0207299	0.0214145	0.0564736	0.0297454	-0.0221025	-0.0450399	-0.00609975	-0.0301312	0.0151959	-0.0166527	0.0299625	-0.0396169	-0.105749	0.0757502	-0.00556483	0.0111856	-0.0254566	0.0152572	0.0509055	0.0502731	-0.00268923	0.0157766	-0.0148641	0.022531	-0.0538977	-0.0502351	-0.0444812	-0.0384075	-0.0392971	-0.038648	-0.0838343	-0.0851426	-0.0266073	-0.0501121	-0.0243799	-0.138997	-0.0514843	-0.0309835	-0.0208352	-0.0618769	-0.0879176	-0.00984432	-0.0389854	-0.0348438
		0.0604911	-0.0356065	0.0338654	0.00863947	0.0322664	0.00652659	-0.00629458	-0.0110434	0.00285086	-0.0229943	-0.00554985	-0.00143185	-0.00228689	-0.0200443	0.0226983	0.00735444	-0.0150197	0.0423431	0.0148481	-0.0380762	-0.0124569	-0.0102623	-0.000440002	-0.00368834	0.0200632	-0.0360787	-0.0159365	-0.00577161	0.0113187	-0.0202837	-0.0293583	-0.0377024	-0.032598	-0.0490415	-0.0300793	-0.0458735	-0.0239511	-0.00352697	-0.0492078	-0.0421841	-0.0492627	-0.052786	-0.00863347	-0.00721821	-0.0137524	-0.0736319	-0.0386343	-0.0232295
		-0.0014315	-0.00994125	0.0156624	0.0267812	0.0205758	-0.00665654	-0.00826803	-0.0503155	-0.0248651	-0.0201385	0.013919	-0.0181128	-0.04367	0.0180254	-0.0170919	-0.00736896	0.0246337	-0.000463617	-0.000539747	0.0219539	-0.0031562	-0.0113379	0.0317472	0.0330694	-0.00345135	0.0168765	0.0117582	-0.0115162	0.0110782	-0.0077558	-0.00714244	0.0162444	-0.00533062	-0.0319624	0.0203585	0.0329768	-0.00311251	0.00307421	0.0439266	-0.0103795	0.0301439	0.0020351	-0.00162938	-0.000397192	0.006284	-0.0195507	0.00852315	-0.0210248
		-0.0216846	-0.0198622	-0.0147231	-0.0188484	-0.00429261	-0.0135551	-0.00610763	-0.0194531	-0.0110429	-0.0181049	-0.0148174	-0.00478661	-0.0179895	-0.00139945	0.0108068	-0.00599073	0.00491905	0.0010469	-0.00832847	0.0146358	0.0436607	0.0081175	-0.00372007	-0.00898611	0.0444756	0.0342551	0.00152854	0.00780658	0.0158658	0.0265746	-0.00321327	-0.0237658	-0.0125495	-0.00364537	-0.027669	-0.0319982	-0.0167894	-0.0458389	-0.0360078	-0.0493613	-0.0213302	-0.0132824	0.00571188	-0.000841368	-0.0149138	-0.0337652	-0.0064287	-0.0127488
		-0.0385711	-0.0158395	0.0471429	0.0838645	0.0150286	0.0216242	-0.0012036	0.0329342	0.0467561	0.0249654	0.0454264	0.052217	0.0476481	0.075016	-0.00758369	-0.0144336	-0.00708946	0.0120802	0.0204959	-0.042314	-0.0167359	-0.0515593	-0.0232439	-0.0100593	-0.0205584	-0.0424943	-0.0586139	-0.0413671	-0.0800552	-0.0534773	-0.0381763	-0.0575626	-0.0896749	-0.1207	-0.112326	-0.0879035	-0.0240005	-0.124822	-0.0764764	-0.043672	-0.0569017	-0.0528794	-0.0810253	-0.0251901	-0.0529852	-0.050134	-0.0884929	-0.0936304
		-0.00884552	0.00202441	-0.0276639	-0.00616949	-0.0087031	-0.0160439	-0.00502295	-0.0117721	0.0151544	0.0233896	0.00682284	0.00516097	-0.000814687	-0.0032579	-0.0104495	0.00797381	0.0208493	-0.00543442	-0.0108708	0.00385156	-0.00563324	-0.0032912	0.000757597	0.00120504	0.017268	-0.00344816	-0.0103743	-0.0138622	0.0230239	0.024176	-0.0106498	-0.00681111	-0.0271037	-0.0206976	-0.0186584	-0.00552533	-0.0317947	-0.0306416	-0.0218194	-0.0297309	-0.0473894	-0.0409849	-0.0300108	-0.0249659	-0.0316274	-0.0312916	-0.0472627	-0.0319635
		-0.00864566	-0.01244	-0.0231119	0.000843473	-0.0041482	-0.0110467	0.0042461	0.00219748	-0.0119153	-0.00416977	-0.00352749	0.00928206	0.00297626	0.00321023	-0.00553385	-0.00450312	0.00971196	-0.00954979	0.00562486	0.00465697	-0.00539722	0.0157476	-0.00121307	0.00745018	0.00587872	0.0107901	0.00248534	0.00288549	0.00530643	0.0119089	0.0145995	-0.00576758	0.00469416	0.0263239	-0.00500279	0.0073877	0.00531704	0.00697603	0.0290858	-0.0011332	0.0248858	0.0132988	0.0162312	0.0179286	0.0370972	-0.00502179	0.0104984	0.0106218
		0.129607	0.106771	0.0616698	0.0652798	0.0278547	0.0511865	0.0466008	0.0235964	0.00166912	0.0148505	0.00867652	0.0129293	-0.0344493	-0.0386382	-0.0102938	0.00661632	0.000454168	0.000791271	-0.0499589	-0.0405202	-0.0362902	-0.00887059	-0.0551528	-0.0525854	-0.0516215	-0.044376	-0.029518	-0.0429823	-0.0355013	-0.0277946	-0.0441527	-0.0539707	-0.0504571	-0.0387853	-0.017723	-0.0376298	-0.00124966	-0.0108027	-0.0630199	0.0452088	0.0252078	0.0578711	0.00458508	-0.00200694	-0.0157272	0.0129641	0.00568123	-0.0190644
		-0.00489815	-0.00581567	-0.0197538	-0.0219188	-0.0266714	-0.0279267	-0.0428499	-0.0274352	-0.0140386	-0.0218811	-0.0082894	-0.00192473	0.00130119	0.000590573	0.00923751	0.0188069	0.0135695	0.00437447	0.0183453	0.0133588	0.000897404	0.0161013	0.0364085	0.0217592	0.00503825	0.0424086	0.0231714	0.00878746	-0.00388392	-0.00686898	0.0261708	0.0265571	-0.0051997	-0.0169281	0.00402188	0.00512532	-0.0127199	-0.00351252	-0.000875622	-0.0293067	0.0115706	0.0195644	0.019591	0.00863022	-0.00395455	0.00195722	-0.00307723	0.00960898
		-0.0328989	-0.0258776	-0.0232419	-0.0163984	-0.00837269	-0.0126606	-0.0271106	-0.00896707	-0.00153408	-0.0188875	-0.00758462	-0.0051492	-0.00938639	-0.00299869	-0.00522716	0.0189462	0.030169	0.0211155	0.0120872	0.0113205	0.0157797	0.00352752	0.00676622	0.0152101	0.0136144	0.0157991	0.0228824	0.0107551	0.00824674	7.5605e-05	0.00137451	-0.00152008	0.00165948	0.0124199	0.0115957	-0.00835882	0.0146614	0.0261099	0.0155913	0.00292099	0.0128536	-0.01006	-0.00597498	-0.00295798	-0.0020022	0.0169107	5.76597e-05	-0.00052796
		0.0661723	0.0322971	0.0850773	0.0325637	0.0428278	0.0371255	-0.0074558	-0.00580525	0.012382	0.00284631	-0.00280616	-0.0190912	-0.0147257	0.0153674	-0.00416022	0.0110053	0.0175061	-0.00982467	-0.010056	-0.0179099	-0.00699473	-0.0234565	-0.0278126	-0.0325831	-0.0339319	0.00290765	-0.0286184	-0.0361577	-0.0390242	-0.0376642	-0.0244003	-0.025636	-0.056562	-0.025158	-0.0131869	-0.00304095	0.00193997	-0.0282637	-0.000962887	-0.0357194	-0.0205879	-0.0179641	-0.0152146	-0.0117588	-0.000183021	-0.0142125	-0.0375637	-0.0222509
		0.0363816	-0.0168529	0.00286933	0.00105605	0.0118867	0.0490346	0.0055416	0.0781603	0.0266961	0.0298254	0.0316859	0.00141138	-0.0454472	0.0509427	-0.0221502	0.00226885	0.00299611	-0.0140212	-0.015279	-0.0284224	-0.0191716	-0.00257798	-0.042002	0.00949877	-0.0038552	-0.0163861	-0.0446216	-0.0336179	-0.0304352	-0.005415	-0.020624	0.0184387	0.00999795	-0.023334	-0.0411145	-0.0014379	-0.0492033	-0.0243827	-0.0224977	-0.0563009	-0.0467095	-0.0287704	0.00371426	-0.00108184	0.0111052	0.0195119	-0.0211368	-0.0228081
		0.0303848	0.0237556	-0.00542533	-0.0284572	-0.0393079	-0.0247092	0.0087917	0.0185439	0.0187676	0.0400986	0.0222223	-0.0298952	-0.0412243	-0.09773	0.0111427	0.0200894	0.0259434	-0.0466261	-0.0559135	0.00973042	-0.0361955	0.0183104	0.0552956	-0.0249837	0.0175238	0.0223092	0.00595476	-0.00411397	0.0500737	0.0356443	0.00297938	0.00581303	0.0111043	0.0461334	0.0790058	0.0303642	0.0745347	0.0506583	0.0153025	0.0452387	0.0514581	0.0747923	0.0610851	0.0466442	0.0315714	0.0381088	0.0377288	0.0569055
		0.0370703	0.02654	0.028099	0.0270417	0.0207057	-0.0119196	-0.0184568	-0.020872	-0.00465458	-0.00412062	-0.0186328	-0.0203553	-0.0143009	-0.00992463	-0.00240261	-0.0157433	0.00141828	-0.0100753	0.000173947	-0.024821	-0.00392611	0.00215863	0.0226535	-0.00468619	-0.010386	-0.00638596	0.000230598	0.0120932	0.00954266	0.0139362	0.0218169	0.0261349	0.0135435	0.017567	-0.00163331	-0.00685704	0.0178826	0.0116484	0.00760046	0.0119797	0.0121858	-1.63908e-05	0.0105989	0.00151731	-0.00869097	0.0156473	0.0129243	-0.000725045
		-0.0155654	-0.00734863	-0.00690148	0.0107253	-0.00944231	-0.00822732	0.000920314	0.0064646	-0.00159336	-0.00994681	-0.0149657	0.00697879	0.0118819	0.0101083	0.0067101	0.00918917	0.00217614	0.00326195	0.00388647	0.0210822	-0.0180613	-0.0138653	-0.00635937	-0.00130055	0.00412271	0.00842322	-0.00268808	-0.00983703	0.0115058	0.00866572	0.0123135	-0.0109583	0.0115206	0.00499217	-0.00922131	0.000236759	-0.00367712	0.0173866	-0.0122393	0.00732167	0.00176414	-0.00344496	-0.0115679	0.0161673	0.00924568	0.0136769	0.00637192	0.00642133
		-0.0183238	-0.0200436	0.00152172	-0.0151589	-0.0044282	-0.0206253	-0.00657122	-0.0152217	-0.0120403	-0.00483473	-0.000550397	0.0184315	0.00998963	0.00511634	0.00345874	0.00963824	-0.024825	-0.011105	0.00276282	-0.00337655	0.0205435	0.0013512	-0.00288916	0.00926426	0.0211702	0.0324572	0.00966458	-0.00228687	0.00381345	0.0130972	0.00927035	0.0177608	0.0100076	0.014359	0.00202605	-0.00407834	0.0293176	0.0271112	0.00983214	-0.0096003	0.0258546	0.00348995	0.0104797	0.0141374	0.0122353	0.00767589	0.0138974	0.00388871
		0.120716	0.109046	0.0774716	0.0526279	0.0477849	0.0433698	0.0319652	0.0222466	0.00360058	-0.00922478	0.00284309	0.0140673	-0.00273484	0.00276953	-0.0115231	0.00148017	0.00590036	0.00243806	-0.0180652	-0.0349774	-0.0250459	-0.0372566	-0.0519474	-0.0293006	-0.0492108	-0.0349878	-0.048143	-0.0644369	-0.0557301	-0.0657425	-0.0591355	-0.0504572	-0.0376484	-0.0398293	-0.0240899	-0.0268651	-0.0246755	-0.0329299	-0.100845	-0.0371662	-0.0508278	-0.0580319	-0.0531942	-0.0498274	-0.0526418	-0.0594797	-0.0397133	-0.0621731
		0.0129293	-0.00184822	-0.0204328	0.013002	0.0270025	0.0036117	0.0167199	0.0158017	-0.0044994	-0.0121717	-0.0063542	0.0128184	0.0279829	-0.00635055	-0.00692078	-0.0225924	-0.0110602	0.0138222	0.0381523	-0.00879642	0.0353487	-0.00568625	-0.00898995	-0.00470348	-0.0275347	-0.0342876	-0.0185581	0.00517723	-0.00111711	-0.020465	-0.0231907	-0.0335234	-0.0088854	0.00160651	0.0097462	0.0210018	-0.0230411	-0.0421509	-0.019662	-0.0174703	0.00048108	-0.032574	0.030921	0.0435453	0.0612485	0.0399099	0.0255918	0.0541562
		0.00109229	0.0120415	0.0154253	0.0031413	-0.0605696	-0.0119028	-0.0100031	-0.016069	0.0084544	0.0159691	-0.0244755	-0.0077469	-0.0120396	-0.0204152	-0.00669802	-0.00811545	-0.0162727	0.00650429	-0.00908044	0.00810792	0.0115027	0.00868638	0.0035191	0.0199068	0.000757469	0.00257813	0.0173638	0.00997708	0.0289953	0.0293654	0.01616	-0.00229348	0.00667051	0.0157588	0.00392153	0.0152166	0.014574	0.00248966	0.0051716	0.0161172	0.000147739	0.01359	0.00419595	0.0139144	0.0367934	0.038518	0.00630623	-0.00906884
		-0.0224295	-0.0650492	-0.0237511	-0.0747149	-0.0902333	-0.0678398	-0.0552304	-0.019594	0.00399918	-0.000718532	-0.00953109	-0.00397404	-0.00588764	-0.0242686	-0.0437946	-0.0347944	-0.0312533	-0.0738297	0.0206863	0.045394	0.0580941	0.1348	0.112328	0.0739739	0.0420583	0.0334051	0.0504347	0.0532325	0.0231114	-0.00462342	0.00587396	0.00983948	0.0532249	0.0572835	0.0590688	0.0445058	0.0282029	0.00432613	0.0136265	-0.0648595	-0.0807357	-0.0342824	-0.116832	-0.124754	-0.101388	-0.0844119	-0.102986	0.00441882
		0.0492175	-0.00401523	0.0354942	0.00598572	-0.0196085	-0.017763	-0.00141938	-0.0490532	-0.00775	0.0220365	0.016625	-0.0308971	0.000141108	-0.02261	-0.0316955	-0.00155838	0.0192259	-0.0736383	-0.0295187	-0.00110502	0.0310878	0.058048	0.0619785	0.0410689	-0.000885037	-0.00508587	-0.03818	0.00546401	-0.00286263	-0.00872732	-0.0248084	-0.0151711	-0.0194381	0.0192038	-0.0283982	-0.0133279	0.00646628	0.0215554	0.0257071	-0.031717	-0.00878266	0.0094252	-0.000515245	-0.0473911	0.0186798	0.0106383	0.0516264	0.0225897
		0.0690211	-0.00303305	0.0249126	-0.0404782	0.0752238	0.0992729	0.0108925	0.017245	0.0132477	0.0260546	0.017179	0.0228759	-0.0553381	-0.0102862	0.00282129	0.0389628	0.024426	-0.0581383	0.0324424	-0.0301731	0.0302088	0.000162837	-0.0249425	0.0616776	-0.0418326	-0.0133613	-0.111945	-0.0739894	-0.0498427	-0.0532666	-0.016597	-0.0198216	-0.0208994	-0.0799613	-0.0510941	-0.068211	-0.0270269	-0.110274	-0.0483672	0.0170701	0.00283155	-0.0298771	-0.037237	-0.00750815	-0.0743398	-0.0316264	-0.0327723	-0.00811284
		-0.00266609	-0.00263345	-0.0101886	-0.00170947	0.0161525	0.00633809	-0.0104749	-0.0159231	0.0147953	0.00133263	-0.0121062	0.0169464	0.0213858	0.0169827	0.0106794	-0.00282029	0.00644945	0.00881845	-0.000497695	0.000615945	-0.00548089	0.00774847	-0.0171991	-0.0112027	-0.0192873	-0.0113085	0.00903244	0.000422928	-0.001848	-0.0123542	-0.0218773	-0.025266	-0.010921	0.00715005	-0.0181557	-0.0172175	-0.0207371	-0.0411033	-0.046224	-0.0211442	-0.0373993	-0.0545039	0.0337793	0.0232124	0.0283329	-0.00501354	-0.0076676	-0.00400596
		0.0481851	0.00993175	0.0338808	0.0308043	0.0376247	0.0352245	0.00791831	0.0130205	0.00156257	0.0278319	0.0140066	0.00364892	-0.0798384	-0.0619217	0.0173771	0.0278238	0.0270817	0.0187957	0.0102591	0.0220636	-5.9801e-05	-0.0120665	-0.00955496	-0.012404	-0.0196339	-0.0265291	-0.0454359	-0.0352367	-0.0409639	-0.0433961	-0.0401913	-0.0409236	-0.0484666	-0.0402833	-0.0439948	-0.0444503	-0.0344652	-0.0684944	-0.0228936	-0.0505514	-0.0312322	-0.0398481	-0.0549383	-0.0549174	-0.0480114	-0.0522681	-0.0267548	-0.0352735
		0.0155084	-0.00375076	-0.00129594	0.00500593	-0.0124087	-0.0118214	0.00662556	0.0105943	-0.00296791	-0.00652234	-0.0060759	-0.0101631	0.00485041	0.00925421	-0.00418733	0.003249	0.010555	0.000407333	-0.00568095	-0.00789451	0.00843046	-0.0104572	0.0055455	0.0153591	0.0018607	0.00420208	-0.00245402	-0.0062344	-0.00356093	-0.00597264	-0.00725733	-0.00728242	-0.00110418	-0.0156308	-0.0206289	-0.0242932	-0.0342175	-0.0147897	-0.0255034	-0.0146386	-0.0289123	-0.00485102	-0.0023036	-0.0107417	-0.021536	-0.0207574	-0.0241677	-0.0126243
		-0.00603657	-0.00410589	-0.00665535	-0.0163706	-0.00479307	-0.00533719	-0.00373795	-0.000795265	0.00422186	0.0095272	0.00540204	-0.00247334	0.00174881	0.0250006	-0.00904227	-0.000745108	0.00453275	0.00631655	0.0124677	-0.00128988	-0.0112864	-0.00170441	0.00978837	4.88601e-05	0.00188075	-0.0109949	0.00215204	-0.0156546	0.00228678	0.0156485	0.00791411	0.000363353	0.00197872	0.00558132	0.000117785	0.00779217	-0.0189415	0.00187595	-0.0252599	-0.0145529	-0.003789	-0.0202301	-0.00992012	-0.0217186	-0.0120684	-0.0197654	-0.0119017	-0.0155381
		-0.0196268	0.0235977	0.0300503	0.0265592	-0.015308	0.0318778	0.0132122	-0.0116902	0.0133018	-0.012292	-0.0110588	-0.0149806	-0.0126454	-0.0141514	-0.0110972	-0.00248775	-0.0296189	-0.0302317	-0.0087353	0.00291227	0.000596205	0.00713259	0.0227649	0.0283512	0.00229308	-0.0103736	-0.00230045	0.00110819	0.00314063	-0.000300127	0.0139297	0.0277412	0.0237575	0.00984901	-0.0173759	-0.0339284	-0.0261552	-0.0649845	-0.0586922	-0.0538491	-0.0329398	-0.0550843	-0.0594683	-0.0626161	-0.0462846	-0.0537562	-0.0379532	-0.0112259
		-0.00456772	0.00765227	0.0399035	0.000322643	0.0261711	0.0103028	-0.00963639	-0.00668204	0.0023989	0.0343914	0.0267244	-0.0101986	-0.0232704	-0.0168074	-0.022042	-0.000552329	-0.00502882	-0.0169425	-0.0194812	0.00463173	0.00942061	0.0219219	-0.00549836	-0.00957711	0.0045629	-0.0018509	-0.00642156	-0.00612245	-0.0088264	-0.0148979	-0.0188797	-0.019589	-0.0133144	-0.0209333	-0.0106974	-0.00374808	-0.0375447	-0.0284214	-0.0142941	-0.0478245	-0.0469758	-0.00654541	-0.0502547	-0.00983026	-0.0339263	-0.0135215	-0.0209507	-0.0166195
		0.109061	0.0740782	0.112666	0.0885945	0.0456979	0.0633622	0.0463069	0.016945	0.0144445	0.00306619	0.0031394	0.00214769	-0.0103566	-0.0145344	-0.0217411	-0.0389598	-0.0279967	-0.0307448	-0.0424707	-0.0502757	-0.0501883	-0.0477862	-0.0246745	-0.0316593	-0.0111553	-0.0356718	-0.0363896	-0.0187443	-0.023768	-0.0623927	-0.0464691	-0.0106068	-0.00925483	-0.00173402	-0.0181419	-0.020664	-0.00849822	-0.00770091	-0.0358595	-0.0272863	-0.0345968	-0.058075	-0.0671697	-0.0702588	-0.0402471	-0.0645446	-0.0844516	-0.0812664
		0.0170556	0.0359927	0.0217654	0.0441558	0.0248014	0.00620318	0.00846841	-0.0102354	-0.0170283	-0.00715611	-0.027776	-0.0179052	-0.0305229	-0.0219612	-0.00935584	-0.0226572	-0.0186071	-0.00141677	-0.0105913	-0.0209846	-0.00349113	0.00079603	0.000817099	0.00442158	0.000524706	0.013188	0.00408893	0.0232303	0.0116699	0.0025101	0.00116835	0.0102837	0.0109988	0.026619	0.0227746	0.0115668	0.0220496	0.0161129	0.0316083	0.029453	-0.00425045	0.0163387	0.011841	0.0261746	0.022176	0.00676116	0.00839843	-0.0097177
		0.0180872	0.0371238	0.00872002	0.0179294	-0.0106491	0.0432229	0.0632993	0.0182001	0.00334016	0.0396009	-0.00148206	-0.0205059	-0.0190754	-0.0219597	-0.0591897	-0.0570265	-0.0159693	-0.0200319	-0.0335894	0.00269231	-0.0146757	0.00256066	-0.0115828	-0.00848964	0.00124125	-0.0252248	0.00473084	0.0273328	0.00503179	0.0263384	0.00989494	0.0310951	-0.00695462	-0.0153447	-0.0161895	-0.00321496	0.0321581	0.0589637	-0.000219858	0.0290028	-0.0203614	0.0453112	0.059457	0.0545486	0.0354128	0.0692808	0.060758	0.0314098
		-0.0110961	0.0438404	-0.00285299	-0.00446696	0.0066368	-0.00644499	0.000143273	0.021676	-0.00789142	-0.0146538	0.00133269	-0.0325085	-0.0286831	-0.0316056	-0.00504063	0.0239396	-0.00180277	-0.00986161	0.00798848	0.0491525	0.0142534	0.00739408	-0.0117098	0.0106262	0.0229198	0.00729813	-0.0169732	-0.00216541	-0.0247591	-0.00468534	0.0171927	0.0127164	-0.014217	-0.00467384	0.0095308	-0.0254957	-0.0115324	0.0372581	0.0106126	0.0286325	0.00385108	0.0204281	0.0195172	-0.0111892	0.0173411	0.0072752	0.0172581	0.0126953
		0.0143519	-0.0458062	-0.0174922	0.0035807	0.0169032	0.00997906	-0.0135343	0.000861702	-0.0183985	-0.000368936	-0.0202774	0.00359514	0.0303476	-0.00952903	-0.0484951	-0.0131899	0.000678863	0.0041284	0.00509299	0.0454909	0.0694935	0.0142202	0.00304872	-0.00577308	0.0280689	-0.0129389	-0.00898342	-0.024133	0.00170271	-0.0126245	-0.0264698	-0.0354796	0.0277762	0.000853831	-0.00125272	0.00904786	-0.00767679	0.00841626	-0.0138963	0.0197322	0.061754	0.0182127	0.0435544	0.00580003	-0.0256256	-0.0676664	-0.0267696	-0.0466127
		0.0120017	0.0431873	0.00714945	0.00107484	-0.00629606	0.0167323	0.00959647	-0.013906	-0.0190596	-0.00159289	0.0213768	-0.0231772	-0.00435185	-0.018558	0.00355645	0.0244015	-0.00592178	-0.0211094	0.0166587	-0.00181996	-0.00967458	0.0114143	0.00802848	-0.0094319	0.0257456	-0.00351254	-0.0264601	-0.0250326	0.00441529	-0.0154349	0.0129898	0.0183095	0.0117549	0.00460722	-0.00650939	0.0240201	0.00299948	-0.021401	-0.0169779	-0.0136298	-0.01498	-0.0315014	-0.014294	-0.00717761	-0.00867397	-0.0167049	-0.0268891	0.00360327
		0.0186182	0.0463772	0.0237441	-0.0142432	-0.0122747	-0.0377921	-0.0493222	-0.00853213	-0.00571618	-0.0321567	-0.0389865	-0.00615175	0.0288	-0.0143071	-0.0191622	0.0147301	0.0143508	0.0107043	0.0109275	0.0326645	-0.0170789	-0.00257812	0.0206942	0.0362771	-0.00409156	0.00326051	-0.0100548	0.0340761	0.00115717	-0.0239336	-0.013144	-0.00629302	-0.0154563	-0.0500387	-0.0511772	-0.0477181	-0.0267158	-0.0044802	-0.0251888	-0.0674096	-0.0722589	-0.088164	-0.0596709	-0.0827302	-0.0772603	-0.0947349	-0.0900126	-0.0918512
		-0.00943661	0.00179552	-0.0080718	0.0276244	0.0101373	-0.00894644	0.0154435	0.0240629	-0.0280785	-0.0185404	-0.0107256	0.00971225	-0.0225075	-0.0207666	-0.00508885	-0.0204371	-0.0184454	0.0156869	-0.0180122	0.00453851	0.000187196	-0.00101781	-0.00178098	0.0164254	0.00683767	0.0085817	0.00344167	0.0101024	0.019043	0.0182357	0.028546	0.0220554	-0.00353317	0.00462593	0.0117081	0.0111509	0.014728	0.0111048	0.0189146	0.0168777	0.0151524	0.0246747	0.022505	0.0276864	0.013661	0.0181665	0.0116449	0.0208038
		-0.00579186	-0.0138388	-0.00493827	-0.00302163	-0.0147099	0.00998348	-0.00529931	-0.0119213	0.00334682	0.0124467	-0.00785654	-0.00684654	0.00669986	0.00616085	0.0124257	0.00939487	0.0129277	0.000178604	0.00389686	-8.38103e-05	0.00917182	0.0161489	-0.00595142	-0.0143863	-0.0139189	-0.00833057	0.0055868	0.0025479	0.00443099	0.00154726	-0.0167991	-0.000777551	-0.00173389	-0.00862981	-0.00295328	0.00681752	-0.00128412	-0.00136696	-0.00347478	0.0131019	0.00243824	-0.0016998	-0.0011533	-0.00138259	0.000868249	-0.0044099	0.0068439	0.00614145
		0.0612311	0.0794648	0.0724364	0.0630639	0.0167627	0.0434955	0.0234653	9.56939e-05	-0.0137623	-0.0138903	0.0122041	0.0197694	0.00239969	-0.0209009	-0.00918877	0.0114408	-0.0101688	-0.0015982	0.0157898	-0.00626335	-0.0335552	-0.0244599	-0.0402751	-0.0362781	-0.0163163	-0.021291	-0.0209782	-0.040586	-0.0458104	-0.0662961	-0.0549008	-0.0343273	-0.0504087	-0.054546	-0.0692022	-0.0420699	-0.0586339	-0.0694679	-0.0579523	-0.0589772	-0.0331299	-0.0609694	-0.066245	-0.0411886	-0.0516459	-0.047573	-0.043222	-0.0599855
		-0.0259386	-0.00560511	-0.00451535	0.0016563	-0.00032708	0.00509119	-0.00533895	0.00785154	0.000310134	0.014631	0.00360446	-0.00197631	-0.0154888	-0.00638928	-0.0043892	0.0213163	0.00915733	0.0163734	0.0116446	0.0211422	0.0275187	-0.00536551	0.00715926	-0.00398786	-0.0183868	-0.0168626	-0.0219898	-0.024952	0.00058449	0.0134724	-0.00221618	-0.0144636	0.00421403	0.0154223	-0.0315423	0.0181818	0.00863754	-0.000325799	-0.00129322	-0.00167225	0.00994108	0.0446084	0.025648	0.0098789	0.0228932	0.03142	0.0294558	-0.0126893
		0.0287684	-0.000490141	0.0296285	0.00524382	-0.000832726	0.0115844	-0.00753062	0.0191324	0.0270159	-0.00603425	-0.00698315	-0.00971775	-0.00604492	-0.00848238	-0.0600222	-0.0366016	0.0169292	0.000504857	0.0394689	-0.00179506	-0.0260249	-0.00240011	0.04385	0.00291542	-0.0117094	-0.0253727	-0.0200128	-0.00516303	0.0158542	-0.00567819	-0.0140581	-0.0157591	-0.0159789	-0.021645	-0.00262467	-0.0569754	-0.04891	-0.0398045	-0.0218586	-0.0360038	-0.0212569	-0.0287714	0.00558521	-0.0121965	0.0277013	0.0533068	0.0505668	0.0102726
		0.0251986	0.0015262	0.0264605	0.0124072	0.0166741	-0.015137	0.00897313	0.00722229	0.00158091	0.00439688	-0.0097952	-0.0133355	0.00542007	-0.00267536	0.000327009	-0.00424309	-0.00484654	0.0177759	-0.00715164	0.00431965	0.00281152	0.0275184	0.00644782	0.0117068	-0.0108946	-0.0133042	-0.0291534	-0.0155248	-0.0196091	-0.0350964	-0.0342448	-0.0403171	-0.0436494	-0.0213232	-0.0260071	-0.026455	-0.0217002	-0.0315883	-0.0339362	-0.036016	-0.0373042	-0.0388089	-0.0397105	-0.0505581	-0.0358004	-0.047274	-0.0284969	-0.0374283
		0.000511147	0.00201225	0.00253296	-0.00664008	0.00801535	-0.00537088	0.00149412	0.00710444	0.00595523	-0.00250034	-0.00431167	0.000785301	-0.00417295	0.00633521	-0.00156929	0.0046341	-0.0108373	-0.000511895	-0.0122345	-0.0129405	-0.0108384	0.014992	0.00365197	-0.0044386	-0.023215	0.0105466	0.0177375	-0.0037835	0.00364406	0.0134127	0.00881513	0.000856737	0.00523086	0.0170852	0.00475217	0.00933914	0.00269984	0.0149594	0.0162992	-0.00224975	0.0271952	0.00973315	-0.00412117	0.00272911	0.00382357	0.00667065	0.0236814	0.00807797
		0.00296605	0.00299534	0.0291317	0.0136788	0.0127813	0.0210681	0.03492	0.0142786	-0.0035466	-0.00441653	-0.021644	-0.0331214	0.0225245	0.0443029	0.0386745	0.00410064	-0.0197508	-0.015145	-0.0212018	-0.0220081	0.0229692	-0.0104201	-0.00269166	0.00208925	-0.0304597	-0.0403706	-0.00224402	-0.0184464	0.00138207	-0.0223963	-0.00453348	0.0122596	-0.000177951	-0.00710055	0.0123727	0.0168018	-0.0148291	-0.0346258	-0.0468127	-0.033923	0.00983049	-0.0440719	-0.0393727	-0.0410837	-0.00785525	-0.0645529	-0.0832028	-0.0551688
		-0.0181729	-0.00210864	-0.00248789	-0.00865975	0.00680749	0.00182514	-0.0121351	-0.00859011	-2.88855e-05	-0.00412075	0.0109822	0.0113908	0.00932201	0.0299586	-0.00577544	0.0125981	0.00105188	0.0181036	-0.0140657	-0.0100541	-0.00868543	0.0136832	0.00184539	-0.00718674	-0.0174846	-0.0139366	0.00745524	0.00607266	-0.000732618	0.00312899	-0.0081543	-0.000193271	0.0215955	-0.00520378	-0.0193189	-0.000504839	0.00285202	0.0085887	-0.00865446	0.00948168	-0.00159269	-0.0129556	-0.0133046	0.00279962	-0.0178175	-0.00165037	-0.0134585	0.000645912
		-0.0129264	-0.00516659	-0.00819887	-0.00851263	-0.00431593	-0.00862779	-0.00160365	-0.00121976	0.00888919	0.00773544	0.000990103	-0.000880601	-0.00212036	0.00352553	0.00873396	0.008051	0.0194269	-0.00185575	0.0035599	0.000547549	0.00549689	-0.0032562	0.00306021	0.00530911	0.000658115	-0.00137073	-0.00755924	-0.00935948	-0.000795892	0.001786	0.00839501	-0.0108972	-0.00984317	-0.0143618	0.00637203	-0.000572154	-0.00426486	0.0105116	-0.00437547	0.00500569	-0.00168522	0.00218131	0.00197356	0.0145996	0.00160468	0.00655095	0.00968488	0.0133839
		-0.00348664	-0.00646033	-0.0104331	-0.00405108	-0.00410291	0.00739708	0.0192058	0.00363086	-0.000392285	0.00469536	-0.000858774	0.00398356	0.00694783	0.0115984	0.00686169	0.0049416	0.00246636	0.0169231	0.00320634	-0.00615836	0.00771451	-0.0130323	0.00171434	-0.0151228	-0.0301741	0.00332382	0.00817423	-0.00155804	-0.00923299	-0.00772122	-0.000194232	-0.00636464	-0.0119252	-0.0216182	-0.0218811	-0.0275218	-0.0102107	-0.0078703	-0.0210709	-0.0248312	-0.0231931	-0.0195011	-0.0124101	-0.0141516	-0.0274231	-0.0238028	-0.0383362	-0.0177593
		-0.0188238	-0.0123054	-0.00952062	-0.00462749	-0.0139809	-0.018876	-0.0212917	-0.0110498	-0.0149962	0.00269457	0.00167372	-0.0112033	-0.00116543	0.000369883	0.00327851	0.0398749	0.019944	-0.0166402	0.00378194	0.00903143	0.0163948	-0.00855443	0.00529925	0.000969738	-0.00165844	0.0128938	0.00444461	0.0154948	0.0252106	0.0033372	-0.00352481	-0.00656046	-0.0072702	-0.00285914	-0.00181796	0.000322486	-0.0171791	-0.0306503	-0.0171687	-0.00410805	-0.0102369	0.00192183	-0.0139773	-0.0145307	-0.0337619	-0.00654682	-0.0273255	-0.0181176
		0.0407969	0.034908	0.0163432	0.0558663	-0.00137395	0.0127263	0.00954636	0.0341874	-0.00795508	0.00339464	0.0240048	0.0491773	0.016705	0.0363654	-0.0039753	0.0223186	0.00841471	0.02867	-0.00559353	-0.0295564	-0.0290155	-0.036188	-0.0297999	-0.0143963	-0.0227177	-0.0233696	-0.013386	-0.0515896	-0.0729408	-0.0515673	-0.0567005	-0.0596703	-0.108739	-0.0970047	-0.0662652	-0.0843356	-0.107865	-0.093673	-0.120799	-0.107232	-0.128206	-0.104055	-0.128076	-0.121485	-0.132413	-0.094035	-0.0473306	-0.0749486
		0.0781097	0.0375914	0.0527766	0.0381047	0.00528318	0.0424139	0.0300109	0.0545006	0.0519767	-0.0296704	0.0133338	-0.0511077	-0.0103844	0.00216743	-0.091678	-0.0769242	0.0929802	0.0243164	0.035598	-0.0686364	-0.0276232	-0.0218238	0.018331	-0.0275248	-0.0582114	-0.0736054	0.0201394	-0.0406623	-0.00931211	-0.0104698	-0.0256272	-0.043641	-0.0472477	0.0209921	-0.0237437	-0.0385197	-0.00234432	0.00235589	0.00978564	0.0288935	-0.0139058	-0.0627467	-0.0456159	-0.00829137	-0.028159	-0.0473134	-0.0547134	-0.0811848
		0.0131028	0.0465189	0.0708442	0.0439506	0.0291878	0.0125145	5.47357e-05	0.0153294	0.0180332	-0.0204331	0.0279194	0.0172618	0.00903445	0.0178072	-0.0121823	-0.0225333	-0.0205863	0.0466741	0.00404388	-0.0524251	-0.0507689	-0.074586	-0.00955922	-0.0113329	-0.00377452	-0.0388549	-0.0343174	-0.0356879	-0.00375159	0.0185165	0.00312494	-0.0412957	-0.0500639	-0.0292417	-0.0582672	0.00449039	-0.0232072	-0.032568	-0.0177599	-0.00858015	-0.0203578	-0.00275561	0.0413471	-0.000752086	0.01286	0.0114135	-0.028561	-0.0116778
		-0.000548005	0.000837978	0.00402089	0.0154305	-0.00415516	0.00995761	0.0121319	0.00553281	0.00256159	0.00497057	0.0196707	0.0251004	0.0175991	0.0169275	0.00260475	-0.00148075	0.00797947	0.00362972	-0.0111005	-0.00312336	-0.00846302	-0.00463713	-0.0134133	-0.0146836	-0.0160912	-0.0211541	-0.0133364	-0.0136684	-0.00782813	-0.0152724	-0.0104596	-0.0175038	-0.0246742	-0.0121436	-0.0137212	-0.0265805	-0.0248259	-0.0274725	-0.0277221	-0.0169079	-0.0305484	-0.0281876	-0.0242608	-0.0353924	-0.0198805	-0.0300449	-0.0204025	-0.0149259
		0.0378683	-0.0119253	-0.0154591	0.0240817	-0.000873849	0.0293601	0.00165136	0.014056	-0.0110673	-0.0215768	1.4943e-05	0.0313355	0.00449399	-0.0033248	-0.00299669	-0.015924	0.0195756	-0.0195153	0.0036735	-0.0023565	0.0211817	-0.0203893	-0.0100406	-0.0342222	-0.0393518	-0.0113462	-0.0086005	0.0199624	0.000614302	0.0211006	-0.013181	-0.00387261	0.0237089	0.0211968	0.0109535	-0.0262307	-0.00372868	-0.00806817	0.0224632	-0.0167441	-0.0121635	-0.0130593	-0.010001	0.0534335	0.0293498	-0.0043583	0.0027998	0.0180372
		0.0103448	-0.00767374	-0.0124613	0.0164942	-0.0390661	-0.0269382	0.0236533	0.0502775	0.0370651	0.0104315	-0.00370474	0.053926	0.0256984	-0.0113643	-0.0123669	0.0310952	-0.016713	-0.0235964	0.000645486	-0.0155168	-0.00993277	-0.0312896	-0.0543754	-0.0915581	0.0224842	0.0184551	0.0256372	0.00509793	-0.0163733	0.0416248	-0.0066455	-0.019539	-0.0146956	-0.0137745	-0.0146435	-0.00702517	0.0435005	-0.0476349	-0.0383492	0.0495841	-0.000566976	-0.0150378	0.0438557	0.029676	0.00876975	0.00878583	0.0391308	-0.00842097
		0.061822	-0.0391666	0.0489091	0.0577791	0.0224774	-0.0162293	-0.0446657	-0.00456598	-0.0320819	-0.00794679	0.0227419	0.00363448	-0.0502586	-0.0373605	0.039788	-0.001567	-0.0456458	-0.0130448	-0.0241893	0.0101242	0.0163464	-0.0019388	-0.00480453	0.0210547	-0.00438301	-0.0300302	-0.0213338	0.024954	0.0431702	0.00641114	0.0358736	-0.00344504	0.0110598	-0.00563939	-0.0269966	-0.0746621	-0.0111598	0.00281383	-0.057789	0.0459041	-0.00238166	-0.0366149	0.00357626	-0.0240941	-0.016561	-0.00879425	0.0194863	-0.0213016
		-0.0159853	0.0281086	0.0408491	0.0391473	0.0366162	0.0497136	0.0305107	0.00798038	-0.0184232	-0.0276744	-0.0112955	-0.00578581	-0.0100991	-0.00526553	0.0201827	-0.0113141	-0.00267159	-0.0195583	-0.0318044	-0.0342651	-0.0386352	-0.0219434	-0.0178265	-0.00014599	0.026938	0.0201145	0.0125657	-0.0310049	-0.00296731	-0.00606109	-0.0371205	-0.0424766	-0.047947	-0.0485535	-0.00926934	0.00968929	0.000840898	0.0062643	-0.00246568	0.0105957	0.0173421	0.0229165	0.0126766	0.0106557	0.0375269	0.0128754	0.00877162	0.00329639
		0.0115833	0.0340594	0.0443648	0.0188622	0.014275	0.0014103	0.0306705	0.0581501	0.0354991	0.0155087	-0.00296364	-0.0154476	-0.00463946	-0.0225202	-0.0611401	-0.0278581	-0.0204691	-0.00839574	-0.0125287	0.0136733	0.0224998	0.00731378	0.00135487	-0.0133628	0.0123623	-0.00962303	0.00601521	-0.00543871	-0.0570914	-0.0661242	-0.0620841	-0.0322339	-0.0290112	-0.00592566	0.00186643	-0.00554364	0.00759713	-0.0161645	-0.0534275	-0.0309239	-0.0265137	-0.0760808	-0.04693	-0.057225	-0.0310999	-0.0722066	-0.0523591	-0.00901586
		0.00468848	0.0714806	0.00228634	-0.00642438	-0.0173731	0.0323587	0.0399788	0.0371813	0.0387069	-0.010622	0.00304298	-0.0162281	-0.053853	-0.0286979	-0.0191146	-0.0276191	0.0279295	0.0236889	-0.00936142	-0.0558131	-0.00637172	0.00362154	-0.0317732	-0.0138971	0.0223814	-0.0189111	0.00360913	0.0153406	0.0107267	-0.0209618	-0.0238516	-0.00667144	-0.00586165	0.0721732	0.0799802	-0.00462992	0.0362679	-0.0141837	0.0212861	0.023138	0.077007	0.00498585	-0.00420668	0.00228412	0.0103577	-0.0142883	0.0175824	-0.0264218
		-0.0318569	-0.0503716	-0.0365315	-0.0334463	-0.0141954	-0.0130796	0.00237448	-0.0132429	-0.0140186	-0.00402216	0.00117713	0.00543595	0.0165255	0.0232986	0.0282982	0.024844	0.0124855	0.031009	0.0259833	0.0151431	0.00068769	-0.000250193	-0.00388243	0.0016688	0.00935214	0.00424145	-0.0020549	0.0116069	0.0150754	-0.0122547	-0.0120594	-0.000508512	-0.00942231	-0.0131471	0.00200898	-2.07208e-05	-0.00640953	-0.00272029	0.000244286	0.0157972	0.00876391	0.0153284	0.0200799	0.0241584	0.0236003	0.0326432	0.0156254	0.0240113
		-0.0449972	0.0504987	0.0265044	0.00281451	0.0782769	0.014487	0.0218818	0.0434611	0.0214897	0.0197222	0.0161525	0.0221022	-0.0280406	-0.0813638	-0.0628589	-0.0189908	-0.0504378	-0.0695044	-0.0691168	0.0416678	-0.0268274	-0.0474283	0.0130981	0.0377359	0.01329	0.018102	0.0277392	0.00590458	0.0124385	0.0121989	0.00864306	-0.00090898	0.0314454	0.00820096	0.0481785	0.0583015	0.08861	-0.0254533	0.00634103	0.033103	0.0214998	0.0495658	0.012452	0.00786729	0.000797968	0.00209207	0.0456305	0.0970739
		0.0241145	0.0580781	0.0306971	0.0023367	0.00990207	-0.0291465	-0.00730685	0.00608125	0.0155831	0.00453292	-0.0572055	-0.0477258	0.00763093	0.000805551	0.0263672	-0.0107033	-0.0202806	-0.0155849	-0.00995085	0.0230027	0.0242257	-0.0263189	0.000882111	0.0240368	-0.00641199	-0.0236539	-0.00685037	0.0029773	-0.0115558	0.011441	0.0237327	0.00789073	0.0308342	0.000639786	0.0772206	0.0448075	0.0165994	0.0539582	0.0624084	0.0409064	0.0344457	0.0202335	-0.0137689	0.017242	0.00134499	0.0450587	0.0315607	-0.00525078
		0.0242164	0.0296555	0.00875915	-0.010722	-0.0501266	0.0163176	0.00673205	-0.0231367	-0.00950764	0.0175674	0.0212988	-0.0139333	0.0231765	0.0142477	0.00587729	0.0227902	0.00626271	-0.0121159	-0.0327283	-0.00819387	-0.00835789	0.00393021	0.00133305	0.0143842	-0.0201418	-0.022848	-0.00141282	0.00937694	-0.00758011	-0.00512049	-0.0479322	-0.0266934	0.00398043	0.00217551	-0.00462102	-0.00351495	0.00358787	-0.0145142	0.012297	-0.0548876	-0.016779	-0.02051	-0.0149988	0.0164931	-0.00541278	0.0327556	-0.00726708	-0.0142031
		-0.00123956	0.0190664	0.0109849	-0.0125697	-0.00344366	-0.0161265	-0.00878976	0.00413666	0.0281531	0.0255967	0.016722	0.0153139	0.00149949	-0.00704835	-0.0118823	0.0256156	0.013524	0.0372749	0.00749901	0.0265889	-0.00514455	0.00556484	0.00383176	-0.0166637	-0.0106776	-0.0172433	-0.0306674	-0.0416473	-0.0219359	-0.0362924	-0.0460828	-0.0382995	-0.0462113	-0.0609451	-0.0435768	-0.0388548	-0.0501018	-0.021732	-0.0202288	-0.0316304	-0.0501122	-0.0234946	-0.0291545	-0.0464484	-0.0354784	-0.0117729	-0.0280013	-0.0131038
		-0.00406232	0.0352461	-4.77675e-05	0.0259744	0.0115142	-0.0142086	0.0105665	0.0323907	0.0125802	-0.00331999	0.0191454	0.0127522	-0.0145153	-0.0254238	-0.0367498	-0.034211	0.00634015	0.0359066	-0.0176841	0.00701601	0.0160112	-0.0082016	0.00585667	0.00609031	-0.0375129	-0.00949597	0.0144888	-0.0213838	-0.00323283	-0.0218298	-0.0154868	-0.0240594	-0.00144138	0.0249449	0.0113137	0.0235059	-0.0507893	0.013959	0.0541888	-0.0431343	0.0499209	0.00273066	-0.00876499	-4.19876e-05	-0.0362193	0.00996894	-0.0317938	0.0472121
		0.0825384	0.0580639	0.0781251	0.0275495	0.0529926	0.0487101	0.0233689	-0.00195316	0.0120732	0.0227362	-0.00979907	-0.0119707	-0.0246173	-0.0187092	-0.0228621	-0.010533	-0.0403947	0.00338954	-0.0148184	-0.0163517	-0.00134588	-0.0466159	-0.0153645	-0.0158622	-0.022037	-0.030749	-0.0221482	-0.0187664	-0.0379403	-0.0267087	-0.0372148	-0.0501148	-0.0472367	-0.0375944	-0.0307947	-0.0431694	-0.0145371	-0.0684053	-0.0723372	-0.0544107	-0.047253	-0.0688712	-0.0773302	-0.056453	-0.0793987	-0.0899235	-0.0885008	-0.088264
		0.0160211	0.0183875	0.0471456	0.0432374	0.0137661	0.0359173	-0.00665827	-0.030516	-0.0154631	0.013854	0.00674096	-0.00250179	-0.0194398	-0.00771799	-0.00148051	-0.00543264	0.0183112	-0.00184142	-0.024508	0.0190033	0.00737125	0.0178191	-0.012725	0.0184545	-0.0107611	-0.0216232	-0.0251985	-0.0306518	-0.0268074	-0.0327029	-0.0269413	-0.0468827	-0.0549005	-0.0320631	-0.038664	-0.0283163	-0.0273877	-0.0517248	-0.0413749	-0.0581832	-0.0340594	-0.0320085	-0.0430152	-0.0532439	-0.0522261	-0.0614626	-0.0563747	-0.0466044
		-0.0153905	-0.0097408	0.0110565	0.002197	-0.0169871	0.00162878	0.00281072	0.00703788	0.00850306	0.00290387	0.00449103	0.00582706	0.00560509	0.00617999	0.000571807	0.00154319	-0.00370902	-0.00288509	0.00275561	-0.00570768	-0.00729661	0.00732951	0.00738143	-0.000797928	-0.00135531	-0.00424383	0.00500081	-0.0070923	-0.000450049	-0.00716711	-0.0101568	-0.00590883	-0.0124184	-0.0103352	-0.00382263	0.00698891	0.00441383	0.0200048	-0.0260847	-0.0115685	0.000824013	-0.00168293	-0.000610979	-0.00177484	0.00837843	0.00843064	-0.000756153	-0.00484195
		0.00598331	0.0141454	0.0242729	0.0146715	0.0104203	0.0053556	0.000385032	0.00638196	0.0154504	0.0156431	-0.0092688	0.0029567	-0.00067313	0.0130623	0.0195559	-0.0147918	-0.025965	-0.00608152	-0.00766492	0.0156619	-0.0169427	0.0151946	-0.00740433	0.000132037	-0.00409344	-0.00250186	-0.00895808	-0.0250397	-0.0234382	-0.0264495	-0.034129	-0.0251396	-0.0260545	-0.0202717	-0.0345342	-0.020199	-0.0110886	-0.0196702	-0.0282633	-0.0135605	0.00454624	-0.0134269	0.00328803	-0.00920174	-0.00517093	-0.0054852	-0.0121177	-0.014575
		-0.0350267	-0.0155313	-0.0268006	-0.0252488	-0.0462465	-0.0371996	-0.00524074	-0.0357331	-0.033199	0.00651193	-0.0202801	-0.000363038	-0.106923	-0.0931927	0.00484305	0.0468407	0.046255	0.0602787	0.0249569	0.0186277	0.036092	0.0320402	0.044376	0.0458845	0.0318068	0.0125644	0.00335814	0.0082324	0.0215653	0.0367518	0.0415379	0.0247728	0.00265337	0.0217021	0.0435624	0.0242765	0.0212827	0.0149094	-0.0234748	0.00404309	0.00129896	0.0149948	-0.0177032	0.0044385	0.00200941	0.0124852	0.011521	-0.00812135
		-0.0446585	-0.054206	-0.0273209	-0.0475859	-0.0137511	0.00443164	0.00795011	0.00978767	-0.00655652	0.00748402	0.031931	0.00760173	0.018565	0.0150531	-0.0127208	-0.00953771	0.0122516	0.0633203	0.0603114	0.037728	0.0250691	0.0376497	-0.0189411	0.00840092	0.0177798	-0.028118	-0.0341283	-0.0142834	-0.0294948	-0.0240122	-0.0378665	-0.0713951	-0.0568726	-0.0445801	-0.0280187	-0.0128826	-0.0142334	-0.000773538	0.00926455	0.0353331	0.0398505	0.0654716	0.0673286	0.0734859	0.0630346	0.0809893	0.0956273	0.134962
		-0.0308496	0.0266453	0.024117	0.041294	0.0100692	0.00807553	-0.00754631	-0.0286774	-0.0207701	0.0200356	0.0230614	0.012405	-0.00695743	0.0055602	0.00473306	0.000742292	-0.0101257	0.000587448	0.00410767	0.00953915	-0.0180681	-0.0210833	0.0219122	-0.0327952	-0.0129535	-0.0171577	0.0144141	-0.00902654	-0.0202586	0.00897018	0.00388306	0.0206239	0.00496412	-0.0087299	-0.0209479	-0.0303091	0.000409501	-0.0172344	-0.00116596	0.0235008	0.0135545	0.00738609	0.0187623	-0.017013	0.00606356	-0.0051925	-0.00713633	-0.0214051
		0.000499429	0.00994879	0.0187997	0.0105515	-0.0117783	-0.00850961	-0.0119561	-0.0211651	-0.0494442	-0.0164495	0.00870703	0.0051047	0.087197	-0.00989131	-0.00784434	0.00387243	0.0176748	0.00254807	0.024817	-0.00183115	-0.0387374	-0.0104092	0.0104605	0.00392639	-0.00201018	0.011975	-0.00382829	-0.000875802	-0.00525007	-0.0161017	-0.0354708	-0.0334496	-0.00578442	-0.0125043	-0.00575068	-0.0094051	0.00423504	-0.0111262	-0.00606485	-0.0124213	0.00442861	0.0074676	-0.0146514	-0.0279961	0.00809414	0.00783043	0.00667392	0.00194775
		-0.00738492	0.00589241	0.00644068	0.00271473	0.00454085	0.00826164	0.0126771	0.00928844	0.01058	-0.0229824	-0.0116756	-0.00961775	0.00150017	-0.015951	-0.035347	-0.0174753	-0.0102901	-0.0207498	-0.0225718	0.000802953	0.00796201	0.0012415	-0.00890012	0.0150233	0.011256	0.011245	0.033693	0.0062342	0.00197969	0.031612	0.0246486	0.0237022	0.0451348	0.0309543	0.0151093	0.0358281	0.0297593	0.0288959	0.00369551	0.0185122	-0.013894	0.00476518	0.00558135	0.0378174	0.00298163	0.00376629	0.00230086	0.00906651
		0.0220811	-0.00495721	-0.0279155	-0.0173026	-0.0386003	-0.0280597	-0.0230513	-0.0250422	-0.012407	0.00968783	-0.0279616	-0.039542	-0.0114848	-0.00532901	-0.00731716	-0.0080515	0.00326777	0.00619752	0.0238596	0.0189344	0.0175866	0.0158514	0.0277911	0.000527884	0.024656	0.0169612	0.0187792	0.0252684	0.01939	0.0261821	0.0269273	0.0225703	0.0213541	0.0216783	0.0245627	0.0262302	0.0261635	0.0388354	0.027662	0.0540048	0.0314175	0.0492384	0.052367	0.0673544	0.0467345	0.0515399	0.0717408	0.0633233
		0.0376761	-0.0048484	0.0350358	0.016244	-0.0470012	-0.0262605	-0.00512813	-0.0288776	-0.00712026	0.0257366	0.0108225	-0.0117596	-0.017889	0.00251795	-0.0146332	-0.0305815	0.0232209	-0.00752405	0.0231074	-0.0125515	0.0131789	0.00815195	-0.00675848	0.00401255	-0.0409604	0.0487105	0.0089181	0.00155475	0.00982632	-0.00682028	-0.00520145	-0.0245645	-0.00232804	0.0369751	0.0179693	-0.00252249	0.0156386	-0.0347095	-0.0109758	-0.0233444	-0.0536487	0.0138948	-0.00548202	-0.00463465	-0.0310104	-0.0127219	-0.0228643	0.0241057
		0.0497231	0.0314264	0.0426005	0.0326833	0.00239473	0.0091666	-0.000713396	-0.0529079	-0.0244332	0.0221082	0.0236654	0.0063747	-0.0393723	-0.0261943	-0.0267061	0.0103895	0.0279136	-0.00538288	0.00139506	0.00571664	0.0381267	-0.00436681	0.00204866	-0.0119038	-0.00254597	-0.0343701	-0.0285348	-0.00921483	-0.00820971	-0.030877	-0.0438406	-0.0130927	0.0136813	-0.00721394	-0.0250179	-0.0372016	-0.0617271	-0.0553548	-0.112332	-0.0727309	-0.0909212	-0.107184	-0.0473285	-0.0306933	-0.00292324	0.0474143	0.0732185	0.0827059
		0.0358614	0.0488204	0.0665757	0.0593745	0.0910215	0.0766721	0.0451746	0.0252541	0.0203891	-0.00236213	0.00268588	-0.0155935	-0.0258915	-0.0147493	-0.0373288	-0.0405845	-0.0197145	-0.0323711	-0.0402047	-0.0272546	-0.0227971	0.0204663	-0.0692342	-0.0110226	-0.0208738	-0.0129468	-0.00855695	-0.0239756	-0.0340413	-0.0327925	-0.0348893	0.00120145	0.00867847	0.00951194	0.00561272	0.026511	0.0116905	0.00238172	0.0209138	0.0517608	0.0309564	0.0384442	0.0512882	0.0462939	0.0197781	0.0368837	0.0362471	0.0509547
		-0.0146032	0.0226663	0.0180343	0.032428	0.0163195	0.0198569	0.0128859	0.00892153	0.00883914	0.00336831	0.0125674	0.010152	-0.00751118	0.00488919	0.00492246	0.00468244	-0.0111833	-0.0150564	-0.0183321	0.010309	0.0138393	-0.0213411	-0.00103732	-0.0176488	-0.0227621	-0.0246685	-0.0216557	-0.00701915	-0.0111626	-0.0107004	0.00255111	-0.0121541	-0.0148082	-0.016405	0.00733758	0.0242868	0.00137157	0.00876134	-0.00410654	-0.00236884	-0.0233304	-0.0102127	-0.0144886	-0.00629094	-0.0337828	-0.0185845	-0.00465148	-0.020584
		-0.033633	-0.000322059	0.00828362	0.00115804	-0.00203305	-0.00121766	0.0134816	0.0226678	0.00313221	0.0042069	0.0301409	-0.000232463	0.00457856	0.0176381	0.0221708	0.000870342	-0.0100435	-0.00160223	-0.0128673	-0.0146654	0.00820021	0.01204	0.0115354	-0.00326636	-0.00929415	-0.0282587	-0.0115464	-0.0199539	-0.0104797	-0.000688655	0.013601	0.00954123	-0.01253	-0.0220846	-0.00171957	0.000558758	-0.00378846	-0.0229486	-0.0247926	-0.0174166	-0.0307365	-0.0117294	-0.0141199	-0.00767039	0.0050733	-0.00387078	-0.00282888	0.00204137
		0.197858	0.161458	0.148927	0.105524	0.11094	0.100231	0.0867565	0.016504	0.0289674	0.0230997	0.017302	0.00891483	-0.00230694	0.00982121	0.00938131	-0.0177809	-0.0314592	-0.0265308	-0.0307225	-0.0534189	-0.0600255	-0.103318	-0.0761067	-0.11027	-0.0505469	-0.0985872	-0.0884689	-0.0858831	-0.102623	-0.0876376	-0.0861594	-0.0798025	-0.106808	-0.108648	-0.115811	-0.109402	-0.110477	-0.140268	-0.120599	-0.0929886	-0.0791718	-0.11966	-0.100816	-0.0977002	-0.0834797	-0.110939	-0.119462	-0.109161
		0.0133613	-0.019374	-0.00345753	-0.0122659	-0.0137278	-0.0190548	-0.029956	-0.000448957	-0.00226695	-0.0304428	4.17823e-05	-0.0277319	-0.0032887	0.00280634	0.0154857	-0.0239558	-0.0311944	0.0183783	0.00806635	0.0414826	0.00137523	0.00606266	0.0172157	0.025873	0.0175925	0.0208204	0.00941785	0.0136391	0.0226901	-0.0171437	0.00722475	0.0111707	-0.0260627	-0.0140994	-0.0111276	-0.00135906	0.00249443	-0.00672492	0.0293881	0.032183	-0.00176831	0.00825133	0.0147844	0.0522352	0.0494995	0.0666434	0.0618583	0.0261921
		-0.0260409	0.0661696	0.0297875	-0.0116632	0.0616271	0.0660566	0.0564179	0.0339008	0.0367486	-0.00377295	0.00510756	0.0193492	0.0305902	0.00642731	0.0142077	-0.0456202	-0.0239599	-0.0210261	-0.0255362	-0.0327425	-0.0395997	-0.00992481	-0.0341868	-0.0627424	0.0189497	-0.0341563	-0.0304438	-0.0268149	-0.0149647	-0.00214438	-0.0254406	0.0112115	0.00565993	0.00683331	0.000145998	-0.00488143	0.0590934	0.0338918	0.018785	0.0746589	0.0167989	0.0554937	0.0839767	0.0265704	0.0704979	0.0300239	0.0684041	0.0688338
		-0.0083677	-0.00493273	-0.000110363	0.0088604	0.00948009	-0.00246022	0.000480311	-0.00291871	0.00642499	0.00620211	-0.011671	-0.00615268	0.000540336	-0.0019441	-1.59151e-05	0.00478463	-0.0101104	-0.0128446	-0.00156602	-0.00168946	-0.00879154	0.000589272	0.011422	0.00472189	0.0132498	0.00567641	-0.00102262	0.000960623	-0.00371495	0.00492025	0.00410103	0.00207371	-0.0104319	-0.0122681	-0.00673407	0.00526341	0.00188723	-0.00764783	-0.0112128	-0.0125659	0.00308121	-0.00976506	0.00740598	0.00366024	0.0122279	0.00305799	0.00303873	0.00448309
		-0.0410752	-0.0571771	0.00966159	-0.0256844	-0.0293791	-0.029943	-0.0289053	-0.0616718	-0.0119524	-0.0503841	-0.0740127	-0.0374636	-0.0176642	0.00789444	-0.00178372	0.071274	0.0203187	0.0161319	0.0288152	0.0367151	0.0181768	0.0406266	-0.0138696	0.024732	0.0298025	0.0523754	0.0373284	-0.00310569	0.047003	0.0432163	-0.00691272	-0.0203514	-0.0286326	-0.0136989	-0.0416155	-0.0797178	-0.0376636	0.0337904	-0.00316246	-0.000930397	-0.0282391	-0.0139465	0.0348599	0.0398188	-0.0149641	0.0258692	0.0399915	0.00995952
		0.0291362	0.0252763	0.0273709	-0.00505238	0.0244743	-0.00606795	-0.0175104	-0.0416376	0.0155622	0.0197442	0.00213394	0.0402073	0.02176	0.0119688	-0.00848579	0.017913	0.0231417	0.00893868	0.00436886	-0.0333509	0.00490441	-0.0284858	-0.00351041	-0.0334677	-0.0267791	-0.0175088	-0.0049384	-0.0259007	-0.0129721	-0.0112328	-0.0343332	-0.0279905	-0.0131183	-0.0355783	-0.0222081	-0.012679	-0.0235008	-0.0488889	-0.0185837	0.0286578	-0.00240355	0.023371	0.0276365	0.0427436	-0.00561031	0.00668288	-0.0243932	-0.0240089
		0.0152623	-0.00199685	-0.0130809	0.0104019	-0.00509538	-0.0196411	-0.0172809	-0.0270694	0.00244064	-0.00863602	-0.00663656	0.0148187	0.0250617	-0.00468199	-0.00560556	-0.00804808	-0.0232006	-0.000281147	0.0349265	-0.0216097	0.0289856	-0.0100432	0.0154053	0.0116956	-0.00212184	0.010224	0.0042679	-0.000597488	0.00435281	-0.00221646	0.000936298	0.0110938	0.00217922	-0.00347652	0.00493808	0.022796	0.0147692	-0.0063405	-0.0104278	-0.0238024	-0.0460085	-0.0302543	-0.00678023	-0.0067571	-0.00676957	-0.00743411	-0.0121323	-0.0173789
		0.00102742	0.0597902	0.0776466	0.00214312	0.0251625	0.00621035	-0.00523044	-0.00894828	0.0103802	0.0252291	0.0252787	0.0259499	0.0167355	-0.0213162	-0.00832915	0.0306004	-0.0256984	-0.0293252	0.0221368	-0.00955137	-0.0218955	-0.0114556	-0.0310309	-0.00327238	0.00429777	0.0130686	-0.0486277	-0.0187858	-0.0555353	-0.0466547	0.000445169	0.00660338	0.00750627	-0.00736221	-0.0144314	-0.0291818	-0.0618561	-0.039569	-0.0166069	-0.0752049	-0.0602684	-0.074855	-0.0717626	-0.0674444	-0.0497165	-0.0620191	-0.0811761	-0.0642634
		-0.0355654	-0.0258569	-0.0173655	-0.0340405	-0.0382795	-0.019694	-0.0291956	-0.0115732	-0.0106544	-0.0149916	0.00127625	0.010152	-0.0103811	0.00161562	-0.0318092	0.0265815	-0.015224	0.0138466	-0.0104625	0.0220083	0.0211509	0.0232925	0.0335007	0.0109178	0.022162	0.0207051	0.0315263	0.0165584	0.0221379	0.0276616	0.00641928	-0.00462458	-0.019351	-0.0185402	0.0399467	0.0282308	0.012834	0.0215137	0.00963658	0.0235974	0.0213017	0.02037	0.00838936	0.00357352	0.0132465	0.0011901	-0.0019895	-0.0113215
		-0.0230031	-0.0355262	-0.00788141	-0.0164718	-0.0179072	-0.0112788	-0.0139513	-0.0152246	-0.0149694	0.000653832	0.00272	-0.012769	0.0103243	0.014304	0.00594981	-0.00300452	-0.00669525	0.0104193	-0.00307202	2.77804e-05	0.00688996	-0.00390669	0.00705252	0.00711865	0.0240831	0.0198575	0.0107225	0.0290664	0.0257328	0.0107389	0.0169129	0.0207633	0.015969	0.0181041	0.0225139	0.0170813	0.0404735	0.0142542	0.0592237	0.0224292	0.0502071	0.0248301	0.01871	0.0195601	0.0301048	0.033235	0.0333537	0.0516336
		0.0661431	-0.0211361	0.0182129	-0.00252134	0.00710293	0.0135574	0.0280507	0.093272	0.0622435	0.0419956	0.00216653	0.00981403	0.0447353	-0.0146988	-0.00874866	-0.0598616	-0.0715448	-0.0238987	-0.0259737	-0.0810491	-0.00355443	-0.00239911	-0.0492727	-0.0579233	-0.0415667	-0.0328585	-0.0377291	0.052991	0.0446308	0.0498207	0.0571329	0.0260056	0.036651	0.06099	0.0536859	0.0563163	0.0764167	0.0381949	0.0328224	0.0373187	0.0376135	0.0305868	0.0557914	0.0554655	0.0260733	0.0132903	0.00803785	0.0167121
		0.105318	0.17141	0.0494851	0.0654092	-0.000707093	0.0355655	0.00391953	-0.00639521	-0.0153242	-0.0287499	0.0323566	0.0360908	0.0582498	0.0430472	0.0199571	0.0206228	0.0421791	-0.00855271	0.00521616	-0.0235211	-0.041866	-0.0346268	-0.0573851	-0.0791555	-0.0690564	-0.0833314	-0.0357935	-0.0826504	-0.0603819	-0.0613297	-0.0579711	-0.0354993	-0.00135856	-0.0435054	0.0172837	0.0180348	0.0122832	-0.0307712	-0.00659082	0.0237876	-0.0318356	0.0331231	0.0443995	0.0312697	0.0208752	0.0216661	0.105999	0.108296
		0.0519542	0.0463142	0.0461346	0.0883304	0.0684873	0.040719	0.0358367	0.0264777	0.0204708	0.05261	0.0214341	-0.0113081	-0.00153846	0.0222301	-0.0229981	-0.0128538	0.0111105	-0.0281931	-0.0526478	0.00266882	-0.00343387	-0.0267858	-0.0571613	-0.0619802	-0.0340285	-0.0287084	-0.0250143	-0.0541754	-0.0655916	-0.0483596	-0.0129249	-0.0888269	-0.104837	-0.0632114	-0.0641657	-0.067014	-0.110551	-0.065893	-0.022501	-0.0866458	-0.0668478	-0.0449443	-0.0233957	-0.0670078	-0.04437	-0.0589947	-0.0543607	-0.00924794
		-0.0206542	0.0202069	-0.00172563	0.0155811	0.0489169	0.0506072	0.0402584	0.0356253	-0.00304407	-0.0371931	-0.0419368	-0.0272036	-0.00729453	-0.0290339	-0.0149327	-0.000689184	0.0224318	-0.0419227	-0.0151161	0.0193725	0.0044761	-0.00668075	0.00185516	0.0057481	0.0224138	0.0193741	-0.0397663	-0.0161334	-0.00169654	-0.00184389	0.00174696	-0.0310674	-0.0374698	-0.0401979	-0.0542051	-0.0620556	-0.109412	-0.138636	-0.10872	-0.120281	-0.127985	-0.0825328	-0.0575042	-0.0989716	-0.075237	-0.0667064	-0.0242947	-0.0237479
		0.0240544	0.0403152	0.00780397	-0.011157	-0.0507827	-0.0029347	-0.000805923	-0.00684188	0.00861324	0.0017694	-0.0113925	-0.0116331	-0.0128011	-0.00716966	-0.0184557	0.00121717	0.0440045	0.00219887	0.0112153	-0.00403448	0.0166748	0.0350584	0.0107993	0.00696355	0.0172539	-0.0408003	-0.0141713	0.000385682	-0.0210323	-0.0143149	-0.011501	0.0183246	0.00145976	-0.0503546	-0.0296507	-0.0239543	0.00220814	0.000735362	-0.0038421	-0.040147	-0.0104958	-0.0226955	-0.0277238	-0.0226066	-0.0738408	-0.018935	0.00189123	0.000779038
		-0.0113329	-0.00117162	0.00295127	0.00930332	-0.00316245	-8.83053e-05	0.0255025	-0.00038466	0.0170961	0.0134741	0.0120778	0.0230543	0.0202362	-0.00313136	-0.00308156	-0.00887237	-0.00724384	-0.0245884	-0.0351132	-0.0035185	-0.00103449	-0.00346807	-0.00109891	-0.0127828	-0.0293979	0.00447193	0.0102329	-0.00130682	0.00765834	0.00471941	-0.0203931	-0.022497	-0.00803157	-0.0101759	-0.0163543	-0.015586	-0.0296151	-0.0386791	-0.0657121	-0.0280597	-0.0248443	-0.0366691	-0.0173966	-0.0454598	-0.0688942	-0.0568107	-0.0562673	-0.0454806
		-0.0265119	-0.00669571	0.00662572	0.00823274	-0.0388422	0.0199869	-0.00824766	-0.00546132	-0.00367832	5.60785e-05	0.0425785	0.0154758	-0.00535506	-0.0186221	-0.0236601	-0.0175284	0.01041	-0.027943	0.0395643	0.0302038	-0.0193614	-0.00455413	0.0560409	-0.0448912	-0.0152797	0.00848183	-0.0199088	0.0324707	0.0240217	-0.00760805	-0.00554572	-0.00854522	-0.0225754	-0.00742945	0.0159534	0.0199644	-0.00979245	0.00619899	0.0294169	0.0136165	0.0141783	-0.0204464	0.0166326	0.00792817	0.0408767	0.00528653	0.0166656	0.0309042
		0.0964261	0.0583872	0.113996	0.10676	0.0709741	0.0205784	-0.00653206	0.0302828	-0.0241525	0.00782867	-0.00144521	-0.0574984	-0.0676173	-0.00119841	0.0111084	0.0482845	-0.011576	-0.0174228	0.0380688	-0.0865594	-0.0337584	-0.0460841	0.0177622	-0.0214546	-0.0277498	-0.0594568	-0.0717914	-0.0568718	-0.0149893	-0.0142982	-0.0699331	-0.0656269	-0.0436628	-0.0183332	0.00326673	0.015441	-0.0187199	-0.0164185	0.052278	0.00246512	0.0394206	0.0517603	0.000605248	0.0407347	-0.00628091	-0.0152252	-0.0242793	0.047437
		0.0933597	0.0681806	0.0585931	0.0859228	0.108029	0.0641264	0.0299826	0.0931066	0.0469285	-0.00175049	-0.00350177	-0.014516	-0.0223917	-0.00421189	-0.0377165	-0.0555022	-0.0546063	-0.0466716	-0.0385315	-0.0429439	-0.0312083	-0.0141544	-0.0640849	-0.062758	-0.0312799	-0.0258765	-0.0170216	-0.0230434	-0.0303517	-0.0261069	-0.0329337	-0.044556	-0.0168772	0.0125348	0.00495251	0.00102687	0.0590106	0.0178302	-0.0063987	0.040619	0.000581346	0.0224253	0.0230537	0.0565159	0.0287162	0.0231787	0.0290075	0.0631615
		0.0120456	0.0231329	0.00756299	0.019278	0.000469893	0.0486693	-0.00148159	0.0299141	-0.00395033	0.0139676	0.0291896	0.0259101	0.0111398	-0.0144883	-0.0129272	-0.0158336	-0.0366504	0.0205528	0.0129013	-0.0372406	-0.0307263	-0.00401118	-0.0142197	-0.0477276	-0.0201412	0.000158945	-0.011939	0.0193573	0.00103305	-0.0239463	-0.00348485	-0.0240882	-0.0463551	-0.0324048	-0.027694	-0.0463668	-0.0252387	-0.0372016	-0.0480424	-0.0130956	0.00636816	-0.0257317	-0.0135607	-0.0205218	-0.0308314	-0.0182493	-0.0339779	0.0186697
		0.00384409	0.0153363	-0.00877226	-0.00142869	-0.0133596	-0.0375069	-0.0309588	-0.0175704	-0.00607038	-0.0244942	-0.0273763	-0.0232492	-0.0156803	-0.0274062	-0.0261476	-0.0169192	-0.016977	-0.0121295	-0.000351141	0.0140634	0.0223216	0.0210738	0.0282363	0.0323006	0.0251268	0.0185655	0.024914	0.0370797	0.0356744	0.0278611	0.0460706	0.0589002	0.0591998	0.0644181	0.0777397	0.0788171	0.0686609	0.0755496	0.0866378	0.0815691	0.0933581	0.114276	0.0961863	0.0980548	0.106599	0.0987775	0.1023	0.10526
		0.0413347	0.0150937	0.0624233	0.0304234	0.0209637	-0.00763778	0.022936	0.019419	-0.00964894	-0.00473993	-0.0082165	-0.00416415	-0.00861584	-0.0439989	-0.00715912	-0.000963081	0.0160513	0.0168284	-0.00511038	0.00833761	0.0369951	0.0108006	-0.022085	0.00285751	-0.0287811	-0.01903	-0.0192101	-0.0588747	-0.025424	-0.030805	-0.0627083	-0.0645442	-0.086334	-0.0725445	-0.0575158	-0.0855618	-0.0674435	-0.0661316	-0.0457643	-0.0707097	-0.0456591	-0.0272917	-0.0691483	-0.0230168	-0.0137096	-0.0403382	0.0130638	0.00996969
		0.0803896	0.026868	0.0170782	0.0506787	0.0351775	0.00692929	0.0359568	0.0588993	0.0467006	-5.60983e-05	-0.00841021	-0.0218261	-0.00292811	-0.0304478	-0.0404215	-0.0415188	-0.0110059	-0.016611	-0.0173824	-0.0121928	0.0241815	0.00604724	-0.0131507	-0.0312684	-0.0119316	-0.0453824	-0.0169044	-0.0109046	-0.0356615	-0.0209024	-0.0199671	-0.0244822	-0.0209723	-0.0359729	-0.0181282	-0.00227297	-0.0331734	-0.0425681	-0.0471003	-0.0123635	-0.0595985	-0.0600495	0.0341606	-0.0466235	0.00445131	0.0039023	0.0369368	0.059006
		0.0486188	0.0811305	0.0745973	0.0233403	0.0861643	0.072092	0.0301663	0.0114886	0.0244375	-0.0155535	0.00522898	-0.0182497	-0.0344793	-0.0279098	-0.0286994	-0.0317604	-0.0641781	-0.050914	-0.0475747	-0.0530748	-0.0432405	-0.0159124	-0.072082	-0.012169	-0.0471288	-0.00859146	0.0402996	0.0263692	0.0274118	0.0201727	-0.0198114	-0.0759613	-0.0330114	-0.049272	-0.00245117	0.0325346	0.019453	0.0143649	-0.0206248	0.0247153	-0.0252655	0.00895195	0.00423734	-0.0411157	-0.0443658	-0.0279986	-0.0358713	0.0276726
		-0.023762	-0.0251486	0.000293184	-0.00984982	0.0124694	0.00438011	-0.0257937	-0.0319337	0.0130256	0.0123363	-0.0120297	-0.0109163	-0.0248759	0.00578713	-0.00720661	-0.00791774	-0.00684891	-0.00370175	0.00856902	-0.0152479	0.0065513	-0.00929912	0.00766901	-0.0186405	0.0236691	0.0143891	0.0370109	0.01584	0.0206816	0.0505004	0.0679205	0.0684149	0.0755423	0.0897833	0.0789221	0.0620588	0.0812402	0.0690703	0.0700736	0.0705018	0.0536831	0.0503747	0.055682	0.05835	0.06065	0.0965498	0.0720628	0.08145
		-0.00279228	-0.0278187	-0.0210534	0.0196443	0.00299231	-0.00289088	-0.0334472	-0.0558512	-0.0177477	-0.048624	-0.0147639	0.0397474	-0.0220202	-0.0311352	0.0553165	0.0108484	-0.00626865	-0.00517887	-0.00588571	0.0861844	-0.0688828	0.0392137	0.0695407	0.00277076	-0.00849123	-0.0110065	0.0239373	-0.00204971	-0.00725867	0.0429708	0.0253039	0.0133519	0.0454758	0.0767883	0.0283898	-0.00463648	0.0118528	0.0309604	0.0522257	0.0840071	0.0737203	0.0693375	0.0418986	0.00743663	0.0331253	0.0169466	0.0519288	0.0649382
		0.085748	0.0964111	0.0973235	0.0613071	0.000335028	-0.0155054	-0.0354922	-0.100087	-0.115832	-0.126193	-0.0887985	-0.08598	-0.0875145	-0.0713503	-0.0511602	-0.00895127	-0.00366977	-0.00773013	-0.0740741	-0.0162971	-0.00816438	-0.00267295	0.0170591	0.0392535	-0.0195274	0.0780151	0.112293	0.131757	0.121497	0.0780007	0.108523	0.116616	0.114676	0.15	0.0931844	0.0601407	0.0832895	0.0610333	0.11691	0.0893642	0.129862	0.213693	0.288114	0.283208	0.263432	0.238624	0.244058	0.290954
		-0.0134923	-0.00191105	0.0399712	0.0630715	-0.0320075	0.0151313	-0.0126078	0.00773318	0.0186631	-0.0311041	-0.0621494	-0.0201669	-0.0314372	-0.0552389	-0.0696542	-0.00960973	0.0328386	-0.0060462	0.0218274	0.0137462	-0.00414077	0.0523013	0.0470446	0.0733396	0.051098	-0.00860152	-0.0172781	-0.0409847	-0.0116232	-0.00871254	0.00212824	-0.0233538	-0.074823	-0.0374774	-0.0478481	-0.000250195	0.028102	0.0710353	0.0431155	0.0275649	0.020516	0.0700621	0.135925	0.115253	0.153663	0.134909	0.224598	0.208034
		-0.0439183	-0.0386239	-0.0632478	-0.0720122	-0.0663359	-0.0612188	-0.0536133	-0.0295396	-0.0352007	-0.031278	-0.016768	-0.0129401	-0.0139107	0.0011697	0.00451517	0.00537822	0.0329793	0.019829	0.0382712	0.0304236	0.0820416	0.054114	0.0565218	0.0598716	0.0486414	0.0404005	0.0348114	0.00210259	0.0131082	0.0144283	0.036869	0.0601002	0.0534536	0.0911107	0.0778216	0.0525311	0.0634064	0.0353044	0.00235818	-0.00953277	0.0140492	-0.00487965	-0.00361323	0.0266535	0.0129412	0.00975803	0.0695603	0.0605036
		0.0277478	0.0290987	0.00546542	0.0381873	0.046801	-0.0107857	0.0339043	0.0484399	0.0786371	-0.00343358	-0.00449422	-0.00981338	-0.0226918	-0.0652726	-0.0959549	-0.0734511	-0.0204936	-0.0187269	-0.0110143	-0.0452907	-0.0355369	-0.0337811	0.0328265	0.0324449	0.0214227	0.00253363	0.0202331	0.033772	-0.0171891	0.0164156	-0.00152501	0.0108397	0.017907	0.0115508	0.0333909	0.00866195	-0.019097	0.00642572	0.0270607	0.0118922	-0.0438747	0.00549561	0.0547297	0.0528673	0.10807	0.0510928	0.124154	0.198447
		-0.00995273	-0.0275586	-0.0138559	0.0451975	0.0142461	0.00375671	0.0142319	-0.0181299	0.0179898	0.0169869	0.0156179	-0.0176609	0.00239473	-0.000972694	-0.0593542	-0.0536595	-0.0260751	0.0211797	0.0584571	-0.0346154	0.0205179	-0.0380713	0.0108093	-0.0104243	1.46039e-05	0.0258134	0.00833843	0.00252629	0.0196506	0.0126017	0.0333784	0.0185438	-0.0280827	-0.0091225	-0.0205731	0.00977904	0.00434238	-0.010839	-0.0235118	0.0201508	0.0193182	-0.00223306	0.021571	0.0563236	0.0631903	0.0675794	0.0507602	0.0625431
y321 aSPa cells	ReaChR negative (negative control)	0.0682691	0.0144508	0.0202393	0.0638502	0.0394793	0.0461375	0.0414886	0.0294471	0.0404189	0.0285347	0.0352383	-0.00196139	-0.0177361	0.00645868	-0.00183752	0.0169363	-0.0298824	-0.0186101	-0.0268601	-0.0226716	-0.0154007	-0.0280863	0.0118332	0.00145016	0.0116457	-0.0734534	-0.0649329	-0.083333	-0.0559975	-0.0351147	-0.0712626	-0.0412204	-0.0365896	-0.036278	-0.041388	-0.0270831	-0.00200466	-0.0219315	-0.0885299	-0.0282105	8.16198e-05	-0.0043859	-0.0523335	-0.0846389	-0.0204092	-0.02728	0.0168847	-0.0267691
		0.0534464	0.0504412	0.0502252	0.0328544	-0.00839109	0.0178369	0.0154964	0.0174405	-0.00687573	0.00569526	0.0536507	0.0423668	0.00957784	-0.00835875	0.00950977	-0.00393477	-0.0313576	-0.0317939	0.0231725	0.0102451	-0.00485347	-0.00991	-0.0558247	-0.00999194	-0.0272193	-0.0054037	-0.0234173	-0.0374573	-0.0643941	-0.0627753	-0.0635358	-0.0709703	-0.073531	-0.063586	-0.0387841	-0.0669044	-0.0329865	-0.151162	-0.106528	-0.0552602	-0.0465545	-0.0808083	-0.0660406	-0.0597896	-0.0558718	-0.0471704	-0.0464365	-0.0491141
		0.0534929	0.0729181	0.0486786	0.0269799	-0.00950631	0.0313796	0.0922952	0.0290795	-0.0500922	-0.0675889	-0.0412634	0.0257373	0.0289566	0.0231131	0.00114802	-0.00421924	0.102561	0.00413003	0.0101493	-0.0681148	0.0150175	-0.0865133	-0.0986112	-0.0404986	-0.0374618	0.0452729	-0.0334987	-0.026376	-0.000610532	-0.0465544	-0.0764408	-0.0558254	-0.00272859	0.0282322	-0.0267594	-0.0240066	-0.0243669	0.00567075	0.0111268	-0.0436307	-0.0858497	-0.0283362	-0.0621066	-0.0321241	-0.0681378	-0.0254592	-0.0939546	-0.0258189
		0.0108995	0.00372368	0.0269142	-0.03089	0.0136843	0.0469334	-0.0433475	0.0318741	-0.0153613	0.00327576	0.00674212	-0.0201975	0.039526	0.146849	-0.0363753	-0.0210633	-0.0282632	-0.011152	-0.0211498	0.00358421	-0.0194697	-0.0134651	-0.0435354	0.00158344	-0.0182924	0.0438222	-0.0334355	-0.00742024	0.0130003	-0.028994	0.00787688	-0.00189163	0.0283913	-0.00855517	0.0706	0.0142911	0.0384327	-0.0783123	-0.0892151	-0.138586	-0.150235	-0.101628	-0.0894718	-0.0446622	-0.0737033	-0.0754015	-0.0400933	-0.0483711
		0.0338686	-0.00628287	0.0026951	-0.00819019	0.0261574	-0.0325412	-0.00127605	-0.025142	-0.014381	0.00882925	0.0010961	0.0654146	0.0304924	-0.00452652	-0.0327692	-0.0249626	-0.025591	-0.0465637	-0.0786017	0.00608296	0.0392026	0.00637969	0.0465075	-0.0380985	-0.000922191	0.0456723	0.0398147	0.0124288	-0.0167347	-0.00805853	-0.051807	-0.0441299	0.050139	0.00776848	-0.0250946	0.0102015	0.00380018	-0.0402319	-0.0805337	-0.0753613	-0.181707	0.0275931	-0.100718	-0.0903384	-0.0446389	-0.0302916	-0.1147	-0.0759997
		0.0390338	0.041794	0.0284843	-0.0305084	0.0162529	-0.0258117	-0.0153128	-0.0164825	0.0243125	0.0140438	0.0623371	0.0335016	0.0377478	0.0357533	-0.00849026	0.0123739	0.0188717	-0.00577869	-0.0463345	0.0441692	-0.0612848	-0.0036294	0.0396305	-0.0200157	0.0250682	-0.008971	-0.0503075	-0.0484007	-0.0589983	-0.073048	-0.0273136	-0.0556622	-0.149462	-0.108901	-0.117206	-0.123841	-0.0787185	-0.112541	-0.138806	-0.115612	-0.0396327	-0.0333509	-0.0287843	-0.0270106	-0.0172376	-0.0668656	-0.0361163	0.0516681
		-0.0106094	0.0137216	-0.111831	-0.0273959	-0.000206483	-0.0394484	0.0574495	0.0838225	-0.0243579	-0.0509688	-0.0312004	0.038146	0.0712635	0.00507057	0.00569172	0.0345422	-0.0128267	-0.00622753	-0.0485222	-0.111618	0.0160065	-0.0177066	0.0968417	0.0948805	0.0311477	-0.031885	-0.00597971	0.0525198	-0.0113399	-0.0589802	-0.094293	-0.00355393	-0.0028795	-0.0109529	-0.110275	-0.14855	-0.102325	-0.112228	-0.0314732	-0.0258215	-0.0243935	-0.127526	-0.150533	-0.118401	-0.0775485	-0.0532643	-0.0792871	-0.149229
		-0.0204987	0.0267995	0.0107679	0.0107577	-0.0251481	-0.0259407	0.0279647	0.102316	0.109178	0.010991	-0.0273822	0.0210657	0.0211854	-0.0291324	0.00817228	-0.0904721	-0.0391708	-0.0675698	-0.0260014	-0.0251092	0.135494	0.0242092	0.0325838	0.0393548	0.0403746	-0.0225603	-0.0389818	0.000871164	-0.0533001	-0.130819	-0.0729695	-0.0151631	-0.0877249	-0.140479	-0.100711	-0.0269069	-0.0990788	-0.0651312	-0.0250165	-0.0811516	-0.05771	-0.126842	-0.108027	-0.0202325	-0.0340563	-0.116587	-0.151151	-0.118318
		-0.0297899	0.0769156	-0.0750856	-0.0447016	-0.0790911	-0.0455714	-0.00569523	0.0364955	0.0716514	-0.0263634	-0.0113211	0.0397233	-0.0138708	-0.0421229	-0.0462393	-0.125196	-0.0761266	-0.013839	-0.0256001	0.0330217	0.107606	-0.00147221	0.0650958	0.0817742	-0.00146172	-0.013059	0.0763626	0.0516844	0.0697932	-0.0335157	-0.0331586	0.0123075	-0.0625616	-0.047206	-0.00871116	-0.0789276	-0.060223	-0.0763343	-0.0795496	-0.00771905	-0.0287154	-0.0479443	-0.068248	-0.138862	-0.0998306	-0.0692993	-0.0970113	-0.159739
		0.00854942	0.0604783	0.0278362	0.033812	0.0301231	-0.0226686	0.00912664	-0.00965316	-0.0189384	0.0458779	0.0212117	0.0689858	0.0604832	0.0197859	-0.0123728	0.0205967	-0.000737434	-0.0360939	-0.0229986	-0.0205247	-0.0823899	-0.0345428	0.0299793	-0.0411295	0.0442251	0.0370448	-0.0369572	-0.0397105	-0.0606509	-0.0787475	-0.061397	-0.0462877	-0.0522811	-0.0586697	-0.0420882	0.023144	0.0133226	-0.0551322	-0.0252172	0.0041285	-0.0960036	0.0205248	-0.0433892	-0.0238409	-0.0841061	-0.0412048	-0.051153	-0.0794123
		0.0428549	0.0305664	-0.0618768	0.0034923	0.0574621	0.0901095	0.0643423	0.0791115	0.0358388	-0.00907148	-0.00544859	0.0180268	0.00517228	-0.0552975	-0.0167886	0.0428963	-0.00351351	-0.0189697	0.00871047	-0.0140755	-0.0292878	0.030024	-0.0144787	-0.0688312	-0.0369221	-0.0361706	-0.0567698	-0.040472	0.000584122	-0.0412179	-0.0385534	-0.00844136	-0.0133009	-0.0152966	-0.119438	-0.110532	-0.0630189	-0.100232	-0.0184121	-0.0223132	-0.0351466	-0.11907	-0.0788419	-0.118054	-0.0900162	-0.0743229	-0.127067	-0.089147
		0.0105778	0.00749309	0.0543099	0.0255441	0.0583065	0.0149005	-0.0134091	-0.0151137	-0.0114698	0.00867627	0.0076478	-0.0250143	-0.0150006	0.00303644	0.00935713	-4.12556e-05	-0.0516821	-0.0393517	-0.0597825	-0.000855042	-0.0127365	-0.00406575	-0.0480327	-0.00666447	0.0408931	0.00691924	0.0314033	0.0136189	-0.0143691	0.0249044	0.0179626	0.0117789	-0.0105165	0.0140912	0.0308856	0.00389733	0.0116075	-0.0149154	-0.0132116	-0.012082	-0.0226408	0.0183371	-0.00892312	-0.0273432	0.0203614	0.0386994	-0.0444397	0.0138725
		0.054077	0.0359514	-0.0129468	0.063626	-0.0274005	-0.0616136	-0.0163012	0.0422446	0.0963163	0.071816	0.0756473	0.037139	0.0254141	-0.00352078	-0.0394326	0.00465257	-0.0124289	-0.0353695	-0.020776	0.0228453	-0.0934391	-0.0536708	-0.0473638	0.0429867	-0.00419139	-0.0250586	-0.0633882	-0.0554922	-0.0368837	0.0365616	0.0211209	0.0324624	-0.0534382	-0.0773179	-0.0551936	-0.0783536	-0.0454202	0.00737426	-0.0225265	-0.0533161	-0.0486367	-0.0412767	-0.0287206	-0.067522	-0.0616939	-0.0076446	0.0135559	0.0617972
		0.0192063	0.0548718	0.0353098	-0.00428962	0.0130798	-0.107922	0.0305136	0.0807439	-0.0271662	-0.0260677	-0.025275	0.0285532	0.0411634	-0.0142589	0.0933854	-0.0113639	-0.0335753	-0.0901442	-0.0536342	-0.019139	0.0404389	-0.00858712	0.00812384	0.00780024	-0.0250898	0.00358098	-0.0240926	0.019557	0.0113139	-0.0170369	-0.0631802	-0.0138989	-0.0266924	0.0186997	0.0221669	0.0662354	0.104962	0.0389186	0.0265441	0.0273671	0.0685624	0.0632331	0.0312821	0.000113108	-0.00327878	0.0338693	-0.0472601	-0.0155072
		0.0461872	-0.002028	0.0594578	-0.015973	0.0232299	-0.0335807	-0.0334245	-0.0156818	-0.0591111	0.0273099	0.0484706	-0.0272528	-0.0188056	-0.0254492	0.0332229	0.00267158	0.0251276	0.00510993	-0.0818088	-0.0390169	0.00116631	0.0567693	0.00147658	0.0978986	0.0022653	-0.0222448	0.00537757	0.0272283	-0.0290707	-0.0595215	-0.0693852	-0.0765428	-0.0100349	-0.0216545	0.0389215	-0.0301526	0.0121648	-0.0412354	-0.028913	0.033826	-0.11752	0.0475283	-0.0152588	-0.0523043	-0.0469617	-0.0351077	-0.105213	-0.0475953
		-0.0301956	-0.0139821	-0.0273617	0.0497578	0.00778363	-0.010636	-0.00590223	-0.000355807	-0.00724044	0.00399018	0.00308182	0.00485897	0.0138183	0.0399877	0.0268064	0.0319073	0.0148149	-0.022025	0.00913456	-0.0280905	0.016545	-0.028436	0.0114459	0.00640117	0.0102071	0.00648261	0.00273394	-0.0375099	-0.0320168	-0.0160051	-0.0320944	-0.0315041	-0.0180464	0.00312432	-0.039106	-0.0205407	0.0196075	0.0311107	0.0110384	0.00394407	0.0103867	0.00328526	-0.0161186	0.00558314	0.0294731	0.0135753	-0.00313934	0.00019651
		-0.00657469	0.00792488	-0.00584024	0.00848588	0.00595535	-0.00719717	-0.0187129	-0.0119743	0.00272963	0.0653466	0.0234889	-0.0115379	-0.00111815	6.67198e-05	-0.00704532	0.0265056	0.0105423	3.80648e-05	0.0390077	-0.0124421	-0.0275885	0.0142067	-0.0127291	-0.0390481	-0.00222573	-0.0116874	0.0141039	-0.00691036	-0.0251531	-0.0106171	-0.0182618	-0.0424565	-0.0484319	-0.0316106	-0.0211425	-0.0378695	-0.0723965	-0.0148508	-0.0401825	-0.02717	-0.055124	-0.0588943	-0.0633902	-0.0614759	-0.0691371	-0.0382524	-0.0340877	-0.0451864
		0.0106272	-0.00156606	0.0122355	-0.033152	0.0259492	-0.00670375	-0.0570168	0.018645	0.0403198	0.0575229	-0.0135395	-0.0106104	0.0264689	0.0194595	0.0747166	0.048319	-0.0103794	-0.0179565	-0.0797088	-0.00899169	0.00917896	0.0444948	-0.0143248	0.0226152	0.0529583	-0.0177079	-0.0842302	-0.0596004	-0.041261	-0.00676158	0.000421065	-0.0627077	-0.041253	-0.0384373	-0.0240325	-0.00280171	-0.00250203	-0.104107	-0.122895	-0.0733171	-0.015275	-0.0693594	-0.105489	-0.045357	-0.0667466	-0.0196344	-0.0501318	-0.141729
		0.0373438	0.0112801	0.0275784	0.0827556	0.0536345	0.0540921	0.0427143	0.0157634	0.024715	0.0112055	-0.00580236	0.0265409	0.0101022	-0.00650497	-0.0261888	-0.0119712	0.0414958	-0.0609109	0.0117467	-0.028658	0.00815363	-0.0385958	-0.0212214	-0.0297502	-0.052462	-0.0560424	-0.0416735	-0.0361858	-0.0444141	0.00125958	-0.0241927	-0.0533135	0.0187282	0.0309516	0.0754998	0.0262128	-0.0118899	0.0277262	-0.0404636	-0.0150869	-0.0201074	-0.0149662	0.00442653	-0.0204808	-0.0489335	0.00837586	-0.0349252	-0.0290171
		-0.0178869	0.0648046	0.00787431	-0.0252893	0.0383231	-0.0204995	-0.0110091	0.000945754	0.0298479	0.0101624	0.00695512	0.00636831	0.0424279	0.0117722	-0.00601386	0.0156426	0.00915669	-0.0470944	0.00327589	-0.030606	-0.0188363	-0.0450011	-0.0192991	-0.0208844	0.0178315	0.0169003	-0.00794359	0.0369856	-0.0356415	-0.0132691	0.0176873	-0.0133504	-0.0158496	-0.000238242	0.0606377	0.0488478	-0.0041862	-0.0329935	-0.0749368	-0.0828279	-0.0521944	-0.0599807	-0.0232736	-0.0287159	-0.0671992	-0.0380506	-0.0493489	-0.0515369
		0.018309	-0.0182588	0.0313841	-0.01426	-0.00329331	0.00627255	0.00492493	0.00529927	0.00964979	0.0175344	0.0129026	0.0204379	0.0119101	-0.0248266	-0.0150422	0.0415851	-0.0387863	-0.029724	0.00778504	0.0125947	-0.0283266	-0.0399497	0.0438057	-0.025385	-0.0038608	-0.0286097	-0.000161687	0.0164119	0.0202012	-0.0105238	-0.0149218	-0.049892	-0.0389192	-0.00306968	-0.00146653	-0.0205048	0.0294228	0.0141209	-0.00191624	-4.68676e-05	-0.0127799	0.0110622	-0.0435135	-0.00168731	-0.0369305	-0.00922231	-0.0389783	-0.0286475
		0.057834	0.0786444	0.0467423	0.0284197	0.0733311	0.094583	-0.0304927	-0.0114547	0.0257218	-0.0167862	0.00507216	0.00405417	0.0625277	0.0726683	0.0269372	-0.00449439	0.0614953	0.00736324	0.0309356	-0.0276689	-0.0415138	-0.0669147	-0.0184526	-0.12661	-0.0885098	-0.0647963	-0.0431717	-0.0543402	-0.029571	-0.0515526	-0.0720405	-0.0315369	-0.0334251	-0.0456336	-0.0348964	-0.0662143	-0.0594679	-0.0902556	-0.0960058	-0.0839944	-0.100244	-0.0595713	-0.0631723	-0.112996	-0.0710227	-0.0461299	-0.0873733	-0.0456104
		-0.0132082	0.0161583	0.00615579	0.0344128	0.049536	-0.00877758	0.0340349	0.0269613	0.018329	0.0269735	0.0266007	0.0315876	-0.0256613	0.0171355	0.0227887	0.0170761	0.0237904	-0.0823432	0.00786271	-0.0184943	-0.035151	-0.0506182	-0.0263874	-0.0533151	0.0336461	-0.0289785	-0.0529911	-0.0376834	-0.00308951	0.0436494	-0.0101855	-0.0224618	-0.0366619	-0.0388924	-0.0945241	-0.0364699	-0.0177911	-0.0455595	-0.105067	-0.0701503	-0.0113132	-0.0788689	-0.0327914	-0.081466	-0.0620002	-0.0505173	-0.0994931	-0.0516405
		0.0309507	-0.00180269	0.0587476	0.0845849	0.0162931	0.0292347	0.020329	0.0397939	-0.0476607	-0.0050724	-0.0141673	0.0409153	0.0424301	0.00194229	-0.0191139	-0.0355057	-0.00940269	-0.0389677	-0.0265265	-0.0221292	0.0580986	-0.0061416	-0.0128263	0.00481021	-0.00168668	-0.0660912	-0.0332636	-0.0196304	-0.0373694	-0.0307726	-0.0555386	-0.0481174	0.024268	-0.020115	-0.0775989	-0.0313704	-0.0429221	-0.0517897	0.0243767	0.0146945	0.0186844	0.0657069	0.0194865	0.0285067	0.0262926	-0.0223513	-0.0112578	0.0493642
		0.0602749	0.026418	-0.00103178	-0.00702088	0.00117088	-0.00771123	-0.0214642	-0.0551245	-0.0196017	-0.019035	0.005056	-0.00351358	-0.0283537	-0.00257112	0.0163264	-0.0321909	0.0171312	-0.00144058	-0.00508281	-0.0366879	-0.0285839	-0.0441643	0.0349426	-0.00835126	0.00726809	0.020773	0.0270291	0.0520254	0.0343756	0.019138	-0.00916695	0.0198057	0.0010665	0.015034	-0.0218265	-0.0386477	0.015876	-0.00416952	-0.0254376	-0.0197688	-0.0225756	-0.0203268	-0.0250749	0.00137445	0.0121928	-0.0191691	-0.0432228	-0.00101626
		0.0108874	0.0375107	0.0251193	-0.00861305	0.0116355	0.0124948	0.0170023	0.0511842	0.00850935	0.000817882	0.000680563	-0.0108226	-0.0341879	-0.0420955	-0.0272057	-0.0155949	-0.0122956	-0.0196369	-0.0151196	-0.0356861	0.0157257	0.0453931	0.0185833	0.00110924	0.0225914	0.0271939	-0.00905267	-0.0201775	-0.0388934	-0.0170571	-0.0240032	-0.0297194	-0.0547208	-0.0191891	-0.0119053	-0.0391366	-0.0804914	-0.0261323	-0.00026271	0.02183	0.0338492	-0.0291473	-0.0226448	-0.0132107	-0.00377183	-0.0142038	-0.00148372	-0.0245288
		0.0317798	0.0349983	0.0412541	0.0392197	0.00933654	0.0495896	0.0571508	-0.0124834	0.00820408	0.0286716	0.0548973	0.0160346	0.00790934	0.0237169	-0.0187509	0.0147018	-0.0467476	-0.029873	0.00104788	-0.0571776	-0.0813161	-0.0487831	-0.00506428	0.048821	0.0397961	-0.0189959	-0.0647965	-0.0433138	-0.0482408	-0.0315863	-0.00313716	0.00871663	0.0485926	0.0352048	0.0709769	0.0721998	0.049234	0.0895406	0.0557521	0.0106386	-0.0149798	0.0857139	0.0501178	0.0508794	0.039256	0.0230019	0.0854622	0.097471
		0.0261941	-0.100767	-0.0543275	-0.0877035	-0.109885	-0.0763467	-0.0647053	-0.114665	0.0070717	0.0126361	-0.0246351	-0.000215239	-0.0715436	0.0191315	0.0363709	0.0488989	0.0451495	-0.115797	0.0220994	0.0546764	0.0572355	0.0485526	0.136553	0.092822	0.130823	0.0750105	0.0100667	-0.0377532	0.0407826	-0.0057305	-0.00390086	0.0571452	0.083496	0.0340218	0.00781715	-0.0654679	-0.107585	0.0417512	0.00970571	-0.118892	-0.127382	-0.152266	-0.057337	-0.0937498	-0.0132266	-0.0365903	-0.090038	-0.0952879
		-0.0369297	0.00858618	0.0102351	0.00541849	-0.00352596	0.0207636	0.0470719	0.00464201	0.00910642	0.0751821	0.0534549	0.0508893	0.0139196	0.0120896	0.0118353	0.0308611	-0.00891015	-0.0386685	-0.0193958	-0.0641125	-0.0817746	-0.0190531	-0.0264449	0.0218431	0.0269411	0.0176755	-0.0294382	-0.00274635	-0.0189415	-0.0705742	-0.0148387	-0.0591985	-0.028611	-0.022133	0.0339874	-0.00280055	-0.0238743	-0.055421	-0.017194	-0.0858492	-0.12878	-0.102381	-0.131617	-0.117696	-0.0896279	-0.0442881	-0.0442857	-0.070447
		0.0479377	0.0122449	0.0998369	0.0752364	0.0479631	0.0187669	-0.034252	-0.0268435	0.0074242	-0.00581331	-0.00635049	0.0202422	0.00902953	0.00705861	0.00248804	-0.0243917	-0.0423423	0.0247604	-0.0031089	-0.0394405	0.00354051	-0.0539776	-0.0182057	-0.0480828	-0.0114412	-0.037375	-0.000195794	-0.0198623	0.00393057	-0.00877675	0.00634999	0.0194152	0.0571969	0.0329834	0.0150845	-0.0255232	0.00048878	-0.0316173	-0.0821273	-0.0391189	-0.0327585	-0.0518554	-0.0600558	-0.100536	-0.0149076	-0.0978053	-0.0710478	-0.020806
		0.0248277	-0.0451441	-0.0243632	-0.020206	0.0400791	-0.0209344	0.00739366	0.0309042	0.0389337	0.0339105	0.01914	0.0553041	0.0219528	-4.13848e-05	-0.0479776	0.020503	-0.0167723	-0.0335967	0.00870989	0.0252849	-0.0427683	0.0139125	-0.0216245	0.00703076	-0.0314523	0.0229332	-0.013888	0.0070546	-0.0434854	-0.0156207	-0.0108609	0.0133977	-0.00652518	-0.0317167	-0.00612985	-0.0451317	-0.0431245	-0.00919049	-0.0131878	-0.0231683	-0.0305277	-0.00680068	-0.0295101	-0.0565705	0.0125693	-0.0331641	0.0353134	0.0167302
		0.0386584	0.0379238	0.00533257	0.0193002	0.000483826	0.0301193	-0.00903962	-0.0329112	-0.00798938	0.0305458	0.00751876	-0.00809168	-0.00906743	-0.00935865	0.0158441	-0.0195627	-0.0297484	-0.0571378	0.0279909	-0.00614987	-0.0258592	0.0390864	-0.00856184	0.025489	-0.0100917	-0.0152035	-0.0204938	-0.0190818	0.00303135	0.00702416	0.0163709	0.0132902	-0.0110378	0.00324943	0.00831313	0.0231109	0.0595339	0.0430336	-0.0461783	0.0145988	0.0094416	-0.0025371	-0.0198317	0.00284034	-0.0161222	0.000258621	0.0230811	0.015964
		-0.00552685	-0.0395035	0.0041635	0.00180763	0.00194451	-0.0257016	-0.00926547	0.0175562	-0.00385796	0.00600919	0.0125667	-0.0164919	-0.0301785	-0.0606353	0.000685731	-0.00743343	-0.00975767	-0.0209849	-0.0213944	-0.0163373	0.00253972	0.0297471	0.0496518	0.0367419	0.0115967	0.0311729	0.0139826	0.0259222	0.0222572	-0.00127675	-0.00835497	0.0192224	-0.0110107	0.0150479	-0.00494456	-0.0095243	0.00597341	-0.0434534	-0.0304287	-0.00540114	-0.0221325	-0.0142203	-0.00774665	0.016139	-0.00135169	0.0216319	-0.0308418	-0.0313881
		0.0329295	-0.0173774	0.00650671	-0.0254829	-0.0100694	-0.00233713	0.00422532	0.0583698	0.0021813	-0.0305675	0.0111834	0.0387117	-0.0231498	-0.00821531	0.0311003	-0.000702662	-0.0355478	-0.0232485	-0.0111211	0.0205362	0.0648929	0.0468651	-0.0437739	-0.0311192	0.0194645	0.0173434	-0.0383196	-0.0139696	-0.015617	-0.0236911	-0.0702346	-0.0525514	-0.0645068	-0.0435304	-0.0759433	-0.0107968	-0.0242706	-0.0500466	-0.100302	-0.0206069	-0.0919702	-0.0595837	-0.0621819	0.00768774	0.00116708	-0.069464	0.0439537	-0.013878
		0.0165584	0.00993001	0.028141	0.031277	0.0119777	0.036906	0.0299558	0.0229769	0.00730391	0.0186121	-0.0222217	-0.0157697	0.00177953	-0.0327446	-0.015129	-0.0129877	-0.0148202	-0.00457823	-0.0442728	-0.00791429	0.0244129	-0.0113181	0.0041295	-0.00615863	-0.0286847	-0.00196235	-0.00977222	0.00314037	-0.0173097	-0.00145719	0.00270373	-0.0115825	-0.0199854	-0.00840617	-0.0590253	-0.0192708	0.0110973	0.0142188	0.0137315	-0.0429965	-0.0348091	-0.0164006	-0.00618828	-0.0710557	-0.0244794	-0.025067	-0.0414121	-0.0186897
		0.0587994	0.083354	-0.00232383	0.0258978	0.00755461	0.0213132	0.00223647	0.000813366	0.0717533	0.0536492	0.0239841	0.0122311	0.0308688	0.0215347	-0.0240386	-0.0124451	-0.00818472	-0.0462796	0.0023331	-0.00266175	-0.0439334	0.0225833	-0.0633202	-0.0339367	-0.0344215	-0.00594756	-0.0167801	-0.0588869	-0.0335739	-0.0521724	-0.0713134	-0.0410178	-0.0467809	-0.0947392	-0.0717969	-0.0933379	-0.0598533	-0.0475122	-0.102576	-0.0531676	-0.0798087	-0.0706169	-0.00606264	-0.0380086	-0.0292618	0.00662723	-0.0383272	0.0055219
		0.0732901	0.087949	0.0817476	0.18028	0.0154942	0.0436859	0.0290083	0.0616522	0.0130926	-0.0270002	-0.0427964	-0.0870508	-0.048144	-0.0115942	0.0107848	-0.0785056	0.0266972	-0.061893	-0.0487779	0.0871588	0.0260343	-0.016829	0.0355689	-0.0631434	-0.0224669	-0.0446657	-0.0502762	-0.0308308	-0.0733997	-0.0650701	-0.0228161	-0.0779161	-0.0979278	-0.0541162	-0.0796606	-0.0222233	-0.0574253	-0.0944178	-0.108926	-0.0252013	-0.0436977	-0.1118	0.0153194	-0.0233073	0.0219153	-0.0825664	0.00656647	0.0293047
		0.0351772	0.00501484	0.00797752	0.0154094	0.00321037	0.003534	0.0218329	0.0348937	0.0139961	8.81263e-05	-0.00808054	0.0108827	0.0347144	-0.00392294	-0.00457089	-0.00879772	-0.017174	0.00372798	-0.0177548	-0.029254	-0.0120266	-0.00581548	-0.00268645	-0.00192235	0.0131486	-0.0147051	-0.0175067	-0.024882	-0.0187896	-0.0157187	-0.0113559	-0.0382544	-0.0478396	-0.0186339	-0.0246807	-0.0628818	-0.0375612	-0.00446381	-0.00654771	-0.0210444	-0.0456646	-0.0479501	-0.0300609	-0.0153792	-0.0290161	-0.0213185	-0.0304885	-0.0224282
		-0.0350973	-0.0802591	0.000950981	0.00915027	-0.0116181	-0.0358309	0.0544608	0.0214973	0.0181808	0.0188554	0.0556863	0.0676042	-0.000973818	-0.0568745	-0.0633321	-0.0155559	-0.0185905	-0.0124445	0.000903196	-0.0694134	-0.0628587	-0.0148833	0.0136989	-0.000468877	0.0644117	-0.0121675	0.028585	0.0451268	0.0419292	0.0493276	-0.00558699	-0.0265715	-0.0486667	-0.0318207	-0.03064	-0.0685918	-0.0371978	-0.0466999	-0.0123132	-0.0662659	-0.0811684	-0.0490229	-0.0818583	-0.0449595	0.00795402	-0.0339555	-0.0674435	-0.0554309
		0.0638375	0.0600917	-0.00475149	0.00917925	0.0310944	0.0269434	0.0333749	0.00684805	-0.00595994	0.00946983	0.018226	0.038275	-0.00461967	-0.0143639	-0.000100469	0.0213299	0.00833043	0.000937431	0.0327048	-0.00599076	-0.00724365	-0.023447	-0.0228504	-0.0329623	-0.0231486	0.00789031	-0.0422744	-0.0535908	-0.0621005	-0.0651288	-0.0350842	0.0145298	-0.0220547	-0.0119915	-0.00864566	-0.000176973	-0.0176952	-0.00102276	0.0159453	-0.00976965	-0.0527339	-0.0273372	-0.0181449	-0.0319023	0.034526	-0.0038424	-0.0542966	-0.0614971
		-0.0189622	0.0153815	0.0272075	-0.0482026	-0.108093	0.00714811	0.0406039	-0.0119004	0.0291458	0.0282816	0.0181605	0.0136693	0.0293225	-0.060202	0.0382332	-0.024156	-3.36577e-05	-0.0333899	-0.0671097	-0.000812167	0.0160158	0.0270788	-0.0176862	-0.0190382	-0.0134994	0.0942352	-0.0392766	0.0450156	0.0601613	-0.0272982	-0.0572545	-0.0398535	0.047388	0.0697012	-0.0455518	-0.0971933	-0.0659099	-0.074385	-0.0982571	-0.0627641	0.0133217	-0.0629361	-0.0683817	-0.0500609	-0.145629	0.00632012	-0.0728054	-0.0909489
		0.0255929	0.0171423	-0.0148283	-0.0272869	0.0288277	5.83438e-05	0.0176365	0.0279447	-0.00788002	-0.00553916	-0.0339167	-0.000728334	0.0159439	-0.0355692	0.0233864	0.0531012	0.00774485	0.0387453	-0.0128194	0.0267001	-0.0180361	-0.0101384	-0.045974	0.0312372	0.0210115	-0.0292407	-0.0504634	-0.0135447	-0.0248572	-0.00425031	0.0108776	0.0191915	-0.00571926	-0.0109916	-0.0305513	-0.014253	-0.0539216	0.00384807	-0.0955693	-0.0290297	-0.0986178	-0.031451	-0.0360149	-0.0255136	-0.0268183	-0.0233068	-0.0284018	-0.035814
		0.0461084	0.0171302	0.00115098	-0.015248	0.0242583	0.0143421	0.0171604	0.0269043	0.00120393	0.0214038	0.0242748	0.00426437	-0.00129808	0.0201254	0.0422727	0.0404122	-0.0125166	0.0233738	-0.00747976	-0.00329322	-0.012982	0.00312709	-0.016798	-0.0420362	-0.00477326	-0.0387441	-0.0368326	-0.0155155	-0.0735999	-0.0463954	-0.0237846	-0.01789	-0.00571352	-0.034779	-0.00496315	-0.00280246	-0.00719599	-0.00595582	0.018498	-0.0209546	-0.0594542	-0.0130189	-0.00127821	-0.0186248	-0.0267553	-0.000603535	-0.0305427	-0.0491932
		0.0119782	0.0583194	-0.0270324	0.000619958	-0.0736258	-0.0705767	-0.0248107	-0.0934631	-0.0360023	0.04361	0.038555	-0.0336032	-0.0311024	-0.0227442	-0.0263934	-0.0293467	-0.00389681	0.0238027	0.0732604	0.0971553	0.0308855	-0.00460934	0.0153465	-0.0211915	0.00855193	0.0480895	0.00652295	-0.00079984	0.025078	0.0174232	0.0486563	0.0696763	0.0719127	-0.0101373	-0.0359097	-0.0148791	-0.0192656	-0.0740929	0.0428935	0.00662107	-0.0624843	0.0471153	-0.0324068	0.0204713	-0.00257244	-0.0305434	-0.0806467	-0.0261898
		-0.0320855	-0.0494393	-0.0237143	-0.0080073	-0.0500908	-0.0602382	-0.0376035	-0.00257016	0.0101007	-0.0215799	-0.0030042	-0.0131472	-0.0255235	0.0281404	0.0181144	0.0398375	0.0491421	-0.0127686	0.0459143	0.0373668	0.0345841	0.0348375	0.0462248	0.0797786	-0.0215117	0.00959137	0.0228941	0.0204402	-0.0478325	-0.0678502	-0.0502349	-0.0035354	0.0184495	0.00639854	0.0731686	0.0796138	0.00540972	0.00504506	-0.00540155	0.0117721	0.00912488	0.0336664	0.111231	0.0214999	0.0246238	4.43151e-05	0.00224445	0.0462673
		-0.00852147	-0.0770766	0.0211517	0.0447227	0.00325963	0.0240727	0.0421613	0.0282747	-0.0130395	-0.00612967	-0.000430548	0.0699104	0.0267537	0.0158975	-0.00212237	-0.0408679	-0.0139821	-0.0575661	-0.0359817	-0.0210652	0.0543605	0.0352276	0.0544949	0.00810548	0.018957	-0.0304042	-0.0283286	-0.00667624	-0.0506057	-0.0545516	-0.035903	-0.0486397	-0.0448239	0.00425602	-0.00243646	-0.0254848	-0.00519457	0.00150952	-0.00824162	0.013761	-0.0244849	0.0546071	-0.0181177	-0.0369948	-0.0562889	-0.0480195	-0.0266646	-0.0401029
		-0.000931234	-0.0174942	-0.00368618	0.0331141	-0.0217833	-0.0119596	0.00637931	0.00385559	0.0455696	0.0216116	0.049017	0.0515055	0.0179594	0.046869	0.0385251	-0.0297363	-0.0441579	0.0132835	0.0476072	-0.0413356	0.0220662	-0.0118809	-0.00148871	-0.0358927	-0.00968943	0.00627227	-0.0728721	-0.052096	-0.049488	0.000856844	0.0105794	-0.0394987	0.00738293	0.053553	-0.00396681	-0.0272765	-0.0930891	0.0319674	-0.0503951	-0.0699519	-0.00577142	-0.0388534	0.0517068	-0.0116007	0.0449049	-0.0323002	-0.0109654	0.0593606
		0.0441763	-0.0172037	-0.0193033	0.00327642	0.00827193	-0.0573841	0.0199248	0.0730525	0.0809197	0.0639311	0.00465052	0.0408621	0.0458684	0.0298584	0.0384513	0.0265472	-0.0361049	-0.038551	-0.121798	-0.0162998	-0.00728891	-0.00016434	-0.0317503	-0.0452035	-0.039845	-0.0106363	0.00319405	0.0157731	-0.0137868	-0.0434375	-0.0347426	-0.0204715	-0.049335	-0.0645268	-0.0252049	-0.0539872	-0.0133694	-0.0138036	-0.0614656	-0.0550868	-0.0216702	-0.0242706	-0.0492999	-0.00492779	0.0274904	0.0176983	-0.00182724	0.0345568
		0.0413586	0.0211704	0.0106635	0.0562596	-0.00381518	0.0187418	0.0277358	-0.0154332	-0.0200854	-0.00352785	-0.00646085	-0.0237706	0.00308872	-0.000379152	0.000763165	0.00625999	-0.00625204	-0.0423087	0.0156722	0.0197107	-0.0208418	0.0167414	-0.0173651	0.00393412	-0.0604614	-0.0147411	-0.0087444	-0.0358839	0.00305867	0.034912	-0.00223652	-0.0235311	-0.0121016	-0.0215973	-0.0320962	0.0133523	0.0311469	-0.0260436	-0.0567222	-0.0436506	-0.0125163	0.0208101	-0.0241928	-0.0455839	-0.0265369	-0.0445023	0.0142795	-0.0189034
		0.0646669	0.0593939	0.0319026	0.0163825	0.0259276	-0.020982	-0.0144939	0.0146439	-0.0249252	-0.0294518	-0.0226491	-0.027951	-0.0163325	-0.000151227	0.0108539	0.0042627	0.0225823	-0.0149994	0.0280266	-0.0263652	-0.0325176	0.0218884	-0.00858128	0.0147661	-0.05514	-0.00448595	-0.0174118	0.00293756	0.000409943	-0.00220687	-0.0197182	-0.0208459	0.015124	0.0320004	0.0173721	0.00193641	0.0664661	0.0485693	0.0152013	0.0569715	0.0186213	0.00782657	0.00367196	-0.0403787	-0.0110297	-0.0443467	-0.0678144	-0.0459989
		0.0791407	0.0949781	0.0724744	0.0190569	-0.0297993	-0.020405	0.0260789	0.076385	0.0880981	0.0536522	0.0121572	0.0212722	0.00668474	0.00766257	0.00562898	0.0311512	-0.0335328	-0.0484683	-0.0124164	-0.0556205	-0.0463575	0.00933261	0.000929588	-0.0221184	-0.0373001	-0.0163749	-0.0348954	-0.0546875	-0.0885773	-0.10413	-0.114688	-0.0748558	-0.0726201	-0.0259056	-0.052366	-0.0358402	-0.0676893	-0.0776401	-0.04627	-0.032384	-0.0430662	-0.00570809	0.0186826	0.014315	0.0538785	0.068463	0.0168794	0.0202342
		0.0286288	0.0217881	0.0120525	-0.052215	0.0503075	0.0894633	0.015751	0.0123851	0.00250336	0.0125814	0.0252446	0.0312078	0.0384803	0.016851	0.0314692	0.0332579	-0.0565291	-0.0563985	-0.0223716	-0.0626879	-0.0186552	-0.015539	0.0249051	-0.0143621	-0.0349717	-0.0292107	-0.0329995	-0.0260009	-0.00517187	-0.0197638	-0.0160717	-0.0670823	0.0176363	-0.00611012	-0.0694223	-0.0339497	-0.0325002	-0.0700885	-0.0427728	0.00329663	-0.013495	-0.0382488	-0.00520497	-0.0298653	-0.0631113	-0.0151291	0.0324123	-0.0198694
		0.0589109	0.062092	0.0871245	0.0314109	0.0437498	-0.00667945	0.0375461	0.0423814	0.0574321	0.0366722	-0.0372886	-0.0224669	0.0319377	0.0458512	0.0545663	0.00371421	-0.0156334	-0.0242547	-0.00769558	-0.0251083	-0.00360239	-0.0904632	-0.0567615	-0.0042805	-0.0238304	-0.0587578	-0.0679461	-0.0639341	-0.0408687	-0.0438178	-0.0527964	-0.0222537	-0.0411274	-0.0714725	-0.0360302	-0.0498501	-0.00925628	-0.0239484	0.000370392	0.0296097	0.0625686	0.0029045	0.0250042	-0.043827	0.0280793	0.0135321	-0.00281924	0.00698415
		-0.00835453	0.00943183	0.00489229	0.0226081	0.0180071	0.0345345	0.0230015	0.00952061	-0.00263295	-0.00418618	-0.0191257	0.00208499	0.0434165	0.0228282	0.0228566	0.0196338	0.0309398	0.0361377	0.00452595	-0.000268341	-0.0241755	-0.0273653	-0.0276214	-0.00301097	-0.0222083	-0.0506678	-0.0313926	-0.0227398	-0.0419536	-0.0187165	-0.0206616	-0.0161316	-0.0208509	-0.0134371	0.0233891	0.00942453	0.0327761	-0.00343007	-0.00575776	0.0328284	0.0162784	0.0202846	0.0351351	0.0438806	0.0497157	0.0306838	0.0278028	0.0108599
		0.0462548	0.0785655	0.0684362	0.026856	0.00772282	0.00123514	0.0308632	0.0688763	0.0500254	-0.00230967	-0.0131864	0.012167	0.0656311	0.0102893	0.0224046	0.0437683	-0.000176992	-0.0301125	-0.0128892	-0.0735813	-0.0250763	-0.0330383	-0.0154684	-0.0642842	-0.0810414	-0.0697642	-0.0446757	-0.0323358	-0.0197121	-0.0154433	-0.0413764	-0.0647856	-0.0869228	-0.0851603	-0.0740014	-0.0769917	-0.0625325	-0.0387757	-0.066275	-0.0629423	-0.0737416	-0.0547527	-0.0592891	-0.0157442	-0.0136092	-0.0520368	-0.0416817	-0.00778914
		0.0609769	0.10595	0.110616	-0.0689353	0.0169618	-0.00217187	3.20743e-05	0.0300486	0.0717864	0.101284	0.0259427	0.0221134	-0.0342337	-0.02263	-0.0160071	-0.0323402	0.0159927	0.0375544	-0.0440783	0.0048936	0.0422449	0.0133246	-0.081464	-0.0866184	-0.103412	-0.0356462	-0.0597992	-0.0282051	-0.0304778	-0.0137024	0.0102553	-0.023442	-0.0137757	-0.0166571	-0.0183532	-0.0580802	-0.0346745	-0.0191542	0.0153002	-0.014043	-0.0907416	-0.0340015	-0.0974844	0.00129497	-0.0645144	-0.0605789	-0.0498317	-0.0920099
		-0.0961348	0.0109113	0.0585314	-0.0458712	0.0635507	0.114921	0.0817733	0.024823	0.0351824	0.0300035	0.030751	0.0720808	-0.0111395	0.0178185	-0.0168655	-0.0212223	0.00374471	-0.030792	-0.0162379	-0.00382711	-0.0509519	-0.0370272	-0.0355732	0.0258299	-0.056601	-0.0649998	-0.0622038	0.00319443	-0.0315077	0.00783926	0.0209375	-0.0481596	-0.0143272	-0.0288655	0.0241986	0.000922213	0.000865579	-0.0106173	-0.0237842	0.0453259	0.102812	0.0143356	-0.075785	-0.0964905	-0.0389186	-0.0406105	0.00638982	-0.0320405
		-0.000103409	0.0434215	0.0364241	0.0398686	0.0242043	0.0228872	-0.0136338	0.0144979	0.0525171	0.00968404	-0.0420722	0.0178636	0.0721	-0.00516775	-0.0209123	-0.0466085	-0.0339054	0.0124322	-0.04238	0.0317854	-0.00700072	-0.0599004	0.024957	-0.00945362	0.0321352	-0.0409284	0.00254588	-0.0261247	-0.0663126	-0.0228199	-0.00186301	-0.0422122	-0.00749508	-0.0209836	-0.0730228	-0.0411786	-0.036729	-0.0107345	0.119409	0.164574	-0.00219465	0.0503523	0.0282076	-0.00341175	0.0454607	0.148114	0.0434784	-0.0334972
		0.0335816	0.0172258	0.0245585	0.0495393	0.0373187	0.0026598	-0.00594286	0.00982859	0.0238539	-0.0209566	-0.0282297	0.0211726	0.00851378	0.0065909	-0.0159302	-0.0194798	0.00361454	0.00608291	-0.00598744	0.000437028	-0.0349098	-0.0372726	0.0179065	0.00217518	0.00280239	-0.028176	-0.0135511	-0.0162055	-0.0139604	-0.0272599	-0.0207971	-0.0127005	-0.0149386	-0.00607089	-0.0390127	-0.0537715	-0.0620306	-0.0337714	-0.0397268	-0.0794589	-0.066456	-0.044492	-0.0371978	-0.0415311	-0.0676348	-0.0540306	-0.0338358	-0.047011
		-0.0759972	-0.0237188	-0.0519083	-0.0502743	-0.071659	-0.020148	0.000673917	0.0330681	0.01959	-0.00383661	0.0286964	0.067414	0.0499666	0.0173003	0.00991825	0.0435599	0.0140035	0.00497416	-0.0118674	-0.0158471	-0.00445409	-0.0122821	-0.0607577	0.0336194	0.0271018	-0.0322805	0.00398618	0.0319479	0.00667001	0.0425407	0.0275641	-0.0222199	0.00377226	0.0372342	0.00944992	0.0608741	-0.0137209	0.0222538	0.00261114	-0.0463038	-0.0838113	-0.0507959	-0.0781288	-0.026768	0.0161758	0.0223304	-0.0104794	0.0184372
		0.0467762	0.0700085	0.10508	0.120016	0.105068	0.00311641	-0.0290521	0.0132606	-0.013407	0.021691	0.0860367	-0.00251656	0.0542902	0.0148162	-0.0641137	0.0231315	0.0186889	-0.0178893	-0.0917199	0.00445459	-0.0272057	-0.0071403	-0.044076	-0.0398806	-0.0451734	-0.0894721	-0.0804801	-0.0871843	-0.0623517	0.015228	0.00042135	-0.0409077	-0.0560988	-0.0733354	-0.0766229	-0.0466593	-0.0276407	-0.0289922	-0.0361488	-0.0814149	-0.0212486	0.0300304	0.0472987	0.00786645	0.0127524	0.0131569	0.0220935	0.0803175
		0.0544007	0.0228548	0.0167671	0.0493491	0.00855651	-0.0234354	-0.0203026	-0.0283511	-0.00964013	-0.0021606	0.0144763	0.0131057	-0.0154126	0.0150442	0.0301763	-0.0115705	-0.00394715	0.0132948	-0.00660269	-0.0223339	-0.030155	-0.0441442	-0.0187603	-0.00840932	-0.0159626	0.0305063	0.00944156	-0.00613026	-0.0107907	0.000135776	0.0179011	-0.0189118	-0.0307272	-0.00063188	-0.0402269	0.013862	-0.0381419	-0.031039	0.0026683	0.016737	-0.00309164	-0.0137495	0.0146145	0.0115894	0.0261428	-0.0382584	-0.0306231	0.00765756
		0.0240543	0.0281584	0.0631831	-0.031829	0.0449485	0.0659954	0.0378741	0.0235602	0.0520942	-0.0123273	0.0347621	0.0150195	-0.00444681	0.00996223	-0.00448751	-0.0221642	-0.0354119	-0.0512054	0.0933611	0.0539269	-0.0399204	0.00864108	-0.039231	-0.062919	-0.0390556	-0.0511353	-0.0745604	-0.0730841	-0.0297352	0.0159721	-0.048917	-0.0468952	-0.069334	-0.0665926	-0.0600981	-0.0331673	-0.0156924	-0.0190119	-0.0462323	-0.041335	-0.0231233	-0.0134079	-0.0556265	0.0174279	-0.0983083	-0.0834138	-0.101225	-0.133214
		0.0544842	0.0501237	0.0780661	0.00664286	0.00969697	0.0171914	0.0574127	0.0804606	0.0285918	0.0165849	-0.0188323	-0.0291509	-0.00746853	-0.00706847	-0.0118606	-0.0353577	0.000447499	-0.00433044	-0.032828	-0.0598149	-0.0244816	-0.0412037	-0.0706077	-0.0366175	-0.0396729	-0.036732	0.0105544	0.0327364	0.0283498	-0.0153161	-0.0189283	-0.0313507	-0.0502052	-0.0169104	0.0354673	-7.10955e-05	-0.0030162	0.0532581	-0.0322356	0.0361643	0.0289612	0.0452642	-0.0124523	-0.0184549	-0.00213458	-0.0458248	-0.0276695	-0.047719
		-0.0807471	-0.0638984	-0.0997592	-0.0678916	-0.0282733	-0.0791556	-0.0197576	-0.0345665	-0.0216696	0.00448825	-0.00133527	0.0403413	0.00714326	0.00244147	-0.0257384	-0.0129938	-0.0419098	-0.0297064	0.0182778	-0.0261333	0.0573208	0.0400528	0.0852379	0.0745834	0.0678002	0.0873385	0.0232354	0.01597	0.0662841	0.0430205	0.0174949	0.0411923	0.0446425	0.0110378	0.00951152	-0.0173786	0.0126451	0.0186218	0.0176919	-0.00796863	0.0166333	0.019615	-0.0036503	0.0155559	0.0294979	0.0186516	-0.0230088	-0.0541279
		-0.0229988	0.00906513	0.00379229	0.0108602	0.0232714	0.0148213	0.0501692	0.0253206	0.0388112	0.0245979	0.0396186	0.0250794	0.0249794	-0.00141944	0.0104591	0.0074208	0.0118836	0.0166477	-0.0183897	-0.0228192	-0.0293974	-0.0409079	-0.0516997	-0.0377699	-0.0210809	-0.0162436	-0.0337099	-0.0433752	0.00390666	-0.000892834	-0.010766	-0.0143821	0.0111762	-0.00722026	-0.00476232	-0.008019	-0.0246824	-0.0120775	-0.0252951	-0.0121928	-0.00686704	-0.0258229	-0.0602447	-0.0139172	-0.0492705	-0.0541636	-0.0636373	-0.0357308
		0.229239	0.129233	0.0774149	0.121489	0.0810477	0.0660162	0.00166177	0.0245677	0.0419535	0.0414456	-0.00815568	-0.00902997	-3.61141e-06	-0.0329226	-0.0200533	-0.0359797	-0.0393438	-0.0591016	-0.0373715	-0.0404052	-0.0411605	-0.0889516	-0.0207992	-0.0575992	-0.0484166	-0.0314945	-0.0580141	-0.0870697	-0.0568034	-0.0413936	-0.0353131	-0.0651329	-0.10691	-0.0674058	-0.0613668	-0.0256458	-0.0891804	-0.0465656	-0.0337344	-0.074838	-0.119881	-0.071754	-0.10728	-0.123411	-0.115311	-0.133233	-0.125465	-0.103788
		0.016918	0.0110111	-0.0740685	0.0654745	-0.0303411	0.0640339	0.0430315	0.0683658	0.0491791	0.0116635	-0.0287712	0.0323639	0.0421796	0.0477321	-0.0327575	-0.0422975	0.0406335	0.00585019	-0.0771607	-0.028764	-0.0645372	0.0377418	-0.00572311	0.0140038	-0.0462726	-0.0408083	-0.000655081	-0.0163598	-0.0424364	-0.0192296	-0.026261	-0.0680313	-0.0701751	-0.0554483	-0.0852567	-0.119237	-0.0456729	-0.136373	-0.119458	-0.113824	0.0148876	-0.0393911	-0.0296804	-0.0740522	-0.0528404	-0.0140462	0.011612	0.000467548
		-0.0136744	0.0788879	0.0242035	-0.000812081	0.0301794	-0.028153	0.0207308	-0.0347592	-0.0296475	0.0306466	-0.0132164	-0.0204216	0.00185583	0.0404863	0.00136222	0.0269609	-0.0103915	0.0587284	0.00290837	-0.134712	-0.0130583	-0.0391188	0.0442134	0.0155648	0.023885	-0.00375802	0.0196246	-0.0670875	-0.0336648	0.0222367	0.0212656	-0.0159258	-0.058976	-0.0693853	-0.00321168	0.0023157	-0.053895	-0.00961868	0.016157	0.0400174	-0.0772282	0.0455106	0.00887937	0.026342	0.0665643	0.0435693	0.0906979	0.0805129
		0.024669	0.00695455	-0.00126921	-0.0112804	-0.0212685	-0.0249922	0.0200851	0.0183381	-0.0489023	0.00246033	0.0378956	0.00516933	-0.0523902	-0.0617798	-0.00864813	0.0194597	-0.0211061	0.00515345	0.0323284	0.0136758	0.00193784	-0.0288518	-0.00431073	0.0365154	0.00338829	0.00566498	0.00531169	0.0329762	0.004565	0.00825064	-0.0139621	-0.0416393	-0.0323362	-0.0366096	-0.0801832	-0.101424	-0.0765525	-0.030164	-0.00955425	0.0458025	-0.0153956	-0.0303388	-0.00964704	0.00245217	-0.0509726	-0.0293707	-0.0528083	-0.0543236
		0.158659	0.11295	0.114359	0.130858	0.14441	0.0803547	0.0517192	0.0239375	0.00377893	0.00126549	0.00175772	0.00652967	-0.0170361	-0.020482	-0.0204418	-0.0274913	-0.0292557	-0.0780891	-0.0658084	-0.0264079	-0.0646025	-0.0764116	-0.0500401	-0.0354536	-0.0592359	-0.0505536	-0.0759666	-0.0564877	-0.0495891	-0.0272262	-0.0460254	-0.0210522	-0.0203627	-0.0667042	-0.0806413	-0.0794276	-0.073057	-0.05646	-0.0604971	-0.0574865	-0.0135024	-0.0459476	-0.0500921	-0.0457028	-0.0620213	-0.022518	-0.0168207	-0.0459171
		0.0319	0.0259621	-0.0133231	0.0229134	0.0417732	0.0306361	-0.000378476	0.0219787	0.0153983	0.010323	0.00307791	-0.016454	0.0131698	0.0458685	0.0399826	0.00851189	0.0203813	-0.0215773	-0.00751831	-0.0234689	0.00980754	-0.0185391	-0.043733	-0.0209039	-0.012089	-0.053397	-0.0454741	-0.0127775	-0.0274894	-0.0245609	-0.04342	-0.0552803	-0.0419031	-0.0411248	-0.0593191	-0.0697294	0.00112658	-0.0390652	-0.0245276	-0.048813	-0.0325699	-0.0571186	-0.0636549	-0.0257153	-0.0270464	-0.0303327	-0.0565252	-0.0576475
		0.14065	0.0533914	0.136036	0.0176714	-0.00729458	-0.0361844	0.0148646	0.0303153	0.0367783	-0.00980621	-0.0175123	-0.0048149	-0.0152488	-0.0296946	-0.0300995	-0.00338213	0.0354506	0.00198834	-0.0414456	-0.0167431	0.049286	-0.0346703	-0.0439044	-0.00859056	-0.0877018	-0.0165417	-0.0123218	-0.0221805	-0.014473	-0.0638219	-0.0580348	-0.0499382	-0.067177	-0.019737	-0.0780559	-0.0559849	-0.0648495	-0.070505	-0.0237773	-0.0109892	-0.0613401	-0.0337415	-0.046729	-0.0403386	-0.0442394	-0.0502993	-0.0791329	-0.0903859
		0.0423501	0.077341	0.0668791	0.0432685	0.0960837	0.0579291	-0.0243369	0.0139876	0.0499052	0.0635998	0.0273695	-0.020324	-0.00852017	-0.00825706	0.0427507	-0.0219607	0.00367551	0.0153403	-0.0138388	-0.0161726	0.00305973	-0.0286645	-0.0100598	-0.0650962	-0.0218426	-0.052084	-0.0629078	-0.106364	-0.0819942	-0.0611168	-0.0523215	-0.035349	-0.0310665	-0.120745	-0.116863	-0.0492778	-0.0260011	-0.0571201	-0.0744307	-0.0546664	-0.154281	-0.0716822	-0.0601592	1.41655e-06	0.00990793	0.0246706	0.0377364	-0.00139838
		-0.00960186	0.0196399	0.0104796	0.000708282	-0.00808067	0.0359401	-0.00376756	0.0201046	0.0197033	0.0259468	0.0215697	0.00510956	-0.0109045	0.010883	0.0117821	0.0217724	0.00209881	-0.00545042	0.035368	-0.0300637	0.00278415	-0.0223794	-0.0204098	-0.0268294	-0.0299193	-0.0132127	-0.0166472	-0.00232736	-0.0255417	-0.0187547	0.0201362	0.00969178	0.0478948	0.014075	-0.0187383	-0.00156252	-0.0338316	-0.0253838	0.0235757	0.00834127	0.00183723	0.00780379	-0.0212831	-0.0271933	-0.0280082	-0.041919	-0.0035403	-0.0414926
		-0.0434798	-0.00280314	0.0267414	-0.00340331	0.0566864	-0.0391988	0.0182019	0.0425656	0.0549392	0.0275146	0.0302377	0.0807934	0.00768395	0.0174113	-0.00543895	0.0326119	-0.0066208	-0.00767233	-0.02737	0.0453288	-0.0221123	-0.0163011	-0.00921898	-0.0319072	-0.0713009	-0.0375226	-0.0572587	-0.0164265	-0.00840171	-0.034279	-0.0374048	-0.0501702	-0.107984	-0.0408468	-0.0668134	-0.0777907	-0.0187035	-0.0368633	0.00110856	-0.0642332	0.0121736	0.000636271	-0.0374578	-0.00682849	-0.0763651	-0.0661611	-0.0234731	-0.0834196
		0.0259337	0.0192468	0.0368457	-0.0291168	0.0120146	0.0427406	0.0174788	0.0370194	0.00168743	0.00424825	0.0176637	0.070282	0.0812146	0.00582923	-0.0204169	-0.0179209	-0.0233067	-0.0666935	-0.00872988	-0.0455678	-0.000397273	0.0237426	0.00559196	-0.0410773	0.024284	-0.104153	0.000356172	-0.0178205	-0.0330309	-0.017948	0.015409	-0.0129761	0.000647298	-0.0561912	-0.0578115	-0.0885246	-0.0712608	-0.0726202	-0.0814419	-0.0626869	-0.0475231	-0.0381848	-0.0702939	-0.0754908	-0.0301429	-0.0479453	-0.0265644	-0.0406433
		0.13717	0.0752763	0.0776894	0.0603364	0.0376155	0.11211	0.0340295	-0.00997166	0.000825988	0.0276701	0.00717943	0.0247893	0.0493491	0.0315231	0.0229749	0.00937397	-0.0156994	-0.0551867	-0.070709	-0.0647294	-0.0461664	-0.0110418	-0.0982311	-0.0625817	-0.0366195	-0.0487788	0.00441784	-0.0374641	-0.0868338	-0.0683177	-0.0550585	-0.0694057	-0.0687423	-0.0603616	-0.0470494	-0.035337	0.0212353	-0.0436732	-0.0398554	-0.0456058	-0.0361681	-0.0694967	-0.118695	-0.121523	-0.104988	-0.121547	-0.04913	-0.0601405
		0.0205069	0.032779	0.0461003	-0.000322602	0.00840723	0.0145731	-0.00431954	0.084163	0.0397929	-0.0201905	0.0163167	-0.0119712	-0.00125846	-0.00858735	0.0608659	0.0443269	-0.0496218	-0.00593854	0.0016757	-0.083953	-0.082799	-0.0350201	-0.0249225	0.0110824	0.00158888	0.00585249	0.0136175	-0.0149813	-0.0494859	-0.00827697	0.0138447	-0.0067206	-0.0156406	0.00456931	-0.027423	-0.0201803	-0.0176382	0.0381763	0.0749769	0.0747415	0.039385	0.0266869	0.0670048	0.0540672	-0.00390362	0.0313661	0.0989297	0.0588457
		-0.02783	0.0102657	0.0389506	0.00498985	0.0424445	0.00922628	0.0360118	0.00648327	-0.0303299	-0.0255727	0.0416003	0.0454592	-0.0195941	-0.00843127	-0.0854281	-0.0385574	0.0276235	0.0618753	0.0163392	0.0203218	-0.0597177	0.0260505	0.0397202	-0.00458376	-0.0251755	-0.00790635	-0.0428929	-0.0388403	0.00741023	-0.0199125	-0.0499206	-0.0102029	-0.0214277	-0.0466769	-0.0177528	-0.0304462	-0.0747191	-0.0947824	-0.0239621	-0.00844789	0.0201899	0.0374781	-0.0204887	0.000645764	0.0262551	0.0383338	0.00902147	-0.0631901
		0.0931465	0.0478383	0.0737096	0.0271202	0.00765001	0.0925955	0.0668456	0.0230256	0.0407011	0.0402369	0.00142863	0.00548455	-0.0210197	0.0558984	0.000495005	-0.0448882	0.00679775	-0.00987355	-0.0146842	-0.0163622	-0.0205355	-0.0722157	-0.0748685	-0.0660833	-0.0749515	-0.0408787	-0.0582843	-0.0805316	-0.0115504	0.0237536	0.0112362	0.0132611	-0.0153942	-0.00813426	0.00951737	-0.0341849	0.000108873	0.0569676	0.015765	0.0859321	0.0484878	0.0506527	0.0398017	-0.0121683	0.0243382	0.00943468	-0.00276031	-0.0048377
		-0.0431307	-0.0333338	0.0084762	0.0302628	-0.010265	0.00930129	0.0288527	0.00842428	0.0121905	-0.0170652	-0.0160747	-0.00623831	0.0129404	-0.00183954	-0.0112573	0.00308711	0.0188209	0.0126432	0.0123289	0.00398171	-0.0176032	-0.000935139	0.00674771	-0.00500661	-0.0290425	0.0412328	-0.00697728	-0.00470814	0.00562925	-0.0114424	-0.0320899	0.00409525	0.0180146	0.0239649	0.00535973	0.000680928	-0.00555301	0.000660749	0.00272077	-0.00629123	-0.0174747	0.0339331	-0.021111	-0.00793382	-0.00212527	-0.0318223	-0.0438257	-0.0225259
		0.102127	0.157645	0.108639	0.105556	0.0480744	0.0504713	0.0813601	0.0855586	0.0499702	0.0354538	-0.00570851	-0.0292334	0.0217284	0.0535471	-0.000420714	0.0234613	-0.0205645	-0.0378116	-0.00987165	-0.0519831	-0.00296366	-0.0553858	-0.0636916	-0.0441569	-0.132653	-0.140299	-0.0962064	-0.0622357	-0.0704019	-0.100005	-0.119707	-0.118084	-0.0834283	-0.0737423	-0.106603	-0.0777288	-0.073713	-0.0663549	-0.0606688	-0.0794618	-0.0491172	-0.0708358	-0.0314254	-0.0368015	-0.0495083	-0.0622643	-0.0762971	-0.0613965
		-0.00602818	-0.0185797	-0.0342685	-0.000979497	-0.00995824	-0.0185745	0.00346819	0.00415073	-0.00208651	0.00279582	-0.00493657	0.0167531	0.0155339	-0.0148958	0.0145475	0.016437	0.0103084	-0.00836889	0.00972456	-0.00993627	-0.0129884	0.0164268	0.00973044	0.00369222	-0.0173494	0.0181266	-0.00158167	0.00316692	0.0137615	0.00190835	0.0110072	0.00698658	-0.010663	0.00610158	0.0190043	0.0149561	-0.0233177	-0.0070368	0.0103357	-0.00591499	0.00868609	-0.0220981	0.0120395	0.00272565	0.0204601	0.00852737	0.00928006	0.01771
		0.0203536	0.0190009	-0.0273199	-0.0642946	-0.0115773	-0.0268507	-0.081587	-0.037583	-0.0101046	0.0236835	0.0288401	0.00575496	0.0208202	-0.0165115	0.0101872	-0.0182155	-0.0079442	-0.00671919	-0.00116502	-0.0511502	-0.00431325	-0.00932457	0.00972315	0.0289666	0.0511638	0.0309598	0.0324756	0.0286884	0.0223355	0.041707	0.0125112	0.0174105	-0.0147914	-0.0145886	0.0151843	-0.0124826	-0.0377077	0.0155785	-0.0089069	0.00373694	0.0561588	-0.0176554	0.0388226	0.0162048	-0.0106029	-0.0165903	0.031879	0.00686996
		0.0643659	0.0505977	0.0497409	0.0657799	0.0482408	0.0632465	0.0527683	0.0510543	0.025478	0.00956223	0.0270738	0.0337797	0.0207615	0.0173751	-0.00699796	-0.0337558	0.0226363	-0.00558584	-0.0756862	-0.0649005	-0.0481396	0.00150179	-0.0997089	-0.0512724	-0.0123314	-0.0478047	-0.028288	-0.0450205	-0.0519492	-0.0325217	-0.00843347	-0.0403872	-0.0452838	-0.0601915	-0.0150923	-0.0206637	-0.0360506	-0.0255257	-0.0400863	-0.0475826	-0.024321	-0.0378847	-0.00801869	-0.0665626	-0.0395517	0.00317707	0.0108722	-0.0010657
		-0.00974323	-0.03179	-0.0310431	-0.0127544	0.00467333	-0.00251183	0.000183235	0.00825848	-0.00526633	-0.00674104	0.000851401	-0.00496813	0.00556176	0.0275665	0.0173963	0.0370486	0.020895	0.0106987	-0.0166198	-0.0228902	-0.000999907	-0.0051388	-0.00867437	0.0137903	-0.00521408	0.00381245	0.00678863	-0.00752385	0.0128201	0.00153443	-0.00716447	-0.0221313	-0.0134138	-0.00499247	-0.0388811	-0.050152	-0.039497	-0.029963	-0.0232824	-0.0496655	-0.063176	-0.0466307	-0.0320717	-0.0538145	-0.00434704	-0.00917913	-0.032074	-0.0217299
		0.0204608	-0.0106529	0.00981233	-0.0154947	0.0348701	-0.0358775	0.00759302	0.00444616	0.0189106	0.0018042	-0.0274125	0.0346053	-0.061585	-0.0219853	-0.0013113	-0.0504707	-0.0174445	0.00723445	-0.0421436	-0.0493751	0.121664	0.0108297	0.0273291	0.0198415	0.00161719	0.0450016	-0.022647	-0.0196583	-0.0214494	0.0314878	0.0212446	-0.0233271	-0.0137466	0.0114122	0.0158225	-0.0319731	-0.0900265	0.0822657	0.000426828	0.0463044	0.00931873	0.0569374	0.0123948	-0.00105539	0.0516671	0.0599517	-0.003575	-0.0129819
		-0.0283556	-0.0462045	-0.0299326	-0.0221223	-0.0222554	-0.0231401	-0.0106296	-0.00233625	0.0379015	0.0366616	-0.00177618	-0.0177013	-0.0178778	-0.000282248	0.0235256	0.0136314	0.00761381	0.0122527	0.0150166	0.0305603	0.0445283	0.0247759	-0.0113999	-0.00216447	0.0089771	-0.011298	-0.00826696	0.00414425	-0.00656519	0.00271941	0.0206852	0.0134576	0.0116231	-0.00289794	-0.0158683	-0.00409319	0.0255106	-0.0046921	0.0176706	-0.0280227	-0.0455318	-0.061934	-0.0543555	-0.0401586	-0.0600774	-0.0572228	-0.0838004	-0.0827012
		-0.0473935	-0.0442384	-0.117928	-0.0622241	0.0248285	-0.00373539	-0.0305883	-0.0476427	-0.0229138	-0.00176044	-0.00325957	-0.00543857	0.0508708	0.0541729	0.0163685	0.0424133	0.0553481	-0.00761562	-0.00961273	0.0398904	0.0250902	0.0172734	0.0363646	0.00740146	0.0195914	-0.0150471	-0.00375744	-0.0120671	0.0250764	0.0205326	0.0183554	0.0357478	0.0414772	0.0270218	0.0408981	0.00882477	0.0138183	-0.000350291	0.0406579	-0.0325191	-0.0241831	-0.0230791	-0.0341386	-0.0980864	-0.0437616	-0.0142043	-0.0839939	-0.036854
		-0.0200994	0.0203834	0.104489	0.0659657	0.0306354	0.105759	0.00877749	0.00713383	0.0335729	-0.0285425	-0.100214	-0.0712555	-0.0276152	-0.00731472	0.058363	0.0287427	0.0259941	0.0185536	-0.034927	0.126637	-0.0170491	-0.0574778	-0.0905198	0.0103719	-0.0239999	0.0137981	-0.0079446	-0.0637536	-0.0605311	-0.0479331	0.0295886	-0.0406385	-0.0979517	0.0149221	0.0807522	0.140024	0.119053	0.0515317	-0.0240519	0.108812	0.0851742	0.071627	0.0793815	0.10437	0.00263209	0.148108	0.188262	0.188911
		0.0198481	-0.046806	0.026921	0.0201145	0.0107243	0.0900599	0.029089	-0.0201651	0.0119119	0.0509416	0.0557355	0.0457801	0.0304242	-0.00357052	0.0121262	0.0591856	0.0664076	-0.0436137	-0.0638721	0.0263252	-0.0630018	0.00462875	-0.0368511	-0.0347155	-0.0915544	0.0075416	-0.0421237	-0.0164075	-0.0495461	-0.0555374	-0.0311722	0.0159569	-0.000364354	-0.0459425	-0.0372928	-0.0773888	0.0133859	-0.0621827	0.00136244	0.00832162	-0.0144519	-0.0447337	-0.0325351	-0.0805316	-0.0594239	0.0297372	0.0747557	-0.0106556
		-0.0040401	-0.0058065	-0.0269373	-0.0723606	0.0059212	0.063724	-0.0243896	0.0676663	0.0278709	-0.0413676	-0.0429601	-0.00362963	-0.0366382	-0.0201742	-0.00481375	-0.00276689	0.0238676	-0.0313221	-0.0218574	-0.00583045	0.0450281	0.00746753	0.0104569	-0.00450439	0.0592251	0.0095049	0.0235571	-0.0218458	0.0128466	0.0141083	-0.059507	-0.0734689	-0.0639933	0.00181504	-0.00242145	-0.0269631	0.0128942	0.0372928	0.080446	0.0893636	-0.0329765	0.0124763	0.0446178	-0.0479695	-0.0458013	-0.020379	-0.00968965	-0.0587773
		-0.0301418	0.00404862	0.0496916	-0.0314245	-0.0176852	0.0940153	0.121475	0.0802523	0.0708226	0.0590828	0.0423654	0.0451967	-0.00553695	0.0133975	0.0536958	0.00141877	-0.0126571	-0.0423981	-0.0271293	-0.0151535	-0.0218714	-0.0883557	-0.0539473	-0.0573395	-0.00814596	-0.0541469	-0.0666103	-0.0759104	-0.0311552	0.00414725	-0.065833	-0.075965	-0.0425079	-0.0136377	-0.0421667	-0.0336544	-0.00861207	-0.00159213	0.000393971	0.00779409	-0.0420201	0.00521302	-0.0245908	0.0365935	0.0105032	0.0422133	0.0181782	0.00902028
		0.0103014	0.0393478	0.00386425	0.0331157	-0.0138528	0.0253035	0.0189698	-0.00498972	6.30998e-05	0.017147	0.00183382	-0.0141229	0.00364801	0.0387703	0.031546	-0.0111991	-0.0262959	0.012689	-0.0219197	-0.011466	-0.0352937	-0.0286508	-0.0324923	-0.0106904	0.00157783	-0.0235989	-0.00946412	0.00484533	-0.0105518	0.0115653	0.0158839	-0.00328555	-0.0387296	-0.0136246	0.00345264	-0.00965161	-0.00921689	-0.00969869	0.000360939	0.00383416	0.00348084	0.0163091	0.00873887	0.00015326	0.0319182	0.0232992	0.0343727	0.0423277
		-0.038097	-0.042094	0.0239174	-0.0176055	-0.0216866	-0.0326251	-0.0127374	0.0128515	0.0200384	0.0106806	-0.00120901	0.0192358	0.0207604	0.0183954	0.0133429	0.0455142	0.0226461	0.0144274	0.0511162	0.0252566	0.0130476	0.0011967	-0.041767	-0.00434782	-0.0215894	-0.0301462	-0.023465	-0.0100906	-0.0104586	-0.00450825	-0.0273992	-0.0233077	-0.00593829	-0.0083116	0.0121831	-0.00310797	-0.033065	0.0138843	-0.03581	-0.00741171	-0.0365157	-0.0221192	-0.0172815	-0.0133541	-0.00488889	-0.0334644	-0.0311471	-0.021171
		0.021854	0.0473353	-0.00674843	0.0117811	0.0104827	0.0242043	0.0123992	-0.0349729	0.0220449	0.0292358	0.029802	0.0230371	0.0252834	0.00717291	0.00828147	-0.0164852	0.0295328	-0.0145214	-0.0453709	0.0141701	0.0213855	-0.0162787	-0.0705792	-0.0381445	-0.0192617	-0.0270051	-0.0275925	-0.0157544	0.000879366	-0.00616695	-0.00391296	-0.0440153	-0.0225907	-0.0245269	-0.0172527	-0.0427398	-0.00860555	-0.0376735	-0.0291686	-0.0424465	-0.00723777	0.00878746	0.00415426	-0.0360155	0.0357725	0.0280059	0.0278538	0.0645421
		0.0516733	0.140566	0.14573	0.0176415	0.037729	0.0478441	0.013473	0.0314475	-0.0286843	-0.020073	0.0199306	0.0366061	0.0194426	0.0515941	-0.0255282	0.00288552	0.00264162	-0.0324648	-0.0761082	-0.0160314	-0.0678906	-0.0649011	-0.0767886	-0.0673423	-0.0747802	-0.0249548	-0.00683443	-0.010702	-0.0306096	0.00448836	-0.0435167	-0.0348916	-0.0320991	-0.0600909	-0.0352669	-0.00750206	0.0117397	-0.0537007	-0.0227763	0.00260011	0.0597016	0.0536728	0.00647674	-0.0151663	-0.00747864	0.00261862	0.00651964	0.0100718
		0.00255657	0.0131717	0.0360049	-0.0424725	-0.0431154	0.00293066	0.0280139	0.0165302	0.0132081	0.0355854	0.0380579	0.00749511	0.0258945	0.0322296	0.0141026	-0.00142973	-0.0158625	0.0124818	-0.0175301	0.00478768	-0.000817497	0.0239995	-0.0245881	0.00138818	0.0337564	-0.0164983	-0.0431303	-0.052962	-0.0370937	-0.0466946	-0.0316535	-0.0399304	-0.00401269	0.0252405	0.0334735	0.0649821	0.0474891	0.0801695	0.103517	0.0311393	0.136712	0.109762	0.141649	0.0768313	0.118307	0.128921	0.105147	0.0845603
		-0.0705628	-0.0364779	-0.0870271	-0.0873214	-0.117183	-0.122608	-0.07191	-0.0178061	-0.0460145	-0.0339734	0.00988003	0.0251908	0.0268933	0.0115593	0.0300575	-0.021514	0.0135744	0.015597	-0.0539449	0.00834176	0.0174324	0.00825167	0.0886649	0.0867041	0.0720441	0.0533962	0.0693724	0.041462	0.0998263	0.0880953	0.0213539	0.0106234	0.0474624	0.00842488	-0.00302525	0.059988	0.0400451	-0.0410526	-0.020811	-0.0273749	-0.00210196	-0.00788557	-0.0646598	0.03529	0.0589586	0.0721143	0.0444264	0.082559
		-0.0749342	-0.0175424	-0.0459442	-0.0170362	-0.0644098	-0.142459	-0.0599855	-0.0673312	-0.0741499	0.0133665	0.00699587	-0.0308862	0.0265076	0.0585484	0.0362535	0.0514467	0.039714	0.0917547	0.0382594	0.0245481	0.0812422	0.0213565	0.033127	0.0783337	0.0391413	0.0305546	-0.00988035	-0.00539578	-0.00922749	-0.0519674	0.00285407	0.0837592	0.0188551	0.0385699	0.0551466	0.0445528	0.0298328	0.161363	0.0783558	0.0674323	0.164036	0.141446	0.0317467	0.217785	0.151793	0.20969	0.118215	0.137428
		-0.0177341	-0.0378306	-0.0102441	-0.0229597	-0.039929	0.0445134	-0.0194944	-0.00496022	0.0247103	0.0689716	0.0684666	0.0104391	0.0785739	0.0320795	-0.00715099	0.0496356	-0.0182378	0.0255873	0.0141947	-0.0240606	-0.0151016	-0.00389295	-0.0187405	-0.00515317	-0.0331591	-0.039836	-0.019002	-0.00114206	-0.0388293	-0.0397139	-0.00262473	0.0191767	0.01558	0.00263682	-0.0229537	0.00642097	-0.0369336	-0.0329257	0.01549	0.0212748	0.0104037	-0.00229605	0.000420995	-0.00507095	-0.0869328	-0.0626015	0.0100969	0.0210517
		-0.0736793	-0.0601039	-0.0190197	-0.0113289	0.0176457	0.00884707	0.0335342	-0.0126523	-0.0369865	-0.00248975	0.0349015	0.0290302	0.0261196	-0.00758645	0.00639553	0.0561612	0.0532348	0.0193489	0.0191878	0.00359648	-0.0329694	-0.0388807	-0.0137864	0.000885346	-0.0615089	0.033517	0.0491085	0.0184483	-0.00233735	-0.0366325	-0.0397436	-0.0430021	-0.0338672	-0.0340369	-0.0738576	-0.00185352	-0.0297601	-0.0158453	-0.0573173	-0.0224054	-0.0345057	-0.00739229	-0.0436271	-0.0339096	-0.0110897	-0.00880458	-0.0343017	-0.0495212
		-0.0556565	-0.0281923	-0.0616621	-0.00734811	-0.033702	-0.0310829	-0.00415542	0.0105535	0.0213465	0.0086636	0.0208256	0.0261465	0.00471297	0.0191601	-0.00334505	0.019773	-0.0185932	-0.00235724	-0.0131112	-0.00242842	0.0216416	-0.0166118	0.00294781	0.00518797	-0.00296323	0.0151852	0.0370668	0.0152109	0.0173158	0.0354716	0.0276901	0.0361904	0.0250728	0.0253137	0.0325586	0.0318219	0.0127901	0.0191921	0.0405943	0.0203922	0.0366849	0.0456786	0.0177951	0.0383839	0.0364021	0.0217969	0.0387829	0.0554582
		-0.00897151	0.00464287	-0.0534105	-0.0181165	-0.0118831	0.00372467	0.0151157	0.0497716	0.0180216	0.0285434	0.0215174	-0.0191258	-0.0185799	0.00427246	-0.00614817	0.00717281	0.0158351	-0.0314498	-0.0207113	-0.000902488	0.000579552	-0.0419029	-0.0271385	-0.0403289	-0.0239746	-0.00306362	0.0228679	0.0510291	0.0427834	0.0398299	0.0392653	-0.00640531	-0.00853794	0.00786408	-0.00252944	-0.0255123	-0.0245136	0.0178169	0.0105942	-0.000615459	-0.0100311	-0.0213	-0.0146919	0.0218598	0.0494918	0.0190038	0.0497722	0.0387824
		-0.0169534	-0.046839	-0.0425743	-0.0362547	-0.0122494	-0.0159791	0.0270875	0.052891	0.0372658	0.0208818	0.0324767	-0.00875366	0.0271485	0.0490909	-0.0504172	-0.0690168	-0.0390577	-0.0486312	-0.121763	-0.0221103	-0.0276191	-0.0288477	0.0135202	0.025069	0.0151039	0.0324212	0.0504366	0.0873815	0.0986854	0.0176061	0.0341632	0.0587301	-0.0183799	0.00335817	0.0768671	0.0837989	0.0835771	0.0416797	0.0279782	0.00962848	0.0619175	0.0197832	0.0306568	0.0280976	0.0389266	0.0284139	0.0116922	0.0263207
		-0.0584323	-0.0363475	-0.0308543	-0.0273282	-0.0208735	-0.0232756	-0.0100992	0.0082605	0.0171878	0.00522121	-0.0138706	-0.0309393	-0.00186512	-0.00519824	0.0167608	-0.00870299	0.00185707	-0.00388319	0.0476577	0.0336662	0.0287472	0.0197713	-0.00406342	0.0120702	0.0129035	0.0169951	0.00586461	-0.00258761	0.0139762	0.0373817	0.0230815	0.00537007	-0.00724366	-0.0044883	0.0119179	0.0370769	0.0109683	0.0255094	-0.0207462	0.0366862	0.00949226	0.0439942	0.0371241	0.0445283	0.0800764	0.0657859	0.0658345	0.0553197
		-0.0309123	0.00865157	-0.0245538	-0.0653618	-0.00339434	-0.0308687	-0.0424461	-0.0241655	-0.0102115	0.0203831	0.04295	-0.0306978	-0.0263104	0.0669821	0.00239109	0.0467136	0.0381074	0.00817211	-0.0314571	0.0314922	-0.0145673	0.0158596	-0.0223848	0.0173648	0.0205672	0.00525462	0.0160462	0.00802801	0.00295139	0.00541637	0.0277217	-0.00406981	-0.0108011	-0.0211894	-0.0230477	0.0541267	0.0422412	-0.0569743	-0.00626947	0.0389513	0.0560257	0.0561717	0.110289	0.0749554	0.10347	0.106029	0.0788826	0.047668
		0.0260062	0.0185734	0.0166386	0.0317405	0.00378676	-0.0314076	-0.0248766	0.0117095	-0.00963469	0.00953048	0.00174829	0.00663769	0.00536908	0.00407134	-0.0141084	-0.00453574	-0.0173249	0.00583101	-0.0192269	-0.0377581	-0.0465038	0.003191	-0.017156	0.0163527	0.0128718	-0.0124021	-0.0012917	0.0388256	0.0263793	-0.0030368	-0.00110572	-0.00280258	0.014445	0.0255791	-0.00513864	0.0271334	0.0168182	0.0894285	0.0868546	0.102106	0.109263	0.125114	0.136385	0.118224	0.125275	0.124869	0.103795	0.10862
		-0.022667	-0.0689712	-0.0879003	-0.0796507	-0.0285083	-0.00726405	-0.00357129	0.0105364	0.0137946	0.0168887	-0.0175627	-0.00491671	0.00359682	-0.00915599	0.0173559	0.00283492	-0.00736536	0.00447476	-0.0572645	-0.0553275	0.0234523	0.00993056	0.00666804	0.0507513	0.0363762	0.0826024	0.0551094	0.0347549	0.0360077	0.0449908	0.0507307	0.0204915	0.0441226	0.0311945	0.0236874	0.023047	0.0300514	0.00717044	-0.00978595	0.0234773	0.00970543	0.00532991	0.0250294	0.0513408	0.0675098	0.0420284	-0.00254812	0.00422931
		-0.0131013	-0.0174717	-0.00513065	0.035946	-0.021213	-0.0507807	-0.00631663	0.00939275	0.0707465	0.00744329	-0.0186562	0.011797	0.00160248	0.00354122	0.0246016	0.0385771	0.0332537	0.0889582	0.00359145	0.0600314	-0.0235782	-0.0188927	-0.0242751	0.0250432	-0.0730588	-0.0274506	-0.0326837	-0.039633	-0.0261692	-0.0161146	-0.0325562	-0.0107775	-0.0276906	-0.0133338	0.00239465	0.0143893	-0.066124	-0.0835014	-0.0844632	-0.0670492	0.00191584	0.081696	0.113038	0.0857174	0.0690088	0.0808459	0.0723398	0.0779859
		-7.97125e-05	0.0131378	0.016518	-0.0133298	-0.0311862	-0.0243956	0.00255596	-0.00906223	-0.00592254	-0.0205959	0.0131154	0.0104867	0.0152434	0.0400759	0.0125094	0.0353538	-0.0202329	-0.00220283	0.00731619	0.0232573	0.0360145	-0.0120491	-0.0229012	-0.0190504	-0.00361204	-0.019311	0.00656824	-0.00434295	-0.026935	0.00305693	0.0314014	0.00338137	0.00336974	0.0228629	-0.0171473	0.0290381	0.0349998	0.00713653	0.0441068	0.019471	-0.00893124	0.0369009	0.0271845	0.0543574	0.083386	0.0680377	0.0289528	0.0200305
		-0.0694802	0.0259439	0.0347232	0.0713997	-0.00898851	0.0030418	0.114477	0.0886614	0.100514	0.0804025	0.000519277	-0.0724095	-0.0966247	-0.031711	-0.0587897	0.00651054	-0.0567562	0.0140299	0.0311482	0.00980833	-0.0265855	-0.0361007	-0.0588071	-0.0529794	0.0264465	-0.0794177	-0.0429232	0.0348445	0.0265394	0.0225635	0.0127232	0.0140131	-4.32169e-05	0.014389	0.032259	-0.0477287	0.0325032	0.00441758	-0.0893135	-0.00324805	0.0138866	-0.0122561	0.0582817	0.0334981	0.00461816	0.0230303	0.0500077	0.0871441
		0.0761891	0.0341797	0.042437	0.0679244	0.143024	0.0578348	0.0899422	0.0948495	0.108138	0.0402203	-0.0264194	-0.0207441	0.0524408	0.0866014	-0.0112617	-0.00409227	-0.0467316	-0.0337343	-0.0212246	-0.0816575	-0.0351908	-0.0597988	-0.0379492	-0.093639	-0.130684	-0.0847382	-0.0479914	-0.0334188	-0.0577258	-0.0667802	-0.0111045	-0.0777545	-0.00992857	0.025672	-0.0460068	-0.00499647	-0.022294	-0.0438305	-0.0140241	0.0106802	0.0473707	-0.0356758	-0.076622	-0.0739495	0.00825	0.0395083	0.127487	0.0155972
		-0.0243172	-0.00241544	0.0501858	0.0147202	-0.0288908	-0.0315286	0.000991651	-0.0199595	-0.00458313	-0.0226015	-0.0300915	0.00914159	-0.00444648	-0.011669	-0.00667453	0.0406361	0.0989146	0.0694608	0.0458355	0.0446305	0.0320982	0.0436961	-0.0319294	-0.0146527	0.00679338	-0.0318438	-0.0543366	-0.0474115	-0.0418497	-0.0479032	0.0195823	0.0180146	-0.0264017	-0.0164153	0.0304156	-0.00493049	-0.0283122	0.0432958	0.0473496	-0.0137559	0.0629992	0.0878978	0.0420354	0.0522241	0.102328	0.0727643	0.0448711	0.00642064
		-0.00911889	-0.0406448	-0.0237305	-0.0598087	-0.0816886	-0.0820883	-0.0700519	-0.000755418	0.0355831	0.0679901	0.0544104	-0.0174238	0.0124121	0.0528234	0.0130264	0.00735223	-0.00353603	0.0102088	-0.0221251	-0.0213797	0.0351618	0.0455034	0.0442153	0.00387763	0.0166749	0.0321133	0.0485877	-0.0397415	-0.0230847	0.0152375	-0.00402422	-0.0160732	-0.000391494	-0.0239467	-0.0187711	0.00384052	0.0239124	0.0725268	0.085495	0.100996	0.120847	0.119864	0.103981	0.0102827	0.0879206	0.0607666	0.065519	0.114248
		0.0686359	0.0335833	-0.0148655	0.0112131	0.0275494	0.0414126	0.0487327	-0.00512336	-0.0299904	-0.0627662	0.0410861	-0.0131247	0.0337135	0.0825961	-0.0112256	-0.00185214	0.0616013	0.0137936	-0.0266531	0.0757504	0.0173246	-0.00416677	-0.0185171	-0.055158	-0.0157689	-0.016144	-0.0409923	-0.0733992	-0.0998775	-0.0673679	-0.0997995	-0.0598914	-0.0663494	-0.110521	-0.0971126	-0.060634	-0.130939	0.0831248	0.178171	0.196976	0.0835057	0.166446	0.144434	0.195039	0.204652	0.0936799	0.11429	0.0951074
		0.0267916	-0.0284221	-0.0682463	-0.074032	-0.028576	-0.0833956	-0.020254	0.0584554	0.0384665	-0.0166876	-0.132451	0.0158747	0.0798947	0.00913935	0.0470826	0.01284	-0.102651	-0.0640641	-0.0172778	0.048862	0.0716762	0.00878565	0.000667043	0.103088	0.0319853	-0.0463341	-0.00941136	0.0266964	0.0533936	0.0581035	0.0126081	-0.0501814	-0.0251611	-0.0300798	-0.0637735	-0.0397258	-0.00221854	0.16173	0.212008	0.441064	0.298463	0.29416	0.235463	0.460529	0.278382	0.245786	0.236309	0.168854
[truncated: 52 more columns]

## Sheet: S6d
Cell type	Condition	Stimulus-triggered average (sorted)
OXT neurons (PO only)	y321 positive (y321 optogenetic stimulation)	0.0104422	0.0554718	0.0140424	0.0317647	0.0432132	0.0483735	0.0343988	0.0291011	0.00743956	0.0372028	0.0335177	0.0291823	-0.0365918	0.00849609	-0.00125041	-0.0214144	0.020053	0.00347425	0.00463743	0.0206513	-0.0224972	-0.0303899	-0.0691477	-0.0193726	-0.024409	-0.0516199	-0.069812	-0.0313011	-0.0235227	-0.0301332	-0.032851	-0.0475934	-0.0656637	-0.0719161	-0.0488145	-0.0669159	-0.0524922	-0.0600871	-0.0984045	-0.0287926	-0.10993	-0.0845863	-0.0574184	-0.0901747	-0.0767619	-0.0846313	-0.100401	-0.103289
		-0.0273929	-0.0145831	-0.0624703	0.0276405	0.036965	0.0189014	-0.0278843	0.013972	-0.0402426	-0.00358607	0.00211679	0.00675032	0.0132084	0.0366903	0.0129374	0.0409749	-0.0144409	0.0354065	0.0277206	-0.0130966	-0.0133887	-0.0281425	-0.00649	0.0306115	0.0370179	-0.0112396	-0.0341927	-0.0419635	-0.0172988	0.0154992	-0.0272851	-0.0264348	-0.0174949	-0.0326051	-0.0532324	-0.0427683	-0.0348458	-0.0490274	-0.0511946	0.0137932	-0.0131386	-0.0639773	0.0108805	-0.0446935	-0.0409342	-0.0567817	-0.0295537	-0.04678
		0.11035	0.136347	0.217784	-0.0485925	0.0969052	0.0782966	0.0163201	-0.131098	-0.000269882	0.116462	-0.0793675	-0.0239123	-0.0364815	0.0208811	0.124632	-0.2006	-0.00979078	-0.105323	0.0804669	0.121961	0.116112	0.0942804	-0.119607	-0.136535	-0.0471473	-0.228785	-0.185452	0.0153456	-0.0480053	0.0548226	0.0492017	-0.2054	-0.192733	-0.0722614	-0.00268721	-0.0357378	-0.140123	0.00415068	-0.163006	0.0815763	0.271514	0.103586	0.0405356	-0.214588	-0.170213	-0.0758364	0.0375175	-0.141219
		0.0678119	0.172731	0.0596855	0.228004	0.0524837	0.0351889	0.136919	0.0855974	0.032108	-0.0106762	-0.0137507	0.0635987	-0.116784	0.00912072	-0.112111	-0.11674	0.0727972	0.110469	-0.0226864	-0.0274868	-0.0110453	0.0319793	0.0650483	-0.0982231	-0.13608	-0.102885	-0.178336	-0.0676161	-0.124056	-0.085066	0.00503571	-0.0654287	-0.168725	-0.208994	-0.0380151	-0.0658662	-0.0806787	-0.0977034	-0.158826	-0.140576	-0.0063744	0.0132877	-0.00451141	-0.0768683	-0.0957987	-0.105284	-0.0709099	-0.0623636
		0.0482947	-0.0050938	0.0160966	0.00314067	-0.00791456	0.00200746	0.0666974	0.00801354	0.0119747	0.0546939	0.0437241	0.0270581	-0.0256092	-0.00948967	0.00894806	-0.0381537	-0.0294779	-0.0286694	0.0123272	-0.0438185	-0.0136131	0.0065241	0.0448884	0.0320344	-0.00329726	-0.0113233	-0.0377438	0.00734821	-0.0536324	-0.0859349	-0.0307809	0.011718	0.00639792	-0.0300151	0.00310048	-0.00820431	-0.0303852	-0.0317166	-0.111321	-0.111196	-0.0211375	-0.0635845	-0.0812458	-0.0672796	-0.0944909	-0.103393	-0.106633	-0.101773
		0.0773706	0.137149	0.150023	0.0270762	0.0735829	0.116506	0.0850439	-0.0217131	-0.00879349	0.00694404	-0.0410867	-0.0174451	0.0233748	-0.0304753	-0.0929143	-0.00732408	-0.0364788	0.00329757	0.0204748	-0.00108795	-0.069357	-0.00117692	-0.0892531	-0.0534527	-0.0429579	0.00807919	0.0496056	-0.0811197	-0.110594	-0.0732972	-0.044245	-0.074349	-0.137956	-0.126053	-0.120043	-0.0541271	-0.0790493	-0.10698	-0.195084	-0.0639206	-0.0540198	-0.0799617	-0.0920705	-0.204395	-0.0437882	-0.0362416	-0.17633	-0.114442
		0.169433	0.0613633	0.0956166	-0.00638502	-0.0226046	-0.0235268	0.0416479	0.0919739	0.0700881	-0.0806609	-0.0715972	-0.0485649	0.110028	0.00555691	-0.0141084	0.0433025	-0.0808645	-0.0223243	-0.0346154	-0.0973816	0.0690721	-0.123321	-0.0129094	-0.048174	-0.125395	-0.00886337	0.0538908	0.00874605	-0.0097127	0.0102907	0.0644231	-0.0819358	-0.0906199	-0.120705	-0.040841	0.0397547	0.113946	0.016194	-0.0339545	-0.119606	-0.101795	0.017676	0.0104002	0.0389999	0.0473915	-0.00419036	-0.0472246	-0.0454151
		0.148366	0.155353	0.0929491	0.0881016	0.153999	-0.00479443	0.058311	0.069018	0.119249	0.0665102	0.0663002	-0.0124818	-0.043005	0.00465942	-0.0529279	-0.0396003	-0.0880436	-0.0124003	-0.0613853	-0.0800926	-0.0646791	-0.0674258	-0.130248	-0.0997416	-0.0221313	-0.0569874	-0.0602716	-0.0312887	-0.0232246	-0.072087	-0.101506	-0.0262465	-0.0372998	-0.0488169	-0.122559	-0.120996	-0.0775144	-0.080032	-0.0646097	-0.152107	-0.00691204	-0.0268245	0.00901358	-0.036785	0.0409213	0.0102884	-0.0520629	-0.00234617
		0.0105953	-0.0375204	-0.0292349	0.041744	-0.0555993	-0.0206138	-0.0177899	-0.0274468	0.0305248	-0.0155714	-0.0417129	-0.00666576	-0.0113382	-0.0298716	-0.00919991	-0.0326096	-0.0308853	0.00271343	0.028184	-0.00926283	0.0364217	0.0886358	0.0298277	0.0242774	-0.0289122	0.0522109	0.0456321	0.030835	-0.0308089	0.0134415	-0.0411295	-0.00852007	0.0285918	0.0177909	-0.0246085	0.0423695	0.0265471	0.0341908	0.0165693	0.010698	0.0950107	0.0117107	0.0333332	-0.0461669	-0.0243782	-0.0191095	-0.0265786	-0.026205
		0.0800087	0.204894	0.064068	0.0555634	0.038064	-0.00772374	-0.0688461	-0.11761	-0.131387	-0.0652451	-0.0622451	0.0997434	0.10398	-0.00272691	0.0354118	-0.0654404	0.0562227	0.0737727	-0.0372625	0.124208	-0.0348227	-0.116344	0.0275507	0.0808481	0.0579979	-0.0996186	-0.0658627	-0.039061	-0.107569	-0.080569	-0.11738	0.00066351	0.0249394	-0.0932863	-0.134485	-0.0685768	-0.0378154	-0.198733	-0.129172	-0.0266623	-0.0325083	-0.124521	-0.161917	-0.0638864	-0.115853	-0.135576	-0.025204	-0.0931176
		0.00454169	-0.0412563	-0.0233772	-0.029484	-0.0511527	-0.0386357	-0.0492379	-0.0204273	0.0140078	0.0437019	0.0965173	0.180648	0.0843132	0.10098	0.0847532	0.0595098	-0.0049155	-0.0139927	0.0686463	-0.0400776	-0.0259788	-0.0509931	-0.0635095	-0.0388499	0.0111978	-0.0630988	-0.0499995	-0.00931405	-0.0255573	-0.108959	-0.10692	-0.123286	-0.116137	-0.0559747	-0.11431	-0.191545	-0.12161	-0.10895	-0.115648	-0.160592	-0.0276777	-0.0219684	-0.0813677	-0.0959661	-0.0559045	-0.0293859	-0.00340851	-0.0433474
		0.168115	-0.00302668	0.0085983	0.0951912	0.0307104	0.0172403	0.00690379	0.00817199	0.0300219	-0.00237243	-0.0500651	0.0225527	0.0206038	0.00364637	0.075823	0.0638087	0.0488853	0.0779788	-0.052417	0.0181996	-0.112449	-0.00317727	-0.0642624	-0.145562	-0.0242444	-0.0981339	-0.115935	-0.0365341	-0.00840536	0.0201329	-0.00666	-0.0347081	0.0331059	-0.00396841	-0.055059	0.00826909	0.053012	0.0241658	0.0774588	-0.116553	0.139288	0.0701932	0.0182929	-0.0710148	-0.048697	-0.0305937	0.000441537	0.0932888
		0.0476887	0.00675497	-0.0639288	-0.0477593	-0.059943	-0.0476246	0.000526296	0.0372274	0.0626121	0.0412183	-0.0228066	-0.0445501	0.0340896	0.0286939	-0.0331378	0.0502748	0.0198684	-0.00329252	-0.0347966	0.0267831	-0.0459342	0.054829	0.0544557	0.0352812	0.0293053	-0.0476122	-0.0483198	-0.0661819	0.0223909	0.0138878	-0.00987301	-0.0415653	0.0257252	0.00462599	-0.0708794	-0.135662	-0.00596184	-0.0189928	-0.0182743	-0.103123	-0.0202079	0.0245171	-0.00205471	-0.0569442	-0.00822531	-0.0346301	-0.0504402	-0.0955885
		0.0963453	0.0597408	0.0456092	0.0691026	0.0420232	-0.0146803	0.0320661	0.112283	0.0633513	-0.00941725	0.0175091	0.0215738	-0.0024612	-0.00351134	0.00364545	0.0399348	0.00133263	-0.0130231	0.0229231	-0.0056883	-0.0318465	-0.024452	-0.0461162	-0.0267785	-0.0622591	-0.0530731	-0.0656089	-0.0536683	-0.106158	-0.108699	-0.106782	-0.118637	-0.106065	-0.129975	-0.126916	-0.10225	-0.151795	-0.133266	-0.133905	-0.13501	-0.160219	-0.152345	-0.153484	-0.173746	-0.135067	-0.143032	-0.133455	-0.137368
		-0.000212202	-0.0459748	0.041807	0.0192551	-0.0455292	-0.027264	0.0107139	0.0365535	0.0212272	-0.00996197	0.0281407	0.00651944	-0.00759754	-0.0418152	-0.0413876	0.0355455	-0.0643388	-0.0411564	-0.019532	0.0220125	0.0603487	-0.0286016	-0.00969712	0.0111424	0.0494794	-0.0334832	0.0239831	0.0319067	0.0198165	-0.00190034	0.0639573	0.102794	0.092232	0.0133335	-0.0229234	0.0311222	0.0253315	-0.0121118	0.00305716	-0.00208638	-0.0565258	-0.0155103	-0.0255884	0.00998545	0.0217053	-0.0563703	0.0537857	0.00269118
		0.224541	0.241718	0.182927	0.246827	0.283721	0.138899	0.0756931	0.0358008	0.074055	0.0602964	0.0398884	0.0630494	0.00605757	0.0519845	0.0282371	-0.0589544	-0.127963	-0.0686376	-0.0576145	-0.0568169	-0.0970246	-0.0498852	-0.154922	-0.138011	-0.0569168	-0.145651	-0.194949	-0.236959	-0.172754	-0.136638	-0.128271	-0.120668	-0.146116	-0.24957	-0.282184	-0.221265	-0.172264	-0.160774	-0.170219	-0.200299	-0.214577	-0.206469	-0.205925	-0.120969	-0.0795899	-0.0491263	-0.148026	-0.147419
		-0.0417568	0.0121863	0.0225269	0.033747	0.0448471	0.0316615	0.0425931	0.0243101	-0.00608286	0.00202845	-0.0257957	0.0448611	0.0680948	0.0827365	0.0632501	0.0365897	0.034185	-0.0433084	0.0693219	-0.0879986	-0.0027028	-0.0122809	-0.048283	-0.0855873	-0.0665672	-0.00998246	-0.0479081	-0.0369727	-0.0471087	-0.0506039	-0.0591776	-0.0725961	-0.0886625	-0.115422	-0.118851	-0.118318	-0.115983	-0.140102	-0.108142	-0.105562	-0.0703577	-0.0614597	-0.16245	-0.0975779	-0.173499	-0.147854	-0.130572	-0.134143
		0.0568191	0.087128	6.96155e-05	0.000260523	0.0188855	0.0730049	0.0190319	0.0536484	0.087948	-0.000262235	-0.0148475	-0.0343209	0.0867353	0.0885719	0.0180711	-0.0644508	-0.147105	-0.0259418	-0.0586989	0.0195667	-0.0332652	0.0173184	-0.0953918	-0.0513178	-0.031583	-0.0397438	-0.021803	-0.0140112	-0.0218984	0.0275822	-0.027385	-0.0310646	-0.167032	-0.0699466	-0.0506718	-0.104389	-0.131365	-0.0966561	-0.20191	-0.0400785	-0.0892779	-0.0842623	-0.118623	-0.196055	-0.0418479	-0.0479591	-0.0362664	-0.0413364
		0.00833761	0.0244615	0.0250067	0.0220751	-0.0156645	0.0192598	0.034526	0.00362238	0.0526762	0.00825871	0.0264332	0.0593459	-0.0199746	-0.0365973	0.0267014	0.00372942	0.0528195	0.0318926	-0.0235686	0.000998976	-0.0185124	-0.0256093	-0.0385131	-0.0176634	-0.0309795	-0.0373953	-0.0564501	-0.0451011	-0.0374938	0.00337797	0.0484316	0.0411283	0.0265007	0.00416469	0.0282091	0.00114816	0.00534101	0.0755164	0.00098168	0.0590868	0.03941	0.0075606	-0.0303722	-0.00351282	0.00753828	0.0312128	0.0157098	0.00510282
		0.0442982	0.137417	0.190244	0.0664639	0.0738377	0.0611269	0.14956	0.101009	0.0436022	0.0565604	0.0405955	-0.0730634	0.072772	0.0150088	0.00750674	-0.136789	-0.0797465	-0.0573782	-0.0482126	-0.0659135	0.0310519	-0.0539596	-0.138464	0.0180646	0.0613031	-0.0192711	-0.0910238	-0.23248	-0.105541	-0.068579	-0.0541306	0.119731	0.0539201	-0.0649386	-0.11459	-0.112921	-0.104928	-0.158104	-0.285326	-0.146051	-0.0129601	0.059619	-0.114695	-0.149776	-0.148797	0.0542235	-0.0944335	-0.0173622
		-0.0690537	-0.0761268	-0.0727382	-0.0769634	-0.0238463	0.0273727	0.0458386	0.0207993	0.0135531	0.0284706	0.0210766	0.0192471	0.01102	0.0311372	0.0302871	-0.0050821	0.0723774	0.0554681	-0.0361455	-0.000265147	0.0349727	0.0360184	0.00695226	0.00223195	-0.0122836	0.00468476	-0.00312451	-0.0355873	-0.0205568	-0.0297345	-0.0233558	-0.0378034	-0.0320521	-0.0300053	-0.0173075	-0.0400367	-0.0301526	-0.0486187	-0.0336188	-0.0731161	-0.036009	-0.0289048	-0.0694887	-0.0797728	-0.0731154	-0.0695671	-0.100184	-0.077813
		-0.0360004	-0.0117948	-0.00878388	-0.0403292	0.0419288	0.0581131	0.0488533	0.0909542	0.0483931	0.0504484	0.0448434	0.0159934	0.00877458	0.0326922	0.0427116	0.0408538	0.0080374	0.0583726	-0.0493867	-0.00323837	-0.014958	-0.0468835	-0.0302235	-0.0212149	-0.0497505	-0.0653628	-0.0850004	-0.0680551	-0.0193246	-0.0406631	-0.0592559	-0.0748603	-0.0991002	-0.0514332	-0.0715041	-0.136306	-0.11216	-0.107517	-0.126959	-0.140679	-0.0855922	-0.105447	-0.123931	-0.083254	-0.11295	-0.180644	-0.168065	-0.156423
		0.0940773	0.21984	0.185994	0.197463	0.115845	0.207038	0.170825	0.00896832	-0.03937	-0.00774852	-0.0294634	-0.0263317	-0.00266002	0.00669617	-0.0835857	-0.0217512	-0.00266852	-0.0274546	-0.0212372	-0.0521544	-0.0837823	-0.122237	-0.148877	-0.152643	-0.0471888	-0.0075071	-0.0776483	-0.0799657	-0.0843244	-0.0881475	-0.0691645	-0.0558183	-0.0482911	-0.086822	-0.116702	-0.0674698	-0.112304	-0.139516	-0.0650036	-0.0667022	-0.0930431	-0.0779732	-0.0689978	-0.0119734	-0.0898758	-0.124961	-0.142049	-0.101211
		-0.0101617	-0.0997841	-0.0353374	0.0740161	0.0528889	-0.0992389	-0.103082	-0.0216659	-0.034878	0.0286311	0.0328137	0.0394471	-0.0590708	-0.0274803	-0.0581967	-0.00319344	0.0722742	0.0033836	0.0754798	0.00384079	0.124525	-0.0374368	-0.0292711	-0.0308186	-0.0493919	0.0833688	0.0746103	0.0690172	-0.0214295	-0.0138603	0.0107366	-0.0900808	-0.038838	0.00323569	0.0287654	-0.0804176	0.0601317	-0.0879046	0.101816	-0.0619743	-0.0193248	-0.0381142	0.086641	-0.183058	-0.0726541	0.0763672	-0.0658166	-0.0568841
		-0.0408009	-0.0184863	0.0348132	-0.061368	-0.0101576	-0.0307267	-0.0351229	-0.0596401	-0.0355293	0.00596206	0.0620443	0.0454085	0.0456766	0.037368	-0.0444322	-0.00430453	0.0381621	0.0361802	0.0341455	0.028719	0.0424951	0.0530088	-0.012646	-0.00439908	0.00276768	0.0101154	-0.030495	-0.044771	-0.0275247	-0.0164621	0.013005	-0.0206095	-0.0342573	-0.0244409	-0.0183803	-0.0217823	0.01694	0.0786008	0.0572951	-0.016798	0.00941697	-0.0266997	-0.0366172	-0.00156213	0.0127284	0.03343	-0.0517776	-0.0173586
		0.0967236	0.122281	-0.0151086	0.0973932	0.0600982	0.0727267	-0.0182254	-0.00631511	0.000995426	0.0347706	0.0146077	0.0467221	-0.0262555	-0.0720298	0.0357754	-0.0502482	-0.0308242	-0.0443519	-0.0654575	-0.0322283	0.00387851	-0.0500933	-0.101983	-0.064326	-0.023064	0.0214022	0.00816542	-0.0431123	-0.00998829	0.0380707	-0.0426403	-0.030291	0.00601997	-0.117743	-0.0511487	-0.0529576	-0.0138927	-0.0788616	-0.0204726	-0.0156811	-0.0719094	0.00201988	0.0390134	-0.0869622	-0.0844999	-0.0607211	-0.0348445	-0.100507
		0.119616	0.264398	0.067349	0.095444	0.104349	0.111275	0.145443	0.13376	0.0575045	-0.0196739	0.0802214	-0.00538214	-0.0259537	-0.10955	-0.037743	-0.0361097	-0.0236796	-0.0294654	0.00129486	-0.0209266	-0.0718771	-0.145861	-0.127247	-0.122077	-0.125897	-0.0917882	-0.0602261	-0.029099	-0.0294754	-0.0686225	-0.0436528	-0.0779061	-0.0726498	-0.0399483	-0.0635122	-0.172153	-0.0644327	-0.0846056	-0.102612	-0.0192548	-0.0279376	-0.0505169	-0.181174	-0.0676335	-0.0445945	-0.0809628	-0.0843982	-0.0720603
		0.119065	0.174449	0.0314804	0.0766884	0.0593944	0.0694322	0.147487	0.065019	0.0189104	0.0482288	0.0397626	0.00827084	-0.00276218	-0.0383086	-0.0264429	-0.0163787	-0.00265247	-0.085246	-0.0505216	-0.0434074	-0.0771009	0.0225894	-0.0359737	-0.0553283	-0.0581017	-0.0247377	-0.0433272	-0.0999287	-0.0717662	-0.148792	-0.135954	-0.12576	-0.091625	-0.0736044	-0.161618	-0.0996983	-0.0911229	-0.0971201	-0.14818	-0.125461	-0.134211	-0.110731	-0.0851351	-0.0930774	-0.0954245	-0.0896828	-0.0975404	-0.133721
		0.00371572	0.0279388	-0.00684094	0.0215049	-0.0228215	-0.0138138	0.0120256	-0.00313182	0.00183951	-0.0330177	-0.0134931	0.0213945	0.0747593	0.0597008	0.0339789	0.0030444	-0.01282	0.0559674	0.0438779	-0.0171234	-0.020909	-0.0244638	-0.0861436	-0.0628802	0.0160683	0.0218194	-0.000230308	-0.0379881	-0.0121354	-0.0298229	-0.0422284	-0.0315226	-0.0117048	-0.00877048	0.036256	-0.00456495	-0.0675041	0.013223	-0.0160647	-0.0181175	-0.0650077	-0.0204246	-0.0908322	-0.131951	-0.00333849	-0.0765943	-0.060221	0.0140278
		-0.0456175	-0.0544777	-0.0525865	-0.0231366	-0.0360724	-0.0564824	0.00877729	0.0234892	0.0136494	0.0283296	0.0267657	0.0273086	0.0190091	0.0337898	0.0269863	-0.00620018	0.041982	-0.00405616	0.0615708	-0.0884933	-0.0335764	0.0624767	0.0106772	0.0268847	-0.0247298	0.00457109	0.0255271	0.00933796	-0.0105621	-0.0151414	0.0123081	-0.018093	-0.015893	-0.0151039	-0.0688972	0.00131214	-0.024387	-0.0410388	-0.0442688	-0.0279864	-0.032753	-0.00233426	-0.0237998	-0.0219477	-0.00661029	-0.0196904	-0.0134413	-0.0307352
		-0.143362	-0.0766789	0.0300359	-0.0593593	-0.0303724	-0.0336692	-0.0203633	-0.0435094	0.043662	-0.0047558	0.0432482	0.00151401	-0.00743583	0.0608295	0.0370633	0.0357948	-0.0319637	-0.0367971	-0.0203766	-0.0307426	0.0870177	-0.0468572	0.0349036	0.0273418	0.0747849	0.00653866	0.0616931	0.0194517	0.00394818	0.0184161	-0.0483331	-0.0790059	-0.0141086	-0.00742966	0.0526395	0.0223889	0.0189793	0.118632	0.0113232	-0.0377701	-0.093744	-0.0263942	0.0326423	-0.0105666	0.0312082	-0.022833	-0.00943194	-0.0788376
		-0.124489	-0.153781	-0.109222	-0.0235792	-0.0872207	0.0341284	-0.0774993	-0.0509237	0.0319111	0.0296268	0.0424582	0.0327426	0.0160595	0.0213184	0.0269296	0.0788125	0.030648	-0.0281545	-0.0563799	0.0480271	0.0829487	-0.0657551	0.143953	0.116758	0.0416581	-0.000523634	0.0186519	0.0176963	-0.0123371	-0.024464	0.0461121	0.00170019	-0.00802967	-0.0314931	-0.0163147	0.0240302	-0.0785459	-0.00658793	-0.0215677	-0.152725	0.0278967	-0.0187194	-0.0621799	-0.0538041	0.00302063	-0.0444536	-0.0979136	-0.0453716
		-0.0551036	-0.0475182	-0.0166618	-0.00267592	-0.0192898	0.0138577	-0.00401439	0.050791	0.0352987	0.0347645	0.0265513	0.0175717	0.0494398	-0.00639148	0.0178096	-0.000738565	0.00557765	0.000930404	-0.0150139	-0.000843607	-0.00687188	-0.00808474	0.0340981	-0.0309782	-0.0241924	0.0124585	0.0293808	-0.03193	-0.0251295	-0.0330915	-0.0448453	-0.0749101	-0.0780348	-0.0596722	-0.035472	-0.0777786	-0.0683644	-0.0794753	-0.0440062	-0.0290777	-0.0893394	-0.0607141	-0.0846607	-0.118071	-0.115998	-0.108855	-0.135741	-0.106558
		0.0771528	-0.0197327	0.0587999	0.0398443	0.11863	0.0132295	0.0634342	-0.00641249	0.0925438	0.0834724	0.00900736	-0.0675214	-0.0588413	-0.00293476	0.0711533	0.0525091	0.0224775	-0.0380065	-0.037752	0.0190944	-0.123959	0.0229394	-0.0379072	-0.0395532	-0.0618143	0.0487064	-0.034115	-0.145763	-0.0270426	-0.0916389	-0.0943366	-0.0887155	-0.0360905	0.00623758	-0.0493056	-0.034368	-0.0141405	-0.0657453	-0.0282467	0.0914906	-0.0964676	-0.127662	0.0498927	0.0742581	-0.0356241	-0.0395907	-0.0743095	-0.0573457
		0.119569	0.0764301	0.166681	0.0278048	0.104955	0.00171592	0.0533809	0.131915	0.0805371	-0.00461907	0.082207	0.135744	0.0592098	0.0152755	-0.0536416	-0.0555087	-0.0229215	0.0400658	0.0482231	-0.130377	-0.0895461	-0.0602701	-0.0384838	-0.0918227	-0.0780131	-0.147684	-0.136213	-0.0861743	-0.0645945	-0.0838456	-0.0712074	-0.107277	-0.171737	-0.165172	-0.145259	-0.069014	-0.15591	-0.166818	-0.160365	-0.140818	-0.207001	-0.152749	-0.21836	-0.110941	-0.143102	-0.153754	-0.128536	-0.216949
		0.015525	-0.0190884	-0.00324332	-0.00405823	0.0310252	0.038861	0.074246	0.0541052	0.0478116	0.00441411	-0.00198984	-0.0303157	-0.0149911	-0.0106778	-0.0439494	-0.0829346	-0.0720067	-0.0277004	-0.0609492	0.0595036	0.0120122	0.0480245	0.0506478	0.0118897	0.0131674	-0.0184404	-0.0202936	-0.016457	-0.0404672	0.00632968	0.04591	0.0299111	0.0581534	0.0118302	-0.0125125	0.00334971	0.0228551	-0.00503319	0.0597785	0.00624387	0.0421984	0.0337006	0.0524322	0.0370118	-0.0213455	0.00211083	0.0263284	-0.0203628
		0.0248805	0.0571486	0.0781465	0.0338634	0.0379917	0.0478772	0.0306859	0.0546343	0.0500653	0.0202788	-0.00525673	0.00554758	0.0358069	0.028329	0.0214283	-0.0125313	0.0106613	-0.029534	-0.0648432	-0.0126646	-0.0158521	-0.0187372	0.00193697	-0.0691727	-0.0774742	-0.0243861	-0.0439926	-0.0457913	-0.0418121	-0.0772341	-0.0988049	-0.0622547	-0.0357518	-0.0713989	-0.0827879	-0.0614017	-0.152237	-0.0754187	-0.0584565	-0.0871322	-0.047435	-0.0498239	-0.0873329	-0.0819459	-0.0963483	-0.111468	-0.0795605	-0.0881588
		-0.0204319	0.00312054	0.0454429	-0.00857366	0.0451159	0.0310699	-0.0128671	-0.035181	0.0281382	-0.0390595	0.0881734	0.074215	0.0307227	-0.0194826	-0.0112493	0.051015	0.0100247	-0.0296065	-0.0381187	0.000848381	-0.0458031	0.05193	-0.0309333	0.0158833	-0.0278147	-0.0335123	-0.0244104	-0.0152279	-0.0223246	-0.0611033	-0.0762731	-0.0410849	-0.0806007	-0.100397	-0.103639	-0.00745973	-0.136311	-0.148331	-0.111434	-0.011467	-0.0820957	-0.0223711	-0.0769659	-0.17415	-0.145781	-0.189681	-0.149077	-0.0632822
		-0.0825272	-0.0277417	0.0577241	0.0144849	0.0783646	0.00338633	0.0115473	0.032872	0.0275952	0.0560402	0.0243292	0.000430655	0.0067393	0.0342184	0.0429513	0.0288286	0.033832	-0.00351365	0.0263315	0.000617161	-0.0551524	-0.0184433	-0.0710426	-0.0467234	-0.0277801	0.00712333	0.0133647	-0.0601874	-0.0744259	-0.0332431	-0.059436	-0.0548919	-0.0386308	-0.0673897	-0.116948	-0.0139609	-0.00021089	0.0099515	-0.0345586	-0.0303571	-0.0065021	0.00717987	0.0171547	-0.0552973	-0.0696235	-0.0459645	-0.0391151	0.000379499
		0.0583816	0.0517126	0.0477328	0.066958	0.0595372	0.022252	0.0443807	0.0396909	0.0385836	0.0563187	0.0230766	0.0212152	0.0379726	0.00290229	-0.058062	0.0134206	-0.000821545	0.0110784	-0.0257799	-0.00883202	-0.0451988	-0.0543175	-0.0409735	-0.0421481	-0.0171228	-0.0530119	-0.0612684	-0.0381793	-0.0542471	-0.0952511	-0.0956169	-0.0799396	-0.0554844	-0.0803829	-0.113879	-0.0938354	-0.114783	-0.107506	-0.11402	-0.0650717	-0.127891	-0.11289	-0.103448	-0.0925777	-0.116591	-0.105166	-0.101047	-0.106424
		-0.00850142	0.0470267	-0.0381674	-0.0287135	-0.00985363	0.0424253	-0.0852957	-0.0641532	-0.0313162	0.0486519	0.0133707	0.0106549	0.0797224	0.0338205	0.0591764	0.0483334	0.0373876	0.00644439	-0.0154716	-0.028329	-0.0499625	-0.0259081	0.0784666	0.0402766	0.00123682	-5.69805e-05	-0.0949753	-0.0631559	0.00326605	-0.00639982	-0.0256033	0.0149109	-0.0427399	-0.0290611	0.0120719	-0.110752	-0.053889	-0.0479709	-0.0213017	-0.0458997	0.0605886	-0.00643929	0.0813998	0.0158149	-0.0419557	-0.00339165	-0.0582457	-0.0247087
		0.224197	-0.0261313	0.0101023	-0.048502	0.0177914	0.0976599	-0.074568	0.032583	-0.0481317	-0.0188692	0.0218243	0.0998764	-0.00665256	-0.00930459	0.0677666	0.141602	0.11739	-0.126497	-0.0595248	0.0219476	-0.0363034	0.0165009	0.0686517	-0.00841553	0.0766446	-0.180831	-0.116935	-0.139962	-0.0467119	-0.0671965	-0.0538668	-0.086688	-0.178478	-0.0218725	-0.108446	-0.109397	-0.120721	-0.164958	-0.0177608	-0.11027	-0.087807	-0.0205156	-0.127261	-0.124401	-0.172381	-0.20944	-0.111545	-0.0945211
		0.0546912	0.0271104	0.141232	0.00247199	-0.0723947	0.0386725	-0.0121609	0.0619177	-0.0299448	-0.0716145	0.0227973	-0.0179121	-0.0260132	0.0935811	-0.141291	-0.0162933	-0.111903	-0.00132227	-0.112505	-0.0184269	-0.0418502	-0.0702365	-0.0473374	0.156344	0.0791863	0.0120389	0.0288051	0.0299947	0.0758178	-0.0334568	-0.0301225	-0.135191	-0.126733	-0.148651	-0.146874	-0.0202544	-0.00413293	-0.0886236	-0.0400477	-0.0582663	-0.118459	0.0075909	0.0126374	-0.143117	-0.0480144	0.0747064	-0.216281	-0.0278182
		0.234809	0.214522	-0.048892	-0.0516018	-0.0471645	-0.0969949	-0.102924	-0.110716	-0.0281277	-0.133293	-0.141825	-0.0445751	0.154491	0.0711554	0.0521688	0.00123708	0.0239903	-0.0843386	0.0321117	0.00771468	-0.0340366	0.0231205	-0.0987003	0.103136	-0.0022558	0.0839985	0.170891	-0.0799677	-0.0728632	0.00493036	-0.126867	-0.146359	-0.170149	-0.156926	-0.140326	-0.00748572	-0.112155	-0.116609	-0.167098	-0.0831551	-0.0637585	-0.0626113	-0.17575	-0.0776388	-0.125902	-0.00839379	-0.0157506	-0.228646
		-0.0324136	-0.058918	-0.000175003	-0.073776	7.87347e-05	0.018352	-0.0011527	0.0200858	-0.00356515	0.0099776	0.0310809	0.0426497	0.079829	0.0175877	-0.0963695	0.00456293	0.00888781	2.92141e-05	-0.0176171	0.0329415	0.0164715	0.0499035	0.0492271	-0.0280436	-0.000385726	-0.0203843	-0.0575371	0.00533634	0.0213617	-0.0180252	0.0224	-0.00836045	-0.0286258	-0.0352105	-0.0770527	-0.0540836	-0.0336198	-0.0489054	-0.0266856	-0.0318477	0.017239	0.00922572	-0.0121263	-0.0446412	-0.0334977	-0.0404221	-0.0417182	-0.0386096
		0.150232	0.068254	0.104005	0.229326	0.0625831	0.0427885	0.110506	0.0651818	0.100458	0.0903523	0.0162281	0.043049	0.0595604	-0.0306595	-0.0906134	-0.151659	-0.0299007	-0.047894	-0.145322	-0.0954693	-0.0818417	-0.0406503	-0.165682	-0.0433388	-0.0696919	-0.0987349	0.0416768	0.00866782	-0.0757725	-0.0256403	-0.146347	-0.143125	-0.116638	-0.078252	-0.069692	-0.0555479	-0.0885096	-0.109522	-0.0803093	-0.00615739	-0.0325922	-0.109267	0.0502476	-0.0457341	-0.058169	-0.0417856	-0.0389069	-0.112726
		-0.0250424	0.00794201	0.00467736	0.0456497	-0.073266	0.00401714	0.0698659	0.0656185	0.0181087	0.0387831	0.0194622	-0.0207179	0.0316227	0.0131035	0.00781299	-0.0472689	-0.026888	-0.0343444	-0.014339	-0.112195	0.0415683	0.00217838	0.0199863	0.0366005	0.0412171	0.000472257	-0.0269225	-0.0139304	0.00469204	-0.0784641	-0.0470875	0.00992038	-0.0375938	-0.0566917	-0.038958	-0.0278895	-0.089415	-0.124907	-0.0107364	0.0147841	-0.0221387	0.024191	-0.0484814	-0.0492856	-0.0581324	-0.0708109	-0.0779394	-0.0779178
		-0.0380812	0.014097	0.089609	0.0379184	0.0633432	0.04921	0.00345349	0.052735	0.0425725	0.0710406	0.0250549	-0.00949852	0.000401936	-0.0032819	-0.00104232	-0.0415012	0.006466	-0.0361254	0.032674	-0.0544579	-0.0173226	-0.0491348	-0.0694222	-0.0741436	-0.0221942	0.0345927	0.00753173	-0.0218196	-0.0551299	-0.0375453	-0.0139753	0.00902888	-0.0277461	-0.0254021	-0.00139358	-0.0625529	-0.0296284	-0.053043	-0.0234732	-0.112514	-0.0848025	-0.0787179	-0.142582	-0.0753495	-0.154779	-0.0997474	-0.0698543	-0.0877961
		0.0135754	0.0193877	0.0102616	-0.0104968	0.00979607	0.0427279	-0.00188856	0.043429	-0.0206617	0.0416278	0.0127712	0.0373971	0.0147774	-0.0395977	0.0268835	0.0308137	0.00612943	0.0442065	-0.0150981	-0.017699	-0.0203979	-0.0563897	-0.0120853	-0.00962932	0.0330529	-0.0134845	-0.0234809	-0.0686444	-0.0411511	-0.0361323	0.016732	0.00142643	-0.0186119	-0.0121476	-0.0339154	-0.0101392	0.0131145	-0.00600919	-0.0443564	-0.0502672	-0.0268808	-0.0377631	0.0432528	-0.0253486	-0.0574375	0.0154156	-0.00673224	0.0188797
		0.0047665	0.000324567	-0.0275918	0.00483496	-0.0509344	-0.00994238	0.000996295	-0.0251243	-0.0698462	-0.0068841	0.038565	0.00306102	-0.00812706	-0.0137057	-0.000913718	0.00234607	0.0634235	0.0137432	-0.00979073	0.00944412	-0.00312994	-0.00252273	0.0168422	-0.0371355	0.0463752	0.029128	0.0155873	0.0571868	-0.017612	-0.0233644	0.0491854	0.0720448	0.0313087	0.0160082	-0.0236945	0.0187324	0.0188407	-0.0210237	-0.0105176	0.087715	0.0138769	-0.0310424	-0.0296429	-0.0465921	-0.00509431	0.0299439	-0.0388728	-0.0319426
		0.0812812	-0.00642606	-0.00904398	0.0465502	-0.0371445	0.0434705	-0.0127699	-0.133525	-0.082788	-0.068775	0.088371	0.134548	0.0284474	-0.0437747	-0.0201543	-0.0689215	-0.0367184	0.0389864	-0.021843	0.142807	0.00553261	-0.0697595	0.110365	-0.0319134	-0.0601944	0.0240358	0.00482551	-0.0462713	-0.00563001	0.00643218	-0.0325183	-0.0356374	-0.180658	-0.0763496	0.049992	-0.0723763	-0.0589563	-0.0755486	-0.0246967	-0.145645	-0.0537038	0.121739	-0.079591	-0.102207	-0.0729752	-0.0616563	-0.147941	-0.138645
		0.351293	0.290048	0.213016	0.274689	0.0600697	-0.0464191	0.0566994	0.0636279	0.0442408	0.0338264	0.0342563	0.0357176	0.0309267	-0.114922	-0.092166	0.00240614	0.0155054	-0.0520703	-0.0997391	-0.184002	0.0781979	-0.100386	-0.196034	-0.0609975	-0.0850222	-0.16629	-0.158833	-0.183849	-0.0320333	-0.0117566	-0.0713288	-0.0821498	-0.120508	-0.12049	-0.0240629	-0.111295	-0.146073	-0.0404406	-0.1072	0.0371789	-0.0578482	-0.0325129	-0.0294041	-0.0450944	-0.146543	-0.030794	0.015428	0.0974068
		0.0849806	0.0221841	0.0552561	-0.0102456	-0.00708814	0.0838826	0.0131185	0.0193474	0.0220272	-0.058694	0.00241739	0.0814578	0.199173	0.0539823	-0.102177	-0.00667616	0.0246164	0.0292689	0.0167386	-0.0364337	0.0315441	-0.00690661	0.0296587	0.0847409	-0.0527652	-0.115881	-0.0627543	-0.110679	-0.161466	-0.122628	-0.0365513	-0.0623063	-0.0934598	-0.134844	-0.127337	-0.11995	-0.056855	-0.0664911	-0.0492419	0.157071	0.0114113	-0.031603	-0.12268	-0.139501	-0.0487396	-0.0868789	-0.18459	-0.204989
		0.0682599	0.0316856	0.0396103	0.0550776	0.0365947	0.0187417	0.0266669	0.036769	0.0314971	0.0359566	0.0533074	0.0372073	0.0452948	0.0213533	0.0280699	0.0340603	0.0341645	-0.0434984	-0.0103843	-0.0557963	-0.00984728	0.00343899	-0.0346199	-0.0653688	-0.0611467	-0.0599874	-0.0857381	-0.0910792	-0.051668	-0.0686217	-0.101565	-0.129651	-0.0966774	-0.148382	-0.192066	-0.100435	-0.122015	-0.105862	-0.122864	-0.163161	-0.150628	-0.151348	-0.101058	-0.139582	-0.20515	-0.166543	-0.127554	-0.166822
		-0.0689874	0.0480799	0.0433663	0.0399336	0.0783741	0.0237256	0.0107886	0.0712809	0.0619193	-0.0606645	-0.0271426	0.0205352	0.0247224	-0.0296914	0.04039	0.0103894	-0.0788597	-0.0373248	0.0443144	-0.11314	0.0652089	-0.0749489	0.0448375	-0.0165039	0.0451587	0.0187766	-0.143156	0.0243136	-0.00113493	-0.0645609	-0.0122146	-0.0518078	-0.0683598	0.0192029	0.00297033	-0.0475546	-0.0695171	-0.0661778	-0.00652201	-0.0449776	-0.0290784	-0.00661466	0.0448748	-0.180601	-0.0556686	0.0329828	-0.0830785	-0.0496486
		0.0322263	0.0425001	0.0332521	-0.0376552	0.0317086	0.000440324	0.00725171	0.0262223	0.0326497	0.021389	0.0199313	-0.0307354	-0.0371717	-0.0111545	0.0349268	-0.00939708	-0.035156	0.0293281	-0.00513269	0.0462633	-0.0808611	-0.0456723	-0.0134198	-0.0841623	-0.0204577	0.00595955	-0.0288951	0.0659215	0.0223043	-0.0124039	-0.0416813	-0.0768797	-0.130165	-0.0199329	0.00373434	0.00979774	-0.022059	-0.0714821	-0.0979135	-0.0564163	-0.0455621	-0.0386952	-0.0316508	-0.0544492	-0.00722218	0.00218323	-0.0729743	-0.0925271
		-0.0493316	0.0633435	0.0486486	-0.040498	-0.033153	-0.0744407	-0.243406	-0.129112	0.0642267	0.00661486	0.0181432	0.000728669	-0.14951	0.0872553	-0.0525816	0.0617551	-0.0528273	0.0524974	-0.00376133	-0.0393573	0.256074	0.130388	0.00939803	-0.143083	0.143065	0.0925657	0.0421333	0.00267581	-0.0331574	-0.0352943	-0.0882655	-0.061927	-0.0995552	-0.117125	-0.0210383	-0.0673402	0.0222755	0.0121233	-0.0980246	-0.119804	-0.00270256	-0.0912144	0.0480513	0.231158	0.133025	-0.022673	0.095939	0.187847
		-0.00783046	-0.0369187	0.00232987	0.0355528	0.00432609	0.00549057	-0.020121	-0.00909102	-0.00866074	0.0188744	0.0144634	0.00693968	-0.0104328	4.09997e-05	0.00580835	0.0209313	0.0198223	0.0386964	-0.0170846	-0.00046843	-0.0011903	-0.0114555	-0.0186916	0.0354587	0.00270226	-0.00198852	-0.0271017	-0.010051	0.00920342	-0.0395544	-0.0515919	-0.0219153	0.0409439	0.00232723	-0.0151879	-0.00828337	0.01048	0.00213553	-0.0012102	-0.0114027	-0.0502413	0.0109324	-0.0361097	-0.0635937	-0.0359098	0.013436	-0.0301971	-0.0364238
		-0.0105382	-0.0720779	-0.00943802	-0.0357962	0.0023942	0.0316017	-0.00460605	-0.0107662	-0.0075827	-0.0213931	-0.0194758	-0.0520192	-0.0642971	-0.0787274	0.00427737	0.03026	-0.0128075	0.0346125	0.110703	-0.0086948	0.0316882	-0.0283679	0.0333535	0.037589	0.0265621	0.0324067	0.0471399	-0.00815253	-0.00987904	0.0320315	0.00661401	-0.0136292	-0.042653	-0.0360521	-0.0157698	-0.0276968	-0.0559755	0.0330809	-0.00626121	-0.0720038	-0.000379472	-0.00560194	0.0638121	0.0303888	0.0532035	0.00562503	0.0500441	0.0525821
		-0.0123565	0.0218515	0.0193455	0.04845	0.029603	0.0357279	0.0161333	0.089953	0.106778	0.111113	0.0512375	-0.0397589	-0.0184075	0.0057525	-0.032617	-0.024122	0.00342394	0.00834941	-0.009445	-0.00440591	-0.0364356	-0.0538703	-0.114444	-0.0199384	0.00632506	-0.0205921	-0.0312801	-0.0271558	-0.0554894	-0.0537251	-0.0570852	-0.0786729	-0.0924864	-0.0573088	-0.112919	-0.0830851	-0.0574403	-0.034992	-0.0824944	-0.0235301	-0.0306848	-0.0701029	-0.0360969	-0.122318	-0.103495	-0.0927093	-0.0725035	-0.0773689
		-0.0942653	-0.149899	-0.00793182	0.0550323	-0.123643	0.0533472	0.0931757	0.0115301	0.0353315	-0.0443361	-0.0456081	-0.0684908	0.12647	0.0644548	0.118016	-0.0383994	-0.158517	0.206441	-0.0412421	0.114963	-0.0554878	0.0329583	-0.0907198	-0.0728001	0.0524466	0.0305311	-0.0308401	0.0512244	-0.0472944	0.0235525	0.0162945	0.0232381	-0.0802606	-0.0798892	-0.107405	0.0754831	-0.0185344	0.0558747	0.0528614	-0.0807015	-0.173436	-0.0812567	-0.0685584	0.00753161	-0.0152281	-0.0384309	-0.0963419	0.057584
		0.0520278	-0.0811943	-0.134878	-0.0909003	-0.075388	-0.0616501	0.0596685	0.0638195	0.0567004	0.0161032	0.042933	0.132791	0.112466	0.00896399	0.0609727	0.0197522	0.0931453	0.0897736	0.0458931	0.0622353	-0.106746	0.00873606	-0.0528461	0.0354166	-0.0746375	-0.0589177	-0.109086	-0.0714131	-0.020136	-0.0236052	-0.019799	-0.0140536	-0.02679	0.0335011	-0.0336697	-0.0248381	-0.01063	-0.0101355	-0.0971062	-0.0697005	-0.165471	-0.0324338	-0.20375	-0.122623	0.0199436	-0.179594	-0.110501	-0.149236
		0.0411378	0.0480288	0.0117743	0.00330552	0.0385266	-0.00684924	0.00879809	0.00791446	-0.0305295	-0.0222258	0.0376191	0.0417973	0.0214109	-0.003231	0.0159775	0.00588012	-0.0289981	-0.0440574	-0.0326265	0.0151175	-0.00944352	-0.0291074	-0.0255356	-0.0165092	-0.011651	0.00156068	-0.00652265	-0.0327163	-0.00484	0.00599472	0.000264486	0.0260161	0.0082195	-0.0541191	-0.0837612	-0.0631841	-0.0248657	-0.0306548	-0.0525444	-0.0609488	-0.0674086	-0.0266798	-0.0462378	-0.0706204	-0.0221477	-0.0276013	-0.074733	-0.0360275
		-0.0466717	-0.0869263	0.031861	0.0843734	0.0849262	-0.000931018	0.0618922	0.00271843	0.052805	0.0298549	-0.00466117	-0.00320242	0.0161311	0.0361531	0.0357166	0.0116809	0.0774551	-0.0261422	-0.0648363	-0.0476527	-0.0395398	-0.028938	-0.0571864	-0.00721283	-0.0127721	-0.0534309	-0.0394896	-0.00763968	-0.00669297	0.00835825	0.0148092	0.0238092	-0.00756583	0.0319649	0.0218407	-0.0552633	-0.0437645	-0.0633208	-0.0563237	-0.110275	-0.126421	-0.103164	-0.104201	-0.136883	-0.125183	-0.0433177	-0.0642381	-0.10359
		-0.115513	-0.110581	-0.136694	-0.122333	-0.116727	-0.0705066	0.0212471	0.00170004	0.0147143	0.0404508	0.0196245	-0.0114699	0.0169196	-0.0335405	0.00435719	0.0617219	0.0274982	-0.0622226	-0.0265591	0.0558022	0.0360757	0.0797906	0.0448562	0.0462705	0.0413558	0.0359666	0.0604358	0.040675	0.0843231	0.0723618	-0.0364239	0.0479225	0.08764	-0.0135377	-0.0611913	-0.0659402	-0.0992415	-0.107893	0.00693883	-0.0847091	-0.0755442	-0.147437	-0.0798705	-0.114026	-0.119341	-0.116406	-0.162197	-0.178161
		-0.0515377	-0.0101683	0.0589771	-0.0207406	0.0408908	-0.0828193	-0.0423103	0.0161465	0.0180919	0.0277876	-0.0406074	-0.0740244	-0.0678776	-0.0503857	0.0411924	-0.0244493	0.0138169	0.133152	0.0270287	0.0289335	0.0569238	0.037646	-0.105999	-0.0973045	0.0341011	0.122526	-0.0337382	0.0310587	0.00893721	0.00475292	-0.0106573	0.0127996	-0.0675874	-0.0210267	-0.0157014	-0.0199539	-0.047991	-0.0498401	-0.0319899	-0.0124386	0.0585044	-0.062086	-0.056432	-0.0480088	0.0331261	-0.0699184	-0.0646254	0.0464706
		-0.057892	0.010112	-0.00647672	-0.133231	-0.0272437	0.0295523	0.0755051	0.0554462	-0.0218777	-0.00395516	-0.0535379	0.00107503	-0.00189544	0.0155869	-0.050642	-0.0504989	0.126974	0.0467285	-0.115494	0.0194298	-0.0205352	0.0997256	0.0271319	-0.0806092	-0.17972	-0.0872173	0.0649744	0.146347	0.0715584	0.100679	0.0624984	0.0061202	0.0739662	-0.0412561	-0.0719764	0.0193885	-0.0768662	-0.0963417	0.0462828	0.00161033	-0.111561	0.00351412	-0.104058	0.0622103	-0.0609411	-0.00391783	0.0789261	0.0318749
		0.0464327	-0.0566542	-0.097311	0.00651541	0.0600032	-0.0571643	-0.0651173	-0.020198	-0.0271483	-0.000662728	0.0543328	0.0254599	0.0889873	0.0618257	0.0766821	0.0331936	-0.017576	0.0283161	-0.0609048	-0.0220881	-0.0431747	-0.067386	0.0727272	-0.0584884	-0.0205463	-0.0259164	-0.0114171	0.0846181	0.0430088	-0.0303494	-0.00640047	-0.0656876	-0.00329802	0.00112927	-0.0200749	-0.0157619	-0.0553788	0.0150012	-0.00904063	0.0138663	0.00597792	0.0193409	-0.0288171	0.0433528	-0.0250448	0.0282579	-0.0145703	-0.0948707
		-0.0334569	0.0628859	0.00527669	-0.0791262	-0.0233343	0.0718905	-0.0173867	-0.0816147	-0.0291033	0.0541451	0.101905	-0.0294867	-0.0302067	0.107068	0.0333725	-0.0300558	0.0705078	-0.0330018	-0.0137576	0.0775772	-0.0613195	-0.0285507	-0.0846544	0.00136867	-0.0701292	0.0828353	-0.0250934	-0.0325446	-0.00118784	0.0351782	0.157009	0.0939244	0.090088	0.0714666	-0.109275	-0.0827177	-0.073483	-0.0275899	0.0813528	0.0348839	-0.0460451	0.0991264	-0.0580589	-0.130752	-0.114769	-0.0208873	-0.0456171	-0.0533293
		-0.00668949	-0.11907	0.137998	0.0532926	-0.0556049	0.0618206	0.0821118	0.026141	-0.0221045	-0.0212485	0.0185354	0.0623726	0.0595853	-0.0308211	-0.0792001	-0.046411	0.01126	-0.0220036	-0.116937	0.0949652	-0.193873	-0.132961	-0.126649	0.00484235	0.0260841	-0.0685895	-0.0342296	0.178383	0.209427	0.0495748	0.0980178	-0.0109991	-0.162968	-0.0400617	-0.0548029	-0.0496589	0.0647556	-0.0687259	-0.0330813	-0.061941	-0.0630078	0.0340395	0.0879744	-0.00564627	-0.208317	-0.0661079	0.0235595	-0.102337
		-0.0852858	-0.105207	-0.104986	-0.0892108	-0.0812824	-0.0829706	-0.079401	-0.0570319	-0.0335812	-0.0477559	0.00365796	0.0634507	0.0884047	0.0221887	0.0391416	0.112721	0.0840754	0.0982444	-0.00757432	0.0895849	0.0459657	0.0313453	0.0443803	0.120114	0.00784454	-0.0423819	-0.0726089	0.0139172	0.0203304	0.00391159	-0.032284	-0.0713062	-0.0211242	-0.0266396	0.0196314	-0.00545223	-0.0295011	-0.0690147	-0.114617	-0.0655666	-0.107427	-0.141715	-0.160969	-0.133716	-0.10965	-0.068006	-0.0487579	-0.0476968
		-0.0989962	-0.112787	-0.0748491	-0.0421983	0.0643999	-0.0637977	-0.0249708	-0.0303131	-0.0253025	-0.0447971	-0.0153141	0.0442047	0.0199939	0.0144434	-0.0250184	0.0275983	0.0341584	-0.00309264	-0.0240316	-0.0269774	0.0183047	0.0658354	-0.019413	0.0703016	0.0287736	0.0697902	0.00423665	0.0147269	0.0718551	0.083236	0.0340058	0.0125847	0.00610437	-0.086933	-0.0471656	0.00154819	-0.042268	0.0638409	0.00385783	0.0707658	-0.0255075	0.0297276	0.0804491	0.0316754	-0.0371162	-0.0305474	-0.00550423	0.00899949
		0.0821815	-0.085603	0.0484084	0.0615965	0.044193	0.0726612	0.0266049	-0.0363627	-0.00364912	-0.0215991	0.0147259	0.0728769	-0.0328177	-0.0118047	0.117696	0.038267	-0.0405256	-0.0485409	-0.0589124	-0.0261999	0.0349903	-0.0940833	-0.00851875	-0.0589047	-0.0587046	0.130008	-0.0174659	-0.0237199	-0.0724215	-0.0443758	-0.123185	-0.0764182	-0.0854096	-0.116274	-0.0947985	0.016453	-0.0258934	-0.0747792	-0.155345	-0.0405632	-0.0230787	-0.147987	-0.15866	-0.166426	-0.0994195	-0.142318	-0.0755258	-0.118429
		-0.0250621	-0.0881084	-0.0896899	-0.0148863	0.0264867	0.0378598	-0.00138068	-0.0194491	0.00999796	0.0723153	0.0536302	-0.00920201	0.01987	-0.00431739	-0.0209428	0.0165391	-0.0173069	0.0441258	-0.0200998	0.0148742	0.0373946	0.00425576	-0.00141797	-0.00286094	-0.00806299	0.031074	0.0169501	-0.00341533	-0.0347288	-0.024442	-0.028114	-0.0437042	-0.0291622	-0.016503	-0.00820169	-0.0172503	-0.0250846	-0.027056	-0.0127788	-0.0250257	-0.0419529	0.0105669	-0.0218247	-0.0657558	-0.0177002	-0.0481596	-0.0313646	0.0239503
		-0.0291242	0.108926	-0.0685503	0.00440144	-0.0854691	0.0570842	0.0134554	0.00685173	0.00681155	-0.0562163	-0.0466754	0.0373298	0.0390225	-0.0145801	-0.0254276	-0.00404238	-0.015252	0.115761	-0.00980509	0.0650808	-0.0485991	0.0610683	-0.0145949	0.0161332	0.00717174	-0.0116136	-0.0230124	0.0105277	-0.0988453	0.00218228	0.0347443	0.0454347	0.0142633	0.0690168	0.0504426	-0.0571978	-0.0836607	-0.0761851	-0.034915	-0.0399742	-0.0664026	0.0736813	0.0750453	0.055517	-0.0187106	0.000137342	-0.0101587	-0.0472114
		0.114563	0.155466	0.151782	0.0797894	0.062116	0.125928	0.00608553	0.0394557	0.0820607	0.104424	0.0388899	-0.0366681	-0.014937	-0.0089539	0.00330063	-0.036885	-0.0344866	-0.0495921	-0.0221066	-0.0676277	-0.158358	-0.169138	-0.0233451	-0.0121085	-0.0633359	-0.00738656	-0.079932	-0.112901	-0.00188275	-0.0642155	-0.0593368	-0.0602545	-0.109831	-0.104216	-0.0504611	-0.0410928	-0.107333	-0.0220093	-0.0888115	-0.0514058	-0.0678095	-0.0610871	-0.0362841	-0.13171	-0.0615968	0.00268984	0.0512108	-0.0288464
		0.0209451	-0.0886572	-0.0185044	-0.0439702	0.0554859	0.107301	0.0429759	-0.0227877	0.0597085	-0.0205799	-0.0835088	-0.136622	-0.0509828	-0.0394029	0.11743	0.106258	0.0689048	0.150335	0.127907	-0.0795602	-0.0855123	0.196104	0.101806	-0.0648703	-0.0700606	-0.0266339	-0.0257246	-0.0610267	-0.0985304	-0.138225	-0.0989808	-0.0880303	-0.151074	-0.121826	-0.121641	0.0168724	0.0360788	-0.14964	-0.131105	0.130146	-0.0576446	-0.276779	-0.0333038	-0.101174	-0.0145993	-0.135149	-0.0219026	-0.0752118
		0.199657	0.229426	0.175133	0.129802	0.136471	0.160743	0.138379	0.128155	0.0910061	0.0437136	0.0359297	0.0278559	-0.0566756	-0.0796137	-0.0614959	-0.0551744	-0.045154	-0.0541486	-0.0845331	-0.153907	-0.081221	-0.0467887	-0.156049	-0.0451889	-0.0481447	-0.0868495	-0.146504	-0.136942	-0.0657744	-0.0921057	-0.0906805	-0.0877577	-0.140052	-0.121753	-0.159428	-0.0844089	-0.118553	-0.131381	-0.0429449	-0.120528	-0.0704402	-0.0681051	-0.0818396	-0.0921859	-0.0621911	-0.000760035	0.0205424	-0.0480979
		-0.0508311	-0.0334076	-0.0344176	0.0775729	-0.0318709	0.00725907	0.00344793	0.0193635	-0.0422897	0.0465878	0.0747828	0.0384114	0.023019	0.0483832	0.0135086	0.0326285	-0.0301868	0.0488943	0.00901469	-0.064363	0.0168797	-0.0120258	0.0329183	-0.00321696	-0.00272369	0.0030672	-0.0673584	-0.0994385	-0.0316801	0.00807113	0.0225543	0.0154424	-0.00974773	-0.0131468	0.00824949	0.0095254	0.0131812	-0.00288964	-0.0743863	0.00997999	-0.0722866	-0.065283	-0.00486824	-0.0909187	-0.0928151	-0.00335006	-0.0215997	-0.062094
		0.11703	0.0572645	0.0313391	0.010564	0.00420874	-0.0328915	-0.0455867	-0.113238	-0.00815218	0.0567944	0.0127907	-0.0370399	-0.0034123	0.00832175	-0.0674805	0.0567621	-0.0393672	0.0113376	0.0197841	-0.0608791	-0.00858713	0.0194482	0.0063114	0.0413574	0.0751784	-0.0653738	0.0179652	0.0218629	-0.0165549	-0.0697578	-0.0528856	-0.136122	-0.114477	0.0300174	-0.00439455	0.0144403	-0.000644448	0.0604763	0.0514526	-0.0125367	0.0555693	-0.0193496	0.0372642	-0.0146304	-0.0356476	-0.107948	-0.110896	-0.0664034
		-0.0581825	-0.0552064	0.0616572	0.0784441	-0.0188263	-0.0373153	-0.0176543	-0.0281424	0.0130699	0.0812994	0.0368934	-0.0143498	0.0328509	-0.00341909	-0.0403046	-0.02029	0.0178238	-0.022074	-0.0155542	0.025287	-0.00278168	0.0786909	-0.0744988	-0.00220258	-0.0805122	0.0527029	-0.146463	-0.0309144	0.116609	0.0733632	0.00537297	0.0257692	0.0493304	-0.00856481	0.0225513	0.00836852	-0.00201196	0.00743017	0.0421364	-0.0499618	-0.0318438	0.0309833	-0.0467081	0.0205695	-0.0332001	-0.0547523	-0.108811	-0.083443
		0.0116	-0.0273367	0.0243298	-0.0423389	-0.059231	-0.0789789	-0.0307182	0.0528717	0.000622492	-0.0199236	0.0451836	0.0639174	0.0296915	0.0563681	0.0434333	0.0480467	0.0185198	-0.0567356	-0.029667	-0.0139622	0.0360905	0.0312092	-0.0461125	-0.0206517	-0.029111	0.0432576	-0.0148976	-0.0435023	0.0122078	-0.0041824	-0.0335163	-0.100812	-0.0196783	-0.0288155	-0.0573375	-0.0250715	-0.0248331	0.0168331	-0.028819	-0.00795349	0.0229012	-0.0500512	-0.0861482	-0.0153607	-0.0803349	-0.0796223	-0.0619346	-0.0922579
		-0.0319558	-0.00583125	0.0506029	0.00201643	0.00214756	-0.0369617	0.056142	-0.0582297	-0.0514969	0.00635479	-0.00337657	0.0374891	0.0378262	0.0405482	0.0685195	-0.000150613	-0.0549445	-0.0502747	-0.0398553	0.0594229	-0.0219417	0.00828408	0.0567744	-0.00491587	-0.0216748	0.0300643	0.0152003	-0.0188009	-0.0445585	-0.0264238	0.0297033	-0.0294925	-0.0539519	0.0354625	-0.00762188	0.00172586	-0.0177082	-0.00222004	0.00520189	0.00209355	-0.0697696	0.0262624	-0.112671	-0.0458626	-0.0754615	-0.093867	-0.0560937	-0.025486
		0.274678	0.254356	0.254547	0.183586	0.131886	0.160311	0.126067	0.022508	0.0468111	0.0215504	-0.0674083	-0.0679735	-0.0574187	-0.0903503	-0.12547	-0.0306929	-0.0681745	-0.0470677	-0.0355195	-0.007838	0.0422645	-0.029727	-0.0309068	-0.0192047	-0.1307	-0.151217	-0.156414	-0.125581	-0.160751	-0.11615	-0.147812	-0.0832123	-0.115179	-0.148122	-0.134747	-0.0977012	-0.118054	-0.0917826	-0.0493595	-0.19392	-0.167708	-0.224327	-0.131676	-0.186638	-0.174976	-0.178474	-0.119137	-0.15757
		0.051792	0.00961195	0.0324818	0.0232184	0.0130095	-0.0084388	0.0216928	0.0275721	0.0231652	0.011643	-0.0203045	-0.00570335	0.0152351	0.0201491	-0.0235259	0.0203	0.00445169	-0.0153057	-0.0855053	-0.00852844	-0.0543938	-0.0406018	0.0311224	0.00778722	-0.0476339	-0.0119443	-0.00108907	0.0159463	-0.00168029	-0.00452339	-0.00650181	-0.0042046	-0.0040289	-0.0166664	-0.0347756	-0.0247318	0.0189665	9.50802e-05	-0.00185237	0.0130651	-0.0127423	0.023812	0.0164199	0.00961612	0.000279283	0.0133302	0.0139358	-0.0212552
		0.0757173	0.210181	0.241333	0.0969242	0.150356	0.0805382	0.0731661	0.00296706	0.0572625	0.115501	-0.0132292	-0.0115734	0.0442842	0.0262209	-0.0982001	0.0003583	-0.0944793	-0.0473606	-0.0851517	-0.0120325	-0.0628945	-0.0751309	-0.0488172	-0.117373	-0.0631355	-0.135374	-0.0522576	-0.078336	-0.0712381	-0.108226	-0.0990536	-0.0669583	-0.0773576	-0.0685132	-0.0837754	0.00746466	-0.0380709	-0.0829584	-0.0959704	-0.159703	-0.108904	-0.0453773	-0.0431334	0.106762	0.0308882	-0.0529155	-0.00500482	0.0192208
		0.0109298	-0.0983212	-0.025121	-0.00641567	-0.097072	0.0343642	0.0795579	0.0274833	0.00315368	-0.0182664	0.0139504	-0.0575503	-0.0762572	-0.00506649	0.0152704	0.0699533	0.00415996	-0.0400708	-0.0248884	0.163547	0.0710109	-0.0220624	-0.0807436	-0.0452036	0.0110455	-0.0341982	0.0101104	0.0115109	0.0165196	0.0886702	0.00997508	0.0158367	0.0575882	-0.0839693	0.0544206	0.0425738	-0.0915197	-0.0231494	0.0152765	-0.0938903	-0.0838911	-0.174116	0.0145591	-0.112494	-0.0947352	-0.074867	-0.0922609	-0.196043
		-0.0257495	-0.0136826	0.0144536	-0.0282211	-0.00606517	-0.00442367	-0.0576317	-0.0220339	-0.0115056	-0.0140617	-0.0417086	-0.103347	-0.0599791	-0.0382108	-0.0185226	-0.0127272	0.00202177	-0.0300596	0.0608146	0.0233728	0.0508069	0.0444047	0.0767901	0.0532052	-0.00164541	0.0652619	0.0143255	-0.0179155	0.0323273	0.0697069	0.0260575	0.0565938	0.0526832	0.0120183	-0.0295225	-0.0391954	-0.00164214	-0.0251692	0.0218215	0.00154027	0.0130356	-0.0193131	-0.0208413	-0.0292682	-0.0136639	-0.0643004	-0.0274606	0.00300233
		0.252683	0.198595	0.0716123	0.141847	-0.00775264	0.0594149	-0.00942697	-0.0339934	-0.0341086	0.000316717	-0.0706037	-0.0766848	-0.0922399	-0.0550724	-0.00613262	-0.0955756	-0.0644853	-0.0409447	-0.12986	-0.00211183	0.0374364	0.0788279	0.0495889	0.0014791	-0.0479111	0.0112498	-4.66006e-05	-0.0147997	-0.0428447	-0.0784565	-0.0818579	-0.0395308	-0.0991894	-0.0822853	-0.117732	-0.125159	-0.105415	-0.0773537	0.0148552	-0.0232606	-0.169464	-0.129486	-0.0906537	-0.10271	-0.120272	-0.151511	-0.263199	-0.157002
		-0.141535	0.0210554	-0.154039	-0.141665	-0.138493	-0.0109625	-0.061267	-0.0423026	-0.0433104	-0.0413431	-0.000726519	0.0135469	-0.0225598	0.052487	-0.0162793	-0.00255759	-0.0348598	0.00771573	0.0506446	0.0292157	0.0508911	0.205737	0.105034	0.0994734	0.00320558	-0.0324913	0.099439	0.0993195	0.043909	0.00271761	-0.00874106	0.072024	0.103208	0.142231	-0.0482976	0.0298773	0.139742	0.0153076	0.0789113	-0.0380795	-0.00580387	-0.000738284	0.0511078	-0.00490303	0.0181978	0.111191	0.0922121	0.0815421
		0.10523	0.146112	0.0930471	0.0483178	0.0736427	0.0504235	0.0748773	0.0420544	0.00660412	0.0440754	0.0219228	-0.0487661	-0.10406	-0.0788188	-0.0746383	0.00945025	-0.00861662	-0.0453863	-0.0274192	0.0260803	0.0173863	0.0119517	-0.0185256	-0.00825289	-0.0400029	-0.0377064	-0.0455281	-0.0669193	-0.0781454	-0.0883893	-0.0567956	-0.117459	-0.0410065	-0.0421494	0.0255742	-0.00981307	-0.0182755	0.000369638	-0.0415708	0.0103199	-0.0568904	-0.109378	-0.0738437	-0.0687532	-0.0692218	-0.0250963	-0.0757878	-0.0760249
		-0.10154	-0.117768	-0.0522042	-0.0352734	-0.0574043	-0.0281194	-0.0456878	-0.0150643	-0.00259891	-0.0131713	-0.0317462	-0.0200927	-0.000259866	-0.019273	0.034379	0.0565653	0.00499952	0.0332083	0.067718	0.0251221	0.0602319	-0.0470874	0.0760982	0.0747937	-0.0380657	0.0685714	0.0672277	0.0172621	0.027788	0.0113918	0.000590458	-0.0351442	-0.0357202	-0.0647492	-0.0584648	-0.0134164	-0.0147853	0.00182471	-0.0231741	-0.0510309	0.0196486	0.0273955	0.04606	-0.00737966	0.0363208	0.0441141	-0.0306457	0.03729
		0.00903877	0.0612863	0.000781505	-0.00695385	-0.0551349	0.0385342	-0.0246832	-0.0781687	0.00220748	0.087038	0.0389334	-0.0368886	-0.0535515	-0.0180357	-0.013944	0.0711967	-0.00281359	-0.0253672	-0.0798447	0.0472466	0.0781624	0.0618458	0.0537941	-0.0354016	-0.00840404	-0.0365118	0.033314	0.0109626	-0.0400843	-0.0785542	-0.0695286	-0.0830302	-0.105343	-0.123272	-0.144459	0.0266142	-0.055167	-0.004834	-0.0798641	-0.10526	-0.0668382	-0.0379461	-0.0702172	-0.0433514	-0.0485741	0.0481238	0.0524306	-0.0883328
		0.196045	0.196298	0.180232	0.120239	0.0575967	0.0999683	0.0741006	0.0371044	0.00491797	-0.00977132	-0.0388302	0.00636977	-0.048887	-0.0187574	0.0196787	-0.0556202	-0.113178	-0.0498733	-0.10762	-0.039489	-0.0605582	-0.0737439	-0.0393003	-0.107995	-0.0817374	-0.0505723	-0.022986	-0.0559762	-0.026538	0.00888266	-0.0517801	-0.0620139	-0.111693	-0.120766	-0.0822702	-0.123399	-0.10714	-0.118325	-0.137723	-0.0696748	-0.0478893	-0.110542	-0.0688892	-0.0862064	-0.111939	-0.0647055	-0.0702929	-0.0973281
		-0.00320861	0.021732	0.0209028	0.0477577	0.00566757	0.0036697	-0.026698	-0.022121	-0.031413	-0.0232522	-0.00690782	-0.0106456	-0.0216644	-0.0176662	0.0216585	-0.0244354	0.00235536	-0.00180172	-0.02384	0.00724682	0.0323828	-0.0135231	0.00367187	-0.0313946	0.00810892	0.0357577	0.025927	0.0071065	0.0229005	-0.0082741	-0.0223605	-0.0134473	-0.000352323	0.0149679	0.017828	-0.0489917	-0.0295549	-0.00327248	-0.0234356	-0.0378263	-0.0783887	0.00955692	0.0159586	0.0111335	0.00810458	0.0347958	0.0195149	-0.0203393
		0.229618	0.226046	0.165294	0.115926	0.108741	0.107166	0.0575368	0.0627059	0.0100429	-0.0308294	0.0361019	-0.0364218	-0.0476809	0.00565805	-0.0229438	-0.116235	-0.0707843	-0.0811725	0.0364386	0.025999	0.0158484	0.0370745	0.0264779	-0.078489	-0.0961709	-0.137296	-0.13435	-0.103439	-0.141927	-0.168935	-0.219342	-0.165796	-0.160774	-0.166034	-0.189935	-0.165438	-0.147268	-0.149181	-0.101905	-0.158445	-0.158527	-0.134293	-0.105054	-0.109034	-0.169565	-0.154421	-0.16407	-0.141291
		0.00394075	0.0062266	0.0332394	0.0823106	-0.0108605	0.018767	-0.0436706	-0.0193222	-0.000348901	0.043243	0.0157361	-0.0290531	0.0685426	0.0616154	-0.0316152	0.0360235	0.0477459	0.0724256	-0.0477784	0.00731035	-0.0376308	-0.00211208	0.0117278	0.0304687	-0.0401281	-0.0473366	-0.0446982	-0.0823426	-0.107085	0.0046591	0.00297367	0.00569287	0.0624485	-0.0784931	0.0152717	0.0404214	-0.0369958	0.0113198	-0.07736	0.0152347	0.01203	0.0449009	-0.169244	-0.0707954	-0.0719792	-0.0126839	-0.0530054	0.0275026
		0.0621695	0.0145287	0.0900522	0.0297362	0.0104173	-0.0106092	-0.0218808	-0.000732034	0.00207235	0.000424908	-0.0587299	0.00850764	0.05998	-0.00511884	0.00190515	-0.071868	-0.0769129	0.00496323	-0.00863479	0.060258	0.0182384	0.149059	-0.0503349	-0.0577182	-0.0366099	-0.0602534	-0.0567898	-0.00206428	0.00727455	-0.00132948	-0.0712562	-0.0494377	-0.0755424	0.0193455	-0.00182522	-0.000584669	-0.0429309	-0.0248528	-0.060931	-0.0556479	2.69513e-05	0.00170945	-0.0380446	0.0339077	0.0515237	-0.0200763	-0.0850635	0.0319438
		0.070661	0.0683102	0.0758955	-0.0197576	0.0683103	0.106328	0.0318563	-0.0482627	-0.0274089	-0.0412114	-0.0281852	-0.0186548	-0.0771398	-0.0780987	-0.00437211	-0.0264342	0.0233024	0.0438649	-0.0163567	0.00295182	0.0238816	-0.0259733	0.0218272	-0.0767214	-0.0428851	0.0916404	0.0475993	-0.0590015	-0.0526459	-0.0333199	0.0765983	0.0122182	-0.00288323	0.0296565	-0.0232415	-0.010258	0.00485022	-0.0088676	0.00149437	-0.125606	-0.0292005	-0.0478466	0.0145642	-0.0302168	0.0246639	-0.101217	-0.0816309	-0.0035894
		0.0157828	0.0693467	0.151436	0.120667	-0.0574482	0.0783611	-0.0272379	0.090634	0.1812	0.0653171	-0.101136	-0.108931	-0.0618168	-0.082492	-0.0683883	-0.0443859	-0.0376494	-0.069626	0.0182055	-0.0158814	0.0671037	-0.0634392	-0.0133949	0.028127	-0.0187111	-0.0305203	0.0648047	-0.0860277	-0.0647042	0.000805233	0.034403	0.0620048	0.0151179	0.13682	0.0350674	-0.0721559	0.0337443	0.0064228	0.0959071	0.0835863	0.0521451	0.222749	0.0910954	-0.151979	-0.0254078	0.0415108	0.0176432	0.121115
		-0.120607	-0.0896928	-0.249794	-0.0262488	0.00105877	-0.00425416	0.0683846	-0.0140641	0.00219888	0.0945596	-0.0256751	-0.0260932	-0.0566921	-0.0127103	0.15063	-0.0146306	-0.0528415	0.0959951	-0.0203648	0.0503612	0.165973	-0.0557584	-0.0320747	-0.048005	-0.0564973	-0.0532586	0.0877327	0.0199441	0.0295229	0.192903	0.071212	0.0294792	-0.0163814	-0.0901861	-0.0906155	0.050556	0.120064	-0.0227476	-0.0361234	-0.110592	0.150236	0.14631	0.0109124	0.155601	0.0368979	0.0224138	-0.0374548	0.0312362
		0.0289458	-0.0831926	-0.0124685	0.0198174	0.0539333	0.0722854	-0.00505136	-0.0159336	-0.0431935	-0.066816	0.00496276	0.12155	0.0250865	0.0142736	-0.00837155	-0.00444502	-0.0169108	-0.0505554	-0.0126199	-0.111098	-0.0846955	0.0330684	0.0709834	-0.00289711	0.0534197	0.0386059	0.0663123	0.0195873	-0.0869946	-0.0175873	-0.0147522	-0.0842615	-0.0628736	-0.0067087	9.30415e-05	-0.0790458	0.0256077	0.0226986	-0.102889	0.0679174	0.0252513	0.0316582	-0.0113797	-0.0164798	-0.011932	0.00224188	-0.106388	-0.0294354
		0.00686385	0.0466249	0.0185351	0.0115491	-0.0279227	0.0175661	-0.00561008	0.0993715	0.0951024	0.0445656	-0.0811792	-0.0101021	0.0425436	0.00232331	-0.0480991	0.0407615	0.222175	0.045644	0.0368212	-0.132875	-0.0512356	-0.10644	-0.0191606	-0.0329181	-0.032093	-0.0731931	0.0212628	0.043505	-0.0384516	-0.135935	-0.195907	-0.0412752	0.0403058	0.0993512	-0.0442058	-0.0530732	0.0543783	0.0588909	-0.0808963	0.0991916	0.0704844	0.118342	0.0433856	0.0274743	0.107982	-4.299e-05	0.13314	0.0758887
		-0.104545	0.0152464	0.0424377	0.102562	-0.0472916	-0.050707	0.00574462	-0.117587	-0.133259	-0.053622	0.0295694	0.0147374	-0.00569402	0.0755389	0.109513	0.00757374	0.0222763	0.0703476	-0.0288547	-0.0195176	-0.0113345	0.0523151	-0.0370381	-0.0132172	-0.0537862	0.00419498	-0.00884983	-0.0903119	0.0983954	0.125164	0.0360817	-0.0527691	-0.0674705	-0.00359035	0.0104625	0.234606	-0.025281	0.0528685	0.0216	-0.0403078	0.022574	-0.0393472	0.0957886	0.161519	-0.058342	0.114681	0.107168	0.0707876
		0.0348599	0.0508224	0.084546	0.0248507	-0.0133776	0.0301031	0.0061436	0.0879993	0.0670243	0.05932	0.0458419	0.00782652	0.075231	0.061527	-0.0662243	-0.0145872	0.0187756	0.0212906	0.00791128	-0.0045166	-0.0132706	-0.0379205	-0.0687538	-0.0359415	-0.0688203	-0.0900695	-0.0291129	-0.0716334	-0.0623167	-0.107528	-0.0612406	-0.0871617	-0.10414	-0.0532057	-0.0568151	-0.0849744	-0.000216244	-0.0247692	-0.0667399	-0.0665315	-0.0312517	-0.0633287	-0.0390937	-0.0603696	-0.0837995	0.0288774	-0.0192118	-0.00505874
		0.128723	0.0895712	0.0906357	0.117196	0.0895341	0.0787478	0.0210844	0.0574696	0.126664	-0.0536366	-0.0382802	0.0376935	-0.0108193	-0.0769402	-0.0883181	-0.146468	-0.0351502	-0.0989925	0.0247288	0.0437114	0.0852246	-0.0147958	0.0663405	0.101531	-0.147327	-0.17931	-0.0891471	-0.0639982	-0.113125	-0.00254742	0.0944033	0.00229439	0.112908	-0.0310516	-0.0485317	-0.00499354	0.0243207	0.00780707	-0.0892046	0.022816	-0.0822691	0.0782172	0.049199	0.0223018	-0.0463	0.101756	0.049536	-0.103414
		0.0112319	0.0364635	0.106913	0.038309	0.031338	0.00331478	-0.0311181	-0.028508	-0.0215817	-0.0238848	0.00488634	0.0439085	-0.0432486	-0.12126	-0.0932753	-0.0217254	-0.00383254	-0.00534042	-0.00342247	-0.0297345	0.00326734	-0.00308658	-0.0081654	0.0133892	0.0285851	0.061777	0.0532217	-0.00288365	-0.0312661	0.0357283	0.0699694	0.00927537	-0.0132598	-0.0132301	-0.0391784	-0.0749821	-0.0699634	0.0194573	-0.0176064	0.0223701	0.00803446	-0.098345	0.0185977	-0.0510489	-0.0993403	0.0232145	0.00308569	-0.0359918
		0.0121839	0.0132326	0.0169151	0.0375601	0.0280994	0.0384536	0.000378209	0.0539091	-0.0146454	0.00695354	0.0173259	0.0181058	-0.0100792	-0.0144654	-0.0213617	0.0181972	-0.0043336	0.0207591	0.00386999	0.00383285	-0.0265861	-0.009813	0.0274332	0.0058548	-0.0766002	-0.0616144	-0.0198159	-0.0282101	-0.0146597	-0.0208798	-0.0463828	-0.0351029	-0.0370485	-0.0171626	-0.00958788	-0.0246627	-0.0384859	-0.0188187	-0.0234027	0.0361763	-0.025158	0.0112477	0.0160843	-0.0012819	-0.0330108	-0.039824	-0.0632361	-0.0205694
		0.000873558	0.0699404	-0.0126236	0.0302139	-0.0930503	-0.102097	0.124685	0.0851009	-0.0862686	-0.0640215	-0.128994	-0.0714801	0.0810841	-0.0315918	-0.0520285	0.0809107	0.14484	0.0858395	-0.0111389	0.0463808	0.0301573	-0.000595518	-0.037674	-0.0927859	0.0238997	-0.0446908	-0.0310497	0.0130646	0.0505804	-0.00748104	0.0378329	-0.0465012	0.0670033	0.0798371	0.0858576	0.131933	-0.10017	-0.0768201	-0.0495505	-0.0081313	-0.0593493	-0.0951016	0.112636	0.0533919	-0.0869144	-0.0330747	0.0462995	-0.0417675
		0.120964	0.00712538	-0.0043981	-0.027741	0.0935958	0.0408586	0.0854916	0.0897932	0.0453338	0.00918089	0.0398712	0.0168298	-0.0457508	-0.0453069	-0.0195948	-0.0727071	0.0163066	-0.0266956	0.113827	-0.00311481	0.0322909	0.054277	-0.0457176	0.0424146	-0.11942	-0.119983	0.0169726	-0.0520573	-0.130883	-0.111764	-0.102084	-0.0101141	-0.0845268	-0.0428529	-0.130742	-0.112113	-0.0170741	-0.111514	-0.00300225	-0.0838762	-0.0710399	-0.123542	-0.16654	-0.0517263	-0.0893457	-0.169125	-0.250943	-0.21334
		-0.109519	-0.110169	-0.0833445	-0.0560617	-0.0632425	-0.030073	-0.0119441	-0.0264579	0.020937	0.0250761	0.0390887	0.0328754	0.00860096	0.00976492	-0.0213482	-0.0202967	0.021739	-0.0100888	0.0601465	0.0311533	0.0388777	0.00939809	0.0138487	0.0249033	0.0297072	0.04264	0.044958	0.0337416	0.0452393	0.0098502	0.00809616	0.00515438	-0.0192207	-0.0102533	-0.00651413	-0.00442393	0.0154534	-0.00167675	-0.0493996	-0.0116521	-0.0381081	-0.0110798	0.000448716	-0.0407071	-0.0566004	-0.0626096	-0.054449	-0.0427783
		0.180263	0.215968	0.222233	0.250494	0.0710391	0.187879	0.0719284	0.0604295	0.0244273	-0.0336684	0.00365311	0.0144843	-0.0603124	-0.0369622	0.0110112	-0.039812	-0.0405033	-0.0514707	0.0443137	-0.0949095	-0.0311836	-0.122439	-0.0571329	-0.0868538	-0.0752686	-0.113386	-0.115536	-0.128431	-0.150946	-0.119308	-0.0253726	0.0432178	-0.104672	-0.0688073	-0.0646448	-0.0767367	-0.0338653	-0.104504	-0.0766368	-0.0473411	-0.0304949	-0.0391182	-0.0414428	-0.00107141	-0.0352872	-0.103936	0.0865771	0.0897953
		0.196538	0.0509889	-0.107548	-0.0632392	0.0522074	0.124909	0.0356161	0.0818615	0.0813681	0.08987	-0.00251846	0.0514143	0.124087	-0.0229763	-0.15917	0.0115221	-0.0238117	0.127472	-0.00788075	-0.0960268	-0.0678529	-0.0350169	-0.0504666	-0.0244714	-0.0733655	-0.103208	0.0106853	0.0315075	-0.0919365	-0.140559	-0.0653126	-0.16897	-0.0387624	-0.053912	-0.0619969	0.0158916	0.00836315	0.0417746	0.0118657	-0.134217	-0.111756	0.000634324	-0.0583277	-0.0421674	-0.0517501	0.026523	-0.0195735	-0.0658242
		-0.0502378	-0.0174897	-0.0371794	0.0830479	-0.00469077	0.0275253	0.025795	0.0279355	0.0181566	-0.0250284	-0.0190992	0.028402	-0.0443272	0.0294803	0.0753826	-0.0384833	-0.0540727	-0.0729565	0.108163	0.0511084	0.0793715	0.0305134	-0.0126113	-0.00751867	-0.0402898	0.043063	-0.0643475	-0.0730773	-0.0318613	-0.0346739	0.00151435	-0.0266993	0.0216328	0.0909874	0.000960399	0.0891739	0.0241283	-0.074997	-0.00987607	0.0751862	-0.0613511	-0.12773	0.0239724	-0.101109	-0.115752	0.007236	0.0274036	-0.0132027
		0.0220531	0.00937529	0.0642052	0.019732	-0.0183595	-0.0307245	-0.0140951	0.0303602	0.0403879	0.0196208	0.00708347	0.0134344	-0.0038109	-0.0340827	-0.0235303	-0.0217777	-0.0115765	0.0267631	-0.0235396	0.0363266	0.00344915	0.0277726	-0.00429889	-0.0153318	-0.0150255	0.00575499	-0.00677641	-0.0237527	-0.0413673	-0.0382693	-0.0483312	-0.00688533	-0.00717211	-0.00343474	-0.0109957	-0.0101706	-0.0317339	-0.0443733	-0.033436	-0.0212957	-0.0393543	-0.0610773	-0.0683687	-0.0396201	-0.0868009	-0.0460099	-0.0202135	-0.0136221
		0.0562557	-0.00180486	0.0511305	-0.0299756	-0.066327	0.0625505	0.0179804	0.0355763	-0.0156355	-0.0442343	-0.0255923	-0.0583255	0.0116887	-0.015201	0.000771326	-0.0280389	-0.0319361	-0.0168776	0.0605294	-0.0184387	0.0523222	-0.0158229	0.0850516	0.0142477	0.00798987	-0.0564918	-0.0198294	-0.00387273	-0.0108856	0.00319538	-0.00632287	-0.0214961	-0.0235248	-0.0931881	-0.0366471	-0.040385	-0.0129385	0.00646997	-0.0801033	-0.0264083	0.0505143	0.0613616	0.0483833	-0.065815	-0.0614656	-0.0527154	-0.0236147	-0.0708506
		-0.0523526	-0.0186688	-0.0386166	-0.0494371	-0.040524	-0.0394072	-0.00397698	0.0226262	0.0228434	0.000833094	-0.0130182	0.0173585	-0.0356641	-0.0254288	0.024169	0.0629016	0.0613235	0.0181146	0.0128033	-0.083074	-0.0450899	-0.019792	-0.0326886	0.0289877	0.0496366	0.0304002	0.0112296	0.0530822	0.0515019	0.0299275	-0.00515325	-0.0118768	0.052849	0.07176	0.0235393	0.0567836	0.0529349	0.0171275	0.0318633	0.0739932	0.0567477	0.0503831	0.0909754	0.0745091	0.0542651	0.0370815	0.00556455	0.0534809
		0.0516983	0.0748919	0.0467724	0.0274752	-0.0191465	-0.0455849	0.0451985	-0.0314025	0.00161298	-0.00962438	0.0673308	0.0465699	-0.00851575	-0.0606459	0.0181602	-0.0203466	-0.0464938	-0.0690771	-0.00836509	-0.0213089	0.00613884	-0.0769399	0.040196	0.0529299	0.0192302	0.00431413	-0.00749694	0.035368	-0.0605284	-0.0524107	-0.0801387	-0.146908	-0.0835188	-0.0593362	-0.0684762	0.066877	0.020037	-0.111604	0.00457609	-0.0121229	-0.00592118	-0.0863175	-0.0390478	-0.0213329	-0.0994875	-0.0268324	0.0500021	0.0334175
		0.0104209	-0.0124092	0.0624372	0.0262262	0.0830551	0.022623	0.00943752	-0.00253676	-0.0104629	0.00549029	-0.0432085	-0.0864076	-0.00135097	-0.00358935	-0.0104119	0.00759369	-0.00955206	-0.0241374	-0.00634728	0.00472647	-0.0601248	-0.0221611	0.0683086	-0.0518687	0.057845	0.0313582	0.00653729	-0.034938	-0.00219754	-0.0143553	0.0032798	-0.0592868	-0.057097	-0.0310218	0.00108263	-0.054527	-0.0764359	0.0751636	-0.00623779	-0.0456062	0.00805963	-0.0440371	-0.0812318	-0.0583068	-0.044541	-0.0821333	-0.0477101	0.0287003
		-0.123459	-0.0719639	0.0767972	0.00684109	-0.0444729	0.0301558	0.109424	0.0871272	0.0022679	-0.129337	0.00164891	0.0496229	0.0856616	-0.0104414	-0.0932927	0.0792213	-0.0638978	-0.123725	0.0579105	0.0394346	0.00933869	-0.0532865	-0.0218932	0.114028	0.0413907	-0.10178	-0.0713217	0.12756	0.0904521	-0.100012	-0.0855932	-0.0875539	-0.0216451	-0.0142375	0.0736641	-0.0252456	0.0259056	-0.138558	-0.00665709	0.0386795	0.0392888	0.0127515	-0.024124	0.123556	0.108649	0.0390318	0.0109816	-0.0528976
		0.122745	-0.0186821	0.013936	0.0274937	-0.0740492	0.121328	0.17099	0.0176061	-0.140828	0.0470258	0.1066	0.0390884	0.0440871	0.0422914	-0.0211547	-0.00811302	0.0546568	0.0840998	-0.149319	-0.0570944	-0.180492	0.08858	-0.0751283	0.0863792	-0.0891816	0.00264284	-0.0467007	-0.1741	-0.0202741	-0.0144342	0.104619	0.0493031	0.0785418	0.0721391	0.0421656	0.0690066	0.141083	0.0596067	0.0367837	0.144166	0.0239566	0.156203	0.0586346	0.0205832	0.0270022	0.14519	0.0516647	-0.131339
		0.0120756	-0.0390178	0.021934	0.117616	0.0198827	0.0616087	-0.0228871	-0.00467612	0.00751298	-0.0445909	-0.0364766	-0.0157244	0.0207827	0.0164359	-0.0295234	-0.0228593	-0.0426621	0.0461319	-0.101483	0.0438646	-0.054561	0.0489965	0.0185382	-0.0261555	0.00151656	0.0460047	-0.0342013	-0.0238846	-0.00272135	0.0185233	-0.0553762	0.00998679	-0.0205624	0.0237136	-0.0067949	-0.00918648	-0.002596	0.0162712	-0.0489851	-0.0257982	0.0545233	-0.0201262	0.0178551	0.0577862	0.0770045	-0.0178623	-0.00985625	-0.0163561
		0.016583	-0.0892863	-0.0197353	-0.105136	-0.00932582	-0.0272335	-0.00596369	0.0499214	-0.019853	-0.0411182	-0.0231584	0.020104	-0.0649041	-0.104655	0.0873252	0.00569241	0.0356731	0.084858	-0.0337246	-0.0567602	0.0925059	-0.0185726	0.0448004	0.0398169	0.0509164	0.0595253	-0.0229805	0.0692119	0.00876527	-0.0232917	0.0641517	0.087523	0.072248	0.157016	0.11478	0.0770144	0.152756	0.113067	0.00384422	0.146787	0.11313	0.0775667	0.13842	0.0362749	0.0644014	0.0855812	0.00860009	0.0418889
		-0.0738427	0.0165243	-0.0137208	0.024645	0.0362213	0.0145489	0.0266921	-0.00331479	-0.0136558	0.0249183	0.0317175	0.00216977	0.0382146	0.0342312	0.0297444	0.00641885	0.0142418	-0.0112486	-0.0111028	-0.000762672	-0.0034269	-0.0135536	-0.0209709	0.00661796	0.00260129	-0.0349288	-0.0618346	-0.0397668	-0.00678253	-0.000595054	-0.0429116	-0.0182894	-0.0205768	-0.0450179	-0.0584649	-0.11137	-0.0939591	-0.0729204	-0.113084	-0.109702	-0.0749275	-0.123291	-0.0888994	-0.0641946	-0.093409	-0.126942	-0.0910017	-0.0781842
		0.0622769	-0.109511	0.0106684	-0.210592	-0.199428	0.0373016	0.0446792	-0.0522901	0.159131	0.07648	0.0907513	0.0771309	0.183949	-0.0539869	0.0486778	-0.0376542	0.0196779	0.0561812	-0.0704946	-0.226958	-0.277284	0.0797837	-0.0323689	0.0735467	0.138687	0.111676	-0.0264611	0.0341673	0.0612476	-0.0689838	-0.00748741	0.191735	0.000168782	-0.214307	-0.122332	0.0301655	-0.127924	-0.0530721	-0.0461799	5.48286e-05	-0.064511	0.0175568	-0.0448497	-0.000524419	-0.126395	0.0166442	-0.0811896	-0.0426436
		0.0188542	0.0397079	0.0369754	0.043089	0.0431557	-0.000733565	0.0671603	0.0503758	0.0329529	0.0246358	0.0211377	0.0169528	0.0112827	0.0278509	0.0486194	0.00042014	-0.00166884	-0.019616	-0.0123996	-0.0407645	-0.00338776	-0.0350618	-0.0376475	-0.0699859	-0.0483337	-0.0295155	-0.073149	-0.0660934	-0.00733764	-0.0374758	-0.0739663	-0.0407273	-0.0753794	-0.0816728	-0.0799442	-0.0835863	-0.0155503	-0.0244273	-0.0234719	-0.0637806	-0.10265	-0.0557161	-0.0680795	-0.117816	-0.0575204	-0.0742146	-0.127561	-0.100627
		-0.0803974	-0.00477175	-0.000970987	-0.0126422	0.037252	-0.031013	0.0251969	-0.0630225	-0.066723	-0.0473048	0.0229147	0.0763445	0.0160985	0.0818021	0.0158556	0.0220323	0.0132855	0.0336167	-0.0259931	-0.0553527	-0.0611069	0.00532723	-0.0865391	0.0108768	0.0355986	-0.037842	0.0439201	0.0618037	0.0716937	6.05302e-05	0.0623541	0.0329213	0.0890134	0.0751373	0.0516842	-0.12465	-0.01271	0.0318586	-0.0964851	0.0397178	-0.02249	-0.0914523	-0.0611466	-0.11031	-0.116797	0.00815515	-0.0962297	0.0539622
		-0.0902973	-0.034848	-0.0664533	0.143924	0.0239363	-0.0347993	-0.0319501	-0.021375	0.0745402	0.0828218	0.120843	0.0799649	-0.0185733	0.0189332	-0.0171464	0.0106581	0.279301	-0.0626666	-0.0439095	-0.0775246	-0.112299	-0.0294394	-0.0413218	-0.115075	-0.0823864	-0.0513176	0.0893183	0.0430786	0.0388563	-0.0747933	-0.117689	-0.0500963	-0.0392367	0.0354626	0.0208173	0.0220906	-0.0492829	0.0193741	-0.0806619	-0.021969	0.0916377	-0.0217547	-0.0126659	-0.100631	0.0146669	0.116542	-0.0376736	0.0369748
		-0.112856	-0.0624481	-0.0739798	0.00550153	0.0216887	0.0441847	0.00093005	-0.0166197	-0.00880109	0.0231942	0.0664022	-0.058769	-0.0352519	-0.0332028	0.108131	-0.017713	0.0492007	-0.0568085	0.0225708	0.0519227	0.0484131	0.00521237	-0.00683727	-0.00137672	0.0392141	0.0795153	0.00603044	0.00065889	-0.0625299	-0.025577	0.0748973	0.0754172	-0.0696416	-0.027127	0.07777	0.0171039	-0.0107081	-0.0768848	-0.0548456	-0.0326718	-0.0259424	-0.05703	0.0618816	-0.103152	-0.0507025	-0.0468679	-0.0354579	-0.0799346
		0.132103	0.0433042	-0.0528374	0.058982	0.0913161	0.0157399	-0.0251385	-0.0266529	-0.00134654	0.0257148	0.0495145	0.133376	0.0465143	0.0451209	-0.0113567	0.0344373	-0.0419468	-0.146893	-0.0690462	-0.0962756	-0.170523	0.0240655	-0.107365	0.0881634	-0.0405049	-0.0641974	-0.00528609	0.0473193	0.0207051	0.00299305	-0.216262	-0.121412	0.0141128	0.00958242	0.120003	-0.0630479	-0.0876396	0.0398298	-0.0538765	0.00347026	-0.155809	-0.206342	-0.0127254	0.0194228	0.151304	-0.0954456	0.0466607	0.0869848
		-0.102378	-0.0883495	-0.0742476	-0.0425772	-0.101753	-0.0938481	0.0214192	-0.0529686	-0.0610404	0.072918	-0.00646687	-0.0131545	0.0170365	0.0178366	0.0555355	0.0740583	-0.0254679	0.0471511	0.0811535	-0.0181399	0.0012815	0.06635	-0.0755305	0.0855793	0.0139837	0.0102268	0.0768961	0.0503292	-0.00721844	0.0713851	0.0538531	0.0562804	0.0275986	-0.0137252	0.00277342	-0.0265939	-0.0351197	-0.00505695	0.0646534	0.0220244	0.102945	0.0869667	0.0649529	0.0146945	-0.0125459	-0.0348911	-0.0284735	0.0137589
		-0.0278732	-0.0521432	-0.0598784	0.0402765	0.0615723	0.00410107	0.0422787	0.0015178	-0.0365523	0.0391051	0.0767029	0.098182	0.0867596	0.00531988	-0.00120792	0.100555	0.0328219	-0.0512055	0.0222728	-0.0233847	-0.018419	-0.0766129	-0.00877054	-0.0449666	-0.0449595	-0.0611335	-0.0862556	-0.0341002	0.0177706	-0.00177272	-0.024616	-0.0562989	-0.0799816	-0.0549126	-0.00868082	-0.0759044	-0.0487899	-0.0457066	-0.0679507	-0.016138	-0.0378344	-0.104939	0.0105229	0.00832037	-0.0463847	-0.039912	-0.00163014	0.039456
		-0.118652	-0.117574	-0.0153096	-0.0958479	-0.166723	0.0458081	0.0665752	0.0568633	0.0847405	0.0611589	0.0376512	0.103966	0.122481	0.0820041	-0.0180344	0.00609742	0.0367404	0.0926874	0.0134877	-0.0602493	-0.00541247	0.0612284	0.0160438	-0.0285083	0.0150651	-0.0927819	-0.021041	0.029917	-0.0726309	-0.119751	-0.10149	-0.148592	-0.141137	-0.112032	-0.071237	-0.0163523	-0.151992	-0.151307	-0.187599	-0.156757	-0.142632	-0.21528	-0.171076	-0.11151	-0.109808	-0.104778	-0.179955	-0.166483
		-0.0632856	-0.0252755	-0.0366402	-0.0833422	0.0324932	0.0408457	0.00953447	-0.00581233	-0.00341662	0.0244782	0.0116263	0.0225968	-0.00621286	0.0132317	0.0210861	0.0684267	0.0712944	0.0493831	0.0519398	0.0231511	-0.0380358	-0.0365253	-0.010867	-0.0228641	-0.0326986	-0.0371769	0.0356758	-0.00980308	-0.0575907	-0.00621672	-0.039107	-0.0707397	-0.0438845	-0.0445754	-0.0774523	-0.0583158	-0.0504325	-0.0932888	-0.122004	-0.0494312	-0.0246337	-0.0615136	-0.0845006	-0.0878036	-0.0389097	-0.0314107	-0.000427299	-0.00370167
		0.0215988	-0.0261909	-0.0149055	0.013089	-0.0415229	-0.0246956	0.0125469	0.0407079	0.0419249	-0.0327216	-0.0833722	-0.0294402	0.104799	0.0857121	0.0377897	-0.00977741	-0.0489067	0.0631595	0.0484233	-0.0892796	-0.0235527	-0.0287052	-0.0929232	0.0416614	0.0460497	-0.0678656	-0.0609968	0.000934308	0.0588184	0.057641	-0.0436605	-0.0229033	0.0570271	-0.0298578	0.0196164	-0.00102351	0.00556582	-0.115593	0.0248583	0.00655505	-0.0302698	0.0753784	-0.0512856	0.00136101	-0.00352708	0.0348571	0.0380084	0.0151601
		-0.131681	-0.0934166	-0.137219	-0.0248548	0.053214	-0.0157262	-0.0434878	-0.0477957	-0.0569473	-0.0182695	-0.00695182	-0.0725799	-0.00525804	0.0356096	0.156586	0.0890936	0.0922769	0.0307668	0.113804	-0.0468942	0.0288704	0.107439	0.0170328	-0.046122	0.00728547	0.0672973	0.12981	-0.00741489	-0.101881	-0.0725859	-0.0174901	0.0531743	0.0484536	0.0194577	-0.0372369	-0.0789873	-0.000213862	0.00374476	-0.104667	0.0750383	0.136724	-0.0138237	-0.115244	-0.0840573	-0.142256	-0.0058653	0.0235205	0.0532911
		0.0478091	-0.0401511	-0.106254	0.0460196	-0.0398604	-0.0745523	-0.092635	0.00460529	0.0749511	0.0243316	-0.0210659	0.0468904	0.138967	0.0116058	0.102783	0.117096	0.0752776	0.0318865	0.105296	-0.0569427	0.0202114	0.0738109	-0.084696	-0.00703317	-0.0358498	-0.0752095	-0.0963996	0.0127603	-0.0856633	-0.117987	-0.0169446	-0.0407577	0.0571888	0.0630509	0.0317184	0.0520847	0.0568465	0.00736202	-0.0616578	-0.0390713	-0.11192	-0.0631166	-0.114103	-0.0327976	-0.0532203	0.00994791	-0.0486953	-0.0497391
		0.0712897	0.00950711	-0.00355216	0.0462411	0.0192861	-0.0419553	-0.0325367	-0.0340887	0.0110421	0.000765384	-0.0100738	-0.0170809	0.025948	0.00924053	-0.008422	-0.0453571	0.0471243	0.023543	-0.00826968	-0.0883632	0.0736365	0.0348584	-0.0424407	-0.00731478	0.0463265	0.00434331	-0.034301	-0.0646722	-0.0033247	0.0186009	-0.0324019	-0.0404026	-0.03281	-0.0669722	-0.05393	0.0227718	0.0687196	-0.0794526	-0.0443293	-0.0365819	-0.00100821	-0.0291701	0.0322295	-0.0563147	-0.00718064	-0.00204024	-0.00571065	-0.00335234
		-0.00803192	0.004946	0.00410114	-0.0567905	-0.0159013	0.112791	0.0150051	-0.0305186	-0.0484079	-0.05542	0.0150852	0.117701	0.0258003	0.0147847	-0.0604617	-0.0279834	-0.00730239	0.00522602	0.0569983	0.0524126	0.00793125	-0.00135523	0.0130839	0.0380733	-0.0581282	-0.0959389	-0.0506851	-0.0445794	0.0258963	0.0516681	0.00242387	-0.0828354	-0.0946407	-0.0487883	0.0626406	-0.0436305	-0.113069	-0.108091	0.027987	-0.0607279	-0.0969091	-0.12475	-0.0112314	-0.0103231	-0.149764	-0.062688	0.00877706	-0.0295165
		0.0725947	0.0564895	0.0810078	0.0156878	0.0599279	-0.0101348	0.0291434	0.0308738	0.0269175	0.0442413	-0.00398268	0.0220162	0.0308867	0.00608883	-0.0360644	-0.0348361	0.0158948	-0.0263582	0.0143851	-0.0500654	-0.0366694	-0.0322832	-0.00285864	-0.0577043	-0.0763617	-0.0759285	-0.0176462	-0.00865326	-0.0354002	-0.00120837	0.00742794	-0.0275205	-0.0479576	-0.0233959	-0.0287039	-0.0918633	-0.0894746	-0.0126781	-0.0396174	-0.0411864	-0.0472027	-0.062072	-0.0517316	-0.0843741	-0.0733059	-0.0753764	-0.0626065	-0.127868
		0.0443972	-0.00639108	0.0190263	-0.00991732	-0.0392089	-0.00460542	0.0193714	-0.0507491	-0.0206274	-0.000422887	-0.0309234	-0.0210175	-0.0305863	-0.0268808	0.00942989	0.0272083	0.0211954	-0.00224667	0.0470482	-0.0301952	0.0887327	0.0222622	-0.0299037	-0.0174176	-0.0226147	-0.0119921	-0.0114787	-0.00471278	0.0416493	0.0315711	0.022372	0.0238998	0.0662467	0.0257782	-0.0296463	0.00315081	-0.0151799	-0.0120569	-0.0447885	0.0177296	0.00496451	0.0535088	-0.0221163	0.0362273	0.026431	0.00700287	0.0346434	-0.0173679
		0.0415339	-0.0193502	0.0376236	-0.0384739	-0.0688514	0.05526	0.000605608	0.0155147	0.0675947	0.0680876	-0.0131517	0.0826839	0.02831	-0.0124308	-0.00599762	0.0245437	-0.052634	-0.0255147	-0.0825229	-0.0373642	-0.0247855	-0.0432794	0.0290344	0.0702783	0.095756	-0.0278286	0.0271603	-0.0677319	-0.0615933	-0.0624766	-0.0980208	-0.0688436	-0.123825	-0.156961	0.0301995	0.0141919	0.0417318	-0.0415854	-0.0864899	-0.150698	0.0117948	0.0108843	0.0138443	0.0288028	0.0648758	0.00497412	0.0671117	0.0650475
		0.0561052	0.0517202	0.00645083	-0.0201179	0.0739126	-0.00425607	-0.0379951	-0.0365035	-0.0609007	-0.0401483	-0.030438	-0.0407304	0.00726803	-0.00465811	-0.0115845	-0.0367051	0.0211534	-0.0579069	-0.00898881	0.024209	-0.0169968	0.0665629	0.0167384	-0.0303389	-0.017597	0.0341989	0.0533947	0.0573062	0.00355917	-0.0167133	-0.0462437	0.0316118	0.0689646	-0.0197271	-0.0453856	0.00591056	0.0202791	-0.0252653	-0.0223699	0.025408	-0.00653206	-0.011326	-0.00527487	-0.039105	-0.0379664	-0.00110045	-0.0172466	-0.0209481
		0.00622511	0.014041	0.0184056	0.230219	-0.0503296	-0.0449788	0.0488891	-0.0188092	-0.0297118	0.0651283	0.0101048	0.00634009	0.0545223	0.00585292	0.0142223	-0.0277321	0.00479419	-0.0699374	-0.0274254	0.0499294	-0.032215	-0.0582464	-4.15362e-05	0.0333301	-0.0235412	-0.0364141	0.0327566	-0.0781934	-0.0893194	-0.00786586	-0.0196802	-0.00181076	0.0510295	0.016827	-0.0607652	-0.0716265	-0.093053	0.0107221	-0.0475	-0.0700704	-0.0297502	-0.0712363	-0.121762	-0.0668858	0.0306949	-0.0260779	0.0672229	0.0176934
		-0.0332798	-0.149922	-0.0198599	0.0595457	-0.0404533	-0.0139174	0.0867261	-0.0009011	0.0571411	0.0369397	0.00906601	-0.0817189	-0.0344597	-0.00675792	0.0878581	0.0935682	0.0383909	0.0416516	-0.00141149	-0.0352172	-0.0628504	-0.0812496	0.0187611	-0.0759912	-0.068935	-0.00865695	0.0714528	0.0850411	0.0481119	-0.018672	-0.0535808	-0.0441801	-0.0561234	-0.0324767	0.0346781	0.017782	-0.0821039	0.0646534	-0.00317424	-0.0303301	0.0513403	0.0400792	-0.0394796	0.0147165	0.0191215	0.0988138	0.0538829	-0.0538259
		0.0758887	0.0460405	0.00790537	0.138503	0.139808	-0.0186263	0.0518317	0.0366093	0.0838692	0.0874215	0.0033242	0.000739674	0.00430231	0.00269635	0.0147061	-0.0191309	-0.0161746	-0.118496	0.055994	-0.0293589	-0.0578489	-0.0301442	-0.058173	-0.094184	-0.094179	-0.0897268	-0.0590693	-0.123999	0.0678567	-0.00838413	-0.123963	0.0118941	0.152873	0.105658	-0.057899	0.0486728	-0.0156087	0.0218376	-0.00374072	0.0798632	-0.0116041	0.0690307	0.00337264	-0.0311711	0.0270871	-0.0064759	0.00569368	0.0239103
		0.0496098	0.0338206	0.0937288	-0.0152473	-0.0496886	0.0103571	0.0145837	-0.0152047	0.102318	-0.00337518	0.0196998	0.109208	-0.0354049	0.0138359	-0.0271049	-0.0002666	-0.0941216	-0.0620486	0.118854	0.00331706	-0.109662	-0.0248001	-0.0735109	0.0638797	0.0218909	-0.0152552	-0.0232756	-0.0179619	-0.0145221	-0.0736525	0.0150865	0.0424741	0.019201	0.0491033	-0.00960219	0.0717923	-0.118177	0.113862	0.169952	0.212357	-0.00665976	0.027083	-0.0575276	0.0272294	-0.00724567	0.0437874	0.0767954	0.0873504
		-0.0624267	-0.0196236	0.0514238	-0.00122041	0.0298566	-0.0148747	-0.0167874	0.0308726	0.0329595	0.0246335	-0.0102558	0.0917303	0.051753	0.0539305	0.043952	-0.000337027	0.0599167	-0.0345112	-0.000580872	-0.0644567	0.0252556	0.0411062	-0.0549329	-0.0790254	-0.0316115	-0.0833141	-0.0504248	0.0207737	-0.0287909	-0.00499028	-0.0273757	-0.0621931	-0.00172135	-0.0160972	-0.0586478	-0.00230206	-0.0313794	-0.0699897	0.0594495	-0.0375618	0.0264428	0.0870913	0.0473519	-0.0323839	-0.0442594	0.0491893	0.0051443	-0.0370463
		0.092524	0.055182	0.0615848	-0.0243367	-0.0795011	-0.00863821	-0.103929	-0.0536123	0.00784384	-0.0031851	-0.0310902	0.0255709	0.0577066	0.0257167	0.0509616	-0.00267712	0.0838274	0.0404969	0.0329911	-0.142009	-0.0395854	-0.025353	-0.0850363	0.014434	0.0188735	0.031787	-0.0758791	0.0350787	-0.0122972	0.0525505	0.0349387	0.0124819	-0.0777415	-0.0341353	0.0234227	0.0135808	0.0673402	-0.0282577	-0.0674718	0.153805	-0.00702652	0.0589083	-0.0296111	-0.0161993	-0.0149142	-0.0325747	-0.0426215	-0.0298922
		0.0127785	-0.0397835	0.0629966	0.0728107	0.0635506	0.0583822	0.020176	-0.078781	0.025343	0.109727	0.0928775	0.0417127	-0.0301699	-0.0373234	-0.0773437	0.0965645	-0.0483342	-0.0587791	0.0342766	0.0513878	-0.0249567	-0.0699094	-0.0237061	0.00999875	-0.0226914	-0.0390024	-0.0935737	-0.0510018	-0.0864854	0.0292592	0.029425	-0.0626204	-0.03745	-0.0738085	-0.0685486	-0.0302901	-0.103336	-0.00764764	-0.0303583	-0.0141427	0.175368	0.0818227	0.0261215	0.0152346	-0.0268644	-0.0172677	-0.0513638	-0.167807
		-0.164081	-0.0195097	-0.025776	0.137047	0.0516191	-0.00712345	0.0430825	0.0209936	0.00324088	0.00922725	-0.0253102	0.0604415	0.0817127	0.0280221	0.0193495	0.00638206	-0.00573869	-0.10485	-0.0635481	0.0531215	-0.059293	0.00214915	-0.0132156	-0.0620377	-0.00274451	-0.00820457	0.0985295	0.0107748	-0.039669	-0.0245917	-0.0510849	-0.0401078	-0.105103	-0.0775554	0.0707025	-0.0091678	0.0200696	-0.076349	-7.94382e-05	0.00156669	0.0310472	-0.0173059	0.0145668	-0.100305	-0.127848	-0.0276195	0.00512084	-0.0107886
		0.318414	0.360772	0.0524024	0.312112	0.216866	0.187261	0.210076	0.198713	0.0662739	0.0221108	0.0486768	0.104097	0.0036917	-0.121649	-0.131645	-0.0798671	-0.193013	-0.144302	-0.104687	-0.116243	-0.046486	-0.044607	-0.105838	-0.115851	-0.130297	-0.212311	-0.139329	-0.166809	-0.196523	-0.0520091	-0.0178317	-0.0410459	-0.0624557	-0.0151168	-0.106932	-0.0288416	-0.0985661	-0.18895	-0.106776	-0.0948799	-0.131222	-0.155799	-0.0528041	0.135039	0.0777632	-0.0523347	-0.101428	-0.131204
		-0.084457	-0.0611903	0.0156253	0.0403067	-0.0203728	0.0547226	0.137138	0.151138	0.0454621	0.053678	0.0701842	0.133053	0.0860077	-0.131368	-0.0455247	-0.033641	0.0390355	0.016658	0.0531822	-0.0787465	-0.0454356	-0.094324	-0.0976134	-0.0340655	0.0505772	-0.0646576	-0.110272	-0.0629839	-0.00265359	0.0205369	-0.0935115	-0.116309	-0.0338474	-0.0939141	-0.082272	-0.0396608	0.0209002	0.0155155	-0.0166998	0.0245788	0.00150377	6.86835e-05	-0.126384	-0.0698173	0.0287884	0.0383184	-0.119387	-0.0173315
		0.0139949	-0.0623596	-0.0294893	-0.00822804	0.0372533	-0.0359847	-0.105888	-0.0369361	-0.0282051	0.0279457	0.0177679	-0.0720445	-0.0113913	0.0582034	-0.0559116	0.0257704	0.0554756	-0.00218184	-0.0169231	-0.0557051	0.0540626	-0.00241633	-0.103358	0.0121671	0.073075	0.0828232	0.0816708	0.0283013	-0.0212904	0.0798019	-0.00869909	-0.0153624	0.0508796	0.0647841	0.11038	0.0981261	0.0681293	-0.0280894	0.0552991	0.078627	-0.0215297	0.0600136	0.0143816	0.0509119	-0.0127657	0.0234555	0.130354	0.0163463
		0.00120658	0.00463364	0.0456148	-0.0852349	-0.0320253	-0.0113167	-0.0220659	-0.0299907	-0.0284282	0.0344679	0.0207701	0.00692294	0.0448679	0.035599	-0.0336964	0.0197363	0.0502881	-0.0419166	-0.0289451	0.0280022	-0.0908975	-0.0474839	0.014269	0.0255276	-0.00970805	-0.0270141	0.00208365	0.0277446	0.0782974	0.0486915	-0.0888784	0.000556935	-0.0753829	-0.0318867	0.00959072	-0.0394824	-0.0247215	0.03927	-0.0368988	-0.0785359	0.0412914	-0.0447004	-0.0211338	-0.0130617	0.00495311	0.0420066	-0.00335262	-0.00811764
		-0.0263392	0.090479	0.102126	-0.0297492	0.0661408	0.082106	0.0896635	0.00732893	0.0853225	0.0447952	-0.104846	-0.0263993	-0.0474352	-0.0846982	-0.00981528	-0.0084813	-0.130502	-0.061629	-0.111316	0.0303811	0.0401281	-0.0284172	-0.0307144	0.11237	0.00425156	0.00955822	0.0486169	-0.0399775	0.000703763	-0.0736522	-0.0933412	-0.122243	-0.10107	-0.163094	-0.0439466	-0.0896292	-0.0413387	-0.0977996	-0.0184941	0.0197524	-0.103751	0.0422743	0.0402968	-0.037344	-0.0947773	0.0170353	-0.135442	0.00477858
		-0.0399753	0.0937715	0.0093453	0.0927722	0.0417275	-0.0227561	0.0543757	0.0429992	0.00344643	0.0744748	0.0641397	-0.00267662	0.040699	0.0556355	-0.00844272	-0.107816	0.0314618	-0.0484343	-0.00321525	0.0333001	0.0345849	-0.0313683	-0.0301759	-0.0123352	-0.0242175	-0.0287346	-0.0298505	-0.0376223	-0.114012	-0.131102	-0.0157045	-0.0153918	-0.0624162	-0.00209205	-0.10783	-0.0478694	-0.0255362	0.111581	-0.0364298	0.028731	0.0861482	0.0547702	-0.0629013	-0.0544897	-0.0897988	-0.0475589	-0.0550628	0.0339607
		0.0440202	-0.00393549	-0.0246761	0.0198545	0.0481865	0.0150519	0.0248958	0.0265135	0.00411532	-0.0973427	-0.069821	-0.0511815	-0.0312011	-0.0370991	-0.117084	-0.0691064	-0.0541641	-0.149242	-0.109614	-0.0428641	0.040019	0.100589	0.0628348	0.0908627	0.158127	0.0562316	0.0547611	0.0372818	0.0688189	0.00516924	-0.0135256	0.0397251	0.017912	0.0101497	0.0262578	0.0239969	0.0178735	-0.00776979	-0.0430888	-0.0277524	0.0453327	0.0247427	0.00847407	-0.000567813	0.0209573	-0.00728082	-0.012372	-0.0540299
		-0.0579054	-0.0065716	-0.0387424	-0.0492056	-0.0270618	-0.0669196	-0.0594742	-0.0738364	-0.085288	-0.0625921	0.0544526	0.0985316	0.0530598	0.0799397	0.0679158	0.0593309	-0.0177406	0.132195	0.081415	-0.0901433	-0.0146973	0.0219155	-0.00274042	0.126024	-0.0361449	-0.0142034	0.0411216	0.0321813	-0.0806672	-0.064148	-0.0225071	-0.00996051	-0.00128172	-0.0575797	-0.0267025	-0.00556088	0.0180289	-0.0274378	-0.0560623	0.00887334	0.0139559	0.031017	-0.0459686	0.0825885	0.0537682	0.0719663	-0.0514218	0.0449346
		-0.153225	-0.1339	-0.0169581	-0.0746423	-0.12923	-0.078456	-0.107172	-0.133144	-0.0822724	-0.053296	-0.0327379	0.0179122	-0.0462583	0.0617626	0.102042	0.07752	0.0374981	0.0959506	0.0970162	-0.00357124	0.100466	0.103296	0.0970316	0.00028095	0.0927999	0.0537601	0.00921903	-0.0137405	0.0819442	0.0301048	-0.0231387	0.0211296	0.0478862	-0.0279424	-0.0508034	-0.0518956	-0.0407966	-0.0286431	-0.0577055	-0.0929415	0.0019535	0.0526123	0.0783645	-0.00378926	0.0574643	0.117789	0.0239446	0.104737
		-0.00379402	-0.0674782	-0.0196786	0.0635671	0.0152429	0.017008	-0.0134151	-0.0289935	0.0389135	0.0673462	-0.0428484	-0.0769637	-0.0174274	-0.0455349	0.0806225	-0.0186822	-0.00282794	0.101622	0.0108023	-0.0419219	-0.0442389	0.0843338	0.0526027	0.0316036	-0.0908683	0.0928854	0.0316618	-0.111014	-0.0267181	-0.0358066	0.0268788	0.00263357	-0.151253	-0.00143778	0.00144446	-0.0317486	-0.0226945	0.115551	0.0012581	0.0505229	-0.0935715	0.0335036	0.0663223	-0.0745362	-0.0207891	0.0486883	0.182862	0.0603672
		0.0211237	-0.00374072	-0.0438034	-0.0753689	-0.111329	-0.0604994	-0.0974134	0.0103734	-0.0711934	-0.0434695	-0.0404242	0.0352744	-0.0501229	-0.0522972	0.00390652	0.0741363	0.0373755	-0.0319956	-0.103224	0.083532	0.0349947	0.16924	0.0580566	0.105108	-0.0117993	-0.0293122	0.128286	0.0813171	0.00159172	-0.0183234	0.0577614	0.11911	-0.0244442	-0.0240796	0.00262002	-0.0810878	-0.0199014	-0.0548698	0.0200177	0.091024	0.0396508	0.0262477	0.195171	0.155101	0.153588	0.0653018	0.0645933	0.0183391
		0.00478209	0.0239507	0.0134175	0.0115469	-0.0853245	-0.00726533	0.0128211	0.100621	0.0291787	0.0267437	-0.0642332	-0.0192492	0.0242563	-0.00811092	0.0381183	0.120073	-0.0678653	-0.000529697	0.0390877	-0.0151364	-0.0342104	0.0418804	-0.0670604	-0.0768631	-0.00347434	0.0601026	-0.0810169	-0.093785	0.0375065	0.0400388	0.0523653	-0.0473608	-0.0172985	0.0645917	-0.0518468	-0.0552946	0.0127641	0.022612	-0.0396489	-0.0377804	0.0016672	0.0222044	-0.0764636	-0.0464769	0.0263479	0.0783718	0.08622	0.0418535
		-0.0636836	-0.0616427	-0.119617	-0.0859263	-0.0510486	-0.0296556	-0.0584705	-0.0451462	-0.0264858	0.0168931	0.017099	0.0445396	0.0267467	-0.00871622	-0.0270949	0.0535693	0.0446977	0.023098	0.0552231	0.0537306	0.0432054	-0.00240374	0.0335087	-0.0117484	0.0123499	0.0626487	0.0199262	0.0584506	0.0114392	0.0145134	0.0808269	0.0575741	0.0479252	0.0141713	0.00447912	-0.0291882	-0.0664385	-0.0884131	-0.0150813	-0.015267	-0.0597722	0.0197413	-0.0259898	0.0410337	0.0186329	-0.0279415	0.0235788	0.00672527
		-0.02558	-0.0650421	-0.00444737	-0.0278719	-0.0772429	-0.0196746	-0.060579	-0.0104352	0.0134508	0.00680094	0.00432908	-0.0079019	-0.0280045	0.0151835	-0.0123066	-0.0174745	-0.0304675	0.100766	0.0186179	-0.0172301	0.0338804	-0.0273385	0.0216986	0.019814	0.0176133	0.010087	0.0424509	0.0758791	0.0535182	-0.00249321	0.031027	-0.00228526	0.021718	0.0171417	0.0162036	0.0703007	0.0698104	0.127367	0.0690816	-0.0328938	0.0695576	0.00943817	0.0445632	0.0188871	0.0653792	-0.0469617	0.0485033	0.0385786
		0.0108415	0.0569997	0.119789	0.0459721	0.0221702	0.0193739	-0.0733133	0.0132062	-0.0587117	-0.0856708	0.0151975	0.0133933	0.0142455	0.162781	0.0701037	0.0556249	-0.0167341	-0.0248844	0.0312923	-0.0109201	-0.0153774	-0.0122407	-0.105824	-0.0353003	-0.00952274	-0.0537261	-0.0630817	-0.0162386	0.00191861	-0.0713631	0.0255686	0.0269094	-0.0792936	-0.120809	-0.116076	-0.113797	-0.0774215	-0.151287	-0.0678422	0.0452591	-0.0846512	-0.100008	0.0193717	-0.0848245	-0.0760371	-0.075077	0.0611895	0.0675232
		0.0701798	-0.0128034	-0.0529512	0.0760259	0.0131546	0.00924553	0.00388911	0.0210061	-0.0463336	0.0641574	0.0362696	-0.0585664	0.0241449	0.0843362	-0.0331861	-0.0784459	-0.0591925	-0.0378984	0.0651068	-0.0109292	-0.0516681	0.082891	-0.0353264	-0.0304779	-0.0490621	-0.0037304	-0.0216427	-0.0201577	0.0225	0.0294651	-0.0210538	-0.01954	-0.0381871	0.0258615	-0.0605576	0.00744215	0.0387593	0.091389	-0.0247768	-0.0474805	-0.00457468	0.00913963	0.0239913	-0.0206237	0.00350625	-0.00702547	0.108274	0.0509405
		0.0135663	-0.0897668	-0.0465007	0.00446164	-0.0142227	0.0624605	-0.00103196	0.0311802	0.00784998	-0.0240754	-0.0075958	-0.0117184	-0.0106114	-0.0412639	0.0377761	0.0125579	0.0206722	-0.0192026	0.101309	-0.0300939	-0.0545404	-0.0340713	0.0965429	-0.0282404	0.016599	0.097046	-0.0604572	0.00822581	-0.0306702	-0.00618463	0.0685988	-0.0232851	-0.0419035	0.00191063	0.080914	-0.0269387	-0.0107745	0.0482569	0.00140125	-0.0509678	-0.0269196	-0.0462094	0.0551009	-0.0194875	-0.0923565	-0.0614326	-0.0153996	-0.0400154
		-0.0798283	-0.0368547	0.0243622	0.00251113	-0.0502468	-0.0433544	0.00216064	0.0343902	0.0218454	0.0313549	-0.019808	-0.00676208	-0.0391297	-0.0765084	0.0151432	0.035756	-0.0418872	-0.0278985	0.0506525	-0.0347549	0.0138074	-0.0476538	0.0329276	-0.0323615	0.0595597	0.110446	0.0715482	0.0655288	0.0193148	-0.0542599	-0.0122208	-0.0756341	-0.00167505	0.0304757	-0.0129689	-0.0147273	0.00122034	0.0324901	0.0464035	0.00307717	0.0454325	0.075671	-0.0353092	-0.0349677	-0.0367811	0.0232556	0.00302692	0.0212836
		-0.0320856	0.0149147	0.0620964	-0.0455093	-0.0722387	0.0376548	-0.0157449	-0.0557113	-0.0224681	-0.0230282	0.0363307	0.00895288	-0.0685777	-0.0705094	0.0359606	-0.0151293	0.156881	0.0919842	-0.111079	0.039446	-0.0139627	0.0432817	0.0328252	0.0436265	0.0355144	0.00682578	-0.0176925	-0.0767825	-0.0204682	0.0146924	0.0560365	0.106458	0.0347509	-0.0407794	-0.0660372	-0.0348002	-0.0150714	0.0101237	0.0724582	-0.0185899	0.0218586	0.117005	0.0786466	0.0662568	0.0294006	0.0459215	0.0789426	0.0835283
		0.0595741	0.0745577	0.0972452	0.052251	0.0568372	0.0177587	-0.000761833	0.032059	0.0602721	0.0756681	0.00678826	-0.0129754	-0.067607	-0.132335	-0.0674121	-0.052555	-0.015729	-0.0469969	0.0593298	0.0179825	-0.0956281	0.000316471	-0.00993641	0.0464552	-0.00352173	-0.014514	-0.0734942	-0.00964054	0.00449616	-0.0584841	-0.0832035	-0.0218352	-0.0018633	-0.0695894	-0.0971507	-0.0908854	-0.0310997	-0.0618546	-0.110909	-0.014633	-0.0398178	-0.132857	-0.00527935	-0.0504384	-0.029047	-0.0366172	-0.0444962	-0.0381392
		0.0827552	-0.0380984	0.0808817	-0.104033	0.0531603	0.0906821	-0.101025	0.0525831	0.148603	-0.00970271	-0.0325115	0.089956	-0.00954297	0.0241753	0.00974119	0.0239147	-0.101313	-0.134088	-0.00559494	-0.0387991	-0.0292861	0.0626316	-0.0732348	-0.0606668	0.0114575	-0.0440637	0.00527104	0.000583677	0.00720616	0.0383571	0.0139776	-0.0440635	-0.00607469	-0.0234968	-0.0311724	-0.0325524	0.0777958	0.143023	-0.0521709	-0.0450178	-0.0438588	0.0781084	0.115943	0.0454532	-0.0179481	-0.0345193	-0.0339939	-0.0118139
		-0.0617889	0.0183552	-0.0574814	-0.0310056	-0.0898985	0.0352348	-0.0206842	0.0362031	0.0200229	0.05634	0.13079	-0.054842	0.0360744	0.0218845	0.0378176	0.0194454	-0.00796789	0.0379734	-0.0663382	0.0354981	-0.0131309	0.00268946	-0.0187189	-0.0253111	0.0243225	-0.0452582	-0.0203956	-0.0628599	-0.00689636	0.069927	0.0120673	0.000420209	0.00325581	-0.0136975	0.0545015	-0.0405985	-0.0324554	-0.000554446	0.0344422	0.0339183	0.0926734	0.0773779	0.0184842	0.0223361	0.0322863	0.0489018	0.102524	0.104397
		0.101619	0.0356644	0.0435063	0.0446517	-0.0684278	0.0154495	0.0250387	-0.048812	-0.0236552	0.00972834	-0.059729	0.0170984	-0.0575381	-0.0612268	0.0200419	8.64497e-06	0.021207	-0.0747291	0.0169602	0.058254	-0.0862739	-0.00927451	0.0324926	0.0598345	-0.0132318	0.020823	-0.0131266	0.0429833	0.0149778	-0.0643152	-0.0287786	-0.00981031	0.0187124	-0.0252093	-0.0197913	0.10594	0.108938	0.0501003	0.0222325	-0.105853	-0.0131573	-0.0511155	-0.0673967	0.0522526	0.0631336	0.103608	0.0441846	-0.0782781
		0.0276226	-0.102658	-0.157278	-0.00274362	0.00871175	-0.0371447	-0.131146	-0.00250244	0.0426718	-0.0203713	-0.0447257	-0.00805328	-0.0759315	0.0698306	-0.169824	-0.0460196	0.0247991	0.143295	0.0702425	0.0672222	-0.0742608	0.132845	0.22644	0.0220771	0.00374578	0.0135891	-0.113919	0.105476	-0.0212856	0.049295	0.0315318	-0.034975	0.0407343	0.0274784	0.119461	-0.0207698	0.0335955	0.0465769	-0.0474459	0.0973879	-0.0152314	0.0925787	-0.0186121	0.00716899	-0.00540395	-0.0888118	0.100851	0.147758
		0.0691053	-0.0252972	-0.083377	-0.0150837	0.0972794	0.0166549	0.0472589	0.0635392	0.0181054	-0.0351904	-0.00556874	0.0611084	0.0336114	-0.000155548	-0.0221688	-0.0212957	0.00702916	-0.0810908	0.0791593	0.00462552	0.039168	-0.0287619	-0.00624955	-0.000118441	-0.0304862	-0.0221576	-0.0402846	-0.0459661	-0.0275942	-0.0457981	-0.0121207	-0.0359032	-0.0213979	0.0328488	-0.00998703	0.0039672	-0.00951527	-0.0137619	-0.0222203	0.00437264	0.0244641	-0.0845192	-0.0724358	-0.0851527	-0.0525721	0.0200782	0.0555379	-0.0686157
		-0.0884331	0.0339214	0.0341499	0.00385155	-0.00340813	-0.0491472	0.0368273	-0.0423099	-0.0311423	0.0266103	0.0067686	0.0366789	0.0277952	0.0108507	-0.0137628	0.0135404	-0.00806719	0.0115041	-0.0178078	0.0518425	0.0199053	-0.00646694	-0.0198971	-0.0238345	-0.0117024	-0.00458117	-0.0193827	0.00283097	0.00398284	0.0188833	0.0125014	-0.00979998	0.0174136	0.0130864	0.0207159	0.0185907	-0.018632	-0.0258527	-0.0141267	0.0292375	0.0127477	-0.0328036	0.0346368	0.0176472	-0.0165227	0.00340946	0.0316624	0.00491657
		0.0494924	0.0398532	0.0123675	0.0136119	0.0145583	-0.0239282	0.00277468	0.0112372	-0.017329	-0.065842	-0.0628722	-0.0278306	-0.00516254	-0.0100148	-0.00440129	-0.0152961	-0.047801	-0.0479987	0.063273	0.0175951	-0.0272085	-0.024994	0.028411	0.0227672	0.0314882	0.012371	0.0502793	-0.0343716	0.020053	0.0249176	0.0362352	0.0441534	0.00378318	-0.0208762	0.0400052	0.0120913	0.0317876	0.00487918	0.0194661	0.0521677	0.0220055	0.000963793	-0.00996078	0.0226122	0.0106505	-0.0336221	0.0103519	-0.0165569
		0.0689613	0.0573474	0.0302245	-0.00466474	-0.0124673	-0.0433637	0.0528488	0.0199304	0.0650009	-0.0361126	-0.067332	-0.00222172	0.00364519	-0.0455927	-0.0891589	-0.039444	0.0453973	-0.0494424	0.0559362	-0.018357	0.0636684	-0.123682	0.0170974	-0.0311027	-0.0246382	0.0397103	0.0605024	0.0121799	0.0132226	-0.0180937	-0.00471067	0.0210563	0.000382583	0.00602478	-0.031128	-0.144059	-0.0683269	-0.00702503	-0.0348067	0.112117	-0.084238	0.0869776	0.0239208	0.0727849	0.0592761	-0.0141708	-0.0800648	-0.00454909
		0.248698	0.228385	0.195522	-0.030205	0.0837109	0.0781999	0.0591477	0.0361749	0.0745826	-0.0116834	-0.0314573	-0.0564167	-0.0981532	-0.0932715	-0.177607	-0.0389698	-0.0394118	-0.0407309	-0.00571214	-0.0746957	-0.0622927	-0.0723929	-0.0650475	-0.00507885	-0.060551	-0.0197944	-0.0591788	-0.0455136	0.0358849	0.0478583	0.00162702	0.000543341	0.00843849	-0.0186098	-0.029515	0.068507	-0.0630708	-0.0246732	0.0532311	0.0166965	0.0795477	-0.0152325	-0.00463306	0.0755419	0.0634804	0.0576169	0.0563018	0.12557
		-0.0123098	0.10933	0.0782833	-0.0257047	-0.0370713	0.0290764	-0.0673671	-0.0171852	0.0788172	0.0554569	-0.012257	-0.071521	-0.111296	0.0186217	0.0650362	0.0145879	0.0278317	0.0304645	0.0146681	-0.0565892	-0.0212345	-0.0619371	-0.058229	0.0143931	-0.0961613	-0.0416454	0.0951331	-0.0319963	0.0495397	0.0412656	-0.0144239	0.0102279	0.0752544	0.00530779	-0.034134	0.0112286	-0.0184799	0.0320832	-0.127715	0.127091	-0.0234812	-0.0260338	0.088501	0.0305235	-0.0460531	-0.020525	0.00236092	-0.0699794
		0.0590775	0.214283	0.17033	0.00540298	0.0284708	0.136406	0.120312	0.0970389	-0.0159026	-0.144276	-0.0724582	0.000438437	-0.0287489	-0.0244756	-0.189105	-0.162002	-0.0327312	0.143006	-0.116491	0.215622	0.0288397	0.0266258	-0.00391301	-0.184048	-0.0411996	0.0760159	-0.0849555	-0.0337706	-0.0172157	-0.170577	-0.154022	-0.12033	-0.235937	-0.10312	-0.0540176	-0.109501	-0.122279	-0.197458	-0.208206	-0.0489513	-0.178162	-0.080471	-0.108537	-0.0946445	-0.288752	-0.286552	-0.235108	-0.0831461
		-0.0744327	-0.0834704	-0.0478156	-0.194687	0.00133216	0.0959922	-0.0984587	-0.126855	0.0878426	0.0683012	-0.061646	0.0598495	0.0269954	-0.0565322	-0.0502709	0.000188258	0.0825148	-0.0299878	0.04141	0.0875009	-0.103431	0.102085	-0.00993555	-0.04934	-0.0280718	-0.0420247	0.0589973	0.113541	0.091997	0.138412	0.178734	0.13661	0.0795738	0.0166235	-0.00547946	-0.0950164	-0.05248	0.062413	0.0122724	0.0912936	0.252715	0.151666	0.0724048	0.154384	0.0713258	-0.049058	0.09898	0.268586
		-0.0793305	-0.0346361	0.000417195	0.00266479	0.00895454	-0.0578074	-0.0686296	-0.0794895	-0.027839	0.0796079	-0.0141909	0.0192609	0.0257814	0.0170933	0.0411189	0.0888798	0.0130865	-0.0256086	0.00612569	0.0685813	0.055557	-0.0171925	-0.0493257	0.00140122	0.0269895	-0.00254454	0.0562028	0.0415048	-0.0313391	-0.065294	-0.0761652	0.0140054	0.0522837	0.0528363	-0.0921131	-0.00880318	0.0212023	0.0188701	-0.0891214	-0.0969349	0.0165504	0.0385279	0.139133	0.0369949	0.0389311	0.0093437	-0.0542016	-0.0251204
		0.00160346	0.0125339	0.027665	0.0337361	-0.0937828	-0.0170794	-0.0237875	-0.114035	-0.0158643	0.018243	-0.0757175	-0.0333153	0.0560565	0.0810707	0.0171295	-0.00731007	-0.0302152	0.0334968	0.17388	-0.0977333	0.147852	-0.038144	0.00688447	0.0410773	0.0249923	-0.0336407	-0.0463136	-0.0614867	-0.0228323	0.0350366	0.0313548	-0.0597749	0.1162	0.0567163	-0.0319087	0.00881086	0.0303007	0.0348075	0.108414	0.0156819	0.0372074	0.0266719	0.0326447	0.208214	-0.0181434	0.0142801	0.064278	0.0151951
		0.0733632	-0.0767231	0.0181481	0.0108491	0.042106	0.0574154	0.0776423	0.0983692	0.0763123	0.120579	0.0106065	-0.00226496	-0.0223498	-0.0713862	-0.0812814	-0.0401367	-0.1543	-0.0659485	-0.136382	-0.15359	0.0234808	-0.0553505	0.00722903	0.0577999	0.0529919	0.0970521	0.00547713	-0.0175167	0.0263824	0.0214249	0.023996	0.0471845	0.101939	-0.0190018	0.0705169	0.0255306	0.173415	0.155734	0.0900713	0.0645339	0.063067	0.107001	0.0483401	0.0658764	0.0630266	0.0978049	-0.0103335	-0.0446466
		0.0184001	0.0112546	0.0279733	0.03514	0.0242573	-0.00581571	-0.0100716	-0.0385125	-0.00902809	0.037002	-0.00343941	0.0162821	-0.0019056	-0.0682246	-0.0156373	0.00106334	-0.00961624	-0.0551619	-0.0568652	-0.0202553	-0.036735	0.0165365	0.00583008	0.0322794	-0.0112399	0.0551044	-0.00760274	0.0131133	0.05917	-0.0032953	-0.0325297	-0.0478423	-0.0511058	0.078067	-0.0153093	0.00112779	0.0560286	-0.02098	-0.00144529	-0.00820802	0.058872	0.0166253	0.0114092	0.0171364	-0.00745796	0.0429067	0.0348204	-0.00325249
		-0.0895685	0.000478863	0.176639	0.0393664	-0.0672663	-0.0222187	-0.0352683	0.00922518	-0.0996174	-0.0521523	-0.00103211	0.0226652	0.0270196	0.0598411	-0.0348142	-0.148312	-0.0561209	0.0139571	0.0201236	0.140963	0.025741	-0.0309943	0.0468172	-0.0601987	-0.0101726	-0.0345628	-0.0411219	0.0790208	0.0190983	0.102465	0.117514	0.0906471	-0.0329131	-0.0106865	-0.0804109	0.09365	-0.0280365	0.0177419	0.0987299	-0.0156342	0.10643	-0.0432761	-0.0660999	0.0439917	0.153924	0.0667705	0.12472	0.0230249
		0.0426911	0.0477944	0.0941647	0.0742219	0.0422193	-0.00124052	0.0656044	0.0337284	0.0263759	0.0190067	0.0112243	0.0738849	0.0247041	-0.0909277	0.0148855	0.0417907	-0.0163032	-0.06761	-0.0909704	-0.0534509	0.0261917	-0.0826972	-0.00733874	-0.0437508	-0.0594043	0.00210584	-0.00628768	-0.0708014	-0.014005	-0.0358059	-0.0879889	-0.0679705	-0.0178002	-0.0081709	0.00636668	0.0161229	0.0274556	0.043409	0.00279876	-0.0155984	-0.0815248	-0.0155346	-0.0242223	0.0270409	-0.0203422	-0.0734022	0.0422295	-0.0349064
		0.0986931	0.178335	-0.0586609	0.0994065	-0.0166047	-0.108127	-0.181453	-0.0585291	-0.054653	-0.0699246	-0.0844632	0.0114332	-0.0852927	0.0130275	0.0643248	0.00203892	-0.0601283	0.230317	0.0786011	-0.160888	0.137584	0.0997134	-0.110588	0.0268998	-0.0923265	0.00265547	0.0153721	0.119155	-0.00639656	-0.029521	-0.0288735	0.0460257	0.0260723	-0.0548835	-0.0794948	0.00261364	0.0588115	0.0224716	0.0123772	0.0885421	-0.155386	-0.0197541	0.00936037	-0.00666785	0.0487687	-0.0099809	-0.0219196	-0.0880979
		0.0762102	0.0287091	0.0651358	0.0737227	0.0454088	0.0267095	0.0706459	-0.0139763	-0.0225104	-0.0232317	-0.0393813	-0.0230122	0.00416355	0.0640156	0.0433168	-0.0453295	0.00477504	-0.00449725	-0.0280509	0.0102463	-0.0443324	-0.0360062	-0.0548467	-0.0542787	-0.0110635	-0.000607792	-0.0185302	-0.0490897	-0.0238665	-0.0204482	0.00228112	-0.0263783	-0.0483343	-0.0137605	-0.0452097	-0.0671473	-0.0361416	0.010265	0.0101394	0.0244385	0.0288614	0.00416213	0.105834	0.139525	0.133167	0.0798592	0.0877212	0.0551672
		0.37419	0.267292	0.174657	0.193066	0.179663	0.0997781	0.150445	0.046988	0.0236148	0.00391818	0.0561092	0.0433701	0.0739678	0.0237536	0.0103649	-0.0359766	-0.120658	-0.134603	-0.07385	-0.0816633	-0.114131	-0.128999	-0.124643	-0.121728	-0.156309	-0.124356	-0.118489	-0.189141	-0.133709	-0.0629223	-0.121782	-0.153119	-0.123609	-0.209805	-0.107864	-0.111018	-0.111075	-0.0771167	-0.166838	-0.047086	-0.107439	-0.0423174	-0.0120284	0.0517586	0.00168223	0.0582858	0.000729401	-0.0105793
		-0.0398923	-0.10785	0.0513313	-0.0381531	-0.064195	0.291006	0.11386	-0.0889334	0.000204655	0.0523733	0.00568184	0.00773699	0.00431602	-0.0171047	0.0673029	0.0251535	0.0334171	0.00889123	0.00103904	0.0976761	-0.0363949	0.11804	-0.0426334	-0.0745523	0.0278286	0.0568607	-0.121252	-0.0726964	-0.131954	-0.127107	-0.00873394	-0.170627	-0.0847552	-0.147554	-0.00851075	0.064392	-0.142792	-0.079438	-0.0365909	-0.114297	-0.0516441	0.0265015	-0.0536588	-0.10597	0.0222811	-0.139131	-0.169542	-0.0303428
		0.0276881	-0.123125	0.0114243	-0.0586041	-0.0520876	-0.0571473	-0.0605208	-0.106365	-0.104525	-0.0850514	-0.0784747	-0.0134759	-0.0125378	-0.051734	-0.0420111	-0.0672094	-0.0145308	-0.0477229	-0.00825118	0.031552	0.102564	0.0880599	0.143384	0.159684	0.126395	0.117923	0.0585082	0.0496061	0.0368938	0.0296927	0.0839001	0.057354	0.0471914	0.021141	0.0902005	0.0778491	0.106224	0.0454152	0.0285671	0.0217419	-0.0380524	0.0735019	0.0160755	-0.114362	-0.0935159	-0.132917	-0.0947097	-0.0399031
		0.0820141	0.055274	0.130114	0.0498512	0.0587453	0.0216253	0.0470026	-0.0418285	-0.0301927	0.0383257	0.0168303	-0.0711146	-0.00881026	-0.0343962	-0.0109216	-0.075609	0.00423138	-0.0427512	0.0267957	-0.0774094	0.0428116	-0.0830657	-0.00377967	-0.022407	-0.00826992	0.0300529	-0.0378972	-0.0274303	0.0168658	-0.0446574	-0.0644842	-0.079094	-0.0859973	0.0010332	-0.0268209	-0.0286345	0.00151195	-0.0507238	0.039219	-0.0105498	0.00651484	-0.0448223	-0.034754	-0.0474306	-0.0547178	-0.0479554	-0.0163349	-0.0390804
		0.0423266	-0.0441554	0.0200074	0.0231189	0.0314504	0.0123417	-0.0421221	-0.0615452	-0.0373273	0.0130707	-0.0220718	0.000415365	0.10264	0.0137136	-0.00748973	-0.0831233	0.00316019	-0.00182797	0.0208019	0.0298002	-0.0420395	0.00446497	-0.078302	0.00657166	0.0312668	0.123809	-0.00749367	-0.021894	-0.0260506	-0.00351686	0.0677411	0.0853644	-0.00409704	-0.0158165	-0.0417576	-0.0405	0.0905343	0.128897	-0.0194774	0.0216559	-0.0468692	-0.0304904	-0.010401	-0.0426607	0.0180824	0.0172312	0.0240125	0.108964
		-0.0206022	0.0337828	-0.0722363	-0.0761917	-0.0160814	0.0377651	-0.0351237	-0.0929739	0.0753114	0.042136	0.0446672	-0.0105616	-0.120029	-0.0612733	-0.0448345	-0.0365441	-0.102217	-0.00820777	0.0113993	0.0647001	0.0541689	0.0292408	0.00818981	0.016714	0.113146	0.0422101	0.0689265	0.0567305	-0.00296005	0.000747904	0.074496	0.0344687	-0.0432245	-0.0020925	0.0568058	0.0198168	0.134889	0.00565643	-0.0467215	0.0618985	-0.0173032	0.042115	0.0544454	0.0345642	0.0384205	0.0596303	-0.0329364	0.0325491
		0.0209998	-0.0584961	-0.0938419	-0.0248096	-0.0434758	0.0166871	0.00409882	-0.00908707	0.0177434	0.0408421	0.0304645	-0.0122897	-0.0415504	0.065191	0.0333108	0.0822218	0.0259808	0.0263917	-0.000601856	-0.00179782	0.00470132	0.00965537	0.00359012	-0.00972257	0.0531259	-0.0608167	-0.0411848	-0.0577476	0.0175601	0.00285718	-0.0168179	0.0109843	-0.0180461	0.0215751	0.0285286	-0.0251577	-0.0757413	-0.0159226	0.0359241	0.000748655	-0.014619	-0.0350563	0.0192501	0.0382263	0.0368772	-0.0362547	-0.055846	-0.0055615
		0.0353357	0.0228206	-0.0504659	-0.00245505	-0.0130992	-0.0573745	-0.00529388	-0.0516056	0.00819699	0.0786951	-0.0536017	-0.042059	0.0523099	-0.0119376	0.0169205	0.0842908	0.0351695	0.0472593	-0.0587281	-0.0901885	-0.0534598	0.0378292	0.00827045	0.0780275	0.0439467	0.0319932	-0.0173087	-0.022504	-0.0592427	0.0082589	-0.0145248	-0.00346983	0.0443745	0.0816496	0.0544578	-0.035233	0.0214509	-0.0156966	0.0137378	0.0513867	0.0755455	0.0940391	0.00469105	-0.0132552	9.08841e-05	-0.00216965	0.0143744	-0.0891317
		0.012886	-0.00636997	-0.0703623	0.0138983	0.0154203	0.0189391	0.0246417	0.0352293	-0.0128704	-0.0446807	-0.0450843	-0.0476288	-0.0407037	-0.0401164	-0.0232664	-0.00895447	-0.0127031	0.0275883	0.0343795	0.0233433	-0.0560534	0.00706254	0.0298648	-0.0265348	0.0434521	-0.00760039	0.0640805	0.0659715	0.0204588	0.00571313	0.0653825	0.0954926	0.0696635	0.0221417	-0.014921	0.058755	0.109356	0.06138	0.138088	0.080803	0.0489503	0.0824095	0.0738371	0.0623306	0.0772336	0.0917663	0.0837735	0.0702619
OXT neurons (PO only)	y321 negative (negative control)	0.0923263	0.0552613	0.00120939	-0.00791727	0.0418572	0.0485141	0.0601002	0.0203412	0.0157191	-0.026443	-0.0364829	-0.0276412	0.0544761	-0.0189163	-0.0100583	0.0763822	-0.0164692	-0.0358509	-0.012022	0.0177905	-0.00355437	-0.0161917	-0.0559795	-0.00207091	0.00976418	-0.0361368	-0.0181011	-0.0352093	-0.0753326	-0.0593641	-0.056055	-0.0878096	-0.0607071	-0.110027	-0.0799095	-0.0124447	-0.0717391	-0.0510408	-0.0482158	-0.0303381	-0.0427447	-0.00141873	-0.052482	-0.0521672	-0.0984938	-0.100125	-0.0798794	-0.100206
		0.151929	0.0393383	0.0389923	0.0410156	0.12826	0.0884204	0.0591572	0.107698	0.100373	0.0201048	-0.0524708	0.0608549	0.0189452	0.0186601	0.00713816	0.00777603	-0.135413	-0.0504407	-0.0442277	-0.0587293	-0.0403413	-0.0868145	-0.0665326	-0.0125202	0.022624	-0.0174897	-0.0154437	-0.105196	-0.0886171	-0.13705	-0.0651534	-0.162858	-0.0649203	-0.0846152	-0.0551791	-0.196402	-0.204094	0.098401	-0.196487	-0.207826	-0.0298068	-0.0583215	-0.00923278	0.0995184	0.00389819	-0.106056	-0.129772	-0.0931012
		0.119486	0.158398	0.0884058	0.0546971	0.137207	0.265756	0.00479854	0.0232074	0.167751	0.156498	-0.0805401	-0.10808	-0.034719	-0.0259779	0.0400389	-0.0916395	-0.0389355	0.0707112	0.0213059	-0.0151953	-0.051795	-0.051292	-0.0702026	-0.0505325	-0.0589658	-0.220327	-0.152604	-0.112354	-0.0481124	-0.0969903	-0.307004	-0.198384	-0.240107	-0.191563	-0.179126	-0.219482	-0.0904145	-0.247029	-0.178363	-0.104693	-0.155807	-0.156156	-0.170031	-0.198926	-0.102581	-0.208024	-0.208108	-0.161123
		0.00492748	0.0908396	0.029877	0.0531853	0.0757742	-0.035734	0.0189049	-0.020103	0.0631264	0.10181	-0.0394598	-0.0600732	-0.0761644	-0.0757381	-0.0275274	-0.0470742	-0.0690266	-0.071824	0.0439325	0.0215583	0.0909792	0.0119375	-0.0535924	0.000410583	-0.004978	-0.0161486	-0.00187134	-0.0383822	0.0251767	0.00525758	-0.041155	-0.0678552	0.0273499	-0.00896925	-0.0622756	-0.0526684	-0.0499349	-0.0287897	-0.0196987	-0.0832484	0.140679	-0.0576773	0.0039822	-0.0720568	0.0625852	-0.0616248	-0.0490435	0.0226269
		-0.0197947	0.000895528	-0.00696889	0.0348935	0.0131438	0.026216	0.0238308	0.0212981	0.0205426	0.0405528	-0.0119753	0.00313871	0.0260443	-0.00832252	0.00290761	0.0099068	-0.0186775	0.0150269	-0.0181483	0.0174624	-0.019442	0.0189829	-0.0233328	-0.0533798	-0.0387471	-0.022704	-0.00312329	-0.0151959	0.0092919	-0.0243226	-0.0296324	-0.0403875	-0.0322523	-0.0341782	-0.0466172	0.00513371	-0.039372	-0.0376804	-0.0822243	-0.033071	-0.0565844	-0.0633303	-0.0649121	-0.047954	-0.0430944	-0.0493437	-0.0722036	-0.0456721
		-0.0894414	-0.043599	0.0825266	0.0443657	-0.000785061	0.033863	0.0286435	0.0281908	0.0151366	0.0134533	0.0414036	0.0682167	0.0535957	0.0178788	-0.0400701	-0.0517876	0.0432232	-0.0249433	0.0763165	-0.055171	-0.00539613	-0.030673	-0.0354057	-0.0538163	-0.0566475	0.014053	0.00344344	0.0184047	-0.0252567	-0.0697223	-0.0525094	-0.0483053	-0.0855262	-0.0277069	-0.0220626	-0.0582845	-0.101378	0.0280863	-0.0662769	-0.068723	-0.132244	-0.0889917	-0.0626965	-0.107197	-0.106073	-0.137659	-0.0727695	-0.0668974
		-0.0100301	-0.0269518	-0.0190724	-0.0180564	-0.0139455	-0.0301314	-0.0493516	-0.0390166	-0.00519168	0.0127203	-0.00527684	-0.0338608	0.0180018	0.0355085	-0.0418496	-0.0131639	-0.00721179	-0.0306488	-0.0403797	0.064988	-0.00962666	0.0556325	-0.0172649	0.0511027	0.0323145	-0.000515118	0.00165166	0.0333172	0.0544772	0.0518311	0.0155898	0.0173591	0.0389832	-0.023966	-0.0484739	0.0014773	0.020295	0.0024904	-0.00692558	-0.0502139	0.0395287	0.00724194	-0.0375623	-0.00455348	0.0192984	-0.039203	-0.045783	-0.0204906
		-0.135239	0.0671917	-0.0903542	-0.0921913	-0.0208843	-0.0025979	-0.0563697	-0.0450207	-0.0322795	0.013002	0.0314078	0.0361461	-0.0195876	-0.0224444	0.0502003	-0.0304136	0.0270027	0.0738718	0.0376229	0.125385	0.0380015	-0.0155383	-0.0333052	0.00107976	-0.00660227	-0.0386145	0.0217294	0.0371674	0.00867695	0.0729574	-0.0034125	-0.0422934	-0.023818	-0.000450094	0.00128498	-0.0791593	-0.0137237	-0.0127002	-0.0955498	-0.147573	-0.0885048	-0.0772679	-0.10415	-0.149604	-0.0768839	-0.101568	-0.15378	-0.123655
		0.0466681	0.112773	0.0688987	0.0218997	-0.0133998	-0.0613927	-0.0543034	-0.00582426	-0.0690236	-0.0410902	-0.0162409	-0.0533847	0.0115877	0.0294562	0.0174647	0.049698	0.0262931	0.0991477	0.0388566	0.0699712	0.0569131	0.0731384	-0.0147831	-0.0192236	-0.0460537	-0.109843	-0.0690765	-0.0120282	-0.0665491	-0.0705498	-0.180097	-0.142724	-0.109617	-0.15459	-0.199118	-0.109091	-0.124216	-0.151728	-0.188879	-0.143763	-0.152303	-0.234291	-0.249518	-0.199221	-0.231619	-0.2277	-0.237747	-0.190968
		0.107544	0.0295704	0.0696623	0.0663355	0.0169763	-0.0310934	-0.0255355	0.0261465	0.0411808	-0.00798179	-0.105731	-0.0412268	-0.00979232	-0.00886599	-0.0227984	0.00116427	-0.00419514	-0.0386553	-0.0101716	-0.010996	0.0264257	0.0227273	0.0425943	0.0621836	0.0262827	-0.0296078	-0.0308464	-0.0619177	-0.0531681	-0.04621	-0.0126285	-0.0437478	-0.0473537	-0.0168399	-0.0887096	-0.059807	-0.0295493	-0.00908357	0.0564038	0.0370453	-0.0368227	0.0114713	0.0447908	-0.102958	0.0184071	-0.0591849	-0.0259065	-0.0574352
		-0.116004	-0.0537123	-0.0698102	-0.133364	0.00119866	-0.0860911	-0.0259171	0.0247238	-0.0764908	-0.0608083	-0.029603	-0.0276822	0.0158351	0.0024624	0.0346316	-0.0159012	0.0929521	0.0336865	-0.0499849	0.0852185	0.0408708	0.05322	0.0583081	0.0719341	0.108388	0.107165	-0.0151448	-0.00482215	-0.00144929	0.0361901	0.0177881	-0.0147624	-0.0152241	-0.000119452	-0.0210241	-0.101465	-0.0469235	0.0010976	-0.00620597	-0.112146	-0.0814974	-0.102274	-0.0413822	-0.0670473	-0.0374755	-0.0319261	-0.0656198	-0.0469709
		-0.00814788	-0.0349809	-0.0446853	0.0580697	-0.0661778	-0.0295799	0.166041	0.0212975	-0.0425809	-0.0608053	-0.0520323	-0.0365194	0.00824622	0.0320587	0.027591	0.037892	-0.0195687	0.0418987	-0.138858	-0.0342967	0.0609385	0.0996476	0.0269053	-0.0128904	-0.030082	-0.0161591	-0.0176746	-0.00100668	-0.0209255	0.0863852	0.0710096	-0.0495078	-0.100737	-0.101109	-0.100403	-0.0659131	0.0392972	-0.0504171	-0.0724275	0.00434561	0.0638425	-0.0858397	0.0937343	-0.0510434	0.0316212	-0.046366	-0.06527	0.0614275
		0.0265225	0.118635	0.161592	0.146962	0.176055	0.221575	0.172356	0.0860173	-0.0388972	0.0325105	-0.0247234	-0.0628621	-0.0141862	-0.0483473	-0.0184388	-0.0964362	0.0189151	-0.138915	-0.144432	-0.162035	-0.0878836	-0.0447369	-0.0793112	0.060989	-0.0326122	-0.0803337	0.0375178	-0.0483122	-0.0859466	-0.0512383	0.0393647	0.00586813	-0.0496018	-0.10988	-0.0324459	-0.035439	-0.156395	-0.200689	-0.182975	-0.0449587	-0.0201088	-0.0638688	-0.114336	-0.0287061	0.109014	-0.0324098	-0.117975	-0.220521
		0.130769	0.145687	0.0619445	0.0918246	0.0409823	-0.0506702	0.0439899	0.0728096	0.0388301	0.0800693	0.0462012	-0.049799	-0.0315335	0.0333531	0.0881633	-0.0290943	-0.0665526	0.07109	-0.033388	-0.154679	-0.0187229	-0.0257358	-0.119255	0.017347	-0.0485113	-0.0203375	-0.098792	-0.0426925	-0.0811953	-0.0921021	-0.0930146	-0.0476693	-0.118332	-0.0462214	-0.0976074	-0.130694	-0.220249	-0.150734	-0.162865	-0.111121	-0.0240282	-0.22348	-0.0379394	-0.0857723	-0.0794123	-0.165323	-0.133059	-0.162104
		-0.0714543	-0.0190365	-0.0747235	-0.112387	-0.107715	-0.0459557	-0.0190873	0.00982418	0.0482569	-0.00728857	-0.0642312	-0.0411337	0.00592587	-0.0751105	-0.0541109	0.0780877	0.065594	-0.00174757	0.0747684	0.0276612	0.130618	-0.00505908	0.104299	0.0308333	0.0359678	0.0160165	0.00923129	0.0616296	-0.0185181	0.0188444	0.0908127	0.125095	0.0392103	0.0147176	0.0366612	0.0447093	-0.0189015	-0.0671102	-0.00762827	-0.0827398	0.0432028	0.0779737	0.0955156	-0.0609375	-0.00640196	-0.0873943	0.0911915	0.0896625
		-0.0265993	-0.0148908	-0.0204756	0.02126	-0.0357428	-0.0609171	-0.042235	-0.0187831	0.0112801	0.000294161	-0.0331262	0.00122476	0.0207492	0.0330508	0.0295167	-0.0116854	0.000970889	0.0547166	0.0272967	-0.0103049	0.0193177	-0.0188735	-0.0158875	0.0801638	0.0498616	0.0192023	0.011875	-0.0278385	-0.0185778	-0.0248428	-0.00844745	-0.0510916	-0.0272688	-0.0616537	-0.0288275	-0.00126727	-0.0317634	-0.0179023	-0.00449821	-0.0131318	0.00199327	-0.0539534	-0.0109856	-0.0320368	-0.0351495	-0.0749098	-0.067234	-0.0308736
		0.0791379	0.0964325	0.0834295	0.0244275	0.0694542	-0.0128009	0.0510791	0.0108043	0.0173087	0.0273707	-0.0616262	-0.080449	-0.0695448	-0.0974393	-0.0454047	-0.0495446	-0.0269933	-0.0618908	-0.0131598	0.057187	0.0203116	0.0265296	0.0719258	-0.00338857	0.000996724	0.0290924	0.0121521	-0.0755795	-0.04015	-0.0396682	0.00496869	0.024194	0.0289031	0.0141271	0.0253479	-0.00491948	0.000657935	-0.0721977	0.056603	0.0879988	0.0434436	-0.0655202	-0.0420094	-0.0355976	-0.0567853	-0.0461297	0.0144227	0.0146126
		-0.117164	-0.0121788	0.0437129	0.000192778	-0.0604903	0.0119776	-0.0514719	-0.0840533	-0.0409447	0.0170123	-0.0509495	-0.0393313	0.0150531	-0.0711476	-0.0100579	0.0545043	0.132229	0.142222	-0.0434688	-0.00545627	-0.0809967	0.104356	0.124368	0.0138902	0.0401606	0.0419897	-0.0869368	-0.111676	0.065223	0.0594319	-0.00641654	-0.00202086	-0.0820924	-0.120332	-0.0126073	-0.00179196	0.0495638	-0.0106256	0.0183236	-0.0776576	-0.0134783	-0.043492	0.0575163	-0.0106685	-0.0797327	0.0503501	-0.0259087	0.0234813
		0.0267312	-0.0272028	-0.00500243	0.0447006	0.0546602	0.0301549	-0.00291412	-0.00308049	0.00454801	0.0643362	0.0540136	0.0389339	0.036735	0.00113783	-0.0164846	0.00055594	0.00503438	0.00591015	-0.0228072	-8.14923e-05	-0.0787215	-0.0347933	-0.0374657	0.0446123	0.00801276	0.0312288	-0.0950359	-0.054889	-0.0304454	-0.0423819	-0.0621845	-0.00930317	-0.0395806	-0.0722983	-0.0353481	-0.0311039	-0.0856422	-0.0294441	-0.0725995	-0.0016101	-0.0424233	-0.0391215	-0.0238108	-0.09816	-0.0917182	-0.00835556	0.0164503	-0.00040573
		0.108862	-0.0132791	-0.0601681	-0.0379165	0.126622	0.133758	0.0897185	-0.03286	0.0851761	-0.0204846	-0.0492836	-0.037587	0.0624359	-0.00480167	-0.0462304	-0.0178393	0.0271885	0.0963708	-0.0105672	0.0663913	-0.0506778	0.0596243	-0.0583533	-0.0142206	-0.134137	-0.144159	-0.0621084	-0.0636274	0.0609294	-0.0587756	-0.191413	-0.151105	-0.136025	-0.163899	-0.139468	-0.0630507	-0.0701783	-0.0148148	-0.21953	-0.0414841	0.0165049	-0.0176526	0.0365922	-0.152092	-0.0439926	-0.0986867	-0.158731	-0.0200537
		-0.0261676	0.0104521	-0.00984236	-0.00331026	-0.00340727	0.0532655	-0.00529779	-0.0181598	0.0286585	0.0256738	-0.00354673	-0.0383243	-0.0307018	-0.0644931	-0.0355879	-0.0313469	0.0151321	-0.0513929	0.0292047	0.0140458	-0.0164816	0.0337906	-0.00940592	0.0266073	0.0338742	0.0374395	-0.00971638	0.00532941	0.0452358	-0.00152671	0.0312454	0.0752045	0.0747713	0.0586222	0.0288655	0.0551803	0.0454521	0.00558259	0.00421732	0.0525062	0.0398316	0.059744	0.0126553	-0.0469698	0.0630639	-0.00439902	-0.0342159	0.0513921
		-0.0411088	-0.023208	-0.024207	-0.178595	-0.098403	-0.0685645	-0.0347094	-0.0189527	-0.123469	-0.06861	-0.0612708	0.053659	0.121374	0.0187661	-0.0696215	-0.0841675	0.0130342	0.240304	0.0649853	-0.0163009	0.021874	0.181744	-0.0496974	0.00453139	0.040445	0.117491	-0.0145915	0.0672769	0.0407181	-0.0107261	0.0691047	-0.0975782	-0.0650831	0.00782888	0.0897978	-0.0290516	-0.123863	-0.131667	0.00176894	-0.0392921	-0.0435853	0.100375	0.0499689	0.0157652	0.0468533	-0.0778924	-0.170145	-0.0227939
		-0.021135	0.0318542	0.0167223	0.03469	-0.00819548	-0.0523621	-0.0378222	0.0141894	-0.0346039	-0.0407037	0.0968277	0.0305132	0.0405662	-0.00142102	-0.0780875	-0.101267	-0.0282119	0.0461258	-0.0127099	-0.0490943	0.0891538	-0.108746	0.095356	-0.0740297	-0.0432359	0.0739005	0.0125691	-0.0555713	0.065342	0.0993863	-0.10201	0.0684526	0.157214	-0.0941356	-0.0647853	-0.00817619	-0.00635792	-0.0832089	-0.0566264	0.0154078	0.147398	0.0594916	0.0538327	0.0265185	-0.00851772	0.0599585	-0.0157373	0.0773923
		-0.100899	-0.000641694	0.0290735	0.0443614	0.0281007	0.0191671	-0.087283	-0.0554312	-0.0774304	-0.0390269	0.0997069	0.0532396	-0.00973028	0.0372222	-0.11227	0.00627437	0.0683813	-0.0678758	-0.0158006	-0.0522503	-0.0472458	-0.0595437	-0.0146408	0.0429327	0.0993617	0.0441286	-0.014853	0.0856901	0.00259052	0.0946913	-0.0256756	-0.0498	0.028894	-0.075822	-0.0837044	-0.170019	-0.0197171	0.0242878	-0.102044	0.00657735	0.0182029	0.027475	0.0843249	0.0487393	-0.0325271	0.0548577	-0.0261532	0.0221987
		0.104432	-0.0413961	0.0534525	0.14851	0.0167678	0.0552605	0.0724274	0.00546628	0.0126607	-0.0523439	-0.0837818	-0.0386574	0.102021	-0.0312635	-0.132641	0.0382763	0.0774675	-0.101959	-0.0227506	-0.00224814	-0.0652054	-0.0447836	0.110513	0.062913	0.0300664	-0.0294447	-0.00238156	-0.0558919	-0.0917605	-0.0937252	-0.0413059	0.187028	-0.0784266	0.050381	-0.0536016	0.00728104	-0.111482	-0.126173	0.028983	-0.0811158	-0.0565331	0.0635434	-0.0110857	0.0422451	0.00422688	0.0482162	-0.0956237	-0.0547309
		0.109563	0.096749	-0.0422549	0.077326	0.00317739	-0.0420331	0.00178678	0.0198204	0.0269364	-0.0858086	-0.0536702	-0.0144408	-0.124203	-0.0600815	0.056354	0.0665699	0.0494814	-0.0388623	0.03849	0.0397419	-0.0365539	-0.00659393	0.112091	-0.0336324	-0.0223103	-0.0431944	-0.0057961	0.000612889	-0.0639805	-0.0252849	0.00230424	-0.0280269	0.0599998	-0.0022497	-0.0147659	0.036556	-0.063638	0.0453591	-0.0545015	-0.0160321	-0.057297	-0.0149397	-0.0583403	-0.120152	-0.0171797	-0.0817458	-0.0973089	-0.0517158
		-0.0478611	-0.0448304	-0.061063	-0.0516268	-0.0274532	0.0389589	-0.0536917	-0.0366605	0.0413555	-0.0348903	-0.0574233	-0.0412372	-0.0442668	0.0480543	0.0250602	0.0203826	-0.000833132	0.062619	-0.0111168	0.00504676	-0.0129125	0.0185926	0.0584222	0.0536041	0.010806	0.0345321	-0.0186151	0.0270553	0.0329658	0.0670265	0.0548851	-0.00508314	-0.051606	0.0288465	-0.00288862	-0.00630759	-0.0236811	-0.013065	-0.0776621	-0.0894698	-0.109113	0.0740834	0.00278314	-0.0418488	-0.077475	-0.0425427	0.00937674	-0.0723825
		-0.117371	-0.0505758	-0.0277199	-0.103656	0.0201213	-0.0720855	0.0286152	-0.0802617	-0.124012	-0.0185064	0.192344	0.0646943	-0.0271647	-0.0660938	-0.0231717	-0.0380306	0.0166218	0.114435	0.0080589	-0.0227713	-0.0234354	0.145741	0.0815333	0.117333	0.157798	0.0764638	-0.136449	-0.10951	0.0195793	-0.00252552	-0.00594886	0.0784855	0.0649219	0.00166709	-0.103077	-0.0355341	-0.0700452	-0.0205887	0.109259	-0.110149	0.164205	0.0221918	0.0796602	-0.0468694	-0.0348204	0.111415	-0.00199871	-0.112946
		0.120736	0.179491	0.166123	0.114341	0.125399	0.144032	0.149247	0.0697685	-0.0375291	-0.0351557	0.0125605	0.0345457	0.0381648	0.00341209	-0.0442264	0.0274262	0.00894607	-0.0307575	-0.0102933	0.0197743	0.0431588	-0.0436534	-0.0694105	-0.143396	-0.147663	-0.137818	-0.11934	-0.0882663	-0.144702	-0.204916	-0.198066	-0.19336	-0.120728	-0.174773	-0.129411	-0.147973	-0.110458	-0.159143	-0.223051	-0.0384754	-0.167948	-0.134812	-0.104168	-0.217826	-0.226092	-0.204823	-0.111005	-0.140385
		0.179349	0.014275	-0.129467	-0.226676	-0.0459317	0.0373609	0.0540021	-0.0946727	-0.0898981	-0.110827	0.0215876	-0.0306429	0.00800348	-0.037239	-0.114278	0.0110022	0.0630558	0.0446323	-0.0154894	0.160131	0.141158	0.0411162	0.0193242	-0.0493362	-0.0322921	0.166846	-0.0199311	0.0119357	0.109191	-0.0862903	-0.0516923	0.128491	-0.0183412	-0.0215432	0.0558328	0.03333	-0.0584907	-0.120799	-0.0884016	0.0161143	0.0114343	-0.0673655	0.0284136	-0.0130167	0.00262851	-0.101097	0.0496145	0.0632688
		-0.0281606	0.0448596	-0.0455599	0.0167548	0.0647777	-0.063161	-0.0636923	-0.0106469	0.026591	0.0336602	0.0611994	-0.0300427	-0.0591269	-0.0215356	0.0326493	-0.15851	-0.0033176	-0.0778597	-0.048303	0.0626614	-0.0988019	0.109962	0.0908288	0.0475341	0.199982	0.0345521	0.0465923	-0.0145954	-0.11076	-0.038531	-0.00935269	0.0446834	0.0629662	-0.0230686	-0.0818308	-0.0390688	-0.0103915	0.0919816	0.0744729	0.116836	0.0961008	-0.00283294	0.0999749	-0.0620134	-0.0293685	0.122175	0.0650819	0.041792
		-0.257513	0.0860491	0.0766772	0.224199	-0.167411	0.169036	0.499103	-0.0236084	-0.0817113	-0.156788	-0.10926	-0.0382612	0.414287	0.543518	0.137145	-0.167167	-0.0990583	-0.044801	-0.293092	0.0684418	0.0754137	-0.217673	-0.225791	-0.0947349	0.172241	0.0685402	-0.0956319	0.212124	-0.36216	-0.312111	-0.165325	-0.207139	-0.271595	-0.126317	0.266362	-0.0672044	-0.025393	0.199644	0.125806	0.247204	-0.129023	0.15952	0.214803	0.1511	0.394724	0.0704287	0.048431	-0.0496191
		0.0551505	0.0249226	0.0895637	0.116442	-0.0278703	-0.0136928	0.0380862	0.088556	-0.0636037	-0.00134565	-0.159261	-0.0580734	0.0308252	-0.00142968	-0.0596342	0.0703863	0.0541516	-0.000653831	-0.0263339	-0.0759283	0.045603	-0.0717263	-0.0480583	0.0440051	0.153372	0.0235593	-0.0419883	-0.0141027	-0.0699593	-0.100962	0.0974229	0.0919206	0.0707176	0.00769512	-0.000647755	-0.0308464	0.0834759	-0.00931417	0.0817608	-0.00507132	-0.0411085	0.00436201	0.0539164	0.049824	0.0760606	0.0589039	-0.0139555	0.175987
		-0.00969965	-0.0796597	0.341195	0.0895317	0.149449	-0.013663	-0.215553	-0.0747909	-0.122058	0.0241486	-0.0376398	-0.148391	0.0146654	0.0313363	0.0564648	-0.0489791	-0.0860696	0.0454387	0.00527597	0.080979	-0.132325	0.121108	0.277261	0.0928218	-0.171129	0.00235511	0.0307432	-0.0405336	-0.123517	-0.0587638	0.0498884	0.0228752	0.0365477	0.0497202	-0.10347	0.0569683	0.0519425	0.133441	0.243634	-0.000923333	-0.0427327	-0.0352967	0.0810368	0.123208	-0.0366727	0.0725767	-0.0448773	0.0863737
		0.0392667	0.20511	0.0618269	-0.0583039	-0.226573	-0.0383857	-0.106384	-0.0667261	-0.0737617	-0.0183054	0.106607	-0.106528	0.0423029	0.00515574	0.00471785	0.00354306	0.0509148	0.00788324	-0.0262797	0.149274	-0.0288272	-0.0293286	0.168777	-0.0428052	0.158787	0.0793056	0.0548127	-0.135425	-0.164872	-0.0157803	0.0687488	-0.0883046	0.00612381	0.0589247	0.128426	0.0221237	-0.105274	-0.0189101	-0.0516829	0.101866	-0.0911456	-0.0410049	0.0379857	0.289042	0.0821051	0.0637424	0.131022	0.010811
		0.124024	0.127741	0.245936	0.197867	0.0385696	0.0490445	0.0469432	0.00405108	-0.00439749	-0.0203507	-0.0138666	0.0366973	-0.0463297	-0.0229652	-0.00890686	0.0123027	0.0618398	-0.0737876	0.0453111	-0.0506284	0.13706	0.0169745	0.0227212	-0.102517	-0.11046	-0.0663397	-0.10558	-0.223514	-0.166508	-0.150932	-0.0837334	-0.0483213	-0.139257	-0.128871	-0.167442	-0.174494	0.022862	-0.21056	-0.149054	-0.0750565	-0.10926	-0.0573855	-0.190422	-0.13746	-0.187057	-0.144254	-0.161551	-0.153806
		-0.00224711	0.138928	0.223055	0.0550632	-0.0664844	0.0202748	0.0105099	-0.0237359	0.00791389	-0.11249	0.00346265	-0.00399943	-0.0650538	-0.0943143	0.00480171	0.0119607	-0.0872073	-0.0192404	0.0168985	-0.0330911	0.0574177	-0.0178818	-0.0634985	0.0989476	0.0086407	0.0257725	-0.0576264	0.0146797	-0.0378435	-0.0136124	-0.0503678	0.0312966	0.00411661	0.0169167	-0.0420689	-0.0928643	-0.113066	0.00240618	0.027531	-0.121399	-0.121766	-0.142572	-0.132082	-0.137054	-0.122925	0.0503105	-0.111218	-0.0569184
		-0.0273309	0.0182728	0.0928986	0.0269106	0.0204917	0.0308338	0.0198571	-0.00185653	0.0253524	0.0528657	0.0501871	-0.0134319	-0.0340148	-0.00854746	-0.0575199	-0.0487686	0.00138221	0.0371427	0.0602083	-0.024228	-0.0483791	-0.0528475	-0.0371206	-0.0193665	0.016523	-0.0171988	-0.0212622	0.0024405	-0.0138564	-0.0296375	-0.00281889	0.00214896	-0.0591597	-0.0135704	-0.00149095	0.0469951	-0.0679471	0.0020625	0.0171684	-0.0219084	0.00650686	-0.077483	-0.0351099	-0.0215397	-0.0264872	-0.0438671	0.0861303	-0.0125149
		-0.016178	0.010944	-0.0154271	-0.0338258	-0.0848382	0.0110761	-0.0587693	-0.0529736	-0.0642858	-0.0844682	-0.0923144	-0.133334	0.0191632	0.0461833	0.0488427	-0.0794263	0.0832744	0.211024	0.0853544	0.102325	-0.121572	-0.00246106	-0.0377644	0.0492343	0.0421793	-0.0529129	0.0184052	-0.00420996	0.126447	0.0803088	-0.0414453	0.0392211	0.00544894	0.0397362	0.0843368	-0.0276009	-0.0069664	0.0797254	0.210863	0.0622806	0.0954436	0.0115127	0.0258067	-0.00215618	-0.0134186	0.00703764	-0.0303704	0.0472551
		0.14091	0.0212654	0.0452056	-0.00804448	0.0445007	-0.0142201	0.0545734	0.0253485	0.0338454	0.00606029	-0.0664031	-0.100091	-0.0927681	-0.0490754	-0.0627936	-0.106032	-0.0754779	-0.0695573	-0.118831	-0.0342826	0.123565	0.00196709	0.0165475	0.0588646	0.0817815	0.0472783	0.040371	0.0420761	-0.00125962	0.0146766	0.0347275	0.0353993	0.0576479	0.100598	0.140586	0.0993336	0.0698022	0.089966	0.105003	0.114471	0.0897387	0.0771124	0.122157	0.0341433	0.0326287	0.0684233	0.00406971	0.00347924
		0.124253	-0.00380684	-0.13707	-0.0866168	-0.111791	-0.10437	-0.115999	-0.061632	-0.131782	-0.126455	-0.0180317	-0.0298192	-0.0292138	0.0682086	0.0128299	0.0960303	0.0834159	0.176721	0.142445	0.0809297	0.1391	0.0345023	0.0247178	-0.0133025	-0.0750475	0.0125078	0.000992404	-0.0217827	0.0397687	0.030297	-0.137551	0.120022	0.086414	0.148187	0.0459233	-0.113653	-0.0597174	-0.0538184	-0.0511111	-0.0280251	-0.0476826	-0.115351	-0.149349	-0.0751326	-0.0738368	0.240417	-0.0591444	-0.0147216
		0.026168	0.042202	0.0280543	-0.00166616	-0.00454559	0.0202557	0.0160025	0.0600318	0.00552962	-0.00427544	0.022143	-0.00312742	-0.0141368	0.0479068	0.00356809	-0.0835528	-0.0408038	-0.00462864	0.00718531	-0.0173526	0.00395766	-0.0425307	-0.00418228	-0.0620144	0.0151706	-0.00112637	-0.00739406	-0.0322079	0.00948272	0.0158868	0.0207174	-0.00718475	-0.0129865	-0.0285879	-0.00622018	-0.0642852	-0.0210181	-0.0830669	-0.0345013	0.0686288	-0.0603778	0.0269658	-0.0107733	-0.0463587	-0.0079227	-0.0258749	-0.0215571	-0.0666916
		-0.246185	-0.209586	-0.153629	-0.0915166	-0.11077	-0.124521	-0.0543307	-0.032425	-0.0218169	0.0150511	-0.0888702	-0.0764283	0.000700268	0.035613	0.0920421	0.0277395	0.0295269	0.0454379	0.0518835	0.171021	0.188322	0.0292174	0.194009	0.0447755	0.145504	0.0452853	0.0377527	0.0185121	0.00585206	0.0318339	0.0323095	0.0230449	0.0317998	0.169981	0.0510568	-0.0190904	0.00195865	-0.0279433	0.132811	0.0209115	0.0413156	-0.0673255	-0.00687753	-0.0496866	0.0499089	0.098606	0.134641	0.0387076
		-0.0292685	-0.111063	-0.115657	-0.00685974	-0.0834957	-0.0869832	-0.0799828	0.0339198	0.0254247	-0.0905674	-0.0759024	-0.0508851	-0.239044	-0.0974451	-0.0286545	0.0719897	0.0219989	0.185213	0.038034	-0.0637993	0.164679	0.229331	0.133619	0.154594	-0.143346	-0.0573649	0.105363	0.0787079	0.030959	0.0864845	0.0541469	-0.0200379	0.0677045	0.178004	0.250704	0.104694	-0.0874168	0.0823555	0.0209562	-0.0964999	0.0793595	-0.0562605	0.0597057	-0.104672	-0.0498253	0.0296023	-0.0827962	-0.0262729
		0.343934	0.12147	0.186111	0.248049	-0.0239109	-0.160737	0.158338	0.123243	0.0903953	0.201243	0.141376	-0.0460351	0.00728966	0.0518491	0.0139257	-0.0521196	0.0526179	0.00818497	-0.0926438	0.0630238	-0.17277	-0.016535	-0.24249	-0.126202	-0.217561	-0.254693	-0.109099	-0.109053	-0.0351239	-0.152077	-0.140728	-0.0647803	-0.000971774	0.0136596	0.0117173	-0.286484	-0.276336	-0.0252674	-0.237995	-0.141441	0.074041	-0.0518326	-0.00840529	-0.0153805	-0.14544	-0.0840769	0.0876118	0.200006
		-0.202066	-0.197052	-0.141676	-0.0324663	-0.103632	-0.22525	-0.113511	-0.0815718	-0.0462471	-0.0805597	-0.0365641	0.0312776	0.080492	0.0661821	0.0178618	0.00112496	0.026819	0.106003	0.0751124	0.0496613	0.115025	0.074618	0.025114	0.16725	0.199877	-0.0234561	0.0164088	0.0827309	0.0455207	0.102973	0.0599427	0.0716613	0.0778895	0.0975004	0.0802759	-0.043499	-0.0145491	-0.0721449	-0.0588458	-0.0891147	-0.0701609	0.000176359	0.0514139	-0.0347183	-0.0680691	0.0772715	0.0638176	0.0834865
		0.0475248	0.122075	0.00503172	0.253969	0.030704	0.0470845	0.192511	0.015584	0.0125228	0.108838	-0.0436038	0.017358	-0.0160859	0.136414	0.0489337	0.0754708	-0.0772259	-0.0181296	-0.0748869	-0.0127665	-0.0633109	-0.0960913	0.13097	-0.271997	-0.0513731	-0.0615858	-0.0616492	-0.22979	-0.106564	-0.0599315	-0.186803	0.0465431	0.0612734	-0.11018	-0.0493061	-0.0910196	0.0026153	-0.0360463	-0.225821	0.136304	-0.0943987	0.0766628	-0.119447	-0.180171	-0.0711897	0.0556998	0.0428095	0.0589169
		-0.128456	-0.123676	-0.00877945	-0.0787799	-0.109214	-0.168505	-0.0036911	-0.0272002	-0.0364218	0.0132271	-0.00203081	-0.0952468	-0.061207	-0.0413164	0.00383323	-0.0171159	-0.0105128	0.0245832	-0.0509506	0.0892841	0.0186225	0.275777	0.0282442	-0.0441215	0.0832369	-0.00016518	0.0926532	0.0579739	0.219208	0.100747	0.0755636	0.0555078	0.049313	0.051527	0.071053	0.0250783	-0.0434298	0.0462326	0.0262948	0.00803591	0.0990289	-0.0719671	-0.103078	0.0829938	-0.0639514	-0.0519881	0.0280404	0.0298561
		-0.117409	0.0777372	0.0423173	0.0594146	-0.0782595	0.00794933	-0.0912793	-0.10493	0.0899038	0.0158233	-0.184134	-0.135161	-0.0594557	0.129896	0.00604399	-0.0149794	-0.0844187	0.23356	-0.0392432	-0.0351959	0.0671516	0.0166858	0.0227363	0.0151194	0.111834	0.0146257	0.14329	0.020519	-0.0604341	-0.0697065	0.0136298	-0.084873	-0.0441259	-0.123924	0.0182146	-0.200775	-0.00630428	0.10624	0.0267608	-0.0675533	0.116231	-0.0676514	0.132932	0.0992089	-0.000488763	-0.0148554	-0.014624	-0.0797717
		0.0852701	0.0398284	0.0306241	-0.0231643	-0.0264074	0.00853557	0.0169915	0.0135219	0.0424004	0.00887513	-0.00762907	0.0132665	0.00612852	0.0136965	0.0115343	-0.0276024	0.0281501	0.0300651	-0.0316005	-0.015318	-0.0442497	-0.0188068	-0.0697293	0.0316455	0.00091848	-0.00116805	-0.0269398	-0.0230282	-0.0131504	-0.052658	-0.0267906	-0.0218808	-0.0491458	-0.0254651	0.0106634	-0.0264437	-0.0218343	0.00838657	-0.00946917	-0.0449902	-0.00251207	0.000766031	-0.0123102	-0.0345559	-0.0129188	-0.0265997	-0.0613028	-0.067584
		-0.189079	-0.0944797	-0.156577	-0.131258	-0.0537204	-0.114162	-0.0643885	-0.0518073	-0.0480733	-0.0855865	0.00589049	0.0584627	0.0323266	0.00122033	-0.0317853	-0.0244175	0.0725429	0.0470299	-0.0243404	0.0184217	0.032626	0.0696144	0.0631891	0.0365562	0.0548913	0.170787	0.0654263	0.0883466	0.090753	0.16159	0.194034	0.212727	0.111784	0.0398789	0.0804539	0.0819982	-0.0847021	0.175715	0.142267	0.0134287	0.0607203	-0.0356862	0.0135799	0.0263455	0.056615	0.137782	0.220143	0.207254
		0.163245	0.101381	0.0509572	0.0835802	0.122532	0.0702866	-0.0332694	0.0058494	-0.0319046	-0.0598079	0.0221565	-0.0206536	-0.0656402	-0.136802	-0.0842598	-0.0839339	-0.0917147	-0.0699926	-0.0117891	0.0133073	0.0344072	0.0180685	-0.00339769	0.0437379	-0.0169166	0.0160321	-0.00574136	-0.00842687	-0.031527	0.0102362	0.0796114	0.138189	0.0836145	0.026115	0.00123822	0.00842016	0.0655097	-0.0043541	-0.0130437	0.0648662	-0.0291848	0.000631279	0.0291152	-0.017477	0.00554153	0.0887935	0.0801708	0.000160958
		-0.0447192	-0.099122	-0.0369515	-0.102343	-0.138944	-0.0965255	-0.0458448	-0.0215299	-0.0180016	0.0355682	-0.168699	-0.129939	-0.0294854	0.0334185	-0.128439	-0.0371827	-0.0211195	0.0694486	0.0333512	0.0895832	0.0531689	0.104857	0.0961012	0.0724415	0.0856352	0.112567	0.12996	0.117647	0.0798525	0.00524588	0.0932003	0.0391418	-0.0938482	-0.158724	0.0305269	0.0040014	0.105419	0.0265871	0.0432625	-0.120701	0.0472035	-0.122532	-0.09015	-0.222175	-0.100538	-0.00391303	-0.0323506	-0.0253417
		-0.0649516	-0.0260643	-0.0663463	0.0452624	-0.0439176	-0.0119273	0.111529	-0.0999308	-0.0585561	-0.0452449	0.0913301	0.0253911	0.0410515	0.0690551	0.0232951	-0.00684665	0.0276166	0.114512	-0.0262919	-0.0673214	0.0395344	0.00599368	-0.128842	-0.113659	0.0635832	0.0772905	-0.0093518	-0.0404393	0.0462908	0.0279555	0.0982678	0.145749	0.0477571	0.0555894	0.0849635	0.167203	0.110525	0.0587488	-0.0439463	0.141164	-0.00747364	0.126073	-0.0274833	0.195041	0.0200471	0.0852053	0.182546	0.184798
		0.0100023	0.0120119	-0.0989142	0.00291748	0.226778	0.222454	0.0437737	-0.0238778	-0.152512	0.00507838	-0.0179534	-0.172272	-0.0452072	-0.0659192	-0.0258063	0.116625	-0.0735966	-0.176228	-0.12245	0.00663373	0.143601	0.0458665	-0.0395006	0.0227593	-0.0203521	-0.0484784	0.151458	0.0877008	0.0412775	-0.0558704	-0.0804052	0.0224526	-0.0740412	0.0253627	-0.0262068	-0.19493	-0.299397	0.119365	0.126498	0.0350069	0.0747438	-0.0118052	0.0498084	-0.0859822	-0.0155985	0.0321522	-0.0420039	0.0126465
		0.311302	0.182038	0.0671626	0.00858599	0.193873	0.137836	0.148651	0.0226811	-0.0454614	-0.0486784	-0.101842	-0.0364238	-0.0271137	-0.0826478	-0.0110341	-0.0863944	-0.05089	-0.0856776	-0.0296044	0.0386666	0.151962	-0.0381259	-0.0737995	-0.0805947	0.00374043	-0.0021376	-0.111189	-0.0942126	-0.150373	-0.110298	-0.0852617	-0.197385	-0.14456	-0.197836	-0.135722	-0.190928	-0.148574	0.0310009	-0.221211	-0.236996	-0.21038	-0.141812	-0.0871803	-0.150741	-0.168995	-0.0445925	-0.0412318	-0.120797
		0.0213186	0.121834	0.120809	0.121722	0.0613141	0.0032165	0.0463473	0.10752	0.055573	0.00501092	-0.0446054	-0.0354257	-0.0829176	-0.0710516	0.0067614	-0.0385748	0.00189838	-0.104577	-0.0197757	-0.052461	-0.00132477	0.0220988	-0.0290176	-0.0905715	-0.0404094	-0.0513494	0.0671796	-0.0261289	-0.0670895	-0.00732337	-0.0646236	-0.0343697	0.0847562	0.194368	0.0228356	0.0199223	0.0481686	0.0743635	-0.0202533	0.0806363	0.084222	0.235348	0.0959318	0.0914708	0.14337	0.0306901	0.0152831	0.00174627
		0.0340626	0.117828	0.00255713	0.164836	0.0778459	0.0417968	-0.0763519	-0.126687	-0.0322774	-0.0342844	-0.151161	-0.184962	-0.0573272	-0.112337	-0.0366405	-0.0157012	-0.0160941	-0.0394172	0.123231	0.0692897	0.0664429	0.00991363	-0.0238921	0.0422768	0.0920929	-0.0318289	0.0302177	0.0215979	0.0820827	-0.0371094	0.0102579	0.125517	0.146054	0.0527501	0.00808037	0.0503939	0.114926	-0.0635958	0.0373875	0.0259479	-0.0692077	0.0951443	-0.0287994	-0.105109	-0.161535	-0.0478586	-0.0688766	-0.106526
		0.00238044	0.0464582	-0.0476222	0.0396497	0.0773954	0.110473	0.0166542	-0.00605251	0.0386444	-0.028178	-0.0335842	0.00710375	-0.0356122	-0.0491231	0.0225537	0.0213416	-0.122066	-0.0138823	0.0705292	-0.00975538	-0.0154641	0.0242646	0.0159809	-0.0653601	-0.00882572	-0.0485447	0.000210067	-0.0126613	-0.00306902	0.00616111	-0.104753	-0.0801262	-0.0397096	0.00442473	-0.0366249	-0.0107962	-0.0675332	-0.0318984	-0.118467	-0.0326687	-0.058299	-0.0623281	-0.0462214	-0.0760758	-0.0398566	0.0310801	0.00421231	-0.0114406
		0.0796163	0.108733	0.0289881	0.139138	0.0959939	0.0134416	0.0599098	-0.0702069	-0.0885634	0.0832383	0.04076	0.00873185	-0.0267027	-0.0924187	-0.0956576	-0.0552415	0.0509392	0.000731865	0.101768	-0.0496104	-0.0336233	-0.127015	0.186086	-0.104095	-0.0728211	-0.0215885	-0.088915	-0.10831	-0.0470645	0.0837588	0.00387737	0.081709	0.143228	0.0524468	0.0154103	-0.0126376	-0.0561323	-0.161183	-0.0259854	-0.0675484	-0.0427377	-0.0403714	-0.0942111	0.137468	0.0411559	0.217515	0.0500015	-0.0786164
		0.0648031	0.071548	-0.0419945	0.0460081	0.0748646	-0.0294748	0.0277874	-0.00656446	-0.0325577	0.0427567	0.0356611	-0.0130272	-0.0348048	0.00352355	0.0192365	0.0436389	-0.00462117	-0.0267792	-0.0820579	-0.00794573	-0.0354	-0.0359603	-0.0331978	-0.0960559	-0.00594421	0.0499043	0.0690538	-0.0387288	-0.0190072	-0.00466423	-0.0324918	-0.0341428	-0.0392538	-0.0580987	-0.0443481	-0.081856	-0.0731926	-0.0360917	-0.0539473	-0.0268822	-0.10243	0.0366196	-0.0869492	-0.0354845	-0.0899258	-0.0380815	-0.134811	-0.118651
		-0.0626767	-0.0603299	-0.125479	-0.111983	-0.00769905	-0.0992012	-0.0641281	-0.100955	-0.0978831	0.00311409	-0.0423768	-0.0546097	-0.00787229	0.00527074	-0.0625911	-0.0117227	0.0427654	-0.0922193	-0.0565046	0.0892355	-0.00230544	0.103598	0.102012	0.11473	0.119643	0.0762134	-0.0113512	0.105996	0.16304	0.146268	0.122317	0.148058	0.190178	0.0909087	0.0376345	0.0280522	0.176199	0.0984199	0.158983	0.045654	0.224758	0.142598	0.122669	-0.0142136	0.00324736	0.0785647	0.134941	0.222086
		0.0689347	0.151449	0.0280249	0.149368	0.118135	0.00482427	-0.00445519	0.0861731	0.14543	-0.0153682	0.0550852	0.0402886	-0.00300163	-0.0505947	-0.0301518	-0.135752	-0.122287	-0.0294475	-0.0651892	-0.0868755	-0.0153052	-0.0788062	-0.0930566	-0.137307	-0.0483795	0.0677266	-0.0134941	0.0419561	0.0423381	-0.0702622	-0.0954822	0.0182732	-0.0393912	-0.11311	-0.0697148	-0.147781	-0.118467	-0.146965	-0.14528	-0.0342214	-0.169272	-0.171593	-0.120757	-0.0848583	-0.018507	-0.156714	-0.155036	-0.127824
		-0.114499	-0.053336	-0.0233818	-0.0882102	0.0134448	0.0604723	-0.050129	0.0109424	-0.0234896	-0.0443688	-0.00713819	-0.0430732	-0.0176587	-0.0227745	0.00709761	0.0327247	-0.0222185	-0.0176522	0.0044385	0.104736	-0.0435349	0.0136185	-0.0534119	0.000129171	0.12187	-0.0342455	0.0446193	0.0330509	0.106071	0.105907	0.0780448	0.140353	0.155622	0.0149167	-0.0186681	0.0230784	0.00151211	0.0526925	0.106843	0.00759077	0.0343928	0.0267457	0.104175	0.0171702	0.0374134	0.0785571	0.0623585	0.127341
		-0.0472806	-0.0614252	-0.0290413	-0.122506	-0.0295735	-0.111368	-0.0608993	0.0625055	-0.0224466	-0.00577626	-0.0336532	-0.0130023	-0.0841679	-0.0900907	-0.0776102	-0.0742402	0.0521041	0.0989579	0.0306236	0.0369942	-0.0729892	0.0953257	0.224502	0.0284613	0.046301	-0.0286848	0.085821	-0.0137128	0.0839835	0.132888	0.129805	0.140405	0.27153	0.24194	0.19779	0.0735945	0.251932	0.193251	0.086506	0.175975	0.182439	0.128901	0.1337	0.217396	0.19587	0.206	0.145096	0.122295
		-0.0538966	-0.161402	-0.0428687	0.0196204	0.10545	0.149458	0.171276	-0.108283	-0.134831	-0.0346114	0.159669	0.126085	-0.117922	-0.0329659	0.0993321	0.0867904	0.0664598	-0.0604911	-0.364134	0.0135526	-0.0522997	0.0115663	0.00680938	0.215537	-0.00171032	-0.126308	-0.0165813	-0.0968201	0.00365477	0.169863	-0.00582623	-0.102185	-0.0590706	-0.076079	-0.0206462	0.0794048	0.117591	-0.0137101	-0.0788344	0.361066	-0.0999917	0.0883325	-0.0472124	0.177925	-0.0686955	0.0361132	-0.0405221	-0.0781346
		0.0165528	0.0436593	-0.0384957	0.0566167	-0.0377509	-0.0100956	-0.0708355	-0.101508	-0.0474597	-0.0726127	-0.0651887	-0.067646	-0.132791	-0.0496367	-0.0355785	-0.0512066	-0.0591336	0.0126929	-0.00946864	0.00236373	-0.030681	0.0159935	0.0281938	0.0305238	0.0593715	0.138063	0.167143	0.0348993	0.128489	0.145527	0.165027	0.118497	0.224462	0.195593	0.164862	0.200976	0.135951	0.157061	0.0846047	0.0438144	0.0328913	0.0914392	0.166333	0.119808	0.125049	0.0651449	0.0366243	0.0634059
		-0.0880914	-0.0922436	-0.011819	-0.0325566	-0.0879554	0.00683038	0.00179815	0.0637064	0.00912896	-0.0490244	-0.0522099	-0.0508328	-0.0132262	-0.0241973	-0.0172823	-0.059972	-0.0206581	-0.00961151	0.00981727	-0.026287	0.032248	-0.00710059	-0.015505	0.0437712	0.0173723	0.030109	0.0955271	0.104422	0.103375	0.140467	0.135838	0.132525	0.144255	0.19813	0.175865	0.191526	0.181823	0.123685	0.113175	0.164748	0.110717	0.143668	0.180313	0.147208	0.202418	0.213969	0.290596	0.337673
		0.247461	0.0946598	0.118833	0.05896	0.0946867	0.0538343	0.0623354	-0.0316273	-0.00722005	0.0145304	0.0576686	0.0416086	-0.107342	0.00570823	0.194032	0.218855	-0.0235608	0.145257	-0.187228	0.0122588	0.117793	-0.115845	-0.151426	0.0017349	-0.151623	-0.220139	-0.111028	-0.123825	-0.127983	-0.181369	-0.132668	-0.109467	-0.182835	-0.227731	-0.109373	-0.0580383	-0.218965	-0.0923198	-0.168961	-0.127141	-0.164788	-0.0141703	-0.134253	-0.165946	-0.294211	-0.234134	-0.171752	-0.184101
		0.0370792	0.15358	-0.0190102	0.0338969	0.15841	0.0497064	0.0163464	-0.0538192	-0.0499517	-0.0266791	-0.0317045	0.0242764	-0.0094588	-0.0384123	0.00541508	0.0106549	0.00297038	0.0463456	-0.0485804	-0.149029	0.0133149	-0.0665401	-0.0904761	-0.00725089	0.106847	-0.0891153	-0.0206512	0.0329959	0.0252086	-0.0163689	-0.00266368	0.0041528	-0.0167737	-0.0299377	-0.0153234	-0.0808048	-0.0993251	-0.295759	-0.1261	0.0106088	-0.0759909	-0.0416158	-0.0865108	-0.105585	-0.0610807	-0.0752739	-0.113624	-0.124507
		0.259336	0.0822118	0.124474	0.0137288	-0.047372	0.0787206	0.249313	0.031001	-0.136482	0.00381588	0.129602	0.168062	0.0574057	0.020785	-0.0201618	0.211489	0.000588853	-0.0663022	-0.0426326	-0.137735	0.0653912	0.0347165	-0.172845	0.0437351	-0.203115	-0.176784	-0.146843	-0.279791	-0.105988	-0.0383247	-0.285802	-0.264359	-0.215245	-0.347169	-0.259268	-0.29482	-0.135521	-0.212321	-0.0559503	-0.114797	-0.296006	-0.142649	-0.156292	-0.297387	-0.136224	-0.131806	-0.216966	-0.170888
		-0.0211025	0.0313446	0.0167152	-0.15079	-0.0765084	0.109289	0.0298673	0.0826425	0.0396054	-0.0860962	-0.102008	0.085615	0.0507277	-0.0116141	-0.0480612	-0.0180676	-0.117374	0.146221	-0.0211425	-0.11641	-0.0998613	0.0507432	-0.0184131	0.107076	0.026178	-0.0599833	0.0617127	-0.0299079	0.0418457	0.0977568	0.0980095	-0.0608552	0.0432617	0.119726	-0.023785	-0.0694109	-0.0154293	-0.125964	0.0198228	0.0281831	-0.0148032	-0.125768	0.0317282	-0.170148	-0.114075	-0.130799	-0.1753	-0.0452328
		0.357107	0.0715508	0.21194	0.0310044	0.091482	0.155865	-0.101616	-0.0439647	-0.0126688	0.0111058	0.11644	0.141567	0.0865451	-0.0373135	-0.142645	-0.0958338	-0.173706	-0.000329752	-0.136156	-0.0437904	-0.074503	-0.0589276	-0.132878	0.0842668	-0.123706	-0.0989644	-0.0117512	-0.0642075	0.0316131	-0.0375241	-0.0570333	-0.154425	-0.140933	0.15356	0.127519	-0.155814	-0.00798978	-0.0160154	-0.0106245	0.0245558	-0.0186374	0.123355	0.0890992	-0.0400953	-0.143447	-0.0621773	-0.140507	-0.0671298
		0.0411943	-0.0658115	-0.0520937	-0.0773092	-0.162529	-0.0777904	0.00261203	0.027065	-0.00550484	0.0747133	0.050945	-0.0308753	-0.0472281	0.0525214	-0.0335978	0.0763932	0.236316	0.0478145	-0.010325	-0.0167407	0.103722	-0.0530903	0.0107543	0.00490268	-0.00416241	0.0555302	-0.0271012	-0.0327666	-0.0471916	-0.0403659	-0.0232827	0.032037	0.00698527	0.0611326	0.156327	0.139772	0.168395	-0.00610826	0.0429527	-0.0790737	0.0230741	0.0283594	0.0638231	-0.0221626	-0.0325218	-0.0623211	0.0748515	0.00365529
		0.16321	-0.00979463	0.106824	0.0674647	0.014119	-0.0595347	0.0519458	-0.133844	-0.126797	-0.0184639	0.0329045	-0.0312604	-0.0255767	-0.0517981	-0.0545483	0.0207616	-0.0860942	-0.0687786	-0.0280774	0.0735989	-0.0854384	0.0574285	0.0762289	-0.0627812	0.0648146	-0.0200305	-0.0411314	0.0524144	0.0616479	0.0605871	0.125677	0.0675389	0.165056	0.277774	0.231412	0.0809483	0.098262	0.00875567	-0.0365538	-0.0453136	-0.0446916	-0.0237808	-0.175463	-0.172403	0.163538	0.224416	0.222572	0.549572
		0.16109	-0.0365201	-0.129766	-0.0536067	-0.144539	-0.0320476	-0.0569918	-0.133702	-0.148318	-0.0889567	-0.129285	-0.136239	-0.163984	-0.146743	-0.128951	-0.120369	0.00674559	0.129646	0.0899245	0.0342634	0.100887	0.0652567	0.0867625	0.0805798	0.0672527	0.0993423	0.146334	0.0304053	0.188429	0.363101	0.321869	0.255942	0.304399	0.344419	0.393671	0.327521	0.295551	0.147581	0.131516	0.126794	0.243594	-0.00846506	0.117301	0.136794	-0.0170588	-0.172692	-0.00454156	-0.0385454
		-0.0979816	-0.139436	-0.0395303	-0.0779426	-0.0510893	-0.0241828	-0.058994	0.000998413	-0.0364989	-0.0539905	0.0208553	-0.00750919	0.000804645	0.0157256	0.0189763	-0.0609009	-0.0353772	-0.124061	-0.0124635	0.0569798	-0.0332635	0.0291863	0.0880759	0.0722837	0.0650502	0.0428901	0.087858	0.130214	0.154871	0.0684516	0.170028	0.217749	0.27893	0.301894	0.275362	0.237507	0.167158	0.186386	0.134619	0.109387	0.150127	0.265318	0.2886	0.34322	0.436675	0.392601	0.376761	0.616413
		-0.00295163	0.0431414	0.0433285	0.032919	0.0265076	0.0547584	0.040625	-0.00555839	-0.0467363	-0.0719195	-0.112556	0.040161	-0.0777132	-0.105844	0.015037	0.0721616	0.128006	-0.117077	0.122864	0.0573693	-0.0951044	-0.115294	0.0895076	-0.084492	-0.00948447	-0.00689489	0.0311722	0.0115576	0.0414325	0.00107796	-0.0337639	-0.079151	-0.00359748	0.0791903	0.123721	-0.131922	0.0178535	0.104057	-0.00672566	0.0845276	0.0807321	0.0127295	0.00126732	-0.0869519	0.0813775	0.137676	0.0965147	0.0520884
		0.0973545	0.0605081	0.1129	0.0562206	-0.207992	-0.0848561	-0.0647614	-0.244053	-0.184457	-0.0876846	0.0683699	0.13835	-0.0994879	-0.0988826	0.0156126	-0.0576226	-0.00789229	-0.0167898	0.251609	0.0648057	-0.0176568	-0.0548612	-0.155071	-0.0757995	0.0399835	0.105966	0.258067	0.213843	-0.0446551	0.0189329	0.10963	0.13125	0.0407792	0.103624	0.157549	-0.0745431	-0.115087	-0.107571	0.11708	0.0247214	-0.117333	-0.096911	-0.0218512	-0.097721	0.0172672	-0.103377	-0.0741947	-0.0601341
		0.10051	0.0359934	-0.0191237	0.0652844	-0.0945304	-0.0485631	0.0896031	0.0314784	0.059242	0.128109	0.101326	0.13076	0.0301326	-0.0647249	-0.044992	0.00105788	0.0796047	0.134197	-0.120005	-0.0653434	0.00161944	0.0470806	-0.0568363	-0.057681	-0.078879	-0.100374	-0.101956	0.0124396	-0.170725	-0.0247045	-0.0207329	-0.155083	-0.241583	-0.190548	-0.118699	-0.00037038	0.0175624	-0.141351	-0.171006	0.129275	-0.199118	0.0527712	0.0100786	0.0740322	-0.0703252	-0.0806715	-0.134626	-0.00701365
		0.15016	0.139139	0.131807	0.165653	-0.098246	-0.0135697	0.0199162	-0.102216	-0.0388549	-0.053473	-0.0970471	-0.144785	-0.024307	0.0393077	0.0682562	0.0300985	0.0532333	0.195009	-0.030593	-0.0316001	-0.000110312	0.0535371	-0.0551785	-0.0822654	0.14776	-0.0268937	-0.0715134	-0.0712046	-0.130702	-0.121317	-0.0146741	0.050895	-0.13568	-0.0955071	-0.0981301	-0.207186	-0.0990472	0.106215	-0.0664356	-0.252647	0.016599	-0.195069	-0.148711	-0.153453	-0.0446275	-0.0295567	-0.178129	-0.187449
		-0.231049	0.0558347	0.283108	0.166829	0.108244	0.175484	0.111331	-0.0726916	-0.344283	0.028539	0.0499943	-0.188694	-0.171369	0.0236354	-0.247157	-0.123448	0.248672	-0.0327462	-0.243337	-0.205297	-0.230865	-0.00855738	0.108758	0.106891	0.207298	0.400848	0.276974	-0.0931778	-0.0766127	-0.0831562	-0.128312	-0.311975	-0.283698	-0.0344046	0.0957965	0.0620507	0.0719956	0.190827	-0.339134	-0.165621	-0.40984	0.0812245	-0.0850862	-0.232794	0.157926	-0.00725281	-0.213475	-0.255825
		0.163425	0.158795	0.0271638	-0.00891922	0.024802	-0.0500586	0.0323565	0.0765777	-0.0773669	-0.047897	0.0080824	-0.0854817	-0.0518892	-0.0216961	-0.0972596	-0.0419134	-0.0320557	7.73453e-05	-0.0678905	0.138703	-0.0602431	0.034287	0.0817298	0.0135099	-0.043557	-0.0223821	-0.00745845	0.0180602	-0.0131382	-0.0483627	-0.0603502	-0.0268616	0.00201855	0.108998	0.118178	-0.0227629	0.062378	0.000998971	-0.0127236	-0.0117913	0.0339805	0.0747683	0.0494297	-0.13163	-0.0499961	-0.175602	-0.111353	-0.00566402
		-0.129482	-0.000171336	-0.0943754	-0.0324189	-0.0814732	-0.0259342	-0.0884619	-0.162167	-0.126809	-0.162924	-0.0926623	0.0301767	0.0472263	-0.0483977	0.0436862	0.0348255	0.0299249	-0.0153382	0.0194406	0.119489	0.00713885	-0.0437861	-0.0588202	0.135544	-0.0158433	0.154867	0.317496	0.0437842	0.0760474	0.119419	-0.00222278	-0.0124057	-0.060715	-0.0374927	0.101021	-0.0106249	0.0561212	-0.0508942	-0.134976	-0.0513009	-0.000147785	-0.12794	-0.114702	-0.0613691	-0.101435	-0.171198	-0.23206	-0.149282
		0.131624	-0.0372422	0.0345258	0.106011	0.0489137	0.0326094	0.0428421	0.0342577	-0.0352731	-0.0204808	-0.0376082	-0.0258285	-0.0494057	-0.0865947	0.0624003	0.147273	-0.0930903	-0.0429381	0.0522438	-0.0490694	0.0245492	0.0192628	0.0474989	-0.100336	-0.0538478	-0.00842221	0.0251603	-0.0548723	-0.0989245	-0.0152387	-0.0837003	-0.10587	-0.137463	0.0256645	-0.00756847	0.0458073	-0.0841717	-0.0495082	-0.0925101	-0.0199736	-0.019939	-0.0391932	-0.00270246	0.146988	0.0549306	-0.0815365	-0.110042	0.0341791
		-0.0161369	0.0470507	-0.0432484	-0.000748617	-0.0688559	0.17432	0.129937	0.0255093	0.0356999	0.00822271	-0.17463	0.0768116	0.0169922	0.0780588	0.363588	0.253428	-0.357882	-0.140543	-0.0422648	-0.15954	0.030279	-0.0360455	0.0709133	-0.120745	0.172732	0.105509	-0.127272	-0.236104	-0.113764	0.0487281	0.0392747	-0.0601718	-0.063305	0.0560301	0.0537381	-0.198283	-0.0972032	0.0252117	-0.140742	-0.0641691	-0.2665	-0.102269	-0.0340539	0.347798	-0.0888763	-0.0256436	-0.0525028	-0.17993
		0.0507844	-0.019246	-0.03926	-0.0281215	-0.023307	0.076602	0.0333721	-0.0281073	-0.105883	-0.120883	-0.0845728	0.00315228	-0.128378	-0.113302	-0.11118	0.0687754	0.0419707	0.16128	0.0914756	0.167439	0.114772	0.0731037	0.0379387	0.0626738	0.120899	0.00346513	-0.123062	-0.0473608	-0.0376665	-0.0973742	-0.0666196	-0.0580357	-0.08211	-0.125006	-0.146188	-0.151162	-0.0980526	-0.126583	-0.225288	-0.146579	-0.111557	-0.178902	-0.155708	0.271558	-0.118879	-0.122826	-0.18921	-0.218725
		0.109257	0.109701	0.0835019	0.0180866	0.189376	0.105669	-0.0718934	0.0249502	0.00211751	0.0494732	0.0689721	-0.120659	-0.168267	-0.152114	-0.103674	-0.0111654	0.0818836	-0.0533753	-0.0633365	-0.122441	-0.0255711	-0.0939871	-0.150245	0.165312	-0.0325864	0.0861498	0.266114	0.0330616	-0.199942	-0.0243701	-0.0752704	0.0568581	0.05891	0.0540053	0.0785664	0.199534	0.170008	0.0649483	0.242963	0.378051	0.104063	6.51787e-06	0.203223	0.225443	0.113474	0.203381	0.152711	0.199445
		0.0548966	-0.146796	-0.086918	-0.121159	-0.0246593	0.125035	-0.05878	-0.0322211	-0.19687	-0.066144	0.0771334	-0.00899005	-0.0998441	0.0288471	-0.0248447	0.0627483	-0.086028	-0.0156721	0.061415	-0.150955	0.236843	0.140375	0.214689	-0.0963988	0.00698056	0.108072	0.176593	-0.0190701	-0.0255482	-0.0327303	-0.0642333	-0.0890593	-0.103966	0.0384593	-0.0920202	-0.114133	0.0964809	-0.199673	-0.0850613	-0.0761262	-0.0592974	-0.0448436	0.184925	-0.0625195	-0.189094	-0.0461666	-0.0366911	-0.0797098
		-0.0453716	0.166289	0.0155316	0.112674	0.0998271	0.131503	-0.0407297	-0.0329921	0.0908632	0.00984473	0.0013611	-0.0520468	-0.102918	0.00813036	0.0478742	-0.0252765	0.0317278	-0.0422342	0.039282	0.0247175	-0.0921029	-0.123016	-0.0275295	-0.101194	-0.120643	0.0018192	-0.0298466	-0.0494061	0.0722274	0.031635	0.0438453	-0.0892401	0.0412107	0.0584518	0.0937825	0.0136856	-0.00996457	-0.0467038	-0.00993797	0.147905	0.142377	0.0244826	0.073435	-0.021	0.0658857	-0.00445121	-0.100779	-0.0912441
		0.253427	0.337595	-0.118822	0.124049	0.131839	-0.131957	-0.152095	-0.0252998	0.161065	0.0640517	-0.132392	-0.196173	-0.0428969	0.0446224	-0.0643895	-0.0472334	-0.176611	0.0281488	-0.244649	-0.0807127	-0.114989	0.147139	-0.0476117	0.176999	0.177176	-0.00522251	-0.0481542	0.0392162	0.0262197	-0.0823411	0.0544741	-0.00290832	-0.193644	0.0167166	0.00217454	-0.151618	-0.0767616	-0.160585	0.0990133	0.0449269	-0.0105744	-0.0662148	0.00477564	0.0616302	-0.303	-0.0368781	-0.0509275	0.0249618
OXT neurons (PT only)	y321 positive (y321 optogenetic stimulation)	0.120313	0.0482266	0.207625	-0.00387973	0.138697	0.276519	0.161995	0.0112433	-0.07965	-0.0284625	0.120306	0.00615085	0.0552859	0.0243553	0.00790078	0.0356199	-0.0578816	-0.035261	0.000315317	-0.0963554	-0.0209873	-0.122034	-0.0232059	-0.0407802	-0.0956616	-0.129888	-0.144739	-0.0754695	-0.110114	-0.150184	-0.109624	-0.0264863	-0.00991152	-0.0262949	-0.0995818	-0.0869122	0.0355325	-0.100413	-0.0987352	-0.069809	-0.107494	-0.165378	-0.196745	0.0457161	-0.123536	-0.0754312	-0.0316071	0.00997935
		0.12915	0.0580042	0.117586	0.122646	0.0927269	0.14431	0.106826	0.0364573	-0.0405247	0.0131017	0.0116388	-0.0257826	-0.0675038	-0.0761806	-0.0949752	-0.00385344	-0.0630578	0.00332614	-0.0270224	0.0109578	0.00699927	-0.0914849	-0.00535877	-0.00736839	0.00682859	0.00524698	-0.0603868	-0.16446	-0.0634762	-0.0743693	-0.0638582	-0.0769762	-0.0304495	-0.0960498	-0.126454	-0.0126703	0.0307329	0.0150765	-0.096568	-0.0312399	-0.0406807	-0.128646	-0.0245287	-0.0673452	-0.0571197	-0.0419254	-0.0601764	-0.0481648
[truncated: 172 more rows]
[truncated: 52 more columns]
