# Supplementary material for: Social isolation modulates appetite and avoidance behavior via a common oxytocinergic circuit in larval zebrafish
Source: Nat Commun. 2022 May 11;13:2573. doi: 10.1038/s41467-022-29765-9 (PMC9095721; doi:10.1038/s41467-022-29765-9)
Supplement: Supplementary file 7 — Source Data [file 41467_2022_29765_MOESM7_ESM.zip › Source Data/Figure2_SourceData.xlsx]

## Sheet: 2b
Water flow (PO)
-0.106551	-0.0355595	0.072962	0.183389	0.0605124	-0.0759019	-0.0215	-0.00668123	-0.0450104	0.126736	0.0193531	0.0739328	0.028893	0.063603	-0.0695323	-0.0215134	0.0075999	0.0799413	0.107681	-0.00305381	-0.205792	-0.0380799	0.0264925	-0.0829356	-0.0589434	-0.153329	-0.113575	-0.00509963	-0.0108447	-0.12301	0.0559437	0.00640891	0.082317	0.242893	0.0110189	0.15076	-0.0137821	-0.100946	0.0524987	0.109519	0.0905811	-0.0107343	0.0724562	-0.00725881	0.0907479	-0.0467009	0.0550798	-0.195655	-0.172128	-0.142759
-0.0329164	0.0362521	-0.0671605	0.132091	0.0735282	-0.122919	-0.118928	0.0828052	0.155411	-0.0515442	-0.00918038	0.00818449	-0.0611667	-0.0884055	0.109216	0.0202822	-0.0603384	0.0175414	0.302183	0.0944915	-0.0166351	0.0572478	-0.0327369	0.243062	0.163474	-0.0712804	-0.11312	-0.165544	-0.0513829	0.300109	0.203697	-0.0900438	0.0367073	-0.0575054	0.0332522	0.155533	0.197576	-0.0486769	0.0158829	-0.0539988	0.054636	-0.181926	-0.0383489	0.00988119	-0.0780814	0.0714891	0.10371	-0.0118155	-0.0328534	0.0626672
-0.0226682	0.0280515	-0.0545855	-0.126169	-0.00568971	0.0226616	0.00696738	0.0389858	0.132019	0.00890451	-0.0115092	-0.00379088	0.0782354	0.0921727	0.0247132	0.0228661	-0.0538874	-0.0565743	0.0194213	0.0395907	-0.0675372	-0.0379471	-0.0479535	0.0490585	-0.0473401	-0.00492219	0.0795174	-0.0601417	-0.157473	-0.048762	0.0095805	-0.0249481	0.0207191	0.000641426	-0.0343493	-0.00682311	-0.0158082	-0.0272304	-0.00846628	-0.0222556	-0.0212654	-0.0694009	-0.0124445	-0.0304069	-0.0312183	-0.0554073	-0.0964359	-0.0363351	-0.0759827	0.0505058
0.10485	-0.0381289	0.0176514	0.00239591	0.0468042	0.0477002	0.0993414	-0.0330727	0.211044	-0.0257195	0.00855781	0.0694842	0.06403	0.0607555	0.0799077	0.272503	-0.0787439	0.0873162	0.150117	0.026715	-0.00539742	0.00940338	0.0492911	0.0357554	0.00328355	0.0278928	-0.0801017	-0.133941	0.0373034	0.109403	0.0744868	-0.0212059	-0.0735489	-0.0122675	-0.0720033	0.0215743	0.0439041	-0.107019	0.145765	0.0679744	0.0316984	0.0862018	0.000325877	-0.0227345	-0.002716	-0.0261714	0.139608	0.0762874	-0.0193093	0.0193809
0.00382192	-0.00995306	0.0966291	0.0806584	-0.0336759	-0.124404	-0.0654015	-0.12824	0.040774	0.0417068	0.0429959	0.161638	0.0233074	0.0570345	-0.076743	-0.0501094	-0.0412031	-0.0951752	0.0357179	-0.0127285	0.00349184	0.0415225	0.0367638	-0.037577	0.0489804	0.101826	-0.038119	-0.0418631	-0.0968359	0.0119094	-0.0196401	0.0471614	0.0158874	-0.0661457	-0.0216283	-0.113911	0.0353706	-0.0433028	-0.0550829	0.034074	0.0190592	-0.0322473	0.0145451	0.0677422	-0.0832131	-0.0381207	0.00323549	0.0333961	-0.123319	-0.00127515
0.122132	0.0700897	-0.115868	0.00310426	-0.0391994	-0.0461534	0.0314832	-0.0407987	-0.187453	-0.0869474	-0.0722454	-0.176463	0.0607815	-0.0163194	0.029331	-0.180145	-0.0579531	-0.0204744	-0.0793723	0.126941	0.0223329	-0.0771031	0.149503	0.0890647	-0.103969	0.00762138	0.0123122	-0.00442262	0.0614049	0.156179	0.137393	0.023051	0.0767543	-0.039281	-0.0155895	-0.0409999	-0.019885	-0.272889	0.0362663	-0.0291412	-0.035417	0.0887908	-0.188405	0.0906357	0.00195057	0.0474695	-0.0254883	0.172002	0.0610892	0.114017
0.0147569	0.0647883	-0.0568148	-0.0539088	-0.0444013	-0.0553874	0.00247893	0.0339901	0.00319596	-0.203718	-0.0108553	-0.0340273	0.121751	0.0811114	0.00732299	0.0392789	-0.0433648	-0.056696	-0.0870063	0.0486088	-0.0856485	0.0698298	-0.00677368	-0.0278291	-0.0900433	0.00245364	0.0285365	0.0475947	-0.00019839	0.0937246	0.000708848	0.0683521	-0.115526	-0.104164	0.0286989	0.013864	0.00261375	-0.0329259	0.0127292	-0.0307929	0.000874642	0.00550557	0.0612332	0.0296157	-0.0117879	0.0194602	0.036422	0.0647782	-0.0028459	0.105858
0.0707157	0.00662792	-0.0518048	-0.0964532	-0.0127947	-0.109746	-0.0970783	-0.0604531	0.0228588	0.0932994	-0.0520324	-0.0476729	0.0356227	-0.0546547	-0.0292897	-0.0212673	0.025654	-0.0389767	0.0296585	-0.0179755	0.0182644	0.0683374	0.0834523	0.00588227	-0.0220455	-0.0351404	0.0353436	0.0675328	-0.0188764	0.0698092	-0.104294	-0.0410113	0.0320149	0.0776407	-0.00416635	0.147581	0.0474994	-0.0495893	-0.0437448	-0.059149	0.084491	-0.0520645	-0.0118659	-0.0551574	0.0560963	0.178447	0.0239128	-0.0860467	-0.0266316	-0.0978031
-0.0608475	-0.0653293	-0.0824706	-0.144416	-0.117493	-0.102181	-0.0201162	0.0314221	-0.0420767	-0.00911923	-0.0464713	-0.022844	0.104364	-0.0722354	-0.0348194	0.0924991	0.0261069	0.120449	-0.0298668	0.112495	0.307645	0.165965	0.0194107	0.186686	0.124256	0.0822507	0.0282734	0.0680172	0.189739	0.0196167	0.011623	0.0714305	-0.112771	-0.0891386	-0.0706126	-0.133079	-0.00282067	0.0430264	0.0331455	-0.153941	0.0670654	-0.0596609	0.0342205	0.0334466	0.0158046	0.183501	-0.00120905	0.254959	0.183622	0.072824
-0.07414	-0.0403514	0.0128972	0.00176572	-0.00733956	-0.0149717	-0.0625872	-0.0396441	0.0272772	0.185191	0.163037	-0.0834004	-0.049607	-0.124631	-0.0682924	-0.0472855	0.0540192	-0.0959877	-0.112963	0.103117	-0.0518265	-0.04234	0.0530157	-0.0835238	0.00971476	0.0108843	-0.0461215	0.0560059	-0.00213688	0.00262471	-0.0636621	0.0863609	-0.0519627	0.050332	-0.0781999	0.0633545	0.0865351	-0.152364	-0.0255435	-0.0371654	-0.024142	-0.0348483	0.0577854	0.000852634	0.0982655	0.0342481	0.0404869	0.0342298	0.0480519	-0.0141764
0.145429	-0.00118285	-0.0209403	0.0736932	0.12761	0.111944	0.0175523	-0.162477	-0.0402455	-0.0853585	0.088703	0.00873031	-0.0287345	0.0431985	-0.0393094	0.133908	-0.0501175	0.0506562	0.0577844	0.025809	-0.0263047	-0.0223091	0.134051	0.0192849	-0.0980335	-0.032	-0.131639	-0.0480808	0.102153	-0.0359124	-0.0625339	0.0514026	-0.138664	-0.0491045	-0.0379851	-0.0308842	0.0800361	0.0963028	0.0974808	-0.125639	0.111499	0.0568047	-0.0366201	0.0513188	-0.00413108	0.0358625	0.102404	0.0723232	0.00239257	-0.0242537
0.208243	-0.0145071	0.0570583	0.292977	-0.0968065	-0.0131355	0.0821231	-0.185428	0.0173631	0.0502869	-0.13483	0.00634611	-0.0175648	0.115738	-0.0842515	-0.0336649	-0.144179	0.112192	0.0105638	-0.0739344	0.0619076	-0.0360749	0.0564411	-0.17518	-0.0267843	-0.0449122	-0.0581212	-0.113566	-0.0740451	-0.124891	-0.0726419	-0.0838858	0.044301	-0.0245609	0.076445	0.00740054	-0.0138263	0.118987	0.0463894	0.0360289	0.0162949	-0.0152163	-0.0741227	0.0288884	-0.0916177	-0.0419263	-0.0404667	-0.00503261	0.0733346	-0.0205076
0.153549	0.140316	0.0297994	-0.0788718	-0.0358256	-0.0374367	0.0752673	0.0323143	-0.0507396	-0.105923	-0.00922275	0.0322472	0.00142173	-0.0121958	0.0189659	-0.102927	0.0678827	0.0287283	-0.165675	-0.0031545	-0.0309504	-0.0484141	-0.0288702	0.0387482	-0.048888	-0.129425	-0.0125776	-0.00403055	0.0569608	-0.0304924	-0.157286	0.103563	0.0376208	0.124824	0.0981788	0.06073	0.054641	0.0671258	0.0874445	0.0253042	0.0607595	0.104281	-0.101581	0.016043	0.17257	-0.0668539	-0.053356	-0.0705976	-0.123485	-0.126458
-0.104049	-0.0415723	0.0582751	-0.0738965	-0.0165996	-0.123076	0.0712931	0.0177286	-0.0683292	-0.00822483	0.0475082	0.0670251	-0.0981089	0.105179	-0.0345875	0.0150523	-0.0954583	0.0592798	0.0804907	-0.0304392	-0.0594762	0.0291431	-0.0256828	0.0505879	0.0248685	0.0935804	0.0222009	-0.0289267	0.00982005	-0.039104	-0.0797735	0.0416619	0.0156708	-0.00283774	-0.0952836	-0.0821727	-0.00330775	-0.102016	0.0187721	0.347003	-0.0155886	-0.119111	0.0481607	-0.0650994	0.190902	0.0655394	-0.0811795	0.024749	-0.0559581	-0.136586
-0.0398214	-0.125077	-0.0536414	0.127089	-0.0709316	-0.0549393	0.108345	-0.139005	-0.00829054	-0.087905	-0.053038	0.110736	0.0692691	-0.0508374	-0.0554859	0.0355991	-0.0132732	0.0325007	-0.0199182	-0.192475	-0.24698	-0.0594646	-0.0542302	-0.0320557	0.0834145	-0.0553907	-0.238259	-0.150336	0.0299955	-8.41618e-05	-0.0271326	0.0905574	-0.0917031	-0.0220287	-0.0634217	0.00174011	0.109603	0.0320556	0.162083	-0.255824	-0.0334707	-0.00196612	0.165253	0.287752	-0.0892573	-0.200929	0.159389	-0.0341659	0.0891415	0.138551
-0.0577355	-0.0239207	0.0235157	0.0137409	0.107117	-0.0011568	0.233603	-0.0523471	0.102727	-0.12285	-0.142714	0.0371067	0.116633	-0.015672	-0.0190504	0.171955	0.0913353	-0.0300016	0.0878956	-0.0250384	0.185167	0.0435307	0.0522366	-0.134852	0.0867443	0.434912	0.165322	0.0129383	-0.0568731	-0.0865392	-0.104556	0.174202	0.0608738	-0.101627	-0.101952	0.146158	0.0833556	0.124776	-0.0549807	0.0264138	-0.0685613	0.000588988	0.125282	-0.139919	-0.0135079	-0.0136682	0.0703192	0.0656827	0.0733078	-0.110763
0.431604	0.266952	0.197651	0.243639	0.250008	0.0359651	0.0814787	0.186559	0.347481	0.256073	0.102355	-0.0232342	0.17249	0.0785442	-0.0380624	-0.173724	-0.124077	0.139048	0.0180882	0.0730116	0.072076	0.0517088	0.0521999	-0.106186	-0.0217079	-0.0868474	0.197324	0.0931835	0.0242871	0.275312	0.111489	-0.228587	0.123644	0.0275177	-0.0857711	-0.0585742	-0.0141746	-0.132695	-0.086165	0.0609665	-0.0123979	-0.0138146	0.021903	-0.0427336	-0.148241	0.0377806	0.150755	-0.112193	0.0451869	0.0363243
0.118401	0.206972	-0.0802371	0.122166	0.105377	0.122141	0.0210754	0.138118	0.031629	0.109113	0.159993	0.03027	0.0427296	-0.135696	0.0380308	0.152631	0.0226492	-0.0519349	0.121575	0.162683	0.040933	-0.0251342	0.0710266	0.108831	0.0606511	-0.13539	0.0327807	-0.0445185	-0.0628734	-0.0750998	-0.0106777	-0.13074	-0.132461	0.057225	-0.0445955	0.0394583	-0.0410561	-0.180472	0.0532268	-0.046499	0.0685963	-0.0729037	0.0826514	0.138354	-0.0281835	-0.175498	-0.0286417	-0.0461658	-0.0880837	0.0532429
0.0610171	-0.104098	0.160945	0.186426	0.0134232	-0.133511	-0.141644	-0.151149	0.0811986	0.0742092	-0.130736	0.0172108	0.0797243	0.035504	0.104409	0.0515768	0.00205211	-0.0611368	-0.0936171	0.113085	0.0653841	-0.0889107	0.0602718	0.148844	-0.136977	0.24786	-0.0390722	0.0610562	-0.0367124	0.190226	0.272909	-0.0340967	-0.117216	-0.0225038	-0.00475532	-0.01305	0.0609433	-0.164502	-0.0564455	0.0383114	0.254046	-0.0059316	-0.119018	-0.0846739	0.143746	-0.0713029	-0.0740727	0.146061	-0.00663444	0.0162274
0.0729604	0.138385	0.0499284	-0.113627	-0.0517896	0.039151	-0.0515109	-0.0319908	0.0019229	0.071629	-0.0650174	0.0901791	-0.0630321	0.0019047	-0.048533	0.188202	0.0466606	0.0809427	-0.00272683	-0.103009	-0.0469895	0.0628756	-0.105078	-0.0399474	0.012567	-0.0726747	-0.112884	-0.0647717	-0.106853	-0.11902	-0.0226517	0.0456058	0.0585156	0.0739711	0.0738689	-0.0290453	-0.0468753	0.0830417	0.0169874	-0.0751043	0.0114712	-0.154178	-0.0274962	0.0164751	-0.0531474	-0.00851327	-0.0929033	-0.0567206	-0.146925	-0.0429167
0.0612979	-0.135838	0.0955031	-0.0316192	-0.0286122	0.0392419	0.0652714	0.00470232	0.109517	0.0583498	0.129757	0.00242217	-0.0178226	-0.00846571	-0.0661679	0.0296998	0.0297155	0.0836744	0.0851054	0.20003	0.00907521	0.0532709	-0.151001	-0.0340212	-0.103734	0.0629099	0.0251793	0.00921344	0.0492009	0.00885726	0.0689906	-0.00336885	-0.122305	0.0156468	-0.0411293	-0.0363075	-0.0935461	-0.0406773	-0.0967747	-0.104344	-0.0887239	0.0277168	-0.0838772	-0.0290586	-0.024895	0.138543	-0.0114924	0.0363893	0.0570115	0.144177
0.191435	-0.0832178	-0.137676	-0.0840817	-0.235971	0.0260767	-0.0798628	0.148817	-0.118539	-0.27421	-0.00189636	-0.0223527	-0.0283034	-0.0698892	0.271649	0.163	0.0715057	-0.113467	-0.116109	-0.0784771	-0.191139	0.00748948	0.149583	-0.145476	0.12592	0.214142	0.00410791	0.018344	0.0284285	0.156199	-0.125568	-0.0426968	-0.0847085	-0.134531	-0.0913535	0.0239678	-0.0634815	0.125352	0.0987475	-0.12614	0.156804	0.159861	-0.0118708	0.0904982	0.170212	0.0193576	-0.00798766	0.068165	-0.00372398	0.0185137
0.0404672	0.00620366	-0.0214868	-0.0696915	-0.0194946	0.07624	-0.105518	0.0805272	-0.0585708	-0.204826	-0.0117735	0.139535	-0.0902257	0.0424465	0.164238	0.0891566	0.0734185	-0.0260105	-0.101689	0.0341404	-0.159978	-0.0331668	0.08499	-0.0755973	-0.0172328	0.124492	0.0684755	-0.0828606	-0.00365169	0.0335942	-0.108419	0.0655328	-0.104961	-0.080011	0.0505627	-0.119762	-0.0225846	0.0101709	-0.0297637	-0.0074256	0.193229	0.0856268	-0.0681016	0.0299379	-0.0694524	-0.0284061	-0.0468201	0.140654	0.0645654	-0.0958587
0.0464719	-0.0506989	-0.0935009	-0.105875	-0.0375535	-0.0224157	-0.0856772	-0.0504876	-0.113322	-0.0841491	0.00067199	-0.0602689	-0.134344	0.0339811	0.0803327	-0.0983496	-0.0186597	-0.0061203	-0.113853	-0.138948	0.0361504	0.0694961	-0.00146857	-0.0820088	-0.0290734	-0.0202306	-0.0289443	-0.135853	0.172312	0.11305	0.119278	0.101071	-0.00423391	-0.0162005	0.13012	0.0670664	-0.0234801	0.0240695	0.000530991	-0.0685264	0.0486386	-0.109513	0.0591839	-0.104935	-0.0121267	-0.038958	-0.0034807	0.0456983	-0.0220173	-0.0467733
0.023784	0.0160441	0.0731726	0.0219225	-0.0465699	-0.15089	-0.0625129	-0.0324698	-0.0533767	-0.0247735	0.0623446	0.0490793	0.0138651	0.0611672	-0.0279603	0.0609889	-0.0371538	-0.0812915	-0.0567288	0.0176919	0.0135486	0.0015528	-0.00891309	-0.0264718	0.000686661	-0.08156	-0.0660939	-0.0692733	-0.0669438	-0.0995508	0.0324176	0.0886875	-0.0727215	0.0205813	-0.0444876	-0.000371925	0.0563157	0.0357499	-0.017996	0.0143556	0.00513201	-0.0700188	-0.0533211	-0.141846	-0.0637738	0.139241	-0.0355356	-0.0582952	-0.0546693	-0.0247264
0.0405983	-0.0113592	0.10313	0.10078	0.00408406	-0.127307	0.0106098	-0.0223863	-0.0644944	0.0754849	-0.0276825	0.0485163	0.104972	0.0707445	0.0645325	0.020918	-0.0133503	-0.0640101	0.112573	-0.0320067	0.0483332	0.107401	0.0357917	0.0299069	-0.0114433	0.0153639	-0.0736687	-0.100605	0.0371257	-0.00154849	0.0283599	-0.133339	0.0204663	0.0454256	-0.129777	-0.0490473	-0.00244772	0.260387	0.0698198	-0.062927	0.0375458	-0.152715	-0.0198699	0.0213254	0.181153	0.0459606	-0.117769	0.03614	-0.0405465	-0.0674256
0.0306687	-0.0523607	-0.0625743	0.0602835	-0.0212119	-0.00819825	-0.0566264	-0.0714162	0.0451487	0.0438661	-0.00319648	-0.055484	-0.0760473	0.0331785	-0.0381675	-0.0579397	-0.0239218	-0.0106982	-0.0472735	0.00497597	-0.0177671	-0.00854574	-0.0280721	0.00573805	-0.00604218	-0.0766829	-0.0191996	-0.0168361	-0.0464556	-0.0319349	-0.0162632	-0.0613321	-0.0469174	-0.0483925	0.0136588	-0.00809852	-0.04528	-0.0342234	0.018509	-0.02065	-0.0631779	0.0647864	0.0604787	0.0320059	-0.00162964	0.0182877	0.0454708	-0.0239645	-0.0132954	0.0470296
-0.00272727	-0.0693187	-0.122304	-0.196722	-0.068859	-0.200159	-0.109909	-0.0984663	-0.0849646	-0.0754097	0.128116	0.110624	0.0603965	0.062195	0.010736	-0.0419445	0.103421	0.157713	-0.000121507	0.11227	0.201779	0.158281	0.108087	0.023737	0.0538116	0.0105479	-0.032884	-0.000364452	0.124718	-0.14675	-0.0213453	-0.0395486	-0.0157307	-0.0629274	-0.0571762	-0.0812526	-0.00370794	-0.0202321	-0.0258402	-0.0998376	-0.0254549	-0.0691353	-0.0404319	-0.134567	0.116079	0.160319	0.00721624	0.0148934	0.0330111	0.012692
-0.0459353	-0.0924026	-0.00944357	-0.102234	0.00493179	-0.0299424	-0.148317	-0.00580742	-0.0453073	-0.0295992	0.0678972	-0.12344	-0.0618105	0.035057	-0.0528367	-0.10679	0.0461586	-0.0451151	0.0818771	-0.0134214	-0.0331639	0.113624	0.103202	0.0608707	-0.154259	0.0755226	-0.146375	0.032872	0.127432	0.0913386	0.0481441	-0.00075079	0.0559713	-0.000873375	0.0259283	-0.0383827	-0.0170561	-0.119711	0.0618202	-0.0449434	-0.0358147	-0.0351523	0.0368264	0.104158	-0.057853	0.0555537	-0.0228322	-0.121585	-0.0377512	-0.115592
-0.023357	-0.102318	-0.019151	-0.154751	-0.124944	-0.102239	-0.0342769	-0.0389486	0.0150656	0.00973471	0.0300356	0.0528835	-0.0275234	-0.112041	0.107056	0.0131402	0.0252574	-0.0116257	0.0885698	-0.0504411	-0.0785107	0.0727186	0.0434191	-0.0116862	-0.0200446	-0.0337217	-0.143795	-0.151903	0.128168	0.0920194	-0.0673663	0.00870037	0.00412237	0.0399124	0.0293799	0.0329413	0.0583253	-0.0457433	-0.101	-0.138045	0.0585202	-0.0964546	-0.13446	0.101472	0.0272576	0.147478	0.0898356	0.133762	0.282421	0.132537
0.049668	-0.00855808	-0.129081	0.00865321	-0.0973619	-0.0805977	-0.00361891	0.0395639	-0.0622532	0.0227401	-0.0476789	-0.0792353	0.166731	-0.100986	0.133082	0.0174592	0.143296	-0.0598181	-0.0657645	0.073899	-0.0377504	0.0420956	0.0929174	0.0318001	0.027192	0.0365496	0.0576877	-0.0538018	0.106458	-0.0525997	0.00994653	-0.0088728	0.0391161	0.0916744	-0.112996	0.00804969	0.0679591	-0.0592289	0.122429	-0.0772338	-0.0419473	-0.0551763	0.0279843	-0.0107446	-0.0767619	0.129684	0.0364347	0.17693	0.258713	-0.0140941
0.0843353	-0.0026392	-0.04263	-0.0747917	0.0537927	0.0332958	-0.0497349	-0.0945409	-0.143968	0.0327019	-0.0536024	0.00503484	0.0972988	-0.0850919	-0.0239703	0.0321697	-0.0226731	0.0223578	-0.0274953	0.0728182	-0.0389502	-0.146245	0.0585152	-0.00836774	-0.0867889	0.00571451	0.0908561	0.0356085	-0.0471664	0.000722395	0.0612246	-0.128784	-0.0958129	-0.0470621	-0.131088	-0.0549152	-0.0813955	0.0548517	-0.0398273	0.0513506	-0.0276796	0.0290146	-0.0491755	0.0225465	-0.111671	-0.0801852	0.010451	0.0666781	-0.0659066	0.176526
-0.040347	-0.138741	0.0833687	-0.116283	-0.172698	-0.132475	-0.162136	-0.124289	-0.0833017	-0.0921125	0.0363114	0.0946411	-0.00335324	-0.0273036	0.0747796	0.170453	-0.0632273	-0.0962734	-0.0620899	-0.0346817	-0.0129949	0.0925306	0.204546	0.117468	0.225055	0.0436582	-0.0844609	0.102277	0.00773991	0.0950669	0.0610936	-0.204056	-0.145676	-0.0291684	-0.0281268	-0.0580387	-0.093785	0.0397894	0.0621059	0.177619	0.0390676	-0.0145264	0.14247	-0.0224338	0.113146	-0.0483564	-0.00924188	0.0295109	0.0921248	-0.0985624
0.0900114	-0.017739	-0.057302	-0.0235938	0.0987227	0.124868	-0.0636104	-0.0369346	-0.106388	-0.0944953	-0.0388002	0.0100126	0.0534298	-0.0156508	0.0298901	0.0362658	-0.0919631	-0.0714109	-0.00186921	-0.0848901	-0.0278315	-0.0988555	0.0300986	0.0144259	0.0476743	0.0246401	-0.0658945	0.0328506	0.00203387	0.0496193	0.025193	0.0412109	-0.0166087	0.080588	0.0626258	0.0320653	0.0771722	-0.0144711	-0.017641	0.0342511	-0.0345461	-0.0836218	-0.0475779	0.160035	-0.0092079	-0.023793	0.0108565	0.00585511	0.133502	-0.077466
-0.0760112	-0.00943983	-0.102203	0.0500181	0.00923329	-0.121523	-0.0637413	-0.125555	-0.0311958	-0.0660555	-0.0257861	-0.128926	-0.0934679	-0.0533914	-0.0593424	0.0604708	-0.0384191	-0.104066	0.0163124	0.0226061	0.00194396	0.0423993	-0.124614	-0.122073	-0.0523495	-0.0725376	-0.183881	-0.0157785	-0.133404	0.21657	0.113662	-0.0621924	-0.0323626	0.0350076	0.0181868	-0.118616	-0.0839929	-0.050454	0.0185488	0.159803	-0.0228111	0.0942006	0.00695163	0.123583	0.093126	-0.0296987	0.027544	0.00665648	-0.0154188	0.0820685
-0.0401125	-0.254259	-0.166027	-0.10637	-0.217415	-0.141367	-0.0791745	-0.0383271	-0.0553908	-0.078655	0.0734011	0.0664938	0.111364	0.025744	-0.00674261	0.0722176	0.0249946	0.0556803	0.162325	0.176635	0.199959	0.4083	0.300725	0.186557	-0.0282692	0.199507	0.111826	-0.0405619	0.190639	0.122595	-0.0393679	-0.0607616	-0.0388181	-0.149143	-0.0515291	-0.0153784	-0.0894268	-0.100302	-0.0613235	-0.0714686	-0.0130685	-0.197721	-0.000535214	0.261049	0.165868	0.23787	0.20043	0.531505	0.462876	0.455875
0.0694996	-0.141155	-0.0375421	-0.104502	0.149069	-0.060782	-0.035393	0.131613	0.00828183	0.28094	-0.017797	0.0408635	0.128362	0.0521462	0.0177051	-0.116356	-0.053239	-0.21854	0.152231	0.236283	0.0594239	0.0313378	-0.104774	0.0282292	0.0400248	-0.0056845	-0.0744154	-0.136208	-0.178879	-0.229245	0.146042	0.22333	0.0486255	0.0507072	-0.00763612	0.122584	-0.0317598	0.0158419	-0.0210051	0.0170154	0.0131117	-0.0539018	0.147084	0.218338	-0.162511	0.20758	0.0477556	0.0959257	0.111303	0.0173586
-0.0631941	-0.125789	0.0217843	0.218208	-0.087938	-0.0526111	-0.0531132	0.158103	0.140244	-0.115444	-0.0200486	0.125285	0.113417	-0.0702565	0.033433	0.0632586	0.0192711	-0.0369609	0.0814101	0.273807	-0.0469724	0.0687308	0.0533311	-0.0366765	-0.0852848	0.0315877	0.00473507	-0.111729	0.0322144	0.138885	-0.108291	-0.039429	-0.0243405	-0.0225259	0.134714	-0.0956517	-0.173028	-0.0748695	0.10629	-0.0584123	0.052184	-0.123894	-0.14994	-0.00885408	-0.184197	-0.024938	0.0850122	-0.0230526	-0.282682	0.02811
0.0466148	0.0659522	0.0841439	0.0382924	-0.132142	-0.122675	-0.0360591	0.214727	0.0284815	0.0381118	-0.0307112	0.076377	0.00852732	-0.0789814	0.0804508	0.125088	0.0111903	-0.122377	-0.115787	0.0113065	0.128793	-0.00795918	0.0495496	0.0587575	-0.104597	-0.0206144	-0.0825366	-0.0565458	-0.00622645	0.00614932	-0.0674167	0.0286015	0.22223	0.103352	0.0979661	-0.139691	0.021668	0.0930606	0.0711051	0.391176	-0.0915442	0.184662	0.096675	-0.117475	0.192868	-0.00257918	0.00935588	-0.242186	-0.0634598	0.117046
-0.0570127	0.201068	-0.0679788	-0.143864	0.171648	-0.146951	0.0868957	0.219076	0.0343566	-0.0712978	-0.0635787	-0.114941	-0.120711	-0.0492723	0.148219	-0.0901684	-0.0287078	-0.0796531	-0.0642299	0.106657	0.0268599	-0.120478	-0.0044138	0.0130101	0.000600462	0.105445	0.107036	-0.110254	0.105474	-0.0141814	0.0457756	0.194085	0.0108794	0.173458	0.0414593	-0.21776	-0.128151	0.120437	0.0689884	-0.0512859	-0.0872295	0.0658494	-0.0637826	0.143973	0.286861	0.176192	0.0717969	-0.0952492	0.0618465	0.0386353
0.0893984	-0.0196492	0.14081	0.0397067	-0.162639	0.048244	0.0988253	0.0970994	0.235204	0.210839	0.117836	0.142653	-0.0290461	-0.114541	0.111983	0.126965	-0.140669	-0.00109719	-0.0991327	0.115475	-0.115437	-0.064268	0.013736	-0.0574322	-0.016703	-0.0895072	-0.131226	0.00292154	-0.0552996	0.0950502	-0.128741	-0.0289719	-0.0756723	0.0491792	-0.0913284	-0.0593068	-0.119298	-0.0991908	0.0122057	-0.116385	-0.141348	0.00961974	-0.0574783	-0.0173857	-0.0320378	0.00262754	-0.0302404	0.0854603	0.066448	-0.149215
-0.107753	-0.0476462	-0.125564	-0.0650416	-0.117837	-0.232853	-0.170308	-0.0835654	-0.195541	-0.109825	-0.0647477	-0.128875	-0.103643	-0.189717	-0.0480453	-0.152578	-0.173086	-0.11118	-0.130751	0.0955933	-0.0739733	0.0535169	-0.116017	-0.00267733	-0.0399979	0.103142	0.0109652	-0.0172321	0.181665	0.187591	0.0267481	-0.0485225	0.205883	-0.0142151	-0.0109156	0.0100152	-0.00453108	0.117173	0.0292417	0.0685883	-0.00900732	-0.191653	-0.149782	-0.116112	0.00305385	-0.146998	-0.210134	-0.0990321	-0.0261436	0.0699642
-0.126998	0.0345455	0.0367745	-0.0565909	0.0950901	-0.078985	0.036615	-0.0796672	-0.111994	-0.247106	0.0424015	-0.0908383	-0.031371	0.183307	-0.113231	-0.128116	0.0533598	-0.100379	0.0127581	0.130382	0.088892	-0.0522161	0.0784013	-0.0497814	-0.0819007	0.015577	0.00979968	-0.119912	-0.00142716	0.0988333	0.0262988	0.0827873	0.0617161	0.106725	-0.0766972	0.180519	-0.0263803	-0.0180095	0.0724247	-0.197803	-0.0398296	-0.13227	-0.0427299	0.0865803	0.0875058	-0.28803	0.0563983	-0.103937	0.0428119	0.227518
-0.0345342	-0.0516594	-0.0498467	0.0190019	-0.063153	-0.0834585	-0.140124	-0.0071006	0.17899	0.383302	0.20611	0.145993	0.0391364	0.0204117	-0.0709391	0.0481985	-0.0316497	-0.225954	-0.0345288	0.0400543	0.044718	0.191498	0.0733123	0.00483845	-0.114968	0.0218047	-0.0765504	0.00600298	0.25385	0.115576	0.203647	0.0512618	0.0421912	0.0943542	-0.0336221	-0.169543	0.013155	0.305383	0.195514	0.0500356	0.111486	0.0873057	0.064383	0.0935007	0.0325313	0.0304372	0.17385	0.0445983	0.00486885	-0.0559179
-0.200193	-0.0259798	0.173235	-0.191071	-0.144673	-0.284811	-0.21439	-0.12616	-0.21247	-0.180636	-0.0133237	-0.14755	-0.121007	-0.198536	-0.159864	-0.0277976	-0.0289209	-0.067239	-0.132524	0.0396811	0.0824623	-0.0925309	0.203433	-0.0867662	0.126736	0.118165	-0.0309841	0.122264	0.0718735	0.0725333	0.125099	0.136636	0.0309881	-0.00599932	0.074455	0.0469785	-0.0260658	-0.0489383	-0.048341	-0.0533494	0.157258	-0.0190726	0.0150429	-0.00152439	0.0413276	0.155045	0.177935	0.00744131	0.192594	0.133281
-0.125687	0.080645	0.204239	-0.0497736	0.0934311	0.0509997	-0.165631	-0.212299	-0.0978387	-0.0681936	0.144822	0.0174887	0.0703797	-0.141222	0.0361447	-0.0467986	-0.0361515	-0.167331	-0.0266067	0.0415978	-0.211247	-0.14816	0.190706	0.0917564	-0.0747522	0.0509084	-0.218361	-0.0238193	-0.073884	-0.0453307	0.027891	-0.107433	0.054094	0.292153	0.118449	-0.0202245	0.0356451	-0.00694024	-0.185319	-0.192358	-0.0947988	-0.148047	0.0739385	-0.0733512	-0.145146	-0.288394	-0.0266603	-0.0723008	0.12953	0.063138
-0.134469	-0.0401593	0.0441581	0.0812935	0.118735	-0.125439	0.0208902	0.0423609	0.0676406	-0.0653138	-0.0731263	-0.0540977	0.148469	-0.0915813	-0.0158371	-0.127271	-0.0574926	0.0290162	-0.108606	0.0486129	-0.079365	-0.0632392	-0.175281	0.036645	-0.0501893	-0.0602191	-0.042839	-0.12133	0.106476	-0.0592415	-0.164206	0.0139604	-0.110051	-0.00656388	0.31092	0.0631449	-0.0118456	-0.122372	0.00795762	-0.0453894	-0.0782988	-0.0131909	0.0219363	-0.102595	-0.0498111	0.0150612	-0.183746	-0.264619	-0.00963501	0.151536
-0.130699	-0.172224	-0.141234	-0.227191	-0.129526	0.00713711	-0.149033	-0.149502	0.0363028	-0.173843	-0.0754522	-0.166339	-0.269924	-0.20808	-0.0551266	-0.141529	-0.00942696	0.0955685	-0.118929	-0.113308	-0.00208999	0.0327983	0.140522	0.126588	0.182366	-0.0159587	-0.0362865	0.19468	0.214868	0.145071	-0.0292306	-0.156799	0.0798731	0.228523	0.0190868	-0.0137201	0.117575	-0.0363609	-0.0688762	0.0785403	0.102088	0.144475	0.0165026	0.248282	0.0076995	0.0706295	-0.00723868	0.362203	0.164322	0.0495991
0.013951	-0.11615	0.0344943	0.168982	0.0310509	0.126254	-0.00875726	0.226398	-0.234485	0.0125561	0.164127	-0.143356	-0.103225	-0.0916632	0.10354	0.212592	-0.113502	-0.0578633	-0.023415	-0.063429	-0.0840563	-0.0275532	-0.0763032	-0.0544989	-0.0796164	0.134068	-0.0367641	0.0943927	-0.217721	0.131442	0.0449791	-0.0680029	-0.0868616	0.0636465	0.116886	-0.0717072	0.0047699	-0.00671253	-0.147284	0.212436	0.108368	0.0486215	0.103268	0.03686	0.0909887	0.0815345	-0.147095	-0.0076872	0.37615	0.116524
0.0135509	-0.266848	-0.17737	-0.123195	-0.1356	-0.133506	-0.0588285	-0.183433	0.00926283	-0.133594	0.167215	0.081797	-0.0142421	-0.18429	0.0992003	-0.0333961	-0.206878	-0.00897582	-0.035571	-0.151663	0.126612	-0.0150149	-0.180981	-0.216524	-0.329052	-0.128517	-0.31199	-0.32501	-0.197188	-0.0592117	-0.0147219	0.0360495	0.196861	-0.0903903	-0.139781	-0.0386691	-0.00130258	-0.0975902	-0.0229155	-0.248483	-0.0858731	-0.0944299	-0.000629545	-0.331431	-0.13444	-0.155832	-0.178226	0.0566028	0.202705	0.157988
0.107873	-0.132172	0.0404944	-0.134531	-0.132505	-0.0292611	-0.013875	-0.00477836	0.00887652	-0.0207963	0.104957	-0.0978278	-0.079973	0.0664625	0.117711	0.18652	-0.00145191	0.206738	0.0862831	0.111132	0.00384059	0.0565771	-0.0470752	-0.0442467	-0.121077	-0.103401	-0.222564	-0.188208	-0.0479753	0.075376	0.139628	0.0552992	0.0854599	-0.106875	-0.15044	-0.14957	-0.10235	-0.008298	-0.117232	-0.171087	0.0226907	-0.143131	-0.0846275	-0.103577	-0.0190682	-0.131179	-0.218969	-0.18776	0.00274231	0.125056
-0.0806356	-0.0186719	-0.122477	0.218838	0.00134203	-0.171614	-0.0235761	-0.0729753	-0.00877649	0.130732	0.0472964	-0.0181464	0.0143693	-0.0255363	0.151715	0.0769273	0.125759	0.000911674	-0.0391282	0.0604227	0.000166961	-0.00833866	-0.0636779	-0.0224377	0.00355969	0.0217599	0.0560769	-0.0200887	-0.0309434	0.0189416	-0.0749804	-0.0118278	0.0574913	-0.0524595	0.0440201	-0.0922708	0.0956007	-0.0827699	0.0535287	-0.153185	-0.110795	-0.070164	-0.0561121	-0.0358702	0.0511023	0.0709135	0.0642419	-0.175918	-0.134965	0.0529056
-0.0198582	-0.13586	0.00552232	-0.0825547	-0.135129	-0.0460155	0.0700292	-0.109719	0.0398769	0.189704	-0.0490474	0.103005	-0.0823592	-0.0959817	-0.00839772	-0.137059	-0.0343252	0.000559408	-0.0892924	0.122779	0.125171	-0.0560804	-0.000930182	0.0160233	-0.0848735	0.0482849	-0.14934	0.00535985	0.183966	-0.0855946	-0.0610408	-0.0143172	0.0740986	0.0881082	-0.148502	-0.085343	-0.0815772	0.0580189	0.039033	0.160275	0.0220978	-0.043157	0.11505	0.132886	0.00548039	0.202964	0.00985112	0.00578349	0.0947965	0.0217296
0.1358	-0.0402842	0.00104058	0.080316	0.0895055	0.00595024	0.0722555	0.0113084	-0.186613	-0.0968498	0.0629161	-0.0526796	-0.0487898	-0.00296566	0.0213955	0.0465893	-0.0368242	-0.0219286	-0.0833204	-0.0153589	0.110853	-0.035475	0.152547	0.0427248	-0.0484652	0.100813	-0.0482211	0.0797042	0.0966466	0.000461361	0.0922633	0.0487162	0.112528	-0.104362	-0.00235637	-0.0895281	0.0189229	-0.00764462	-0.0596524	-0.00446802	-0.00207421	-0.0224938	0.01625	0.000609587	0.012265	-0.0289145	-0.0427488	-0.0423186	-0.0732574	-0.0971334
0.0802127	-0.0538873	-0.0112294	0.00906912	0.0583329	-0.117638	-0.0948799	0.0233498	0.0128549	-0.215627	0.0547394	-0.119237	0.112278	-0.0142974	0.0167234	-0.00815721	0.0708099	0.205389	0.0409408	0.0311868	0.32352	0.172197	0.0246806	0.0180585	0.414981	-0.00802315	0.0555449	0.132148	0.130478	0.0305375	-0.00321356	-0.0354591	0.18534	0.102283	0.0171429	-0.00400023	-0.248175	0.0164406	0.122808	0.206655	0.242061	0.0691823	0.0418202	-0.067632	0.0834251	0.037202	0.312979	0.121603	-0.117536	0.127665
-0.0435211	-0.0904792	-0.120175	-0.0997061	0.00862694	0.0434619	0.013831	-0.0286813	0.141831	0.122274	-0.129095	-0.0404713	0.0246802	-0.0244668	0.0287637	-0.000890205	-0.0440127	-0.0208903	-0.0825531	-0.0953962	0.0515398	0.125077	-0.0458671	0.050316	0.0643233	0.00874032	0.11927	-0.0811372	0.0385901	0.0626496	0.0206575	0.0660054	0.0356903	0.201659	-0.1804	0.0724622	0.025927	0.0115527	0.0151878	-0.0386408	-0.0359238	0.057393	0.0441501	0.12513	0.0671526	0.0262477	0.0381622	-0.10233	-0.0639984	0.101925
0.0713872	0.000963008	-0.113214	0.0824758	-0.131542	-0.139978	-0.0233255	-0.0131758	0.0793787	-0.0705473	-0.046269	-0.00566509	-0.0969922	-0.0556702	-0.00538038	0.0189312	-0.0588864	-0.0234518	-0.132236	-0.0453777	-0.0600964	-0.0682012	-0.111268	0.0215866	0.0105148	0.142066	0.0554673	0.112445	0.1727	0.130082	0.15943	0.236809	0.152438	-0.037248	0.0752292	-0.0607919	0.0522425	-0.116533	-0.0692236	0.085842	0.023312	-0.0267615	-0.0533654	-0.0753196	0.0232648	-0.0935789	-0.0995064	-0.0804932	-0.0205145	0.0284528
0.0837806	0.0472929	0.044416	0.111524	-0.0258208	0.0854944	0.0204927	-0.101485	-0.208966	-0.169469	-0.0223195	-0.0957815	-0.161901	-0.124606	-0.046526	-0.166126	-0.0847379	-0.151595	-0.059467	-0.16494	-0.0586031	-0.0372393	0.0784892	0.0670694	0.0432954	0.0283841	0.15875	-0.0834272	-0.0068671	-0.0469288	-0.0208483	0.0923463	0.0355472	-0.00334324	0.00726778	-0.104212	0.087694	0.216161	-0.0267899	-0.115003	0.0637592	0.0840955	0.0967202	0.0501087	-0.0532905	0.0626944	-0.142044	0.0123254	-0.0136121	-0.00436943
0.0579407	-0.00766641	-0.0311802	-0.134123	-0.00704329	-0.0141359	-0.066694	-0.0355804	-0.0360634	0.0410106	-0.137523	0.0670443	0.247275	-0.0526842	-0.0290654	-0.00833143	0.0357677	-0.0594822	-0.144838	0.0270507	-0.00835003	0.0484594	0.131171	0.0556629	0.0139121	-0.0669469	-0.136378	-0.0225203	-0.168436	-0.0835318	0.0592629	-0.0437901	0.0853167	-0.0383777	0.114591	-0.0509792	0.0780373	0.0567194	0.0223803	0.0187086	0.00732314	0.076044	0.0786222	0.125481	-0.0405859	-0.0228401	-0.127499	0.111665	0.234266	0.0506428
0.0448911	0.00899344	0.236264	0.0911512	0.00451983	-0.0607883	-0.0398759	0.0848072	-0.0460424	0.0237556	0.0368636	-0.057628	-0.0561382	0.00180757	-0.0177825	-0.157374	-0.128983	0.0576179	-0.0366356	-0.00025458	0.0220691	0.0830483	-0.0561059	0.02363	0.139652	0.0479046	0.0871938	-0.03772	-0.024599	0.0647851	-0.0155126	0.0888969	-0.00278071	-0.0243866	-0.0452181	-0.112197	-0.074727	0.0186187	-0.0355336	-0.0737203	0.0498851	-0.0209476	-0.00993329	-0.108148	-0.0784289	0.058312	-0.0118739	0.150428	0.00744287	0.0847628
0.111448	-0.00690239	-0.113381	-0.0579541	-0.219278	-0.062588	-0.00456701	0.00305202	-0.0267403	-0.061448	-0.11368	-0.0438283	-0.0713367	-0.0500931	0.1063	-0.0102204	-0.198059	-0.0461027	-0.194113	-0.0488979	-0.130281	-0.0851685	0.184418	-0.00758132	0.0142667	-0.0147218	-0.0134058	-0.00226151	0.0441713	0.040871	-0.0154563	0.00409316	0.0680351	-0.00562161	0.132966	0.0863229	-0.0890573	-0.0485718	-0.0945144	-0.0405362	-0.042546	0.00695788	-0.00674085	0.0985124	0.0821903	-0.0884113	-0.0799823	-0.0229178	-0.0878835	0.0397583
0.000775516	0.106335	-0.155275	-0.00155205	-0.0473564	0.151154	0.0373338	-0.184355	-0.0450405	-0.0313638	0.150211	0.126396	0.0171068	0.00360504	-0.0735115	0.0697793	0.0701081	-0.124366	-0.129379	-0.0368951	0.0236848	-0.00546648	0.0528956	-0.165056	-0.0322588	-0.0345497	-0.00779703	-0.113214	-0.0531401	-0.0690138	-0.113425	-0.106659	0.00611438	0.030949	0.0525138	-0.0672669	0.15344	0.0652401	-0.0848185	-0.0434409	-0.037295	-0.0495237	0.110486	-0.117185	0.0223608	0.0163904	-0.0924881	-0.171456	-0.0839289	-0.128036
0.119465	0.144814	0.0806138	-0.00808189	0.218515	-0.136373	0.289936	0.142681	0.053405	0.17601	0.132104	-0.0504582	0.0300707	-0.012714	-0.11916	-0.0396554	-0.115549	-0.0235753	-0.0700632	0.188852	0.241627	-0.00578582	0.287667	0.230224	0.312651	0.205623	-0.0298553	-0.0498747	-0.129626	0.186204	0.19019	-0.0225582	-0.0365075	0.0232503	0.175439	0.129184	-0.0283805	-0.0988575	0.0519478	0.203365	-0.24025	-0.171544	-0.000140412	-0.227991	-0.321706	-0.217471	-0.172685	0.0838752	-0.0608278	-0.00447278
0.0930205	-0.112223	0.0190077	-0.0339573	0.00560701	0.0308115	0.0270079	0.0126809	0.0614365	0.0104966	-0.0594532	0.0938392	-0.0942395	-0.0133859	-0.0379139	0.0651514	-0.000726637	0.0364739	0.0507381	0.00423554	0.0470923	-0.0567517	-0.0502404	-0.0462609	-0.057776	0.00953383	-0.00672265	-0.00859653	0.0146115	0.00023916	0.0705922	-0.0161003	-0.0736982	0.00434245	0.0072701	0.0114547	-0.0601092	0.121482	0.0955935	-0.0924364	-0.141004	0.0735698	0.0168088	-0.0347161	-0.0799868	0.103093	0.0267728	0.00792373	0.00995797	-0.102184
-0.0332993	0.104887	0.0710394	-0.063843	0.121021	0.122313	-0.114666	-0.0691652	-0.127597	0.0602045	-0.206781	-0.101713	-0.183755	-0.0707476	-0.0508732	-0.140083	-0.0124277	0.0105186	-0.0120499	0.183902	0.15199	0.121126	0.112187	0.065996	-0.00228184	-0.0627515	-0.0522749	-0.0752062	-0.0756475	-0.236404	0.00651315	0.0615376	-0.0800108	0.224464	0.0887366	-0.0362081	0.0962376	0.13778	0.159337	0.21342	-0.01432	0.119987	0.0365102	-0.036724	-0.0639679	-0.139723	-0.230164	-0.114267	-0.0769155	-0.137918
0.100762	-0.0794599	0.0592326	-0.0160537	0.165311	-0.0619483	0.0804203	0.0461236	0.0319318	-0.0954142	-0.0153701	-0.067483	0.0466081	0.0371767	-0.103443	-0.0621658	-0.201178	-0.0796782	0.0354199	0.140707	-0.0478528	-0.00153817	-0.027806	-0.1895	0.114398	-0.14179	0.142404	-0.0228432	0.0190871	-0.0553193	-0.152764	0.180854	0.0947638	0.0705425	0.089564	0.0759432	0.162531	-0.117037	-0.0860938	0.231392	-0.0531669	0.0146228	-0.283403	0.221964	0.000451693	-0.141984	0.0672213	-0.101732	-0.0446847	0.021651
0.0683893	-0.00894543	-0.0625556	0.0124384	-0.154654	-0.270179	-0.173151	-0.189306	0.10476	-0.0803206	-0.0346937	0.195122	0.169842	-0.0274437	0.00784126	-0.0646042	-0.068847	0.0723814	-0.0938914	0.0476502	-0.00369832	-0.173742	-0.191066	-0.080231	0.228685	0.264089	0.15546	0.250381	0.147348	0.317866	0.047588	-0.0585127	0.0950172	-0.0310317	0.0392945	-0.0338215	-0.014092	-0.176631	-0.00901038	-0.016348	-0.16166	0.106767	-0.00164131	0.137378	-0.013072	0.138476	0.0675616	0.074592	-0.0248325	-0.0840096
0.108444	0.0941343	-0.0763532	-0.0794647	0.0983249	0.0682735	0.0345494	-0.0490347	0.0556653	0.144049	-0.0295228	-0.0770007	0.0473686	0.0447053	0.0692015	0.0101055	-0.0163304	0.0376978	0.00345632	0.120796	-0.062052	0.0869336	-0.0136997	0.229432	0.152227	0.180674	0.259455	0.0776753	0.206946	-0.0874221	0.0433229	0.011156	-0.0197196	-0.0117369	-0.098116	-0.0581993	0.0372323	-0.0612989	0.0362873	0.0176341	-0.0565809	-0.0569597	-0.0307057	0.0472246	0.000188101	0.0621799	0.0039849	-0.0925501	0.0384436	-0.0343435
0.0990849	-0.0925385	0.0574589	0.0201967	0.0971751	-0.0527231	-0.0976362	0.0672002	-0.04628	-0.165781	-0.0343312	0.0538215	-0.0907049	-0.116231	0.0199781	-0.00455324	0.0134498	-0.0201725	0.0855318	0.0620081	0.133794	0.12947	0.189957	0.0399251	-0.0320098	-0.0610301	-0.000229631	0.00482209	0.0154399	0.0913834	0.0909556	0.000916316	0.0536222	0.112698	0.0311077	0.000292478	-0.0160638	0.0425436	0.161203	0.192464	0.14054	0.0590463	0.0596355	0.0405787	0.0408001	0.172996	0.106682	-0.101506	-0.0594917	-0.00854135
-0.0112976	-0.0508486	-0.12824	-0.128384	0.0549503	0.0225593	0.0254189	0.161093	0.336089	0.191532	-0.020536	-0.0510417	-0.0953277	-0.184287	0.082866	0.101436	0.0965945	-0.123274	0.0545718	-0.114486	0.0127513	0.199909	-0.103462	0.0426262	0.0318392	0.0820246	-0.0353115	-0.0991536	-0.134921	0.176068	0.121813	-0.0925659	0.0595017	0.0884047	-0.0574482	0.146793	0.0622843	0.136278	0.0870932	0.109612	-0.123017	-0.194236	-0.00852583	-0.0356258	0.0331764	-0.123891	-0.205867	-0.139522	0.0287321	0.0213952
0.229995	0.0831356	0.0196728	-0.0627724	0.105669	0.0299722	0.387716	0.361476	0.155774	0.309904	0.135465	0.00413384	0.101735	-0.0737016	-0.125267	-0.134537	-0.0159973	0.105386	0.184604	0.354821	0.196896	0.402021	0.198182	0.153465	0.0933221	0.00775678	-0.0877283	-0.0986051	-0.136096	0.0254244	0.0765102	-0.0633894	0.066915	0.140723	-0.0429117	0.00500655	-0.142745	0.0521468	0.189434	0.156041	0.172198	0.0969626	-0.0420362	-0.157172	-0.117963	-0.327676	-0.18111	-0.189085	-0.04123	-0.135969
-0.111168	-0.0947592	0.18707	0.158884	0.293453	0.604143	0.308048	0.257512	0.607531	0.340194	0.233475	0.540974	0.141254	0.105312	0.144904	-0.0312912	0.102281	0.146046	0.245241	0.424959	0.370112	0.298187	0.461008	0.376504	0.380498	0.159472	0.159914	-0.106592	0.0462225	0.311689	0.170648	0.0126322	-0.0603324	0.155286	0.243751	0.24591	0.181841	0.0727688	0.0863291	-0.156368	0.0641515	-0.273893	-0.0274575	-0.067226	-0.236928	-0.198384	-0.281602	-0.0162286	-0.13655	-0.2359
0.0798913	-0.0505217	-0.0178655	0.0310995	0.0938881	0.087579	0.138183	0.289791	0.165645	0.100508	0.0694773	0.0181483	-0.0487502	-0.0584293	0.0925808	-0.136278	-0.0973683	-0.144309	0.0349329	0.227401	0.372489	0.486932	0.446137	0.136337	0.26882	0.000555225	0.00325773	0.0502578	0.0423089	0.251127	0.152569	0.0765862	0.287799	0.0335376	0.0114506	-0.0329195	-0.122978	0.0815883	0.0344988	0.207056	0.101352	0.0226772	0.145953	-0.050924	-0.0754848	-0.108495	-0.0926898	-0.095664	-0.0983541	-0.0494049
0.0510888	0.046787	0.127389	0.0896004	-0.131206	-0.0226365	-0.0918776	-0.0323689	0.024056	-0.0952715	0.0717366	0.0203395	0.07136	-0.0214956	-0.0112479	-0.142674	0.0624173	-0.146805	-0.0947663	-0.0944481	-0.042156	-0.0590244	0.0226427	0.0664437	0.0585202	0.017932	-0.0805925	0.0591565	-0.0430108	-0.0806322	0.0772865	0.00531909	-0.0634388	0.0918043	0.189233	0.266485	-0.0577005	-0.068708	-0.101926	-0.0401746	-0.00979215	-0.0963304	-0.0230738	-0.104514	-0.0223915	0.023711	0.199803	0.028921	-0.10633	0.0545471
-0.124376	-0.162659	0.0124523	-0.14344	-0.103479	0.0416594	-0.1238	-0.064645	-0.20168	-0.131109	-0.11659	-0.00369037	-0.0456032	-0.0554808	-0.0655916	0.0543984	-0.0233378	-0.0364265	-0.119415	-0.122727	-0.0616334	0.0107647	0.140088	-0.096647	0.0148319	-0.0801989	-0.0953896	-0.0325493	-0.131365	-0.0510298	0.115394	-0.131313	-0.127263	0.170066	-0.0567277	-0.196461	0.02848	-0.0288785	-0.0823285	0.0590348	-0.0320208	0.205428	0.0587347	-0.106077	0.086239	0.0482389	-0.0997596	0.00841491	0.0212508	0.0451328
0.100116	-0.0667348	-0.0891715	0.0303331	-0.110572	0.0360712	-0.0721661	0.0269732	-0.0496646	-0.0524036	0.017368	-0.083433	0.057084	0.000641512	-0.095283	0.0750307	-0.0390159	0.0511102	-0.0278168	-0.0332501	-0.0641186	-0.0186938	0.0913623	0.0628058	-0.0371066	0.0107884	0.0544311	0.0150293	-0.00481166	0.0127226	0.00252578	-0.0248162	0.131251	-0.0277681	-0.0367673	-0.00424229	-0.0598134	0.0918096	-0.00904272	0.160668	0.0253842	0.0888676	0.0636792	0.0583873	0.149787	-0.0779304	-0.146895	0.024764	-0.041614	0.0980091
-0.0452079	-0.042815	0.0442233	0.0103984	-0.0228743	-0.0914412	-0.00277142	-0.0375149	-0.00921468	-0.085983	-0.0821917	-0.131798	0.0156315	0.114514	0.0527327	-0.0688613	0.0733493	0.0457771	0.058458	0.0119295	0.0763118	0.099341	0.0698728	0.0522019	0.096389	-0.0389295	0.0411431	0.00915264	-0.0425981	0.0359952	0.0114978	-0.0753482	-0.0187345	0.0271604	0.0106723	-0.0173046	0.117038	-0.0378694	-0.113601	0.00310283	0.000423632	0.0264673	-0.00463618	0.0013057	0.0519673	-0.118088	-0.0432179	-0.0357142	-0.105567	0.0249358
-0.13373	-0.0727254	-0.0683521	0.056984	0.0862196	-0.0212358	-0.0332419	-0.0875232	-0.125111	-0.138902	-0.00853492	-0.067709	0.0162173	0.185983	-0.0364354	-0.0701191	0.0484664	-0.157209	-0.165269	-0.0114485	-0.0266186	-0.149535	0.0221152	-0.0700376	0.0143026	0.0536352	0.149925	0.122131	-0.0835696	0.033917	0.0488136	-0.0789103	0.0447698	-0.0428898	0.0620098	-0.100355	-0.0418449	0.0798155	-0.226145	-0.031594	0.00908139	-0.0353247	-0.0913907	0.0274423	-0.0133488	-0.134528	-0.0898142	-0.060308	0.065664	-0.0469032
0.0742007	0.0934208	0.0699261	-0.0576741	-0.0920465	-0.0166473	-0.0970682	-0.115434	-0.00948899	-0.119645	-0.0534734	-0.0407756	0.0240017	0.0586288	-0.0471002	0.00769474	0.0978521	0.0342666	0.145727	0.160605	0.184445	0.238771	0.0746216	0.133493	0.0926633	0.0549903	0.0372065	0.0356311	0.0990718	0.128407	0.127077	0.12537	0.0682817	0.0183612	-0.155612	0.108427	-0.10574	-0.066914	0.182121	-0.00765562	-0.0708381	0.0166977	0.0896671	-0.0545994	-0.0338195	-0.0364762	0.0811933	-0.0588829	-0.082583	-0.0274658
-0.0957976	0.0733301	-0.147665	-0.171718	0.081304	0.0402076	-0.156846	-0.107004	-0.00284585	-0.0711323	-0.103649	0.0589615	-0.10383	-0.0350887	0.00674696	-0.0646102	-0.0881271	-0.172016	0.00354356	0.143171	-0.0576592	-0.00100079	0.12678	-0.0688736	-0.212375	0.136323	-0.155831	0.0883895	0.149088	0.0105143	-0.150886	0.068864	0.198731	-0.165732	-0.0766603	-0.11654	-0.0443278	0.0108162	-0.0875748	-0.00786284	0.037004	0.149809	-0.0159948	-0.0960679	0.0677665	0.0765207	0.115904	-0.0395922	-0.0405539	-0.041332
-0.0364332	0.122415	-0.0677611	0.118823	-0.0835705	-0.0271217	0.000149897	0.0229954	0.0457691	-0.0124982	0.0533059	-0.0562502	0.0338795	-0.0457864	0.0541816	0.0179815	-0.0321213	0.0288669	-0.0569848	0.135267	-0.0366764	-0.00171659	-0.0587919	-0.106344	-0.0172024	0.11251	0.0865304	-0.149982	0.0743325	0.086752	-0.01462	0.039334	-0.0645553	0.0377098	0.0526147	-0.0144903	0.0463445	-0.0651895	0.289057	-0.0771221	0.0417406	0.014115	-0.0296617	-0.0626769	-0.121007	0.00507482	-0.111937	0.0502843	-0.00281234	0.0479091
-0.0222767	0.106084	0.0464241	-0.13318	-0.0658734	0.0280102	-0.0832051	0.0847114	-0.0155019	-0.150823	-0.0347277	-0.178083	-0.210305	-0.102498	-0.213656	-0.220084	-0.189891	-0.10665	-0.258121	0.0946916	0.0699525	0.249166	0.31438	-0.115792	0.145019	0.181213	0.325159	0.251364	0.0782381	0.202103	0.179993	0.294064	0.0404526	0.0609251	-0.0779612	-0.15008	0.215956	0.0657287	-0.0150197	-0.0851385	0.17841	0.00242359	0.0646461	0.160056	0.13025	-0.0568749	-0.107943	0.0192715	-0.0669499	0.00850955
-0.0485362	-0.0639991	0.142811	0.0689512	-0.0673499	0.145346	0.0562814	0.028555	0.0110689	0.0162894	-0.113906	-0.0642605	0.0251603	-0.0448373	-0.0896482	-0.144017	-0.0260355	-0.0182577	-0.0177205	-0.0475832	0.150226	0.0364264	0.0221827	-0.030219	-0.00681543	0.104508	0.0693826	0.055069	0.0647415	0.0200197	0.137148	-0.0791548	-0.125529	-0.163042	-0.0283802	-0.0357479	0.0101625	-0.173941	0.0460931	0.107561	-0.22961	0.15795	0.0806295	-0.0362792	0.0728001	0.106744	0.0070496	-0.0106314	-0.13083	-0.0525978
-0.116171	-0.127019	-0.166844	-0.153459	-0.178073	-0.257599	-0.281198	-0.0644978	-0.295479	-0.154181	-0.285961	-0.195717	-0.242057	-0.137303	-0.116149	-0.242844	-0.158475	-0.28427	-0.148891	-0.161055	-0.121522	-0.0533231	0.160613	0.0793633	-0.0495886	0.115295	0.346311	0.0863174	0.161077	0.128395	0.0761561	0.224304	0.0654069	-0.0174733	-0.0578233	-0.22884	-0.107946	-0.164628	-0.147129	-0.08134	-0.127753	-0.0368235	-0.106597	0.0950534	-0.134275	-0.109611	-0.212856	-0.00808222	-0.0799291	-0.142783
-0.0343431	-0.0606924	-0.175698	-0.237788	-0.316292	-0.172085	-0.162292	-0.140885	-0.10997	-0.356233	-0.0223287	-0.081995	-0.00856826	-0.0137837	-0.107256	0.0173339	0.0463499	0.0834788	-0.0315743	-0.107779	-0.239412	-0.0696629	-0.0747945	-0.153545	-0.229399	0.205988	0.24942	0.182321	0.0869632	0.396559	0.418559	0.272175	0.162609	0.00010014	-0.0207275	0.0872378	-0.00762739	0.025226	0.0728483	0.242157	0.288479	0.403668	0.380243	0.373693	0.337073	0.225843	0.168094	0.0366497	0.115423	-0.039348
0.0878753	0.163441	-0.0308815	0.0589536	0.305122	0.243197	0.447767	0.286224	0.384883	0.469805	0.209702	0.190776	0.176992	-0.0594343	-0.200037	-0.352681	-0.277665	-0.0246526	0.203387	0.27577	0.36664	0.430804	0.475094	0.26671	0.084872	0.155544	-0.0395493	-0.0134655	0.0790522	0.170406	0.145255	0.120798	0.0764247	0.114966	0.0323375	-0.13143	-0.0584587	0.0163436	-0.0074901	-0.165459	-0.0682614	-0.128947	-0.0774948	-0.3581	-0.405595	-0.13505	-0.238136	-0.275857	-0.0623064	-0.273954
-0.0668313	0.138912	-0.0905483	-0.131803	0.130732	0.0261468	0.051819	-0.0370419	0.0676022	-0.0371108	-0.0124123	0.0577552	-0.00995315	-0.0246964	-0.0567138	0.0079905	0.157614	0.0175201	0.127609	-0.00700968	0.0360972	0.101828	-0.0174795	-0.0347597	0.149196	0.130434	-0.0316923	-0.194571	0.00741555	0.191351	-0.0854185	-0.191303	-0.154531	0.0202739	0.0313013	0.0182008	0.0897676	0.123822	-0.176624	-0.0195874	-0.0286345	-0.102266	0.025624	-0.0550533	-0.00161746	0.151067	0.00491886	-0.0819343	-0.0139928	0.0412014
0.023992	0.0249086	-0.126551	-0.0915503	-0.129058	0.00998605	-0.206728	-0.0659671	-0.177581	0.0110119	0.114095	-0.00580981	-0.0124929	-0.14298	0.153089	-0.0632422	-0.11101	-0.0258932	-0.027102	0.0408738	-0.0751739	0.0742262	-0.0388642	-0.0698735	0.00710049	0.100603	0.188687	0.0151122	0.209615	0.16681	0.10806	0.163411	0.066391	0.00882472	-0.00628139	-0.0292375	-0.0531373	-0.0701904	0.0184964	0.0996791	0.14958	0.114057	0.130927	0.213118	-0.0112631	0.134164	0.0552568	0.0691855	-0.0637283	-0.0674377
0.114433	0.0236639	0.14506	0.0258354	0.142877	0.0268884	0.012428	0.0430803	-0.0535977	0.0593267	0.017231	-0.0722616	-0.0786707	-0.192076	0.035506	0.00654337	-0.0983903	-0.0233039	0.15766	0.0589051	-0.0174741	-0.0781251	-0.0121818	-0.103452	-0.116214	-0.00523687	-0.053493	-0.0357583	0.0502302	-0.11738	0.0220364	0.218796	0.216032	0.307132	0.0207733	0.0947144	0.121748	-0.0550358	0.0407429	0.32699	-0.000112321	-0.0972365	0.0210983	0.0991096	-0.00934813	0.0767767	0.00716002	-0.061235	-0.0116881	-0.117844
0.155543	0.22506	0.0284157	0.0421657	-0.105803	-0.152997	-0.240515	-0.147432	-0.126511	-0.20098	-0.170881	-0.212591	-0.421164	-0.284472	-0.151351	-0.271679	-0.0366927	-0.0455416	-0.148374	-0.0792736	-0.0838743	-0.0141207	0.110317	0.298117	0.0360883	0.310697	0.505529	0.391059	0.470314	0.352223	0.0712363	0.195799	-0.0598658	0.0602097	-0.102427	-0.14131	-0.210938	-0.100159	-0.0495435	-0.274035	-0.137408	-0.0158561	-0.323669	-0.126012	0.34913	0.207788	0.241407	-0.0481327	-0.0418152	-0.13117
0.0903407	0.0763243	0.142235	-0.00793701	0.046445	-0.0346054	0.0472425	0.0532805	0.0846221	0.0261544	-0.0658138	0.0751635	-0.0379613	0.000418468	-0.0776915	-0.0584131	0.0766302	0.0163347	0.0334102	0.0539402	-0.000449966	-0.0346123	-0.078389	-0.100821	-0.0268396	-0.0479176	-0.0799444	-0.0670547	0.0283647	-0.0974589	-0.00986314	0.0452396	-0.0338543	-0.0231823	-0.0758136	-0.0545897	0.0373966	-0.0425949	-1.40244e-05	-0.0528796	-0.0844892	-0.0885582	-0.0338693	-0.0876815	-0.0627547	0.145239	0.141672	0.0904387	0.0752377	0.0424566
-0.00802621	-0.0651957	0.00869475	0.10146	0.00331779	0.244145	0.00239445	-0.0649985	0.0370189	0.042034	0.00587706	-0.0246339	0.0996295	-0.155949	0.0441494	-0.0201572	-0.0433213	-0.10461	-0.0174736	-0.0390002	-0.0679344	-0.0947099	-0.0791652	0.0579875	-0.189298	-0.0728606	-0.0528357	-0.114871	-0.0394538	0.0259151	0.0344745	-0.0105148	0.0631913	0.00597425	-0.0794982	0.0708741	0.054191	-0.00138667	-0.0702112	-0.0583748	-0.0786021	-0.11816	-0.0923503	-0.0111815	0.0562851	-0.131679	0.0377716	-0.0460605	0.0209089	0.069031
0.211276	0.193756	0.192313	0.236426	0.20186	0.0727767	0.110756	0.126154	0.101965	0.0856067	0.111831	-0.0483427	0.122174	-0.00459636	0.174021	0.0897364	0.193628	0.20099	-0.0138029	-0.0612162	-0.0381678	0.0986492	0.0945002	0.140526	0.056784	-0.056814	-0.0574581	-0.0387658	0.0045272	-0.0531524	-0.0783982	-0.0845807	-0.0793245	-0.174934	-0.0547859	-0.0847663	-0.020412	-0.0920846	-0.0748994	-0.175315	-0.122915	-0.0732983	-0.175774	-0.0315207	-0.187092	-0.0298027	-0.0211874	-0.110363	-0.0281186	-0.0894711
0.0744724	0.0205126	-0.0817973	-0.139057	0.0909608	0.0908555	0.03693	-0.0854827	-0.00951944	0.00456596	0.0140734	-0.00725238	-0.0475502	0.154272	-0.0277751	-0.057908	0.106853	0.0211544	0.0219005	0.0891523	-0.0442977	0.0121301	0.0408719	-0.0824115	-0.0102872	0.118552	0.139355	-0.179194	-0.0452957	0.0833035	-0.0191024	0.0806284	-0.0904268	0.00893132	-0.0877317	0.148672	0.05989	0.137281	-0.0102618	-0.0666208	-0.0481054	0.00865525	-0.0824723	0.0895946	0.165192	0.0553929	-0.0652748	-0.0667404	-0.0862484	0.0528129
0.116875	-0.035978	0.104063	0.0952401	-0.050764	-0.0309342	0.0306696	-0.0470533	-0.0448923	0.0402789	-0.104501	0.0531163	0.210615	-0.0573412	-0.0387978	-0.0753631	-0.0618727	0.136147	0.134841	-0.0267452	-0.0428047	0.0496936	0.050078	0.0548989	-0.0194166	-0.0131808	-0.0704287	0.019162	0.0319063	0.0963948	-0.0273985	-0.103894	0.0896082	0.0618614	-0.00660629	0.0492661	0.0277142	-0.0458242	0.0157231	-0.0719288	0.0175454	0.00743381	0.00183797	0.0637093	0.0341245	-0.0599498	-0.124915	0.0250998	-0.026858	0.0605371
0.0495825	-0.107844	0.00028922	-0.0175572	-0.0673429	-0.0632865	0.030041	0.0495086	0.0236628	0.00387808	0.0647336	0.0306153	-0.040387	0.0506629	-0.0687991	-0.0334956	0.017817	0.0906419	0.144709	0.0108748	0.0200919	-0.0240053	-0.0444459	0.253502	0.16127	-0.0287948	-0.0789897	-0.0333927	-0.00752747	-0.012621	-0.00975513	0.0491703	-0.0452957	-0.0594083	-0.078039	-0.00042471	-0.092447	-0.0880151	-0.0420619	-0.0743789	-0.0433829	-0.0018982	-0.0699131	-0.0589723	0.0143783	0.11343	0.0650359	0.00730115	0.0192813	-0.0844485
-0.0384201	-0.17731	0.017685	-0.200152	-0.063328	-0.075671	0.0315067	-0.0118752	-0.0256583	-0.080712	-0.0153506	0.00699579	-0.0430205	0.0983466	0.107933	-0.027045	0.152572	0.0227794	0.140511	0.154112	-0.0456108	0.0311465	0.0457443	-0.0542878	0.17461	0.303822	0.132742	0.0156091	0.0605866	0.0726776	-0.0582009	0.0877436	0.0626647	-0.012763	-0.0901175	-0.0194217	0.00389707	-0.0941224	0.0898328	0.0569588	0.00363587	-0.0179796	-0.040252	-0.0899947	-0.0523291	0.11855	-0.0335222	-0.0795896	0.115772	-0.00216146
0.0472041	-0.0667009	-0.0254508	-0.0258357	0.136657	-0.0187672	-0.0468746	-0.0404053	-0.0870971	-0.0288695	-0.0519848	0.0634839	-0.0126095	0.0948291	-0.0158623	-0.000989377	0.00280415	0.0291008	0.00767912	0.026005	0.00215041	0.000445014	0.00419717	0.0113979	0.118476	0.0900065	0.00892121	0.0486545	0.00972299	-0.0251312	0.0973289	0.00831088	0.0199714	-0.0784656	0.082337	-0.026838	0.0821231	0.0190345	0.0142767	0.0184241	-0.0386069	0.0695349	-0.058927	0.00883146	0.0137044	-0.136838	6.00121e-06	0.121726	-0.0330731	0.0225299
-0.0613441	-0.189048	-0.236877	-0.202701	-0.215513	-0.244706	-0.0504736	0.0893482	0.00975226	0.0750966	-0.00744009	-0.0710874	-0.0853742	0.0037184	-0.0872816	0.0812417	0.0982147	-0.0198026	0.0405855	-0.00395837	0.113006	0.0885667	-0.0416669	0.0988466	0.0608366	-0.00987977	-0.0163482	0.0560629	0.00222508	0.0269482	0.00290114	0.12706	0.205156	0.240129	0.0859896	0.218272	0.00406447	0.0505825	0.0921726	-0.076571	-0.0487631	0.0226781	-0.0595451	0.061458	-0.0492581	-0.015412	0.110156	0.176482	0.209212	0.171338
0.0338057	-0.0278433	-0.138619	-0.138508	-0.00973022	-0.107235	-0.0412317	-0.0914895	0.0327611	0.168195	0.0371293	-0.00876052	0.0495609	0.020956	0.0778197	-0.10623	0.0408419	0.103093	-0.0199986	-0.105218	0.0315176	-0.0693347	-0.091845	0.0375892	-0.0581087	0.0315162	0.034545	0.0212738	0.0527988	0.105277	0.015502	-0.0641086	0.0514876	-0.107317	0.0838291	0.0496046	-0.00380711	0.0676282	-0.107796	-0.0660486	-0.0478216	-0.0523585	0.0110679	0.177872	0.0268965	0.0803077	0.101983	0.180724	0.104338	0.133224
0.0470489	-0.105502	-0.0566879	-0.044208	-0.0592823	-0.0703499	-0.00437795	0.00910752	-0.0111106	-0.0321154	-0.0204658	-0.00689442	-0.00236182	0.0452148	0.0894778	0.0787475	0.207655	0.158579	0.159437	0.12507	0.100776	0.0418697	0.00872458	0.0990186	0.0744592	0.0821944	0.0384881	0.112326	0.0903076	0.0368072	0.0370385	-0.0159737	-0.0950116	-0.047262	-0.0699635	-0.0654801	-0.0510991	-0.00827703	-0.0251855	-0.0635741	-0.107206	-0.0990845	-0.060169	-0.0820286	-0.018752	-0.0363086	-0.0475218	0.00753138	0.0840368	0.004001
0.0754877	-0.169087	-0.094843	-0.152658	-0.1311	-0.144555	-0.0884753	-0.129342	-0.0950101	-0.110383	-0.139536	-0.146946	-0.140996	-0.104836	-0.0760278	-0.10222	-0.0638848	-0.0587941	-0.0795666	-0.00851125	-0.000624396	-0.0229649	0.00429354	-0.0448623	-0.0290772	0.0242616	0.000615169	0.0657838	0.0387787	0.0233627	0.0114094	0.0316599	0.0246445	0.00354474	0.0474699	0.0227405	0.122494	0.0612342	0.0410194	0.0334895	-0.0278796	-0.00602175	0.0164934	-0.0223175	0.0270998	-0.0197232	0.031769	0.0309806	0.0690839	0.0937788
0.0066867	-0.163912	-0.0560294	-0.00417823	-0.000850925	-0.0214448	-0.0683434	0.176348	0.0541561	0.110463	0.145699	0.0766803	-0.00576499	0.131569	0.155753	0.107748	0.0479659	0.228956	0.210806	0.293317	0.243285	0.070995	0.00396767	0.0831132	0.142284	0.160245	0.0824346	0.0209354	-0.00812725	-0.0494561	-0.0830976	-0.0837422	-0.0631075	-0.107237	-0.199603	-0.166649	-0.17979	-0.120109	-0.0220765	0.000239401	-0.0714539	0.071448	-0.10815	-0.0585771	-0.0133227	-0.0305581	0.014916	0.0227742	-0.0484367	-0.0249606
0.00813861	-0.11933	-0.0646517	-0.0680256	0.0631998	0.0721077	0.0350406	0.0797246	0.0106711	-0.109593	-0.134481	0.0105556	0.0670861	0.0223935	-0.0142955	-0.0220421	-0.0771766	-0.00362431	-0.0841105	0.0314275	0.218472	-0.129056	0.0215364	-0.114633	0.0126593	-0.0317718	-0.00378239	-0.0942949	0.113985	0.0908799	0.015011	0.0935351	-0.054292	0.0679837	-0.064732	0.0568609	0.118406	0.0503968	0.062322	0.191635	-0.0475538	-0.0512306	0.14001	-0.0207307	0.00246184	0.0690157	0.193256	-0.0782664	0.172397	-0.00648015
0.0475768	-0.141243	0.0229937	-0.123056	-0.041983	0.0193464	0.0962205	0.00731684	-0.0454871	-0.0743371	0.0437147	-0.0211365	-0.00288085	0.0578043	0.0256924	0.0562835	0.0774828	0.140842	0.133633	0.10117	0.036003	0.0683859	-0.013513	-0.00401649	-0.0432254	-0.0411605	0.0372143	-0.00351652	-0.00815603	-0.0655362	-0.023149	-0.012982	-0.015373	-0.12276	0.00259402	-0.00607376	-0.0474913	0.0402844	-0.0214749	-0.0564308	0.0318971	0.0302007	-0.0460337	-0.130907	-0.0968983	-0.098023	0.0887875	0.115097	0.070592	-0.055661
-0.0675018	-0.0439449	-0.0158716	-0.0905127	-0.11027	-0.0695737	0.0991327	-0.0740865	-0.0865385	-0.0816029	-0.16028	-0.147639	-0.0225655	-0.00248843	0.0387752	-0.122879	-0.034358	-0.0630713	0.00793445	-0.0634413	0.0610909	0.172765	-0.0346141	-0.0268915	-0.0684806	-0.0318738	-0.0112188	-0.0290455	0.030481	0.137542	0.184653	0.118496	0.270687	-0.0321208	0.0196982	-0.0181974	-0.0270304	0.0190699	0.00656942	0.0634435	0.0484824	0.122313	0.0548715	-0.0292646	0.150719	0.139113	-0.0554834	-0.132312	-0.0268409	0.0217157
0.0546524	0.148247	-0.0314778	0.00920661	0.0985474	0.0734799	0.0299345	-0.0568078	-0.147846	-0.0437356	-0.057021	-0.0300515	0.00647806	-0.126121	-0.0265202	-0.0665705	-0.18719	-0.0758352	0.11095	0.0982651	0.0516325	-0.0741865	-0.0496683	-0.0836495	-0.188139	-0.148688	-0.0344298	0.000338957	-0.0591011	-0.239541	-0.198617	-0.0253217	0.0548461	-0.115182	-0.18441	-0.137509	-0.109051	-0.16509	-0.0566582	-0.0195264	0.0652972	0.0136709	-0.0135956	-0.082364	0.0304853	0.0611669	-0.12961	-0.0527944	0.110018	-0.0656916
-0.130026	-0.0884487	0.135751	-0.194402	-0.0728947	0.00962128	-0.0226035	0.00276457	-0.0579154	-0.140691	-0.162723	0.0248939	0.0347767	0.0514723	0.162312	-0.214509	-0.126159	0.0177811	-0.102502	-0.0198013	-0.0785061	-0.0114366	-0.0324533	-0.148666	0.0332241	-0.0107396	-0.0468601	0.0511704	0.0377714	0.117678	0.0164004	-0.1279	0.114936	0.0118896	-0.0671873	0.0259647	-0.039927	-0.0260886	-0.183298	0.0286626	0.0209518	-0.0409474	0.0379732	0.0841063	0.0158906	-0.00316119	0.0689213	0.0573593	0.0555603	0.00239306
0.00850587	0.0325959	-0.00923847	0.123386	-0.0414226	0.0404147	0.00427002	0.0564058	0.000399014	-0.0473619	0.00194463	0.0208254	0.0150368	0.00807795	-0.0849416	-0.0509385	-0.0176787	0.0583361	-0.156577	-0.166459	-0.055998	-0.124725	-0.0121278	0.142025	0.0584632	0.00331695	0.0373285	-0.00965271	-0.116386	-0.00821811	-0.0312843	-0.0707359	0.16593	-0.0729039	-0.0501402	-0.0294269	-0.0179231	-0.0522641	-0.108308	0.0035194	-0.13838	-0.00127408	-0.0449184	-0.0576874	-0.0676891	0.152903	-0.0773306	0.0641151	0.0585858	-0.129933
0.0584474	0.0271856	0.112425	0.063024	0.0445416	0.0503608	0.116236	-0.0343081	0.0611584	-0.00702035	-0.00639944	0.032414	-0.0506919	-0.0133362	0.120219	0.0934532	0.00584461	-0.0991601	-0.00303368	-0.0266855	-0.0895974	0.164509	-0.0720378	0.0311833	-0.00605086	0.021447	0.0220446	-0.00378894	-0.0256527	-0.044314	-0.168626	-0.0495082	-0.00680247	-0.110767	-0.044247	-0.157825	-0.0525039	-0.0664683	-0.106911	0.0346397	-0.0681319	-0.0219953	-0.00965216	0.0818496	-0.0825695	0.00600684	-0.1722	-0.0107241	0.0273981	0.0864818
-0.112696	-0.0555632	0.003677	-0.0848101	-0.0173224	-0.0277017	-0.00551968	-0.149974	-0.0698117	0.0214033	0.0467786	-0.0206424	-0.0676093	0.0725597	0.0187244	0.00907438	0.117882	0.0894033	-0.0281481	-0.0517558	-0.00744933	-0.104645	0.0131358	-0.105563	0.0902021	0.132373	-0.0340867	-0.0552573	-0.0385597	-0.0496563	-0.0564253	0.00287603	-0.0396165	-0.172848	-0.0291852	-0.109652	0.200572	0.0619406	0.0624132	-0.124505	0.0148503	0.0513195	0.0549756	0.0744016	-0.0599603	0.0196029	0.00951249	-0.0927167	-0.11515	0.105971
-0.00978424	-0.0487198	-0.173465	-0.090976	0.121071	0.162982	-0.0130778	0.0647595	-0.0835109	-0.0175498	-0.0656289	-0.0599495	0.17114	-0.0453758	-0.0426508	-0.0904289	-0.00180561	0.0477434	-0.0962501	-0.0686539	0.0816855	0.0213805	-0.197987	-0.0532609	0.254593	-0.119797	-0.159694	0.00407822	-0.0876294	-0.187225	0.102472	-0.0112953	0.095344	0.00285838	-0.0232725	-0.125674	0.0827112	0.00462535	-0.152636	0.0371309	-0.16606	-0.103144	-0.0725331	-0.0568364	0.0963121	0.0139777	-0.0505278	-0.0437958	0.177264	0.0371101
0.0237763	-0.157937	-0.14664	-0.206585	-0.196599	-0.130887	-0.0939033	-0.0620561	-0.0427396	-0.0368882	-0.0228964	-0.126319	-0.0779174	-0.0492134	-0.0340619	8.95234e-05	-0.0180643	-0.0386815	-0.00512423	-0.0445554	0.0631009	0.0390953	0.0183712	-0.0513727	-0.00422617	0.0373484	0.09776	0.0593142	0.0679471	0.0860967	0.0450734	0.0314031	0.110053	0.160441	0.122222	0.160473	0.129364	0.0374989	-0.00161817	0.0302439	-0.0160678	0.0244192	-0.0104506	0.0357344	0.0817485	-0.00707095	0.170168	0.055597	0.126632	0.16923
0.140391	0.18343	0.0921975	0.0652279	0.0643412	0.099605	0.111715	0.11809	0.027833	-0.060842	0.00953777	0.0697111	-0.0773423	-0.0437371	-0.019951	-0.0181671	-0.0239511	0.00726337	-0.0251005	0.0698252	0.0112968	0.0615172	-0.123802	-0.100092	0.00999149	-0.0786537	-0.0894499	-0.0966674	-0.132823	-0.0559879	-0.105769	-0.109286	-0.117849	-0.054088	0.0445708	-0.0024809	-0.0778142	-0.0635296	0.0234364	-0.0738569	-0.0387072	-0.0754165	0.00123399	-0.0703645	-0.0549107	0.120423	-0.0894704	0.0400696	-0.00825544	-0.0580948
0.227477	0.0249775	0.0658491	-0.0613826	0.0750039	0.0545694	0.0101561	0.0596253	0.0329789	0.0166462	-0.0456735	-0.00343685	0.107894	0.00148253	0.0574048	-0.00570538	0.0780823	-0.0220972	-0.0314942	0.0383411	-0.0650204	-0.00505685	-0.062414	0.0451453	0.136335	-0.0271404	-0.00897391	0.017192	0.00258829	0.0654878	-0.0206935	-0.0806857	-0.0732708	-0.0358591	-0.101547	0.014728	-0.076666	-0.11105	-0.0188134	0.00635017	-0.118291	-0.0857364	0.0152357	-0.0479041	-0.0354417	-0.0465366	0.0188919	-0.0930484	0.0524684	-0.0656084
-0.074491	-0.127651	-0.100313	-0.148926	-0.100889	-0.132301	-0.085783	-0.109658	-0.0686008	-0.0275865	0.0430765	0.0561897	-0.0602562	0.0762557	-0.00568183	0.0276734	0.0548914	0.0653251	0.136519	0.0311475	-0.0262073	-0.0258258	-0.0608758	0.076287	0.0581091	0.110366	0.124962	0.148706	0.0104863	-0.0224221	0.0741214	0.0267398	-0.109702	-0.0725803	-0.0917703	-0.0813918	-0.0808693	-0.0820059	-0.0567972	-0.0688831	-0.146542	-0.0583199	-0.0999655	-0.137248	-0.0422161	0.0359243	0.152643	0.32096	0.263022	0.110121
-0.0433342	-0.204157	-0.208367	-0.231665	-0.272489	-0.208699	-0.141808	-0.109661	-0.0858937	-0.16041	-0.147573	-0.1659	-0.0868381	-0.0309149	-0.0663675	-0.101901	-0.0587646	-0.119867	-0.0688166	-0.0127443	0.00452137	-0.0944793	-0.109429	-0.00849962	0.0141588	0.0187147	0.0655253	0.0549248	0.0980756	-0.00370987	0.109784	0.0963043	0.0964627	0.106358	-0.0210017	0.0551482	-0.0156094	0.0930429	0.0665813	0.160856	0.0647533	-0.0261547	-0.0125101	0.0432291	0.1726	0.136878	0.114901	0.160392	0.105039	0.245944
-0.08765	-0.136775	-0.184497	-0.218725	-0.103307	-0.173327	-0.124414	0.051234	0.010506	0.0497288	0.15265	0.0360582	0.131501	0.0227529	-0.113135	-0.073782	0.066332	0.0714364	0.12745	0.0909344	0.0696442	0.0123697	0.115363	0.163645	0.262941	0.135269	0.0965886	0.223478	-0.0129144	0.0286412	0.0353872	0.125433	0.0263399	0.00998333	-0.115591	-0.0343261	0.0788725	0.00938269	0.0846075	-0.192298	-0.116577	0.0736988	-0.0182899	-0.0630668	0.0584874	0.10284	0.17049	0.111203	0.151497	0.0938893
0.152215	-0.0229089	0.0229358	-0.0316569	0.0320654	0.0352609	-0.00817121	0.0277099	0.0372847	-0.00299826	0.0168371	-0.0421225	-0.0521613	-0.0269383	-0.0218197	0.00651106	0.053709	0.0206411	0.0391966	0.0106913	-0.0273151	-0.040125	0.00315796	0.00745078	-0.033992	-0.00622375	0.0289985	-0.0434307	0.0180739	-0.0540093	-0.0633103	0.00752807	-0.0100164	-0.0401322	-0.0674718	-0.124948	-0.0428205	-0.0753074	-0.056095	-0.0551919	-0.0665585	-0.0711263	-0.105307	-0.102297	-0.0714251	0.000664689	0.0377485	0.0130476	0.0403903	0.0443473
-0.0817765	-0.253303	-0.0306661	0.0587174	-0.00516336	-0.130502	0.0830066	0.121829	0.0748267	-0.00027555	0.166235	0.118681	0.0516521	0.174046	0.0957664	-0.00124793	0.174054	-0.0282651	0.310517	0.151971	0.216709	0.107524	0.0127413	0.178079	-0.0193811	0.0446068	0.0937735	0.0162334	0.0213896	0.017207	-0.00777604	0.0547194	-0.0684211	-0.0542245	-0.109309	-0.140852	-0.134647	-0.0856618	-0.090612	-0.0170731	-0.0154067	-0.0226213	-0.0622459	-0.025816	-0.227145	-0.0278278	0.166731	0.106383	0.108516	0.0587898
-0.174746	-0.300862	-0.250432	-0.327267	-0.289231	-0.223944	-0.0831978	-0.0579083	0.0147209	-0.156349	-0.0961906	-0.17423	-0.137317	-0.00796204	-0.0840272	-0.0731858	-0.0483648	0.00943745	-0.043924	-0.113046	0.0859436	-0.0819777	-0.0810222	-0.0580854	-0.0280726	-0.0392187	-0.00765201	0.0236038	-0.0180116	-0.0110281	-0.0220342	-0.0308746	0.0191155	0.0608698	-0.00619082	0.0477999	-0.0391629	-0.00680278	0.0139953	0.0422621	0.0645813	0.00516419	0.000162098	0.0812697	0.106046	0.0472131	0.239239	0.251922	0.245804	0.173583
-0.102251	-0.121952	0.0473386	-0.137846	-0.0684029	-0.0421243	-0.0751156	0.0588196	0.0119503	-0.113646	-0.0291097	-0.0907609	-0.125081	0.048455	0.0645228	0.102094	0.127772	0.110044	0.130316	0.126893	-0.0507047	-0.0557943	0.0464786	-0.0375734	-0.141771	0.0726576	-0.0666219	-0.0721062	0.0549718	-0.109682	-0.11245	-0.0667474	0.0542666	-0.106723	-0.0158115	0.0640342	-0.0261815	-0.0658445	-0.0265887	0.107069	-0.0685862	0.0217117	0.00460751	-0.0564886	-0.111954	-0.123918	-0.0321953	0.0332787	-0.0389556	0.0325004
-0.0816418	0.0797427	-0.0620644	0.0936427	-0.150517	-0.0121661	0.0546966	-0.104849	0.114482	0.326938	0.20815	0.129176	0.0743687	0.0703776	0.047381	0.0500161	0.179867	0.160834	0.252224	0.0752527	0.00220163	-0.0305507	-0.0353886	0.0667481	0.0925343	-0.0293625	-0.135888	-0.00924022	-0.103934	-0.0978983	-0.134053	-0.0811829	-0.159752	-0.21366	-0.160451	-0.159834	-0.276547	-0.103404	-0.0442961	-0.112789	-0.0318909	-0.111906	-0.179734	-0.040867	0.0839973	0.100173	0.103623	0.0861479	0.138173	0.0331668
0.0620619	-0.146494	-0.0958074	-0.115743	-0.159828	-0.110772	-0.0540301	-0.0223359	-0.00338869	-0.0170088	-0.0650056	-0.0433572	-0.0837149	-0.0683921	0.00859119	-0.0106546	-0.025133	0.0261115	0.00139733	-0.017362	-0.0104966	-0.020348	0.0621524	-0.0162803	0.0443971	-0.00941392	0.0827706	-0.0152905	0.0424788	0.070132	-0.0842997	-0.0389299	-0.0516738	0.0043305	0.066076	-0.001775	-0.0158291	-0.037375	-0.0961689	0.0777834	0.0191651	-0.0485363	0.0341876	-0.0197997	0.0548129	0.115964	0.0199154	0.0916204	0.125514	0.0706041
-0.0541783	-0.147409	-0.0609813	-0.163722	-0.12555	-0.117875	-0.0882217	0.00123506	-0.0413964	0.0737177	0.113084	0.0218676	0.0658128	0.125583	0.119422	0.0979612	0.162353	0.278664	0.23253	0.201961	0.0865377	0.0644984	-0.0627207	0.0428478	0.0432342	-0.0526594	0.0462118	-0.0124418	-0.0355114	-0.128006	-0.00300557	-0.0830453	-0.134456	-0.12425	-0.21932	-0.173103	-0.113841	-0.202694	-0.106488	-0.126853	-0.208874	-0.137448	-0.130005	-0.0231236	0.15897	-0.00433935	0.13971	0.255928	0.179384	0.143323
0.0288388	-0.206424	-0.145169	-0.178165	-0.138386	-0.113702	-0.0949921	-0.0952923	-0.0729751	-0.071213	-0.0744714	-0.0818184	-0.0595858	-0.0763021	-0.00654034	-0.0132734	-0.0160393	0.00177178	-0.0550741	-0.0468491	-0.00545521	-0.0216437	-0.0925107	-0.0534293	-0.00727608	-0.0175669	0.0478331	0.061745	0.0762244	0.0238804	-0.0344479	0.0396797	0.017128	-0.0428393	0.0154694	-0.0335703	-0.0074485	0.0642088	0.103112	0.00513185	-0.0312019	-0.0548903	0.0252911	-0.00652503	0.0170751	0.0385329	0.126162	0.134341	0.0382537	0.0830234
-0.190036	-0.292547	-0.263603	-0.282387	-0.253453	-0.146968	-0.0629342	-0.0464541	0.0175836	0.0363358	0.0229204	-0.0297724	-0.0638349	0.0409381	0.0402109	0.0729723	0.0367452	0.0364012	0.0159152	-0.0720937	0.032387	0.0243444	-0.000168625	0.0719752	-0.0275052	0.167424	0.0651067	0.122438	0.00469288	0.0926	0.0196889	0.0775106	0.178719	0.194834	0.107734	0.116105	0.214792	0.0934014	0.0314954	-0.0385932	0.0170134	-0.0976994	0.100789	0.112793	0.0918176	0.0608089	0.201276	0.194581	0.170816	0.160337
-0.0418343	-0.123546	-0.0989318	-0.252716	-0.0785739	-0.0624761	-0.0563562	0.123698	0.00356631	0.00751124	0.217921	0.0828926	0.0427901	0.297456	0.22001	0.117073	0.101337	0.237074	0.29871	0.195951	0.0888269	0.166667	-0.0390196	0.252112	0.190915	0.0274469	0.0172081	0.041173	-0.0920185	-0.0731274	-0.0928918	-0.149289	-0.0973971	-0.202374	-0.206036	-0.0731002	-0.158234	-0.0894841	-0.0543098	-0.0907914	-0.163873	-0.0732947	-0.192591	-0.184313	-0.0310036	0.0443573	0.201463	-0.0519974	-0.00673838	-0.0378073
-0.00180145	0.109636	-0.0110208	0.123846	-0.0633476	-0.0244106	-0.0702752	-0.0488062	0.00976956	-0.0217078	-0.0124562	-0.0191094	0.0525775	-0.053673	0.0128772	0.160525	-0.184961	0.0215727	0.0337389	-0.0281885	0.0483441	0.107364	0.105516	0.00809112	-0.0953702	0.062961	0.00757257	0.063477	0.0187274	0.159005	-0.0147596	-0.0717411	0.0475947	0.0141078	-0.0125255	0.030899	0.0814949	-0.0413181	0.00891622	-0.067831	-0.0933798	-0.052073	0.0919865	0.0651684	-0.0693033	0.136856	-0.0586599	-0.06857	0.0325031	-0.0947606
0.009698	-0.106204	-0.0252443	-0.0489479	-0.207569	-0.133402	-0.232842	-0.0562349	-0.196465	-0.215478	-0.162533	-0.139549	-0.127767	-0.0550058	-0.0310123	-0.142183	-0.155442	-0.0944966	-0.209409	-0.298149	-0.0837228	-0.138339	-0.00376781	-0.0652537	0.124315	0.112865	-0.123103	0.103797	-0.0709253	0.290693	-0.00221233	0.0222572	0.0517417	-0.166684	-0.0706062	0.0477065	0.067973	0.114289	0.0661512	-0.00811583	0.0116726	0.12574	0.223501	0.225716	-0.0804181	0.176505	0.20924	-0.0162562	0.226181	-0.0489517
-0.0546578	0.0244708	-0.0179407	-0.124302	-0.0762518	-0.0783944	0.0539917	0.0618841	0.0688069	-0.063549	-0.153028	-0.147198	-0.137272	-0.135823	-0.106931	-0.217309	-0.372211	-0.124544	-0.141468	-0.270445	-0.22866	-0.204799	-0.155895	-0.114778	-0.337407	-0.117387	-0.0690022	-0.0392194	-0.188779	-0.121415	0.0614635	-0.118657	0.141138	-0.0348451	-0.0181638	0.129842	0.105658	-0.0895075	-0.0739407	0.114823	-0.0504437	0.0360624	0.0272038	-0.104014	0.233585	0.14724	0.0101074	0.0654998	-0.075288	-0.0613062
0.0634586	0.0391722	0.0628728	-0.0332866	-0.0182694	0.064241	0.031433	0.0801986	0.0807788	0.0987122	0.0173514	-0.0309949	-0.102201	0.0221499	0.101397	0.210491	0.151614	-0.00482293	-0.128765	-0.0538716	-0.150984	-0.0695782	-0.0979436	-0.19492	-0.0312248	0.12325	-0.0232223	-0.0377766	0.120372	0.0805437	-0.00701817	-0.121746	-0.1634	0.0415469	0.0273583	0.143593	0.105405	-0.109196	0.0924372	-0.104263	-0.14357	-0.034021	-0.0960312	-0.107739	-0.0370714	0.0423843	-0.149338	0.0229565	0.020103	-0.19201
0.0419552	-0.0444403	-0.060567	-0.152613	-0.0743708	-0.104935	0.0112287	-0.111963	-0.150258	-0.0931919	-0.216286	-0.175801	-0.12981	-0.158554	-0.134788	-0.151387	-0.22572	-0.122786	-0.230103	-0.252057	-0.170905	-0.177638	-0.0570699	-0.126289	-0.158151	-0.0572481	-0.0817544	-0.203982	-0.0850871	-0.170302	-0.079678	-0.158362	-0.108463	-0.118653	-0.147579	-0.115179	-0.151446	-0.122163	-0.0830878	0.104547	-0.0252849	-0.0393263	0.0934124	0.00154995	0.0437202	-0.018779	-0.155852	0.0306058	-0.0759195	0.0304446
-0.00303887	-0.043097	-0.0846591	-0.073709	-0.0190573	-0.00901967	0.0426526	0.0453255	-0.115988	0.0196662	-0.0142848	-0.0830975	0.145347	-0.0243532	-0.0849562	0.105802	-0.0695169	-0.0611941	-0.112793	0.0591547	-0.114156	0.00142953	0.0710582	-0.114766	-0.0258296	-0.000535016	-0.00386426	0.0769922	0.10455	0.0220085	-0.102379	-0.0539059	0.0414878	0.165785	0.0603445	0.0593882	-0.00122802	0.0669806	0.1174	0.194941	-0.0775614	0.0197717	-0.031866	0.0554116	0.0244204	0.0607876	-0.151958	0.139334	0.159347	-0.0469428
0.0797948	-0.00722884	0.170565	-0.0475545	0.041214	-0.0268803	-0.0834674	0.00553737	-0.138688	0.0463482	-0.10601	-0.0021314	0.00135999	-0.0594213	0.104462	-0.0097103	-0.12554	0.0616362	-0.0911344	-0.0918836	-0.0626483	-0.182143	0.0198105	-0.0796886	-0.0146577	-0.0292628	-0.128446	-0.021199	-0.017241	-0.123879	-0.0428717	-0.0475124	0.15498	0.0297333	-0.0141469	-0.0585892	-0.11451	0.00472945	-0.000503793	-0.0233697	-0.130049	0.0489712	0.0339677	-0.08902	-0.0309699	-0.0222148	-0.0676336	-0.145529	-0.0172389	0.0190084
0.0951614	-0.0172054	-0.076917	0.0254182	-0.0417642	0.0339677	0.0551086	0.267352	-0.0193823	-0.0308833	-0.0335351	-0.12848	-0.00629433	-0.0653156	-0.09973	-0.0696357	-0.0398234	0.0482441	0.0135147	-0.0767106	-0.00199241	0.0239874	0.182478	0.0571698	0.0277004	-0.0484872	0.0805114	0.0635276	-0.0152872	-0.0836704	-0.0104308	-0.0161497	-0.0878071	-0.0180919	-0.0729703	-0.134339	-0.0718865	-0.0478141	-0.0570749	-0.000107707	-0.134655	-0.0290615	0.0312509	-0.000609514	-0.194878	-0.0311541	-0.0258478	-0.0969088	0.0374896	-0.0103408
0.0571601	-0.135429	-0.203318	-0.0246943	0.048062	-0.103022	0.192954	-0.0795612	0.0236564	-0.119594	0.0555103	-0.107941	-0.0169156	0.0184211	0.138295	0.171914	-0.0130176	0.238468	0.00924696	0.0253856	-0.0598174	-0.0478934	0.0486825	0.0391105	0.104411	0.0708402	-0.0279766	0.187031	0.022068	0.210678	0.249357	-0.0822095	0.0178602	0.0385078	-0.0500553	-0.0901908	-0.00363191	0.207304	-0.115394	0.0414092	-0.250215	-0.0462411	-0.0808464	-0.151861	0.0814489	-0.104795	-0.066204	-0.0931499	-0.0909641	-0.00308837
-0.104617	-0.046492	0.0374893	0.0413048	-0.0757439	-0.0662504	0.0521442	-0.0774477	0.0722623	-0.0254918	-0.024804	0.0838317	0.0139267	-0.0552257	-0.0471684	0.0425471	0.0784048	0.0819733	0.144405	0.117068	-0.149689	-0.00211303	-0.0868018	-0.00931097	0.0171862	-0.0812257	0.0761497	0.000499408	0.136127	0.036601	-0.0810011	-0.00968722	0.0372607	0.0764525	-0.0171091	-0.0697057	-0.0861946	0.0297638	-0.0402054	-0.066232	0.0185535	0.0424668	-0.0356066	0.0128734	-0.051344	0.0134028	0.0556392	0.0633327	-0.0110423	0.134038
0.147093	-0.0844871	0.0759045	0.11522	0.00986624	0.137079	0.198598	0.0526473	0.0666444	0.137754	0.0253441	0.0376603	0.020823	0.0273453	0.0472438	0.0512933	0.107744	0.0963685	0.0457943	0.101958	0.140227	-0.0608228	0.0990609	0.12337	-0.0729363	0.00538987	0.016915	0.00254648	0.00643495	-0.0852142	-0.01701	0.0131171	0.00596897	0.0312211	-0.129015	-0.0479893	-0.0183898	-0.0444872	0.0328051	0.0212953	0.017782	-0.0907581	0.02396	-0.0120176	0.0265758	-0.0601505	-0.0891891	-0.0344467	-0.0458354	-0.115997
0.241053	0.11742	-0.0862139	-0.13551	-0.0467704	0.00245596	0.029748	-0.0569095	-0.0735886	0.0947489	-0.175574	0.0478842	0.0452111	0.0573851	-0.12225	-0.00405661	0.182011	-0.0606454	-0.072958	-0.0421037	-0.0842767	0.0516904	0.100055	-0.134203	-0.000895652	-0.0154775	-0.0428886	0.0394957	0.0923478	-0.0339073	0.0929034	-0.00187664	0.0419447	-0.151792	-0.141677	0.199898	0.013031	-0.0264545	-0.176562	-0.041605	-0.150044	-0.0883578	0.00641662	-0.0536614	0.0582703	-0.0227771	0.0538921	0.0338672	-0.000858364	-0.0764068
-0.0909818	-0.0268226	0.164263	-0.02252	0.00960033	-0.187371	0.0713015	-0.158497	-0.138778	0.0426723	-0.222325	-0.0751225	-0.031728	0.162861	-0.0159895	-0.0357852	-0.176722	0.0240109	0.0081973	-0.0301091	-0.0436641	-0.103114	0.0941752	-0.00359623	-0.00172574	-0.144659	-0.17426	-0.212963	-0.0196443	-0.162222	-0.0903481	-0.0562062	-0.0182196	0.0228574	0.0518107	-0.133479	-0.0229636	0.128127	-0.0872407	0.10725	-0.0566657	0.091195	-0.104394	-0.0976822	0.0303103	-0.118697	-0.0333293	0.104083	-0.0454538	0.209925
0.0126168	0.0133297	-0.0516963	0.0568385	-0.100173	-0.0960092	-0.0912754	-0.0512583	0.107402	-0.0169536	0.00183439	0.0120186	0.217385	0.128057	-0.0926669	0.117563	-0.0241853	-0.0711964	-0.130254	-0.0351455	0.108845	0.0758426	0.0631915	0.0326186	-0.00837014	0.048935	-0.00605257	-0.0602338	0.0363072	-0.0756364	-0.0410307	0.0724708	-0.0258526	-0.0248547	0.0215534	0.0867724	-0.0368008	0.0207204	-0.0256211	0.196251	0.226996	0.0187299	-0.0975247	0.0639294	-0.115607	-0.0240959	0.114571	-0.0459053	0.0266485	-0.0217931
0.15658	0.0166962	0.113841	-0.123961	0.101783	-0.143496	-0.0241647	0.0150013	-0.052127	-0.0148777	-0.000597214	0.0565247	0.0773394	-0.0471733	0.00898703	0.0683105	-0.167587	0.0258303	0.0733333	-0.000929853	-0.0307348	-0.064632	0.0254029	0.031706	0.132177	0.130377	0.026489	-0.0604859	0.0268229	-0.0789396	-0.118409	-0.000511839	-0.0386806	-0.249328	-0.0297553	-0.0581961	-0.0968471	-0.00410338	-0.024561	0.0199725	-0.0759258	0.0323756	0.189678	0.0682545	0.00287716	-0.0286593	-0.067675	0.159597	-0.0840676	-0.088719
0.104015	-0.00100824	0.0154089	-0.0451726	0.0450782	-0.0466935	-0.00476087	0.024738	-0.051442	-0.0398845	0.0641454	-0.0981794	-0.0379742	0.0308022	-0.170852	0.0264316	-0.0137701	-0.0258853	-0.143007	-0.0722233	0.0471906	-0.0278566	-0.0232456	0.0546128	0.118272	0.0678147	0.0541763	-0.067743	-0.0644398	0.0751429	-0.0818447	-0.0184222	0.101463	-0.0391482	-0.0233009	-0.0846287	-0.185314	-0.0915483	-0.0302278	-0.0630451	-0.098634	-0.109708	-0.00598214	-0.0193226	-0.074071	0.013292	0.0401187	-0.0825724	-0.142579	0.0733753
-0.0228477	-0.103484	-0.0591563	-0.102988	-0.0909797	0.186108	0.0650287	-0.104153	0.0830631	-0.0237156	0.0447578	-0.160079	0.079606	-0.0188169	0.000326521	-0.0839631	-0.022843	0.0647754	-0.135203	-0.0571276	0.019296	-0.106174	0.091496	-0.0376429	0.0890247	0.0443571	-0.0260301	0.0395866	-0.020565	0.0492928	0.0874854	0.0393859	-0.0713449	0.140165	0.0688713	0.0633968	-0.0160443	-0.013227	-0.171863	0.0506597	-0.122428	-0.105477	-0.0273288	0.0627805	0.151919	0.0111046	-0.162859	-0.00248683	0.0745542	0.13504
-0.0397631	-0.228906	-0.102279	-0.11078	-0.119418	-0.0396046	0.0762146	-0.103172	-0.197748	-0.164889	-0.0829701	-0.165029	0.00666995	-0.0679265	-0.0953237	-0.0353315	-0.0990929	-0.155228	-0.0800616	-0.0668596	-0.0687623	-0.0935544	-0.113537	-0.120248	-0.207804	-0.246127	-0.129076	0.0139197	-0.0856239	0.0185821	-0.146739	-0.16202	0.0641243	-0.0212148	-0.0201181	0.00182114	-0.0143468	-0.16913	-0.147686	-0.1409	-0.136031	-0.0965724	0.0403062	-0.0945466	-0.0590864	-0.144203	-0.0174008	-0.0685245	-0.0963994	-0.0608048
-0.0127412	-0.16555	-0.217373	-0.0671373	-0.0818344	-0.201433	-0.0975395	-0.123567	-0.0865687	-0.131466	0.0521307	-0.111035	-0.114392	-0.237636	-0.217272	-0.174278	0.0404788	-0.0621718	-0.235124	-0.0639949	-0.0118662	-0.0386743	0.0114219	-0.0638901	0.00368189	-0.171062	-0.0477219	-0.180037	-0.14672	0.0434402	-0.0506876	-0.13992	-0.170239	-0.136177	-0.0470339	0.0817369	-0.0995469	-0.137474	-0.180328	-0.145781	-0.0583223	-0.0602235	-0.116989	-0.099511	-0.182733	-0.0984244	-0.182451	-0.0497537	-0.128826	-0.0906188
-0.071638	-0.138185	-0.102519	-0.149719	-0.0952215	-0.0442724	-0.031889	-0.0591847	-0.146112	-0.14355	-0.0247016	-0.064072	-0.0451823	-0.184824	-0.143419	-0.00807214	-0.0117785	-0.126858	-0.0979856	-0.136421	-0.0685067	-0.0581361	-0.0278732	-0.0292506	-0.0738338	-0.0572145	-0.0946801	-0.0542859	0.000372801	0.0145452	-0.0801924	-0.0218514	-0.0176985	-0.136677	-0.0916181	-0.138493	-0.134333	-0.0808628	-0.139522	-0.0793389	-0.0804727	-0.0153309	-0.154193	-0.0936639	-0.0960269	-0.173674	-0.084615	-0.0258076	-0.0609443	-0.111136
-0.157651	-0.109814	0.0741409	0.0363384	0.0646632	0.0631291	0.0699381	-0.0616102	0.0260498	-0.0207639	-0.112744	-0.158603	0.0233281	0.0548224	0.0798837	-0.114991	-0.0573661	-0.0528645	0.151584	0.0600659	-0.14754	0.0953516	-0.064272	0.0261715	-0.103335	-0.011756	-0.0129087	-0.0133647	0.0248104	-0.118684	-0.0632631	-0.0471479	0.0754959	-0.0435938	0.0348769	-0.0762032	-0.058435	-0.110129	0.0193969	-0.105531	-0.0395065	-0.0578416	0.114521	0.192962	-0.125695	-0.0405532	0.0535145	-0.0287188	-0.0394552	-0.00217334
-0.00136337	0.0366979	0.101405	-0.108732	0.0528107	-0.00830473	-0.143224	0.0459925	-0.0528132	0.0871346	-0.0207181	-0.0422515	-0.0840878	0.0137858	0.0912407	-0.0702893	0.0733556	-0.00436562	0.0199593	0.0118185	-0.0452747	-0.0637605	-0.0907821	-0.0449592	-0.0138901	0.0558951	0.111902	-0.000885087	-0.064403	-0.039898	0.0435341	-0.0319936	0.00275938	0.00596017	0.04656	0.117236	-0.0657538	-0.00506989	-0.0148644	-0.0832463	0.200792	-0.0335826	-0.0745081	-0.0738307	-0.0459517	-0.0909391	-0.0752188	0.070796	-0.00849944	-0.118858
-0.118469	0.0073504	0.140655	-0.0305496	-0.0406988	-0.09308	0.0483558	-0.136812	-0.068199	-0.0317828	-0.0891512	-0.00370453	0.048371	0.00463547	0.104697	-0.0331418	0.0729553	0.0326922	-0.0269918	-0.049737	-0.0154259	0.0138089	-0.0631846	0.0377256	0.0106262	-0.127376	-0.0046071	0.0928121	-0.0614892	0.0383752	-0.0479911	-0.0425999	0.0562223	-0.124977	0.0355185	-0.0991215	-0.115179	-0.0253364	0.0100373	-0.0325486	0.0909359	0.0239714	-0.0739072	0.168066	-0.0443488	-0.11613	-0.0400337	0.0125891	0.109413	0.0676625
-0.108709	-0.0833335	-0.00785926	-0.129502	-0.000239259	-0.0422854	-0.0168664	-0.0261376	-0.170994	0.0332324	0.102078	0.038946	-0.0558149	0.0245949	0.0249474	0.08372	0.0276966	0.0823091	0.137197	-0.0037542	0.00810986	-0.0182123	0.0183416	0.0791171	0.0203615	-0.104825	-0.0348957	0.0092426	-0.14023	0.0395033	0.0148205	0.00541696	-0.0230498	0.0830135	0.313653	0.0226287	-0.0207622	0.028287	0.019113	-0.0259481	-0.00251767	-0.0543949	-0.187588	0.0320522	-0.0640595	-0.0241955	-0.0527569	-0.0458922	-0.0761098	0.144505
0.0235462	-0.0610257	0.0308579	0.0407304	-0.062571	0.0518996	0.125773	-0.00908123	-0.0093161	0.00325508	-0.0345425	-0.106463	0.0162182	0.0278467	0.0557048	-0.0624067	-0.0281814	0.0447742	0.0068373	-0.0827359	-0.0675588	0.0309133	0.0405801	0.053504	-0.118649	-0.014008	-0.106834	-0.0119223	0.0476376	0.056163	0.0648995	-0.00739931	-0.119902	-0.0758208	-0.00533409	0.0409279	0.0468932	-0.0486089	0.073851	0.0584855	-0.0456408	-0.00844138	-0.00319757	0.00499643	-0.100832	-0.0215795	0.0980376	0.0307667	0.0474604	0.00925948
0.243608	0.0288706	-0.0891688	-0.0212958	-0.0304233	-0.0667837	0.0899259	-0.0963397	0.0639942	-0.0389986	-0.0816724	-0.0574073	-0.0340803	-0.0837697	0.101702	0.0401241	-0.0463792	0.075322	-0.00640001	-0.0322143	-0.0777611	0.0536134	0.0472164	-0.0627252	-0.00263587	-0.139005	-0.0427323	-0.0324285	-0.010401	-0.00887084	0.115947	0.0282394	-0.0182885	-0.124719	-0.0297202	0.00551815	0.024441	0.0905089	0.0707659	0.0830154	0.0789057	0.0438645	-0.0245675	0.0574739	0.00811104	0.0967203	0.00413972	0.123104	-0.000154296	-0.0205528
0.0750619	0.021526	-0.14175	-0.244784	-0.0156411	-0.000948457	-0.0756179	0.235979	0.000106411	-0.154479	-0.235607	-0.0307761	-0.0524483	-0.147388	0.149519	-0.0746942	0.0371925	-0.0250334	-0.106036	0.0416176	-0.0980376	-0.158163	-0.0811843	-0.0388755	0.0282502	-0.0919683	0.145791	0.0602001	-0.0613179	-0.214068	-0.0673466	-0.086423	0.0167707	0.0174081	-0.0830728	0.144907	-0.0111729	0.071839	-0.00554609	0.0998212	-0.134758	-0.0603084	-0.0327482	0.16348	0.0411879	-0.00586772	0.0946498	0.0606368	-0.0340807	0.0289734
0.0746272	-0.0957152	-0.108329	0.00889141	0.0525049	-0.0299731	0.0072738	-0.00343455	-0.053169	0.148627	0.0365817	-0.1078	-0.0131321	-0.0767877	-0.141084	-0.0111783	0.0144016	0.00825064	0.16232	0.0808524	0.0502028	0.00103404	0.171952	-0.143048	0.0432314	0.0998999	0.0566543	0.0122928	-0.118947	0.0618693	-0.136706	-0.0524187	0.0393387	-0.0498307	0.0101077	-0.0876466	-0.0405106	-0.00170123	-0.0384777	-0.0530687	0.0159631	-0.00388374	0.00679569	-0.011145	0.0084927	-0.0522584	0.00852604	0.0363364	0.0515601	-0.13319
0.0107339	-0.0465714	-0.105727	-0.185441	0.00657275	0.0301266	0.043049	0.201578	-0.073724	-0.0522007	-0.042182	-0.000152375	0.0160911	-0.0724081	-0.0919978	-0.0254039	-0.180214	-0.038741	0.0490788	-0.0243251	-0.0498637	-0.0870884	-0.0114676	0.118959	-0.0446955	-0.0854072	-0.0827743	-0.0028504	0.0458242	-0.09156	-0.0375666	0.204875	-0.100998	0.00258799	-0.016469	-0.0392246	0.206122	0.249804	0.00526564	-0.0969133	-0.0717668	-0.140577	0.0365587	0.0132533	-0.0193896	-0.0895707	0.00641526	0.0341728	0.0191912	0.0162019
0.0308688	0.0277256	-0.128901	-0.00853588	-0.00673195	0.175678	0.0675006	0.0208878	0.0553007	-0.0455881	-0.0062496	0.0384394	0.0859014	-0.0539446	-0.0377792	0.0825694	-0.114162	-0.0364854	-0.0936996	-0.102705	0.0605137	-0.0717017	-0.0318834	0.041676	-0.00777906	0.022764	-0.145406	-0.0934541	-0.134251	0.0251285	0.0269069	0.120391	-0.142042	0.0132933	0.0196388	0.0589273	0.0267756	-0.0839171	-0.0301079	-0.146666	-0.117282	0.0213813	0.103855	0.151171	0.0505704	-0.000599995	-0.0242929	0.118998	0.0783234	0.0569936
-0.0293416	-0.0929595	0.0306788	-0.00866561	0.0139722	0.036497	0.0467362	-0.0350335	0.00577495	0.0259595	-0.168523	-0.068046	0.0702838	-0.0845061	0.0466915	-0.0166056	-0.00358072	-0.0940242	0.00356826	0.0263323	0.0305107	-0.104677	-0.107969	-0.0622982	0.0148639	0.00282515	0.0253231	0.135751	-0.0970408	-0.010877	0.00402049	0.0144906	-0.0022826	0.0773297	0.00418992	0.00245016	0.0140249	-0.107089	0.0731366	-0.0318581	0.0325144	0.131491	-0.0233261	-0.0348809	0.0821864	-0.0598346	-0.0237238	-0.148502	0.233773	0.0809394
0.068828	-0.0286501	-0.130538	-0.106136	-0.130979	-0.0899827	-0.121374	-0.161653	-0.124009	-0.0767833	-0.144322	-0.111796	-0.11072	-0.160768	-0.223313	-0.206273	-0.205034	-0.162244	-0.188215	-0.170223	-0.221158	-0.178935	-0.0835782	-0.0236505	-0.102767	-0.131081	-0.0923471	-0.00768847	-0.0647321	-0.0941454	-0.104782	-0.10525	-0.0237512	-0.185636	-0.046619	-0.0263182	-0.0466748	-0.150995	-0.161664	0.0277268	-0.0169979	-0.00152067	0.0410436	0.0152198	-0.00779638	-0.0299641	0.0281237	-0.0153488	0.0200753	-0.0382257
-0.0724948	0.040265	-0.115911	-0.0298491	-0.0617384	0.046463	0.101222	-0.0133937	0.0454493	0.0549999	0.0693955	-0.119476	-0.208129	-0.0891169	0.044605	-0.047634	-0.0496131	-0.00738809	-0.00485738	0.0226158	-0.190548	-0.0409132	-0.0338885	0.0240462	-0.0601451	0.0407305	-0.0846782	0.000653279	0.023968	-0.010727	0.0625961	0.010704	-0.0908225	-0.0368538	-0.0396045	-0.054712	-0.0949956	-0.0442661	-0.0456597	-0.0652045	-0.0351444	0.0688575	-0.134574	-0.0172404	0.174469	-0.010232	0.0835678	0.0260775	0.00787653	-0.0705765
-0.0273337	-0.108913	0.0422939	-0.0297109	-0.0391566	0.0996422	-0.0537509	0.0274976	-0.0582676	-0.0481728	-0.0384146	-0.0708719	-0.0226015	-0.0709555	-0.10159	-0.00601277	-0.0218247	-0.071962	-0.0442339	-0.171903	-0.0854659	0.0134102	0.0599062	0.037561	-0.101897	0.0272479	-0.00269181	0.108715	-0.000628983	0.112083	0.0624282	0.149866	0.1171	-0.0550049	0.0797421	-0.0317437	0.0190049	0.0187421	-0.0208484	0.160807	0.0667488	0.134953	-0.108238	-0.0728675	-0.0165652	0.03167	0.0971193	-0.120098	0.0150981	-0.177512
0.163699	-0.03377	0.052374	0.0166961	-0.102184	-0.00638118	-0.0657039	-0.0845049	-0.0340236	0.0429352	-0.00568175	-0.0117228	0.00686989	-0.0574912	-0.099771	-0.0736038	-0.0200715	0.0731293	-0.0188832	0.0126561	-0.0812606	-0.181313	-0.0951267	-0.0207725	-0.0773067	-0.0203164	-0.0539751	-0.0889721	-0.0599783	-0.104682	-0.0566507	0.00250903	-0.0679361	0.0490887	-0.0339091	-0.0171545	-0.0500619	-0.159856	-0.0338113	-0.0837324	-0.120006	-0.16404	-0.0958798	-0.146087	-0.0300254	-0.0919386	0.0623637	-0.0634817	-0.0106506	-0.0985908
-0.130783	-0.208586	0.0230369	0.130359	0.000795453	0.096405	0.0137886	-0.141345	-0.0500325	0.0608778	-0.0400452	-0.0442544	0.0572573	-0.102475	-0.043467	0.0842892	0.105268	0.0173603	-0.0661851	-0.181702	-0.0510586	0.00364768	-0.0353875	-0.0866519	-0.0722395	-0.0758374	-0.0353378	-0.13444	-0.000540467	0.0368756	-0.00269684	0.00649111	-0.0708645	0.00277698	0.0634744	-0.0687404	-0.080107	-0.0167177	0.0264189	0.067928	0.0571479	0.0296829	-0.148028	-0.128722	0.214792	0.128801	0.0531477	-0.0465598	0.011818	0.0791853
-0.0623649	-0.106454	-0.0393946	0.113654	-0.0836656	0.0896081	-0.000496895	-0.061637	-0.0111353	-0.0308025	-0.096434	-0.213379	-0.0923936	-0.119786	-0.064733	-0.186612	-0.099804	-0.130063	-0.133294	-0.175994	-0.138151	-0.134196	-0.16088	-0.172366	-0.0659142	-0.02822	-0.0876123	-0.0986706	-0.0490019	-0.100245	-0.106522	-0.143811	0.033391	-0.0778915	0.0628354	-0.0716704	-0.129639	-0.16583	-0.000720858	-0.107829	-0.0244632	0.04849	-0.139317	-0.126403	-0.274027	-0.0785582	-0.0605158	-0.106203	-0.115871	-0.12068
0.0291579	-0.0434986	-0.0527767	-0.025228	0.122816	0.0204712	-0.190675	-0.102942	0.0597641	0.0386461	-0.0720964	0.19929	-0.0021985	-0.0909393	0.190484	-0.0228468	0.0445961	-0.113767	0.0294964	-0.033976	-0.158492	-0.0704513	-0.0656788	-0.0252472	0.0740718	0.0905681	-0.0506939	0.00668356	0.0481564	0.00230723	0.0378035	-0.0710105	-0.0470716	-0.053097	0.0444124	0.0195501	-0.100442	0.0447985	-0.0906915	0.0249627	0.0808742	0.0183282	-0.00357363	-0.0460199	0.030429	-0.0977037	0.0585702	0.00265437	0.0282194	0.087654
0.0789595	-0.0790883	-0.0558004	-0.0157465	0.0127759	0.00477762	-0.098556	-0.0832815	-0.0122578	0.0748014	0.00528839	-0.0628511	-0.0249616	-0.0437277	0.0455158	-0.0347456	0.00607201	0.0193706	0.0284887	0.0952427	0.0443625	0.0289652	0.0165339	-0.0190066	0.0612517	-0.131479	-0.0379345	0.107648	0.0104929	0.000291059	-0.0370699	-0.0736983	-0.0583678	-0.0133601	0.00950078	-0.0339495	0.0935426	-0.0075647	-0.0360293	0.0269522	-0.0107077	-0.0170158	-0.00188407	-0.0447999	-0.152759	0.0407477	0.176575	0.26224	0.0687689	0.0264803
-0.0178878	-0.0375859	0.0187378	-0.0288045	0.00898834	0.0800932	-0.048312	0.0635175	-0.0112054	0.190446	-0.0842727	-0.105977	0.00726219	-0.0748957	0.0850614	0.0765178	0.00437483	0.114298	0.128233	0.0316199	0.0752844	0.0590735	0.00182227	-0.0664453	-0.00770346	-0.00870631	0.0724916	-0.0716079	-0.170788	-0.0928516	0.0407068	-0.018483	0.101154	0.116257	0.186129	-0.00287578	0.0913708	0.0941882	0.0515643	-0.0410487	-0.000202702	-0.0300277	0.0500431	-0.0466167	0.0358789	-0.120141	-0.0754238	-0.0408194	0.0989495	0.0739412
-0.015776	0.0482502	-0.18263	0.0530809	0.01276	-0.0763022	0.0212695	0.114204	0.0284179	0.0922936	0.0790994	-0.10455	-0.0110853	-0.0982424	-0.0798975	-0.0116955	-0.043671	0.022822	0.00658664	-0.030007	0.00722883	-0.0314748	-0.0133729	-0.0755295	0.0207524	-0.0751719	-0.0775808	-0.1154	-0.0440924	0.0179265	0.0421501	0.146785	0.0391905	0.105496	-0.0725211	0.086596	-0.0256381	0.011722	0.0354101	-0.139041	-0.0717587	0.0307822	0.0124001	0.0181043	0.064015	-0.0993286	-0.0551357	-0.0761778	-0.177627	-0.00835563
-0.0308739	0.0207682	0.0186685	-0.0308118	0.0306232	-0.0997834	-0.11748	0.0733221	-0.0285431	-0.0575104	-0.081921	-0.107261	0.0184589	-0.144876	-0.102472	-0.116315	0.0113144	-0.0859814	-0.105535	-0.111212	0.00103963	0.0869923	-0.0405742	0.0274673	0.160537	0.0724782	0.0593429	0.00413381	-0.0458329	-0.00146884	-0.107406	-0.102575	-0.121702	-0.0532303	-0.146921	-0.145089	-0.252296	-0.117495	-0.152171	-0.0100426	-0.186377	-0.0678299	-0.0880839	-0.214424	-0.168579	-0.179635	-0.0669242	-0.200998	0.0970727	0.0798471
-0.0294434	-0.0585372	0.0727815	-0.0326571	0.0174896	0.0357132	0.158906	-0.0725297	-0.0244391	-0.019344	-0.0335397	-0.00604	-0.0887252	-0.016274	-0.12513	-0.190693	-0.0529898	-0.042941	-0.0891494	-0.108756	-0.0605789	-0.0511935	-0.0803204	-0.00306034	0.173584	0.00819209	0.119092	-0.11918	-0.0029133	0.0040484	0.0675642	0.0540285	-0.0897901	0.114842	-0.0447553	-0.121295	-0.00929401	-0.0560398	-0.0590383	-0.100171	-0.0206639	0.118884	0.119899	0.0965984	0.0347398	0.00134817	0.0671165	-0.124525	0.0755959	0.212763
0.117231	-0.0381991	0.103398	0.0845117	0.0371281	0.089621	0.0332604	-0.0263577	0.144863	0.1436	0.0607162	0.0495113	0.0363226	0.0458645	-0.006525	0.16418	0.141412	0.110849	0.0811465	0.0812591	0.0397532	-0.0271565	0.0214986	0.0228804	0.017391	-0.000242046	0.0254527	0.0264612	-0.0389423	-0.0580299	-0.0670167	-0.0473588	-0.0555602	-0.0221202	0.0140381	0.0474524	0.0263971	-0.0877878	-0.0421559	-0.055875	-0.106651	-0.100998	-0.0980864	-0.0326263	-0.0528007	-0.0492647	-0.0750931	-0.0422518	-0.0876583	-0.0671518
-0.056073	-0.0790947	0.0917066	-0.057257	-0.0994174	-0.0644093	-0.00636795	-0.0930279	0.0779708	0.053641	-0.168004	-0.0183926	0.0289168	-0.093593	0.196137	-0.0730618	-0.0415484	-0.0170341	0.0439875	0.0601423	0.020929	-0.0677289	-0.00346893	0.0116774	-0.000216135	0.0768168	-0.079931	0.0633402	0.0682786	-0.054959	-0.0508196	-0.173372	-0.11922	-0.0598527	0.116475	-0.118956	0.0657622	-0.0890157	0.0499302	0.069531	-0.138758	-0.0185372	-0.0336827	-0.0869501	0.157189	0.0305696	-0.0271166	-0.0946454	-0.0615334	-0.0304914
0.0864921	-0.0790224	0.0425835	-0.0233814	0.0922712	-0.100982	0.202781	0.101124	0.0650719	0.0189514	-0.0942546	-0.15108	0.126094	0.124191	0.119867	0.143029	-0.116668	0.02031	-0.109715	0.0352524	-0.0226447	-0.0282317	0.02897	-0.146511	0.043531	0.0368918	-0.130552	-0.109171	-0.0515565	0.0498773	0.066665	-0.0297742	0.162111	0.0610587	-0.0264046	-0.0592435	0.0657844	-0.0552528	0.0468897	-0.148663	0.0384208	0.0364929	-0.058409	-0.0324722	0.0394604	-0.121891	0.0554769	-0.0369909	-0.150182	-0.0445084
-0.0254648	-0.103977	-0.116492	0.0589235	0.102446	-0.0819727	0.0442512	-0.124865	-0.0856222	-0.012595	-0.128447	0.00411994	-0.0427751	-0.0423698	0.0520035	-0.0515562	0.17095	-0.0992297	0.138503	0.0676742	-0.120398	-0.0141782	-0.127188	-0.108258	0.0656732	-0.00667214	-0.090697	-0.0417889	-0.114738	-0.0305922	-0.0821929	-0.0902484	-0.0695465	-0.201253	0.171753	0.132903	-0.0461711	-0.0454119	-0.114111	-0.0774559	0.0902745	-0.0300751	-0.00649114	-0.0381524	-0.152333	0.0604808	-0.0531077	-0.156234	0.164885	-0.0350057
0.0547645	0.00154456	0.0345486	0.00829581	-0.145572	-0.110898	-0.0859454	0.0204822	-0.12835	-0.019372	-0.0596254	-0.137971	-0.0710211	-0.0613389	0.0246241	0.125421	-0.0181972	-0.0902604	0.0167913	-0.0506875	-0.126813	-0.0300141	-0.107786	-0.0114043	0.0290556	-0.139251	0.0103635	-0.00218656	-0.109371	0.0344689	-0.0996226	-0.0757652	-0.122235	-0.0783117	-0.0936837	-0.108264	-0.0776309	-0.0109106	-0.0961772	0.00104853	-0.00703569	-0.200195	-0.215899	-0.0919072	-0.226081	-0.0918784	-0.145342	-0.0529027	-0.0239156	-0.0505269
0.0932507	-0.0733703	-0.0544714	0.081221	-0.0461423	0.0321829	-0.0791147	0.0178378	-0.0117879	-0.0275604	-0.0294808	0.0998574	0.0731446	0.0668738	-0.0536259	0.088822	-0.0425716	-0.0229939	0.0308495	-0.122967	0.0200852	-0.0581767	-0.109348	0.0809547	-0.019336	0.0933636	0.147353	-0.0065368	0.0195453	0.129064	0.0390265	-0.0807506	-0.124741	-0.126722	-0.0151918	0.0225528	-0.01295	0.165328	0.0394845	0.0195547	-0.0388144	0.110014	0.0825835	-0.1625	-0.177014	-0.0652196	-0.0629259	0.0169362	0.104296	-0.0239872
0.112897	-0.0612406	-0.126822	0.144005	-0.0369842	-0.0239639	-0.0663772	0.0311402	-0.0419537	-0.0550971	-0.00446118	-0.0883232	-0.059778	-0.140629	0.000616824	0.153932	-0.032895	-0.0193893	-0.0111336	-0.0743782	-0.0776039	0.00404864	-0.0168778	0.017859	-0.0539949	-0.0994871	0.0306104	-0.00611277	-0.0520138	0.0665013	-0.0468242	0.0833711	0.161569	-0.00168267	-0.0190415	-0.0623121	-0.133935	-0.120579	0.121249	-0.108308	0.0324256	-0.225235	0.576285	0.600106	-0.0149533	0.125453	0.0726395	0.0820621	-0.0280434	0.188736
0.0330971	-0.104207	-0.052264	-0.0536757	0.0812028	-0.0499457	-0.093275	-0.0737454	0.0732125	0.0534982	-0.0675334	0.0586526	-0.0840061	-0.121887	-0.0299486	-0.0542108	0.0522563	-0.0313856	0.0743265	0.0436445	0.0416841	-0.0547963	-0.129074	-0.0118007	-0.0174008	-0.00786559	0.166251	-0.0533587	0.173085	-0.0402908	0.084794	-0.0764106	0.0252461	0.118793	0.0605306	0.103027	-0.11549	-0.105596	-0.133503	0.0732626	-0.0792607	-0.0909783	0.146136	-0.0889918	-0.0493603	0.0446007	0.260835	0.226637	-0.0650506	-0.0089359
0.045775	0.0912204	-0.0341287	-0.00422142	-0.0742547	-0.0128865	0.0897561	-0.031073	-0.0170807	-0.0363426	-0.0679004	-0.115915	-0.0133232	-0.0447777	-0.117878	0.0446941	0.034045	-0.0614621	0.00547868	0.00521529	0.0518907	0.0323961	-0.0270997	-0.087037	0.19745	0.201487	0.0350356	0.0281321	-0.0279544	-0.154715	0.104308	0.185994	0.0425493	0.0964654	-0.0539543	-0.0654057	0.158779	0.151989	-0.00650356	0.020318	0.0834439	0.0134771	0.0179093	0.0809977	-0.0572701	-0.0968649	0.147399	-0.0430294	0.0261506	0.0674797
-0.207495	0.291301	-0.217349	-0.355562	-0.00673551	-0.084021	0.171143	-0.232033	0.100455	-0.442328	-0.224236	0.113791	0.4067	0.800665	0.299341	0.00344965	0.133058	0.124097	0.254283	0.182342	0.304464	-0.0201168	0.259147	0.269286	0.732761	0.44643	0.149297	0.325452	0.577082	0.151401	0.448142	0.150641	-0.489263	-0.0153789	-0.303916	-0.343785	-0.514021	-0.596503	-0.459253	-0.448203	-0.563281	-0.531218	0.113833	-0.448643	-0.611555	-0.359603	0.285138	0.0730179	-0.296694	-0.0189845
-0.045937	-0.104188	-0.127725	0.154501	0.0826143	-0.0169827	0.0948627	0.0612139	0.038799	-0.0516666	-0.0466609	0.0154651	0.0867721	0.107429	0.0947439	0.101706	0.120421	0.0465991	-0.00200096	0.167345	0.115879	0.138129	-0.0198838	-0.130688	0.037422	0.0849436	-0.000997513	-0.0573616	-0.0593907	0.146542	0.341806	0.170498	-0.0392031	-0.0120296	0.0095094	-0.0592074	0.0667232	0.0838634	-0.00521298	-0.0371703	-0.217072	-0.020071	-0.0597838	-0.0475479	-0.158075	-0.202017	-0.162861	-0.0974113	-0.118053	-0.0227023
-0.180154	-0.154123	-0.0363476	-0.0750337	-0.123504	0.13808	0.0269127	0.19321	0.462274	-0.169788	-0.154326	0.111501	0.352271	0.290511	0.166441	0.587134	0.274224	0.170214	0.280696	-0.175965	0.110999	-0.000593068	0.0962444	0.339208	0.153583	0.159219	-0.0378449	0.301965	0.227184	0.416282	0.322612	0.0404569	-0.178966	-0.221161	-0.217703	-0.297857	-0.317671	-0.38782	-0.256448	-0.361985	-0.355861	-0.356192	-0.244906	-0.0820434	-0.128296	-0.138676	-0.106257	-0.191083	-0.285149	0.227145
0.0570101	0.065297	0.109992	-0.00609733	-0.0819081	-0.0591455	-0.0382963	-0.00215283	-0.0882497	-0.0945876	-0.0872995	0.153257	0.0279762	-0.165157	-0.0519298	-0.00652304	-0.0293467	-0.153211	-0.0225422	0.0256267	0.14766	0.241606	-0.0656292	-0.12758	0.0425132	-0.117688	0.01797	-0.0156558	0.07715	0.0761635	0.0879398	0.0499292	0.0365711	0.00361254	0.0611106	-0.0171568	-0.0817871	0.203304	0.00748257	0.0518297	0.0356105	0.00273781	-0.093455	-0.16213	-0.189212	0.0746995	-0.0491272	-0.0272193	0.00694381	0.0615521
0.14533	0.0683276	-0.130339	-0.0208015	-0.0733083	-0.0209176	0.00500149	-0.0433405	-0.15347	0.0341143	-0.084581	-0.147868	0.0167629	0.0100865	-0.0269119	0.142636	0.042643	0.140838	-0.015848	0.0283466	0.0347472	0.0423174	-0.0538189	0.0587958	-0.0184486	-0.158782	0.00156703	-0.0856705	0.0926818	-0.0994917	0.0164203	0.052595	-0.0573535	0.0124176	-0.0691877	-0.0670285	-0.150201	-0.0135116	0.148968	0.231363	0.0498973	-0.0181697	0.0419681	0.0393022	-0.0023403	0.0476766	0.0633289	0.112174	0.00663418	-0.0574771
0.0285108	-0.128831	0.159969	-0.149823	-0.124334	-0.0907096	-0.170767	-0.217485	-0.131265	0.0782199	-0.0378966	0.0689529	0.0201788	-0.00373531	-0.0601663	0.134718	0.0462088	-0.193706	-0.0846015	0.151228	0.0784451	0.0552552	-0.184689	0.194395	-0.133849	0.0275066	-0.111267	0.0588438	0.0336798	-0.0127743	-0.0735443	-0.15561	-0.0376957	-0.156687	0.0155728	-0.0104703	0.0935197	0.119913	0.0513845	0.0367793	-0.0231959	-0.0208465	-0.134918	0.143448	-0.127824	0.190364	0.0361025	0.144493	-0.0431902	-0.159051
0.0542952	0.046619	0.235684	0.0668068	0.223118	0.0552699	-0.0250411	0.00954397	-0.0937445	0.0606963	-0.076692	0.0845131	0.00754251	-0.10054	-0.120379	0.0247517	0.0605439	-0.125228	-0.124393	-0.0331686	0.0673322	-0.00189786	0.12718	-0.0256985	0.0843157	0.0952674	-0.0810057	0.0314634	-0.0189143	0.133269	0.0365314	-0.221268	0.0731213	0.00841459	0.049895	0.131371	-0.0246899	-0.0460426	0.0414565	0.0553503	-0.00424859	0.023385	-0.0219598	-0.0537577	-0.134059	-0.0422641	-0.0690491	-0.00809775	-0.0782419	-0.0854152
-0.037824	0.0130298	0.0874059	-0.115665	-0.0378579	-0.133281	0.0704988	0.0941194	-0.0430822	0.0783761	0.00297434	0.201936	0.055097	0.0217711	-0.00993512	-0.169348	0.00771364	0.00736916	0.112195	0.0868325	-0.027861	-0.0266794	0.251118	0.0756544	0.191899	0.14315	-0.127015	0.186809	-0.097472	-0.0261807	-0.0665801	-0.0092572	-0.0515929	0.0610795	0.082782	-0.0029911	-0.0474107	-0.0547369	-0.0201068	-0.0403396	-0.00352593	0.056066	-0.0426016	0.130881	0.303528	-0.14087	-0.00851663	0.0333035	-0.0296137	0.0670315
0.198854	-0.0411477	0.0137179	-0.0822827	-0.0539333	-0.142555	0.108097	0.114836	-0.00190039	0.0726949	-0.0300651	0.149639	-0.0791266	0.0214956	0.000987217	0.0961016	0.0223804	-0.114856	0.0646907	0.0149098	-0.00432631	-0.0209226	-0.0278842	0.0870404	0.107089	0.069302	-0.114676	0.0458876	-0.0644697	-0.0993962	-0.0227545	-0.0889472	-0.00579728	0.0543186	0.0112823	-0.0115259	-0.0319713	-0.10397	0.0268186	0.0547631	0.0869941	-0.0705532	-0.103224	-0.0367841	-0.011918	0.0512023	0.0935416	0.135606	0.0432861	-0.0637778
-0.0168862	-0.141983	-0.164607	-0.0557268	0.185221	0.149624	-0.0420457	-0.0839424	-0.0875918	-0.144084	0.014101	-0.124585	-0.0966178	0.490436	0.000713107	0.0356817	0.0729616	-0.0187698	0.223122	-0.0663568	-0.0446385	0.0591137	-0.0298336	-0.0912777	0.0680602	-0.0196107	0.00840819	-0.141595	0.0869886	0.0444685	0.00262081	0.0485634	-0.144686	0.137106	0.0215766	-0.0916785	-0.0549117	-0.0778937	0.00834632	-0.0665297	0.0145416	-0.0608927	0.0426212	0.195834	-0.0514516	-0.150186	-0.117154	0.181801	0.0392528	-0.0227133
-0.0556689	-0.0234334	0.0429559	0.00322506	-0.0431856	-0.0517785	-0.0315205	-0.031128	0.181835	-0.0770186	0.193066	0.000932793	0.00792696	-0.0214689	0.183399	0.0141358	-0.0885265	0.011548	-0.0383411	-0.120206	0.0478766	-0.0216968	-0.0574461	-0.164882	-0.0912502	0.000161359	-0.0398256	-0.0935068	0.00512476	-0.0943447	0.0315685	-0.00240978	-0.0487703	0.0804616	-0.0437725	-0.152168	0.0125069	-0.0190517	0.0498012	0.148044	-0.129204	-0.044899	-0.102086	0.142486	0.0424806	-0.0136841	-0.0520552	0.0160725	0.189462	-0.0512324
0.0130405	-0.104867	-0.0795792	-0.0958042	-0.0740345	-0.0511778	0.117867	-0.081671	-0.0809397	0.0836069	-0.0222162	0.0452972	0.1379	0.107024	-0.101397	-0.0316721	-0.0597776	0.126057	0.0878348	-0.0568127	-0.0857547	0.0626889	0.0663859	-0.0252419	0.0669545	0.00851546	-0.114553	0.163304	-0.073024	0.0124061	0.117594	0.00893154	-0.00839444	0.157103	0.260227	-0.0363924	0.136772	0.0948616	0.116994	-0.152098	0.121437	-0.142522	-0.15826	0.0540003	-0.0984148	-0.125104	0.235146	0.191457	-0.240562	0.198541
0.0291327	-0.150081	0.0367166	-0.000990351	0.146554	0.108111	-0.0893346	0.0863865	-0.209295	0.121946	-0.111165	-0.175688	-0.0502111	0.0225185	-0.132602	0.0903511	0.248574	0.301921	0.0788834	0.0295443	0.282385	0.162907	-0.0412255	0.0220624	0.0467186	-0.0347798	0.187138	0.198458	-0.154027	0.157494	0.0362987	0.19509	-0.0486067	-0.0418825	0.0188311	-0.0838246	-0.17411	-0.167985	-0.0661847	-0.133262	0.0364949	-0.192712	-0.186404	0.0292563	0.113978	-0.0819664	-0.019131	-0.172722	0.0324107	0.0525693
0.00406701	-0.044505	-0.131691	-0.000316226	0.183221	-0.0624018	-0.010134	0.0653172	-0.108935	-0.0388813	0.0308261	-0.108092	0.0234161	-0.01203	0.0451828	-0.23851	0.0289086	0.146491	-0.0911828	-0.00396367	0.0255204	-0.0386625	-0.012116	-0.122845	0.17883	0.0564523	0.0701424	0.00956264	0.134433	0.0628579	-0.146511	0.0529321	-0.0219574	0.0819499	0.00424206	-0.0817788	-0.0327032	0.159565	-0.129188	0.00394489	0.0207203	0.103615	-0.0151272	-0.125642	0.0125895	-0.0115113	0.0872825	0.0406321	-0.106838	0.0926089
0.0326073	-0.0077904	-0.134781	-0.0910717	-0.0267357	-0.113043	0.0422469	0.260668	-0.172092	0.104561	-0.119587	0.154272	0.026701	-0.0262432	-0.123323	0.0654057	0.343445	-0.0286084	0.123026	-0.0216376	-0.000133553	0.0208211	-0.144247	0.284628	0.198917	-0.0709563	0.272034	0.0954313	-0.0822581	-0.0245661	0.34071	0.105052	-0.131266	0.10634	-0.229525	-0.224124	-0.217838	-0.186019	-0.0132551	-0.310917	0.0215735	-0.227206	-0.139021	-0.19184	0.00208393	-0.143383	-0.120111	-0.123421	-0.278263	-0.0723256
-0.0331365	-0.0348192	0.0186903	0.0266643	-0.174458	-0.00707464	-0.00216963	0.0468039	0.228823	0.0215692	-0.0500183	0.225088	0.0155836	-0.060705	-0.11073	-0.0440995	0.0586432	-0.152003	-0.0967381	-0.0905044	0.299964	0.0855827	-0.0964648	0.0502023	-0.0631847	-0.0493738	-0.154691	0.0319528	-0.0853463	-0.0344507	0.142076	0.133607	-0.0374392	0.0198932	0.00727954	0.0463039	-0.251254	-0.137956	-0.172906	0.0283174	-0.112643	0.114679	-0.0110937	-0.0964754	-0.0305832	0.0610512	-0.195503	0.166432	0.0858379	-0.0586457
0.023558	-0.0754927	0.261529	-0.282123	-0.169615	-0.155852	-0.07721	-0.0541732	-0.0429036	0.0436162	0.0967439	-0.0792538	-0.129284	-0.35055	-0.170726	0.0548419	0.0459961	-0.187308	0.0891791	0.0825018	-0.0146338	0.0462286	-0.0943861	-0.19196	-0.118468	0.044101	-0.0202598	0.0700387	0.0325924	0.0752718	0.24142	0.122809	0.205557	0.172904	0.315742	-0.0403689	0.120574	0.0244311	-0.0124237	0.00722558	-0.0733649	-0.153823	-0.181609	0.413629	-0.0107483	0.115657	0.171985	0.0236431	0.150408	0.0280987
-0.106555	-0.0706847	0.159414	-0.0631995	0.283392	0.235277	0.065857	-0.0157921	0.0194679	0.00300842	0.0416222	-0.000856131	0.0407964	-0.100443	0.00492022	0.308172	0.0524788	0.112877	0.028401	0.0781099	0.0751103	-0.0500718	-0.0461213	0.14428	0.363111	0.172745	-0.181937	-0.053513	0.0836875	0.493084	0.602276	0.36014	0.0623021	0.120424	0.107959	0.0434127	-0.19766	-0.0658798	-0.140974	-0.123403	-0.197612	-0.248718	-0.123134	-0.116592	-0.247223	-0.185358	-0.294613	-0.265311	-0.221048	-0.261925
0.156162	0.159445	-0.131037	0.0896288	-0.20594	-0.0211007	0.364994	0.0359689	-0.139696	0.0439474	0.254663	0.0841376	-0.132455	0.242084	-0.059368	-0.030803	0.257904	-0.0522969	-0.247854	0.272254	-0.0660105	0.039254	0.0021204	-0.265723	0.0104051	-0.0618436	0.0388226	0.0953075	0.344912	0.212723	0.190642	-0.0894163	0.0546895	0.0450386	-0.319715	-0.274081	0.0926259	0.00267726	-0.214943	-0.171255	-0.109801	-0.0757427	-0.103516	-0.0915592	-0.174444	-0.126154	-0.0754073	0.0128362	0.139318	-0.0786277
-0.197744	-0.160863	-0.139772	-0.0493486	-0.0285606	-0.11026	-0.0791098	0.0260739	-0.00740741	-0.127862	-0.0391335	0.0216083	0.238444	-0.119639	-0.0970982	0.0781826	0.112272	-0.113953	0.0813223	-0.213704	0.0151384	0.207484	-0.0793654	0.00374179	0.0925336	-0.0307613	0.0346678	-0.0693267	-0.043528	0.0744102	0.147789	0.402119	-0.161294	0.052366	-0.0631216	-0.0460057	0.0689614	-0.128588	-0.259814	0.0740639	-0.206738	-0.256168	-0.118907	-0.0333421	-0.169729	-0.0876079	-0.1917	-0.140706	-0.111107	-0.0338847
0.172083	0.232764	0.128425	-0.0783612	-0.123866	-0.176571	0.186629	-0.0810391	0.0222461	0.000923323	-0.0968799	-0.0992206	-0.0997388	0.0294366	0.0405257	-0.138923	-0.118295	-0.0426198	0.117757	-0.196357	0.315	0.0610436	0.0604591	-0.030481	0.174939	-0.0239308	-0.271957	0.0882405	-0.127259	-0.147228	-0.149952	-0.135493	0.114844	0.355145	-0.0641204	0.102997	0.0242631	0.106007	-0.047139	0.204954	0.0616505	0.0324874	0.0567425	-0.00507479	0.0585752	0.127074	0.079916	0.00511462	-0.166969	-0.233033
-0.167191	-0.190794	-0.0543108	-0.257504	0.139693	0.071644	0.0819877	0.192056	-0.0345633	-0.204532	0.189126	0.269666	0.00542933	-0.024819	0.207161	0.286619	0.630581	0.305019	0.110196	0.241298	-0.0961004	0.0557093	-0.234014	0.437758	0.0214504	0.215946	-0.0988852	-0.172891	0.157437	-0.0038715	0.316911	0.0683702	0.045285	-0.0673174	-0.198745	-0.043808	0.0462314	-0.265952	-0.308281	-0.29624	-0.130072	-0.272454	-0.374869	-0.392426	-0.10162	-0.089717	-0.21989	0.140634	-0.425971	-0.124803
-0.077809	-0.10491	-0.0741691	-0.245718	-0.072114	-0.0655723	-0.114916	0.0798802	-0.0671634	-0.0128089	-0.0678367	-0.199209	0.0720516	0.022989	0.185651	-0.0183189	-0.00596848	0.0251188	0.236636	0.108485	0.0275101	-0.117721	0.224632	-0.00593379	-0.249479	-0.0866289	0.704242	0.193572	0.124894	0.211003	0.00424645	0.00252781	-0.00140415	0.314306	0.0361707	0.186712	-0.0287307	0.119455	-0.060841	-0.0847308	-0.0238287	-0.254916	0.00305479	0.0360896	-0.0440471	-0.107437	-0.148237	-0.00335403	-0.181503	-0.167491
0.0331738	-0.0384466	-0.198383	-0.0629991	0.415927	-0.193915	0.0122007	0.0532451	-0.114549	0.182062	0.125235	-0.0545205	-0.187167	-0.0669701	-0.050357	0.183661	-0.0604879	0.0250921	0.0511964	0.00857891	-0.0263324	0.0839633	-0.13069	0.0699984	-0.278357	0.107687	-0.0564087	0.00445093	0.502501	-0.138568	0.439345	0.136742	0.115617	-0.0609692	-0.191687	-0.0510299	0.072146	-0.112875	-0.0887372	-0.177218	0.0982778	-0.271105	-0.0889596	-0.0800755	-0.157626	0.172992	0.205698	0.0649006	-0.066958	-0.285259
-0.346362	0.112776	0.426035	-0.129552	0.371496	0.0430371	0.273097	0.216234	-0.152089	0.192312	0.0685419	-0.00865186	0.0603597	0.164535	-0.116702	0.172915	0.445655	0.357806	0.296584	-0.0459553	-0.0646475	0.227059	0.0337174	0.376757	0.197053	0.137777	-0.210313	0.229428	0.528407	0.669236	0.696046	0.824986	0.22769	-0.0181898	0.174881	-0.0999825	0.226991	-0.226244	-0.352775	-0.267279	-0.569718	-0.402699	-0.274099	-0.434417	-0.425397	-0.379342	-0.29128	-0.376139	-0.565412	-0.3477
-0.223109	0.0453132	-0.101163	-0.264015	-0.268993	-0.181742	0.00955476	0.0314373	0.198824	0.122507	0.390264	0.359	0.169989	0.0164562	-0.233711	0.300219	0.459141	-0.0230473	0.0130298	0.0516475	0.244827	0.0103959	-0.200099	0.312087	-0.0358185	0.108505	-0.0707398	0.163304	0.17535	0.496979	-0.03157	0.206158	0.0600497	-0.126985	-0.248018	-0.402451	-0.112561	-0.178721	-0.286732	-0.186678	0.00680149	-0.200416	-0.136137	-0.196356	-0.370067	-0.206421	-0.0136431	-0.03107	-0.200744	-0.0745879
-0.0521317	-0.0491327	-0.0481848	-0.0405383	0.0644382	0.0393587	0.112397	-0.088636	0.0137458	-0.137131	0.0417007	-0.0787493	0.0125021	-0.0590818	0.264183	0.0308831	0.113005	0.143835	0.185221	0.10425	-0.0190565	-0.0217069	0.24419	0.170957	-0.00944158	-0.161666	0.0908656	0.0970915	-0.129122	0.10588	0.128477	0.061634	-0.0250772	0.0769664	-0.0105834	-0.0588574	0.00882187	-0.105731	-0.0529694	0.106589	-0.14892	-0.0962798	-0.0738907	-0.00283944	-0.110495	0.0350874	0.174259	-0.114845	-0.122294	-0.00847855
0.0209949	-0.0360407	0.000873082	-0.0222921	-0.0452918	-0.0605169	-0.115624	0.0180759	0.0572679	-0.0384319	0.026106	0.0269196	-0.148665	0.10988	0.124845	0.0940594	0.211595	0.0442322	0.216695	0.229763	0.146896	0.0236095	0.282104	0.0985106	0.17865	-0.00222627	-0.0304231	0.140165	0.0199859	-0.00537794	0.13434	0.0979445	0.126871	0.026848	-0.0204122	-0.0681158	0.0161802	0.153582	0.00664453	0.0220788	-0.109435	-0.0657041	-0.138683	-0.10846	0.0330147	-0.0064208	-0.108056	-0.03237	-0.0447088	-0.0652797
-0.00585131	-0.0760268	0.126885	0.0853859	0.0852112	-0.113606	-0.0547493	-0.10258	0.0590658	-0.106868	-0.144812	-0.101998	-0.0965666	0.189823	0.222726	0.0770175	0.0771727	0.0285849	-0.0693312	0.0838896	0.105833	0.18051	0.0435966	0.354583	0.282375	0.146171	0.097563	0.0404811	0.0813517	0.147738	0.0749638	-0.0205846	0.135277	0.150936	-0.0132602	-0.100453	0.0333667	0.165651	0.0525197	0.0242768	-0.137649	0.0280555	-0.00241633	0.0433473	-0.0128164	-0.0329574	-0.0740735	-0.12632	-0.0613667	-0.0630801
-0.0627012	-0.028665	0.0770284	-0.100717	0.140171	0.139725	-0.015041	-0.0259986	0.00226666	0.0561278	0.179516	0.186404	0.142983	0.230315	0.160815	0.37819	0.585413	0.178124	0.208604	0.295019	0.137957	0.0750354	0.113452	-0.00956019	0.0317018	0.0697895	-0.0823244	0.0877355	0.0682313	-0.0379409	0.0603468	-0.0594027	0.139917	0.0282516	-0.0604912	-0.0354061	-0.0295125	0.0273697	0.00788121	-0.0256844	-0.0660126	-0.0333387	-0.0322793	0.0361259	-0.136006	-0.0744044	-0.109083	-0.0744277	-0.0792254	-0.113686
-0.105583	-0.00555514	-0.0972434	-0.00526062	0.253164	-0.02003	0.111684	-0.0885195	-0.168468	0.00689672	0.0672158	0.083018	0.0626201	0.0207985	0.0723762	0.194441	0.0634987	-0.228232	-0.187576	0.151696	0.0215134	0.0382494	-0.105476	-0.209822	0.27794	0.0698552	-0.163964	-0.124114	-0.149787	0.0261405	0.0992372	-0.0567674	-0.0758492	-0.117424	0.00469193	0.000253001	0.149029	0.160787	0.192249	0.177381	-0.249084	-0.00325716	-0.0463631	-0.0685911	-0.146814	-0.125861	-0.131769	0.138199	-0.109175	0.082234
0.0336811	0.0265872	-0.0332899	0.00642101	-0.1145	0.0902699	-0.0871146	-0.0493669	-0.00325841	-0.0515735	0.0392102	0.0943234	-0.128723	0.0194939	0.0590734	-0.0253944	0.00362745	0.0562164	0.0434509	0.0458476	0.082366	-0.0194916	-0.0353438	0.0668098	-0.0424939	-0.0891086	-0.0300774	0.000954599	0.0360986	0.00470676	0.0668494	-0.0747759	-0.0531791	0.0212374	0.00162272	0.00634282	-0.0184338	0.0919009	0.102078	0.00669858	-0.0243881	0.0129078	-0.0401179	-0.121277	0.0829233	0.0463306	-0.0215127	-0.0472606	-0.00583044	-0.0126856
-0.126348	0.00796617	-0.00305914	0.0670127	0.0556232	0.107951	-0.104233	0.120931	0.0223242	0.0488335	0.105802	-0.0212473	-0.010469	0.0326481	0.0986282	-0.0388974	-0.124097	-0.155216	-0.063908	0.0254854	0.0344853	0.0351726	-0.160534	-0.153433	-0.111065	-0.122833	-0.0758845	0.0753792	0.0732038	-0.010323	0.0308743	0.0263731	0.0319117	0.233167	0.184381	-0.0319194	0.199128	0.0230014	-0.0558499	-0.0548018	-0.0810656	0.104991	-0.0662934	-0.137175	0.021703	-0.00376445	-0.0340471	-0.150822	-0.0621616	-0.00692123
0.108091	-0.0942473	-0.0520596	-0.191811	0.0258618	-0.0561091	-0.0494335	0.130496	-0.00969605	0.196344	-0.150076	0.00558883	0.0380216	0.103797	0.166173	-0.0605578	0.157923	-0.106868	0.00853784	0.310459	0.0781586	0.106623	-0.059241	0.300843	-0.0713933	0.178507	0.148175	0.0726069	-0.0538172	-0.0501429	0.138713	-0.172426	0.00387766	-0.104774	0.0147979	-0.0142347	-0.226168	-0.114762	-0.0775215	-0.0739004	-0.135653	0.17124	0.0696155	-0.0985802	-0.00034467	-0.0747254	0.0753645	-0.0695534	0.0369264	-0.0835104
-0.0194592	0.0391118	0.0361703	-0.140483	-0.0527987	-0.0988612	-0.00488963	-0.12844	0.0749809	0.345726	-0.0297598	-0.0554587	-0.0501563	0.0746115	-0.0376282	0.0873729	-0.167197	0.0437485	0.256353	-0.0268299	-0.166715	-0.0280834	0.0107003	-0.044331	0.128751	-0.0653481	0.250249	-0.0468046	0.0657872	0.0187518	-0.0359948	-0.00279595	0.083545	-0.0858516	0.0562355	0.127252	-0.154417	-0.119471	-0.0946725	0.109126	-0.0513573	-0.00338865	0.24071	0.0617718	0.157984	-0.0607488	-0.013562	-0.0195174	-0.145638	-0.0451246
-0.0344703	-0.0387041	0.138818	-0.15726	0.203304	0.0684432	0.207981	-0.0088076	0.141736	0.0717814	-0.0122322	0.112209	-0.170795	0.0232943	-0.0306567	-0.0134088	-0.136333	0.0589356	0.0419779	0.00295728	0.0541343	0.0165633	-0.0675996	-0.01623	-0.138552	0.0116709	0.117148	-0.0642682	-0.178094	-0.22135	0.0765223	0.0110269	-0.0479309	0.0398171	-0.144179	-0.0298549	0.0881973	0.188923	-0.167765	-0.0834808	0.175065	0.0065323	-0.103186	0.0652193	0.00165778	0.00798486	-0.0486371	-0.00242156	-0.0551575	0.031802
-0.119604	0.127136	0.148828	-0.131002	0.21804	0.141743	-0.15075	0.0792936	-0.164369	0.0148197	-0.182295	0.0493024	-0.0689804	-0.189472	0.124432	0.11878	-0.0887678	-0.215001	0.0482427	0.0263787	0.115939	0.0656952	-0.029439	0.170932	0.0788155	0.0562234	0.138133	0.109848	0.0778124	0.155378	0.237414	-0.196034	0.0019582	0.0274865	0.0170707	-0.00724326	0.116596	0.000240544	-0.00130026	-0.00941968	-0.00415182	0.16608	0.0550199	-0.137645	-0.125255	-0.0709654	-0.0288153	-0.185032	-0.164733	0.0190531
0.137265	0.330141	-0.421382	-0.124719	-0.0265678	0.173396	0.118018	0.110086	0.0389842	-0.0948824	0.221949	-0.0681178	-0.127855	-0.325006	0.150118	0.228599	-0.0459553	-0.165333	-0.181742	-0.0728464	-0.131991	-0.0618135	0.211384	0.15975	-0.065444	-0.103345	0.00158889	-0.301795	0.261726	0.0165627	0.188945	0.119959	0.0548871	0.159766	0.0745373	0.0541977	0.0747136	0.209986	-0.204829	0.0643287	-0.0586411	0.363827	0.277838	0.0706215	-0.0260538	-0.0788123	0.265345	0.213762	-0.175886	-0.305357
0.0203962	-0.0793151	0.0251562	-0.0909217	-0.0768838	-0.020286	0.247996	-0.184845	0.232317	-0.218993	-0.0186526	-0.0329481	-0.110273	0.0327794	-0.139157	-0.229947	-0.031208	-0.0159572	-0.145725	0.236006	-0.18679	-0.0347075	0.00205049	-0.0406799	0.0574873	0.0322528	0.0969443	-0.016797	-0.124779	0.0181007	-0.00634876	-0.0507057	-0.118135	0.0609612	-0.021326	-0.0821413	0.0582932	-0.0393098	-0.135003	-0.151566	-0.0120272	-0.0935634	0.0479329	-0.0204853	0.139993	-0.0836306	-0.22936	-0.0471668	0.0125689	0.0426919
-0.0561995	0.205022	0.0349385	0.0524331	0.230483	-0.11489	0.141261	0.0085815	-0.0975558	-0.0129955	-0.0128647	-0.170947	0.0263798	-0.0273486	0.0237028	0.0451718	-0.070906	-0.108046	0.101837	-0.0925749	0.00944887	0.198507	0.0912899	0.0705407	0.182358	0.197646	-0.0496093	-0.0269519	-0.197645	-0.0554343	-0.0930143	0.0941962	0.0235067	-0.183557	-0.143544	-0.0441454	-0.184163	0.0148502	0.175175	0.171977	-0.0284933	-0.0364293	-0.197173	-0.0205581	-0.199355	-0.016139	-0.139796	-0.0289656	-0.0629021	0.00164096
-0.1235	-0.00759949	-0.0569696	0.0458356	-0.110624	-0.168647	0.170268	-0.0609703	0.112783	0.114792	-0.165062	-0.0579477	0.0674892	-0.0190708	-0.00891103	0.137793	0.252172	0.0484476	-0.133377	-0.0586129	0.232616	0.243774	0.0325094	0.281443	-0.125962	0.103824	0.0699839	0.0940587	0.195554	-0.0283589	-0.0648223	0.120609	-0.18115	0.0798915	0.0315334	0.0580966	-0.054234	0.0774428	-0.0404205	0.0486853	-0.136664	-0.0390519	-0.0534971	-0.125312	0.129709	0.177829	-0.146846	0.0309997	0.300989	0.112247
-0.293452	0.286148	0.0612611	0.030112	0.177781	0.0788672	-0.0926379	-0.0559581	-0.148553	-0.106807	0.225281	-0.209555	-0.0780327	0.0655965	0.101032	0.102295	-0.304399	-0.0294319	0.228634	0.105505	-0.0203958	-0.0548284	0.248665	-0.0682971	0.19063	-0.107215	-0.142	-0.249815	-0.200528	0.101467	-0.186606	0.308989	0.173356	0.12752	0.0208883	0.0496405	0.062624	0.221811	-0.0905326	-0.208275	-0.295638	-0.197929	-0.0552828	0.0596811	-0.341588	0.0679751	-0.0922359	0.023078	0.174198	0.132386
0.032478	-0.225329	-0.205374	-0.231162	-0.12946	-0.168153	-0.170853	0.0828301	0.0233686	-0.0963609	0.08635	-0.149833	-0.12142	-0.17089	-0.0945525	0.0477399	0.199192	-0.0489943	0.177638	0.229422	-0.00376515	0.177064	0.0943656	0.0733869	0.189645	-0.221215	-0.0702643	0.332349	-0.0544359	-0.0343927	-0.0251874	-0.197291	0.0478941	0.0213666	0.00442704	0.0253699	-0.11179	-0.105244	0.0577568	0.215532	-0.0100301	-0.090449	0.0584904	-0.0795893	-0.26191	-0.17145	0.0558085	-0.036114	0.124079	-0.0786298
0.0853805	-0.0413358	-0.111276	-0.145798	0.0678952	-0.100076	-0.0363382	0.156236	0.00393473	0.0237565	0.0475273	-0.0351783	0.048512	-0.117739	0.139622	0.132789	-0.0189165	-0.0682933	0.0818688	0.0456505	0.132625	0.169962	-0.0980644	0.0836436	0.012012	-0.239714	-0.0190911	-0.0203659	0.218389	0.14945	-0.0949797	0.0386699	-0.103721	0.106741	-0.01776	0.0107628	0.0133995	-0.0570331	0.0759936	0.125394	0.00258648	-0.0192728	-0.0546187	-0.175248	-0.0731597	-0.155184	-0.0585267	-0.0676978	0.143255	0.0182537
-0.109115	-0.13524	-0.161085	-0.0502708	0.175353	0.0216424	0.145386	0.0278518	0.0346275	-0.0754407	0.0114784	0.0261694	-0.158425	0.148745	-0.0741586	0.137348	-0.145147	0.137559	0.00138644	-0.0785011	0.0806323	0.036443	0.0306058	0.223771	0.0742242	-0.0392351	0.0485659	0.0488326	0.0178835	0.136657	0.0531147	0.0329282	-0.0241552	-0.123259	0.0259448	0.0179253	-0.0236262	0.0159558	-0.0267713	-0.0657525	0.142643	-0.0883861	-0.246389	-0.0739349	0.0829978	-0.068978	-0.00776842	0.11761	0.169851	-0.145689
0.0754279	0.25973	0.0490126	0.107189	-0.13286	0.0142477	0.0881141	-0.125586	0.100512	-0.0957735	0.092871	-0.121989	-0.016924	0.00980965	0.0494521	0.0412041	0.158497	-0.00945135	0.0457464	0.165938	0.119578	0.120041	-0.0770493	0.0395071	0.0685218	0.0321678	-0.0513129	-0.0986586	-0.118307	0.0771025	-0.13461	-0.0811491	0.266471	0.0469851	-0.217017	-0.0656359	-0.00197154	-0.201741	0.103163	0.168853	0.0668474	-0.0529287	-0.252836	-0.150645	-0.0111942	-0.0310318	-0.143237	-0.190304	0.196968	-0.307708
0.0693611	0.0234053	0.207429	-0.0554305	-0.0309637	0.164469	0.0406332	0.0467445	-0.0664015	-0.0645648	0.0398583	0.0421894	0.0385535	0.163732	0.0694989	0.177342	0.142796	0.134068	0.149578	0.00322033	0.00562327	0.0860886	0.0975787	0.106778	-0.0711919	0.0105944	0.0575533	0.0892967	-0.10842	0.0993549	0.0681223	0.0143047	-0.0583664	-0.06972	-0.0632923	-0.0882862	0.016786	-0.112653	-0.0555979	-0.104653	-0.138936	-0.0227631	-0.0442922	-0.0636749	-0.00429547	-0.0072022	-0.168069	-0.0980593	-0.0490614	-0.0144273
-0.00644269	0.00883592	-0.0603639	-0.135443	0.0323234	0.113147	0.0773415	-0.0374257	0.0127347	0.371444	-0.10312	-0.0302124	-0.0675057	-0.228025	-0.0112685	0.13533	0.0917061	-0.196157	-0.111921	0.229088	0.0122374	0.0100159	-0.0738585	-0.102093	0.0413507	-0.130498	-0.021006	-0.0717637	-0.0120473	-0.0716023	0.0155477	-0.0362621	0.108505	-0.0118817	0.0768534	-0.0933573	-0.130685	0.0263431	0.00967844	0.151138	-0.211304	0.0109169	-0.174419	-0.115027	0.200228	0.237812	-0.128224	0.0661769	-0.103005	-0.204051
0.0392145	-0.0545066	-0.00764469	-0.111976	-0.0358495	-0.00518371	0.0193096	-0.006641	0.0120905	-0.0472085	0.0659498	-0.0438666	-0.0669491	-0.133599	-0.0550878	-0.0685393	-0.0648135	-0.0336989	0.0599103	-0.0352731	0.0267063	0.0554438	-0.0651473	0.00375219	-0.0414091	-0.0614113	-0.0653342	0.0427273	0.00691288	-0.00478505	-0.00753493	-0.0747977	-0.0014243	0.082495	0.156792	-0.0778419	-0.0943975	0.026702	-0.0479145	-0.0691668	-0.127303	0.0418296	-0.115669	0.0521496	0.217172	-0.0002647	0.136554	-0.0542748	0.0204132	-0.000335272
0.0869203	0.106825	-0.0280786	0.206991	0.130395	0.047867	-0.0474597	-0.0747154	-0.13841	-0.0907606	-0.0338366	-0.0276458	-0.0691643	-0.135852	0.218718	0.144509	0.0428535	-0.128534	-0.140201	0.0693155	0.000322628	-0.0454326	0.0804204	0.0958648	0.0355651	0.114267	0.032032	-0.0390425	0.126417	-0.143097	0.042112	0.0548292	0.0149072	-0.0564516	-0.0585595	0.0786019	-0.00443936	0.00860012	-0.143045	-0.120479	0.296466	-0.0793426	-0.0208334	-0.0324285	0.017062	0.121664	-0.244678	0.116381	0.0305943	-0.0579031
-0.0398092	-0.013373	0.017008	-0.189171	-0.111547	-0.0239386	-0.0197797	-0.041262	0.216081	0.0686082	-0.0393581	-0.000994471	-0.0330766	-0.126767	0.0387521	0.250759	-0.00015817	-0.0341115	-0.0427765	0.174643	0.163775	0.132733	0.0233544	-0.122408	-0.149761	-0.107619	-0.0115459	0.0766057	0.0712346	0.076318	-0.0696154	0.0614276	-0.182286	-0.000743985	0.142197	-0.162658	-0.00135903	-0.0652139	0.0262707	0.235864	-0.0613686	0.0983729	0.078078	-0.158808	-0.0196879	-0.0212941	0.0985242	0.0182361	0.0588578	0.0091225
0.0669831	-0.123871	0.045254	0.03976	0.084829	-0.0911416	0.121383	0.0208979	0.255306	0.100391	-0.0697441	0.148029	0.00755971	0.188341	0.217231	0.137014	0.194179	0.127904	0.0613209	0.190733	0.0973148	0.167413	-0.161972	0.0840089	0.157153	-0.0485347	-0.116483	-0.0267625	-0.0510236	-0.033264	0.0960311	0.120641	0.117374	-0.0377908	0.0569215	0.0281317	-0.133063	-0.0581611	0.0610002	-0.116471	-0.159659	-0.176432	-0.121618	0.112604	-0.112503	-0.0817229	-0.0543206	-0.0741331	0.113372	0.0513624
0.0930603	0.0128622	-0.0780215	0.0663057	-0.010295	0.0462218	0.0661491	0.00958112	0.126879	0.0767657	0.193157	0.14262	0.0897294	0.272433	0.22387	0.319367	0.438331	0.237345	0.206816	0.122956	0.344578	0.114964	0.161986	0.121744	0.0514509	-0.0286749	-0.0425206	-0.0461373	0.149065	0.0581447	-0.00165374	0.161063	0.0498354	0.118728	0.0688253	0.0483108	0.0464259	-0.0545707	-0.0517331	-0.0781727	-0.0469527	-0.0489316	-0.0424243	-0.0381245	-0.0661417	-0.170875	-0.119039	-0.121142	-0.0105441	-0.00884176
0.134304	0.017502	-0.064068	0.00383719	-0.116356	-0.0893668	0.0968253	0.035497	-0.0383007	0.161803	0.0813528	0.192286	0.128472	0.0217171	0.110599	0.122545	0.055755	0.0195638	0.0614733	0.103796	0.0766343	0.0251217	-0.141069	-0.0805019	-0.072823	-0.0812888	0.145403	0.126023	-0.0470557	-0.129059	0.142464	-0.00353834	-0.208006	-0.0539189	0.0896202	-0.068615	0.0518487	0.0660746	-0.0657498	-0.0836437	-0.0601367	0.0276829	0.0760868	-0.0671396	-0.0402326	-0.157537	-0.0415084	0.0590517	0.0815718	0.204093
0.0879868	-0.0155533	-0.046399	-0.10253	-0.12831	-0.0234885	-0.0719712	-0.091704	-0.107123	-0.0915323	-0.0220828	0.0245445	0.0079528	0.109659	0.119202	0.112851	0.140296	0.136398	0.139981	0.122088	0.28242	0.360786	0.136782	0.246716	0.0911908	0.0621135	0.0161526	-0.00285984	0.0403876	-0.098789	0.0549726	0.0273737	0.0788105	0.0896664	-0.0330334	-0.0128852	0.0356953	-0.0536049	0.0145877	0.130136	0.104628	-0.00950601	-0.00581346	-0.047755	-0.0347124	-0.0228585	-0.0301741	-0.0589322	-0.0606457	-0.072396
0.0608857	0.0757514	0.0152177	0.0153914	0.064826	0.133152	-0.200974	0.141044	-0.0582731	-0.0379676	0.102648	-0.116127	0.0263416	0.111924	-0.0808869	0.00930212	0.0567417	-0.143559	-0.0930496	-0.0423122	-0.0219182	0.0789219	0.0706673	0.352229	0.159826	0.14412	-0.172749	0.0147404	-0.117646	0.19151	0.0835888	-0.268039	0.0928046	-0.0563043	-0.0832613	0.123914	0.0443166	-0.0811823	0.0759214	-0.0193288	0.0839182	-0.182556	-0.0901929	-0.042352	0.1235	-0.0971982	-0.00238544	0.0878892	0.061835	4.03226e-05
0.0370113	-0.0781605	0.142627	-0.189414	-0.101198	-0.0817397	-0.0578754	-0.0326276	0.196289	0.128027	-0.212338	0.123318	0.0249043	0.0157858	-0.146569	-0.0642522	-0.0143437	0.132787	-0.271273	-0.100533	0.0485069	0.169336	0.165898	0.00532282	-0.065997	-0.0798502	0.167662	0.0339033	-0.212724	0.0976731	0.048935	0.00855495	-0.0524849	-0.0114042	0.190642	0.0358786	0.0653135	-0.136787	-0.0635805	0.117306	-0.050567	0.0220798	-0.0313047	-0.165316	-0.193794	0.152216	0.0744158	0.119553	0.0575455	-0.0190146
0.146653	-0.0195071	-0.0711964	-0.037154	0.0466247	-0.0956605	0.0261291	-0.0574947	-0.085343	0.00827973	-0.0378608	0.077988	0.0094022	0.149027	0.21846	-0.0193435	0.0607878	0.00290974	0.0432208	-0.0550231	0.0964541	0.0815758	0.0792711	0.0290844	0.0836753	0.0382899	0.00719015	0.0903417	-0.00431349	0.0975525	0.0158697	-0.0377866	0.034268	0.00778641	0.0110427	0.059246	-0.0223692	-0.0714305	-0.0432215	0.00877383	0.0148268	-0.0430872	-0.0451188	-0.107744	0.0179336	-0.0159229	-0.0210603	-0.0607341	0.0108275	0.0112638
-0.0822654	0.0799637	-0.00949377	-0.0486582	0.0107425	-0.0366786	0.113865	0.202708	-0.0675409	0.111076	-0.0211279	-0.0517716	0.156897	-0.110996	-0.0101337	0.0337822	0.0964904	0.067427	-0.108306	-0.0994653	0.0112927	0.167399	0.1637	-0.0738412	-0.137304	-0.112148	-0.0757171	0.101666	0.0518096	0.0787616	0.182593	0.166185	-0.0198344	-0.138428	0.0879623	0.0646715	-0.0177102	0.0345663	0.0395688	0.122203	-0.0741531	0.0340184	-0.0377925	0.0750664	-0.111453	0.127934	0.134044	0.0493426	0.152821	0.2175
0.144899	-0.0794741	0.00619262	-0.051873	0.00973549	0.110052	0.145469	0.160644	0.259437	0.258536	0.25873	0.283553	0.0912757	0.466442	0.251934	0.424695	0.376045	0.274608	0.365197	0.0832374	0.183632	0.223524	0.133087	-0.0301333	0.0553295	0.0403356	0.0342339	-0.109717	0.00588911	0.0842887	0.0429575	0.102065	0.00538088	-0.0209392	-0.058576	0.122931	-0.0867933	-0.153003	-0.0891386	-0.0116553	-0.0227622	-0.0583775	-0.0470607	-0.0641534	-0.00428728	-0.103167	-0.0863633	-0.118874	-0.0842289	-0.0548307
0.060252	0.135436	0.0621704	-0.0476175	0.0331669	0.0625703	0.0540753	-0.0739028	0.112493	-0.0495284	-0.0287711	0.0213629	-0.022465	0.0613832	0.00669548	0.0100844	-0.0465852	0.227086	-0.0980357	0.0367137	0.0682552	-0.0140493	-0.0290484	-0.0692725	-0.127931	0.147376	-0.0258501	-0.0538527	-0.00704084	-0.0614529	0.0412786	0.159628	0.195208	-0.0620437	0.0639537	-0.0852342	-0.068242	-0.0387361	-0.0159333	-0.0149426	0.0318888	-0.115849	-0.134022	-0.0229027	0.0853208	0.00995613	0.0645874	-0.0129929	0.0435338	-0.0323196
0.185608	0.128778	0.0171268	-0.10136	0.0615653	-0.110808	0.156355	0.0629767	0.0254202	0.0668242	-0.0243245	0.0241157	-0.141945	0.135281	-0.145728	-0.0944382	0.0297246	-0.0019284	0.0537868	-0.0224658	-0.0760983	0.0421539	-0.00587593	-0.110631	-0.0796605	-0.0514988	0.016638	-0.0193798	-0.0113962	0.00539013	-0.162393	0.0976814	0.0476332	0.0471381	-0.0434216	-0.0674933	-0.0944359	-0.142131	-0.10856	0.118818	-0.155525	-0.123058	-0.0525493	-0.0698321	0.0162721	-0.0612906	0.106852	-0.198521	-0.0472233	0.0258935
0.101351	-0.101213	0.0450759	-0.0413049	0.00647319	-0.0205599	-0.0248325	-0.038352	0.0940978	0.00650181	-0.00514146	-0.049875	0.0188051	0.0923434	-0.0446752	0.190074	0.0778974	-0.0561681	-0.0156194	0.161088	0.0355345	0.0463166	0.0164792	-0.0120406	-0.0352438	0.0068916	0.0119505	-0.0781305	0.0173065	0.0040505	-0.0115388	-0.02779	0.0454779	0.116388	0.0162991	0.0275391	-0.0357648	0.0310841	-0.0333874	0.0981487	-0.00915779	0.0511008	-0.00166114	-0.044803	-0.0241135	-0.0570036	-0.0361713	-0.0647776	-0.0643848	-0.0289051
0.140712	-0.0355047	-0.0760302	0.158637	-0.0796698	-0.0741663	0.0136094	0.0274004	0.0594538	0.159472	-0.0956746	0.080768	-0.0362438	-0.154765	-0.00449806	-0.0393791	0.0120783	0.105141	-0.0162059	-0.0643468	-0.0596928	0.05844	0.0322017	-0.138247	-0.221034	0.0674378	0.0666746	0.0413448	0.0182927	0.0336079	0.304296	0.0129152	-0.0915737	-0.0201265	0.0999929	0.0218407	-0.00890367	0.0781445	-0.153191	0.00584362	0.0224725	-0.0692983	0.0418694	-0.0525312	-0.0310022	0.0527977	-0.0748115	0.0659495	0.162118	-0.0175931
0.0717769	-0.0507628	0.0265895	0.124765	0.0134467	-0.207413	-0.112073	0.00209831	0.0562591	-0.152417	-0.0613701	0.105096	-0.00277305	0.170066	2.86906e-05	0.0741268	0.128548	0.148442	-0.0950068	0.19067	-0.161523	-0.146972	0.0313117	-0.12832	-0.146317	0.052517	0.231326	-0.202139	0.126384	-0.0458363	0.112753	0.0113393	-0.0645108	-0.0266572	0.130063	-0.0295486	-0.0130571	0.147092	-0.0448118	-0.155692	-0.0613896	0.0686668	0.0755746	0.10022	-0.0822002	-0.126804	0.0892361	-0.0310913	0.0610647	0.16125
-0.00267387	0.163651	-0.0340386	-0.0337396	0.00188462	-0.000213138	-0.00388144	-0.0160131	0.0213622	-0.00680395	-0.0822582	0.00352334	0.156834	-0.0351682	0.0190591	0.020357	-0.0408462	0.144665	0.0331938	0.0796737	0.0525441	-0.0592485	-0.0701551	0.0554252	0.0688037	-0.0787378	-0.0263015	-0.0539887	0.146433	0.0179865	0.0311246	-0.013633	-0.00906242	0.0732889	-0.0206806	-0.0230115	0.0182623	-0.0427227	-0.0659059	0.0165851	0.114192	-0.0796758	-0.0788836	0.0228323	-0.139463	-0.00929803	0.0486029	0.0357371	-0.0531395	0.00125623
-0.0115114	-0.0152761	-0.0162781	-0.0604506	0.0115969	-0.0859274	-0.116475	-0.0328456	0.0585127	-0.0202622	-0.0265707	-0.0253617	-0.0851933	-0.105522	-0.0519649	-0.130652	-0.0243403	0.152221	-0.0510182	0.0708833	0.0799151	0.020281	0.190755	0.0620059	0.0159572	0.112485	0.129747	-0.00783904	0.0271099	0.0258558	0.0133528	-0.0365737	0.010753	-0.0590093	-0.0157247	0.0203987	-0.0591395	-0.00121256	-0.0884919	0.00729307	0.00999064	-0.0689866	0.0311223	-0.0603168	-0.0631993	0.000817061	-0.0241525	-0.132324	-0.139521	-0.0129786
-0.04191	-0.0284483	-0.00736828	-0.0943884	-0.0508399	0.0708837	-0.0424209	-0.047372	-0.0721529	0.0624332	0.0852113	0.0451641	0.11792	0.100323	-0.0338621	-0.00909113	0.00740578	0.0854818	0.018732	-0.0290175	0.0794654	-0.0476707	0.0324224	-0.0549187	-0.0384688	-0.0636195	-0.0871332	-0.0216323	-0.0177273	0.0540526	0.058871	-0.0250127	0.0305149	0.0147436	-0.0903686	0.0254002	0.00170495	0.0859589	-0.0357591	-0.0513251	0.131177	0.0490725	0.0101663	0.000651813	-0.0231805	0.0914541	-0.0389417	-0.0296004	0.0391005	-0.0501001
0.0341658	-0.00422108	0.114358	0.0363449	0.0100333	0.00657449	-0.0432056	-0.0840342	-0.0182859	-0.0960603	0.0146228	0.0215006	-0.0575033	0.0189813	0.0261431	0.000494215	0.00347168	-0.0827021	0.121731	0.0564541	0.0829117	0.0414207	-0.0724653	-0.067653	0.0172115	0.0285297	-0.0128397	0.157703	0.0939342	0.155541	0.0930068	-0.113447	0.00242559	-0.0411493	0.0623852	0.0204552	0.0253433	0.0268506	-0.0827416	-0.0277662	0.0589347	0.00912069	-0.0991644	0.0169832	-0.0529565	-0.0867149	-0.0360355	-0.0708674	0.11058	-0.0405746
0.0315082	0.0291662	-0.0317957	0.119808	-0.0679626	-0.106023	0.0512849	-0.0206058	0.0991015	0.0611662	-0.0664631	0.00160452	0.059678	0.160151	-0.0347566	0.0683594	-0.0171854	0.117261	-0.0274017	-0.0190939	-0.0377834	-0.00380773	0.0199299	0.103967	0.16973	0.0106489	0.074088	-0.0517103	-0.0196927	-0.00911103	-0.0564366	-0.0206029	0.0564294	-0.0816801	0.0473662	0.0375682	0.122701	0.0789846	0.0642769	0.0618511	-0.0141902	0.0893197	0.0441661	-0.099992	0.012611	-0.0978094	-0.0140506	-0.0372416	-0.0138741	0.0124713
0.0576693	-0.101368	-0.0205501	-0.00380696	-0.0347693	0.145411	0.0832188	0.0610916	0.0555029	0.0170464	-0.167353	-0.0935483	-0.0414258	0.0508498	-0.0353946	0.0545964	-0.0271099	-0.113554	-0.0780423	-0.134975	0.0370125	0.0532287	0.0908955	-0.0292159	-0.00941234	0.0324428	-0.0320305	0.17269	0.062195	-0.0268351	0.103535	-0.0289443	0.149312	0.0693865	-0.000117281	-0.0631532	-0.0986408	-0.0761284	-0.135276	-0.01616	-0.0786294	-0.0344173	-0.0686532	0.0375963	0.0391142	0.200335	0.0637719	-0.0467883	-0.056348	-0.023146
-0.0452158	0.00837773	0.0234885	-0.0930156	-0.0373797	0.0465323	-0.0662958	-0.00198076	-0.0455472	-0.154151	-0.114476	-0.0225257	-0.0843489	0.0587698	-0.0323494	-0.10548	-0.201981	0.2668	0.147247	0.0902075	-0.0050867	-0.0619398	0.185574	-0.016806	-0.0761196	-0.169669	-0.100099	-0.019456	0.0122273	-0.0881145	-0.0429434	0.247479	0.101745	0.0693753	0.0164453	-0.0320038	0.040387	-0.0909545	-0.0858097	0.0397725	-0.0707436	-0.0771156	0.129271	0.104646	-0.0490197	0.0141257	-0.0956172	-0.00018117	0.115115	0.0439276
-0.0511119	-0.104783	-0.0885623	-0.0636939	-0.0511428	0.0247117	0.0168851	-0.0277224	0.125583	-0.00695902	0.00783728	0.0039193	0.0432216	0.136141	0.0237994	0.0746265	0.123606	-0.105326	0.12135	0.085333	-0.0851469	0.0626284	-0.0215777	0.0524417	-0.164758	-0.0666139	0.134632	-0.107946	0.100436	-0.146509	-0.0694274	0.162835	0.0876754	-0.103492	-0.0781535	-0.0912139	-0.0630056	-0.192571	-0.0941092	-0.0421798	-0.12312	-0.0468649	-0.0684568	0.154451	0.0730364	-0.142615	0.0889881	-0.074722	-0.0723035	0.0428582
-0.0458035	-0.155086	-0.175797	-0.0950722	-0.192887	-0.122511	0.199639	0.0677273	-0.0389498	-0.0559418	-0.153539	-0.173972	-0.17195	-0.0665288	-0.155391	-0.0618295	0.0260051	0.10939	0.206217	-0.0376866	-0.136948	-0.0610519	-0.0114232	-0.0625027	-0.121981	-0.0945241	-0.135072	0.10918	-0.0246795	0.014803	0.0299636	0.0755478	0.0836126	-0.008542	-0.00903189	-0.0733291	0.0158471	-0.0618416	-0.0776899	-0.0482779	0.0859532	-0.0630579	-0.0892826	-0.03138	0.0156338	0.0863261	-0.0951272	-0.0352947	-0.0472972	0.0108924
-0.0191612	-0.158046	-0.151362	-0.125963	-0.135329	-0.0793875	-0.0408733	0.00253293	0.0555319	-0.100614	-0.135735	-0.110724	-0.117844	-0.119694	0.0010106	-0.0365158	0.00360811	-0.0331602	-0.0547299	0.0983661	-0.0356393	0.0350475	-0.0961341	-0.0873826	-0.0151403	-0.106954	-0.0268616	-0.015008	-0.00142816	-0.00854052	0.168586	0.0505529	0.0931363	0.0507537	0.0181119	-0.0751572	-0.0376132	0.0804613	-0.044141	0.0620072	-0.0253128	-0.089782	-0.0182627	0.179165	0.00505845	-0.0439156	0.0182433	-0.0553177	0.125349	0.138103
0.00963742	-0.116807	0.0522251	0.0873487	0.107353	0.104978	0.0340245	-0.0246724	0.0309867	0.0887303	-0.00378062	-0.0190504	-0.10585	-0.112184	0.00719749	-0.0161234	-0.0153677	-0.0592154	-0.144708	0.0231194	-0.0313961	0.00601096	-0.0149978	0.102576	0.0257447	-0.122975	-0.166345	0.0848389	0.135188	-0.0298005	-0.105856	0.0982789	0.220622	0.0654026	-0.12671	-0.0116398	-0.097651	-0.0759619	0.0210876	-0.0328283	-0.117487	-0.0140801	-0.0938831	-0.0111951	0.0325826	-0.0247855	-0.117361	-0.0343291	-0.0441565	-0.161156
-0.0679124	-0.154383	-0.0690478	0.0402063	0.200228	-0.0375646	0.0693464	0.0139727	0.0477334	-0.061761	-0.12587	0.00345626	-0.153773	0.053424	-0.16634	0.022615	0.110482	-0.132133	-0.0893847	0.0919561	0.0421799	-0.066961	-0.0177577	0.031454	-0.051581	0.0169185	-0.0107728	0.211865	0.0494648	-0.0736434	0.116342	-0.072301	-0.0216611	0.063679	0.0511074	0.00543647	-0.0683452	-0.030735	0.00986385	-0.17998	-0.211624	-0.0464005	0.0808866	0.0592749	0.00102085	0.0071393	0.0111749	-0.0996149	0.046024	-0.0627845
-0.0209613	-0.0634639	-0.0318931	0.0141044	-0.110373	0.118319	0.0349197	0.00456184	-0.029028	-0.0762639	0.0018191	0.0211719	0.0610298	0.0555069	-0.0768535	0.10186	-0.0846814	-0.132513	-0.0374528	-0.0106343	-0.159889	0.027837	-0.0622267	0.00133074	-0.0546323	0.00614387	-0.13213	0.0957645	-0.00462544	0.03084	0.0752501	0.213191	0.132369	-0.145466	0.20409	-0.138561	0.00955904	1.47581e-05	-0.0183296	-0.0530694	0.134138	-0.0632287	-0.00141515	0.0607123	0.0761831	-0.167416	-0.0771336	-0.0355739	0.0110445	0.104442
-0.216511	-0.133619	-0.0924919	-0.0270712	-0.0719887	-0.060505	-0.0511794	0.0174586	0.196453	-0.117264	0.0308056	-0.0347949	-0.0973095	-0.0490197	-0.139528	-0.053927	-0.0432663	0.187757	0.135694	-0.0986535	-0.115287	-0.23148	-0.0737777	0.0341748	-0.0313493	-0.12693	-0.0860475	0.250388	0.100279	-0.019689	0.025829	-0.150614	-0.0578443	0.0481875	-0.000916849	0.215505	0.0501991	-0.172516	-0.0754535	-0.200524	-0.0860068	-0.0874623	-0.0151848	-0.103771	-0.0537562	0.0454526	-0.00374381	0.0541855	0.0196504	0.146766
-0.121086	-0.260143	-0.186709	-0.192088	-0.0398484	0.132619	-0.0904949	-0.0606969	0.0295156	0.0606355	0.157984	0.0738234	-0.171019	-0.144514	-0.0170395	0.0185765	-0.0137858	-0.000856819	0.089735	0.045382	0.0598672	0.0324975	0.0106969	0.026432	0.12314	-0.153037	0.0197316	0.111163	-0.0873746	0.0215788	-0.101954	-0.0971142	-0.0126881	0.098452	0.043926	-0.0678032	0.0331213	-0.122495	-0.18637	-0.100227	-0.0864629	-0.223048	-0.0720295	-0.000608393	-0.168862	-0.16652	-0.0686529	-0.0877152	0.0366061	0.164056
-0.122244	-0.165641	-0.0210561	-0.0613566	-0.177213	-0.012014	0.0480189	-0.103885	-0.053615	0.176765	0.0280771	0.00139059	0.107744	0.0500473	-0.105089	-0.0428171	0.125463	0.0566684	0.0676482	-0.068617	0.10494	-0.0791026	-0.0662196	-0.0275611	0.0162806	0.0110445	-0.037621	0.119031	-0.153165	-0.106548	-0.0614311	-0.0437821	-0.0277222	0.113166	0.0702226	0.0154408	-0.0400364	-0.0817976	-0.00605509	0.000993919	0.0422092	-0.0428146	-0.0313027	0.0132097	0.0198775	-0.0216642	0.126213	-0.0829922	-0.00517035	-0.0332025
0.00568228	-0.0889946	0.151271	0.0381974	0.0540301	0.105388	0.0459857	0.0221701	0.0675599	-0.126606	-0.0179522	0.0241267	-0.0581862	-0.127311	0.0607205	0.0191026	0.0829075	0.0452379	0.0571732	0.0322235	-0.138244	0.0810863	-0.106851	-0.0103875	-0.0118906	-0.100226	0.0459222	0.16161	-0.126012	0.0518175	0.0287599	0.00493046	-0.00179262	-0.0511615	0.131373	-0.0631924	-0.0230923	-0.0227132	-0.122856	-0.0510209	0.0279626	-0.0099659	-0.0567325	-0.0578505	0.0129498	-0.090097	-0.018618	0.0108934	0.0176968	0.0446918
0.0915069	0.2125	0.138839	-0.175358	0.0138372	0.136729	-0.0383834	-0.0183063	-0.139247	0.0746969	-0.0771811	-0.0463924	0.102859	-0.0877306	0.074447	-0.124073	0.113958	-0.0891756	0.0400482	0.00477084	0.0726041	0.0219508	0.00470588	-0.143359	-0.132762	-0.0286718	0.0399302	0.0594794	0.0385426	0.0746187	-0.0347847	0.038939	0.0393014	0.0200493	-0.0621519	-0.132772	0.0380812	0.0678969	-0.05385	-0.176409	-0.0233454	0.112799	0.0931937	-0.0411765	-0.0562552	-0.00902228	-0.0736077	-0.143387	-0.0193954	-0.00830175
0.0834942	0.0835181	-0.0370793	-0.0274671	0.0254389	-0.117391	0.0662017	-0.0859097	-0.052924	-0.0495063	-0.129138	-0.0999215	0.125385	0.0325142	0.0703344	-0.017759	0.112655	-0.0549626	0.0844621	-0.00277876	0.0521713	-0.108854	-0.0993752	-0.0494677	0.0870043	-0.0946864	-0.14792	-0.0226851	0.0681299	0.0416245	0.0828099	0.00692785	0.254717	-0.0583346	0.0612138	-0.0273487	-0.0338518	-5.13372e-05	0.0416008	0.147522	0.128025	0.0412907	0.201256	-0.0234188	-0.0587893	0.0649407	-0.0464797	-0.0399855	5.6227e-05	0.0269284
-0.0225136	-0.03289	-0.0780028	-0.0327182	0.0363484	0.0188376	-0.0621111	-0.0553463	-0.0801918	-0.010056	0.114427	-0.0204168	0.105591	0.121272	0.102108	0.0543785	0.0131262	-0.0188976	0.0634926	-0.0565542	0.0540735	0.0600158	-0.0211298	-0.0425723	-0.0401917	-0.110649	-0.0982866	-0.0700593	-0.0417495	-0.0908257	0.0488869	-0.0878022	0.07647	0.107419	0.118128	0.076362	-0.0477776	0.0504546	-0.0250486	-0.0171607	-0.125592	-0.176111	0.165905	-0.0477505	-0.101143	0.157314	-0.00459451	0.0764673	-0.0291654	-0.102143
-0.0239563	0.105545	-0.170407	-0.041425	0.0205258	-0.0809454	-0.126189	-0.000352676	0.00676896	0.126051	0.0532871	-0.0974677	0.0338959	-0.00599034	-0.0432238	-0.0854051	0.253372	-0.0968515	0.137718	-0.0879112	-0.019095	-0.00975583	0.089744	0.203449	-0.00686536	0.0145408	-0.0547559	0.131322	-0.0799848	0.0218059	0.0631121	-0.0778393	-0.00227997	-0.0946964	0.165136	0.149104	-0.0468458	0.0310497	0.0513705	-0.0802439	0.00733023	0.00731829	0.0392933	0.126542	0.00985721	0.00482187	0.0743144	-0.145493	0.224593	0.0228644
0.133335	0.0463058	0.034679	0.102759	-0.147362	-0.0990501	0.0957893	-0.192807	-0.0819494	0.0474214	-0.140329	-0.112149	0.0546289	0.134602	0.130277	-0.00573376	0.0117507	-0.0137342	0.0195056	0.0638313	0.0152187	-0.220155	-0.0846506	-0.167612	0.0381233	0.0867935	0.0572337	0.0781421	-0.0228003	0.250651	0.21625	-0.234568	-0.0200872	0.0398728	0.0430978	0.0340279	-0.0712668	0.00439219	0.0126557	-0.0110617	-0.142022	-0.0409386	0.0297066	0.0110771	-0.117623	0.0417611	0.0797133	0.210112	0.0420751	-0.075621
0.130391	0.183191	-0.0417616	-0.0542001	-0.0747889	-0.152367	-0.0679068	-0.0393537	0.0626693	0.0624969	-0.094131	-0.0564357	-0.0621209	-0.00124506	0.0497887	-0.035377	0.100987	-0.0698423	-0.0271344	0.0587142	-0.01262	-0.142953	0.000600774	0.014479	-0.127459	0.0440468	0.122347	-0.0333058	0.000803122	0.0663734	0.029011	0.0343046	0.116099	-0.0257903	-0.162692	-0.0168706	0.0374963	-0.0584979	-0.0911822	-0.0687135	-0.00355887	-0.0320986	0.115078	0.0442062	-0.133201	-0.188158	0.0449126	-0.0679325	0.0673838	-0.0991448
-0.100371	-0.0899075	0.0877135	0.0549923	-0.0619648	0.082678	0.0434892	-0.0436448	0.0647127	-0.047454	0.0194167	-0.00182353	-0.0280609	0.0656476	0.0952258	-0.141636	0.0963687	0.0226317	-0.0568418	-0.0128301	-0.0616751	0.0154417	0.131647	0.0334697	0.0963023	0.00245762	0.0113299	-0.0627257	0.0214512	0.0845599	0.143	-0.0875646	0.167729	0.0509334	-0.0703217	0.0879124	-0.0380923	-0.0559904	0.0114331	0.0919957	-0.121073	-0.0840458	-0.0925736	0.0674776	-0.101274	-0.0195174	0.0467238	0.0243489	-0.0473739	-0.177707
0.0167154	-0.167272	-0.000263414	0.171467	0.064626	0.037265	0.0527721	-0.0471875	-0.14007	-0.00406771	0.190043	-0.128352	0.0409074	0.0558605	-0.127988	0.0451205	0.158937	-0.0496669	-0.139493	0.181545	-0.0539981	-0.102303	0.0572323	-0.0802014	-0.13877	-0.0156119	0.00586823	0.0503078	-0.0128828	-0.0766824	-0.00831626	0.0921014	0.216932	0.0547522	0.249535	-0.0428303	-0.0770186	0.00566195	-0.0238715	0.114277	-0.0180477	0.0492776	0.030071	-0.154416	-0.186141	-0.0677473	-0.144804	-0.0649588	-0.112257	-0.00669481
0.0677266	-0.0140039	-0.0150004	-0.0637934	-0.0780438	-0.00202649	0.0770192	-0.0366842	0.0293001	-0.018646	-0.0662094	-0.00753326	-0.010496	0.00854292	0.00908605	0.0696809	0.0559577	-0.0653778	0.0500237	-0.00081487	-0.0547008	0.00108988	-0.08394	-0.0373958	0.015086	-0.157048	0.0611951	0.11992	-0.0338612	-0.0419437	0.0597385	0.168777	0.0294561	-0.0214431	0.0185509	0.09234	0.0406578	0.0263139	0.0480116	-0.069648	-0.127981	-0.0168561	0.0356666	0.038979	0.122685	-0.0271586	-0.0105393	-0.0033627	-0.101615	-0.00675553
0.04794	-0.0226571	-0.054151	-0.0784257	0.042672	-4.20103e-05	0.193192	0.0481194	0.011128	-0.0544978	-0.168167	-0.0666521	-0.032811	-0.0332709	0.0235065	-0.0686873	0.0646852	-0.022574	0.0809461	-0.0487817	0.123807	0.00681566	0.0276675	-0.0527034	-0.159248	-0.0522228	0.0108827	0.0437393	0.0051667	-0.0454894	0.0713262	0.129759	0.100916	-0.0326158	0.0152156	-0.138323	-0.0590917	-0.0206247	-0.0785255	-0.0295417	0.0276836	-0.0564997	0.0424076	0.00318837	0.00321285	0.195945	-0.053515	0.126356	0.063553	-0.000416172
-0.0340885	-0.088811	-0.0931236	-0.0731657	-0.0639626	0.0431317	0.0867638	-0.0410195	-0.0185659	-0.100824	-0.100136	-0.0627637	-0.0596357	-0.0909983	0.0636327	-0.00353005	0.00421653	-0.0412116	-0.0199219	0.103298	0.0304714	0.0259465	-0.0271838	-0.104705	-0.0401148	0.0183873	0.00279975	0.0390923	0.0455538	-0.0880828	0.0278073	0.0565811	0.0151581	0.0511528	0.0725108	0.0458323	0.0316444	-0.0427106	-0.10796	-0.00675163	-0.0182711	0.00711612	0.0694897	0.0147756	-0.0574436	0.0978049	0.063395	0.0501631	0.0854318	0.000409554
-0.0240637	-0.030199	-0.0597302	0.0984217	0.0173144	0.219682	-0.0461217	0.00786402	0.0816242	-0.198391	-0.151475	-0.0390247	-0.0142793	0.0339101	-0.10673	0.0467049	-0.0249058	0.0198736	-0.0445579	-0.0970954	-0.0282245	-0.177926	-0.144167	0.0469429	-0.0153948	-0.0509128	-0.136397	-0.15044	-0.0833757	-0.0365064	0.0805319	0.00272592	-0.0445324	0.0669854	0.0277761	0.118252	-0.099077	0.0969632	-0.0221256	-0.0332213	-0.00888257	-0.138823	-0.127031	-0.0038255	-0.0856092	-0.0665525	-0.0600027	-0.150939	0.052053	-0.0126553
0.072965	-0.0295824	-0.0503506	0.14903	-0.0948496	-0.0525967	0.127615	-0.028092	0.00977412	-0.0650435	-0.0566693	0.0154929	0.0171151	0.140612	0.0217998	-0.224279	-0.0236056	0.008129	-0.0460406	-0.152334	-0.141836	-0.0879968	-0.0583184	0.0510799	0.0830793	-0.0016697	0.153113	0.0325722	-0.0690111	-0.156162	0.113793	0.0296128	0.138846	0.165111	0.042394	-0.00272365	0.0447497	-0.00090569	-0.0710365	-0.0544315	0.0852057	0.0190966	0.00642163	-0.187632	0.103621	0.121036	-0.210366	0.0409917	0.137463	0.00434939
0.0229562	-0.0558923	-0.0274598	-0.0450381	-0.0753167	-0.0275009	0.0790854	-0.104522	-0.0350839	-0.106165	-0.0935854	-0.0168019	0.00777952	0.0461769	-0.0624271	-0.109546	-0.0275058	-0.107645	0.0859565	-0.00935625	-0.106787	-0.0436679	-0.0161753	-0.02889	-0.0330812	-0.128609	0.106421	-0.0189655	0.0713755	-0.103273	-0.069745	0.151329	0.13825	0.0487548	0.0341612	-0.0643184	0.0246602	0.11125	-0.0902008	-0.0781556	-0.0172476	0.0383365	-0.00749917	-0.052723	0.0142658	0.029722	0.0120436	0.0323873	0.0748182	0.191948
-0.108679	-0.177183	-0.156218	-0.228504	-0.13634	-0.0784894	0.0755188	-0.0695006	0.133519	0.0846927	-0.0378294	-0.0512296	-0.0637872	-0.0969086	-0.0751659	0.0368058	0.146536	0.0822607	0.0686929	-0.074163	-0.0118351	-0.0706828	-0.029995	0.010798	-0.128087	-0.114143	-0.0461647	0.162	0.157798	-0.0779661	0.0250587	0.204317	-0.0335444	-0.0472722	-0.0189801	0.127285	-0.0200668	0.0811137	-0.00601655	-0.0899638	0.012367	-0.176944	-0.00395117	-0.0235835	-0.0716026	-0.0138744	-0.186077	0.0215628	0.115875	0.000879577
-0.0771055	-0.192328	-0.141602	-0.0746577	-0.0576144	-0.102878	0.0508109	0.0567852	0.0659944	-0.110686	0.0646467	0.0488673	-0.100876	-0.0515933	0.0355402	0.13317	0.0339044	0.0629056	0.171556	0.00481453	-0.105754	0.152599	-0.0657747	0.108274	0.0109505	0.0266273	0.228574	0.0619486	0.0841132	-0.0426917	0.324655	0.194987	-0.00828668	0.0925736	0.0786941	0.118139	0.0198571	-0.0720235	-0.138708	-0.116433	-0.0431446	-0.0950637	-0.0620716	-0.0609793	-0.107831	-0.136732	-0.1361	0.0719086	-0.0655999	-0.0262129
0.0721444	-0.183125	-0.110416	-0.0677041	-0.0356523	-0.0861196	-0.160884	-0.0816405	-0.0578193	-0.0507222	-0.0192192	0.0655508	-0.18367	0.0182885	-0.0107146	-0.132155	-0.0143046	-0.0456482	-0.0138625	0.0593179	-0.108795	0.190982	-0.0358902	-0.141951	-0.0235516	-0.0418577	-0.0253939	0.0153987	-0.163993	-0.0840712	-0.04891	0.0196849	0.0511539	0.341126	0.327312	-0.0347822	0.0259374	-0.0581212	0.00508933	-0.0487381	0.0177485	0.0286113	-0.0598112	-0.0226246	0.163319	0.100853	0.0549324	0.104359	0.0801827	0.0620707
-0.016451	-0.200336	0.0197981	0.0403675	-0.0543599	0.119427	0.14934	-0.0584814	-0.0526957	-0.159087	-0.038348	0.0309347	0.0804934	-0.0817609	-0.1038	-0.175046	0.0518254	-0.135713	-0.177842	0.0156123	0.110488	-0.112617	-0.0998216	-0.00727052	-0.208287	-0.025737	0.0839826	0.0508296	0.00290925	-0.0455078	0.12918	-0.0197109	0.0752624	0.197228	0.027062	0.031048	0.0932962	-0.0127851	0.110279	-0.0733715	-0.147279	-0.152395	-0.118318	-0.0144161	-0.00590668	-0.101991	-0.0405471	-0.0585166	-0.070596	0.0492092
-0.0954119	-0.17665	-0.186495	-0.137017	-0.16144	-0.00713992	-0.00917672	-0.0125445	-0.00990947	-0.0835017	0.029808	-0.0961714	-0.0172384	0.081006	-0.0585144	0.0872997	0.128926	0.16232	0.124595	-0.0152408	-0.0124274	-0.0685528	-0.0229063	-0.0178948	-0.133597	-0.0199761	0.13356	0.128552	0.0677893	0.135004	0.21577	0.0922773	0.141767	0.103477	0.0463988	0.0173959	0.0928109	-0.00150388	-0.0876555	-0.0476728	-0.14465	-0.166214	0.047374	-0.0439495	-0.0977709	-0.0974385	-0.128078	-0.033354	-0.0398666	-0.0859575
-0.0195493	-0.247041	-0.0618869	-0.0736836	0.0886107	-0.102412	-0.169184	-0.0458694	-0.127911	-0.0872316	-0.136924	-0.119241	-0.0895298	-0.084806	-0.0921647	0.00444794	-0.0310661	-0.0832752	0.00281843	-0.122077	-0.045271	-0.0545881	-0.0267028	0.0180878	-0.076998	-0.0835001	0.0719251	0.105473	-0.00211014	0.0905192	0.191835	0.0841786	-0.00469056	0.0790119	0.0741908	0.0883647	0.040174	-0.0145659	0.00620479	-0.0731488	-0.046282	-0.0273886	-0.061927	0.0863902	0.0390626	0.110919	0.0498288	0.150545	0.238466	0.0436813
0.0482519	-0.09864	0.0865213	0.0669672	0.0354798	0.0088589	0.104196	0.04905	0.0299741	-0.0106521	-0.0532966	-0.0560452	-0.026978	-0.0290759	-0.0406603	-0.0158385	0.0368502	-0.180844	-0.098853	0.00649313	-0.00617414	-0.112042	-0.00358588	-0.0729176	-0.199306	-0.133502	-0.0512333	-0.00225359	-0.0510937	0.0418092	0.144243	-0.0350216	0.0261991	0.118266	0.203113	-0.0865414	-0.0850389	-0.0946523	0.000972038	-0.183334	-0.102974	-0.0836764	-0.0880272	-0.147586	-0.114539	0.169544	-0.112304	0.063387	-0.00481553	0.0311294
0.049714	-0.222801	-0.0622244	0.060704	-0.114131	0.158055	-0.0640161	0.100359	0.0864952	-0.113484	0.00351019	-0.100742	0.0392754	-0.0191557	-0.185208	-0.00335472	0.0872285	-0.0165613	-0.115149	-0.185257	0.0608742	0.0213483	0.00835503	-0.0892417	-0.0310118	-0.00545976	-0.019411	0.0414042	-0.0097759	0.00294861	0.10935	-0.0369839	0.0859144	0.123951	0.0681406	0.137493	0.029409	-0.0575981	0.0887683	0.135417	0.0907621	-0.113609	-0.0473187	-0.00667678	0.0772496	0.0479234	0.0104448	0.0507766	0.0444735	-0.0144186
-0.200453	-0.0873112	-0.0474832	-0.118108	0.0480367	-0.038985	-0.118212	-0.0150534	0.0972287	0.0523352	-0.0722814	-0.0697689	-0.0397403	-0.15876	-0.00857249	0.0912984	-0.0885749	-0.0666116	0.121078	-0.0256048	-0.159358	-0.0107072	-0.108092	-0.0958081	-0.126901	-0.105572	-0.0256555	-0.0476806	-0.0056378	-0.00974918	-0.0307137	-0.0934756	-0.0759532	0.104192	0.0110957	0.0297367	0.054728	0.0446756	-0.0180422	0.0449262	-0.248695	-0.106451	-0.0502698	-0.13892	-0.00852207	-0.118425	-0.111841	-0.0700191	-0.189364	0.0674569
-0.168522	-0.230621	-0.119488	-0.143511	-0.0811758	0.0937028	-0.030983	0.0700853	0.0538423	-0.00048107	-0.0583804	-0.155849	-0.00418009	-0.0223346	-0.0105027	-0.0504892	-0.0455152	-0.00668402	0.044101	0.123263	-0.0437375	-0.0388121	-0.0946989	-0.0828664	0.046287	-0.127548	0.00655578	0.0584221	-0.0905583	-0.0576792	-0.139969	0.0188662	-0.140629	0.0287678	0.0992422	0.207181	-0.0037442	-0.070019	-0.0602861	-0.145007	-0.142401	-0.0395613	-0.0414659	0.0918544	0.0405248	-0.146902	-0.0783096	-0.0700575	0.00873823	-0.175764
-0.126509	-0.084419	-0.0886261	-0.0599112	-0.0903765	0.0585588	0.0243035	-0.120203	-0.0301478	0.0428719	0.00489115	0.0870666	0.0114302	0.103627	0.0316376	-0.0285222	-0.110563	-0.0523429	0.0153489	-0.00414534	-0.108801	-0.0222038	-0.087804	-0.0543334	-0.0295444	-0.0420865	-0.0826554	-0.060548	-0.190792	-0.190136	0.101747	-0.0379487	-0.202306	0.00627876	0.0102072	0.0144347	0.00606057	-0.0982893	-0.153933	-0.0543177	-0.146841	-0.147562	0.185789	-0.123116	0.00331706	-0.0352942	0.010972	-0.0253501	-0.0776234	-0.0102344
-0.0170347	-0.100301	-0.0247165	0.0849161	-0.0284558	-0.127727	-0.0881983	0.179125	0.193113	-0.112725	0.065662	0.107475	-0.0873488	-0.0573188	-0.130321	0.0741469	0.0731351	-0.141927	-0.126085	-0.0648779	0.0359005	-0.00929402	-0.0383669	0.124724	0.0263851	-0.138648	-0.0987041	-0.120816	0.0948222	-0.097487	-0.0236753	0.0827745	-0.137274	-0.0292312	0.00508251	-0.0147199	-0.000246382	-0.0329405	-0.0419571	-0.0363724	0.129037	-0.0865026	-0.0407432	-0.108307	0.0451415	-0.0462113	-0.0653607	0.193306	-0.129893	-0.041267
0.0349561	-0.0639233	0.062586	-0.0380897	-0.144444	-0.0858236	-0.0133286	-0.0308625	0.148596	-0.0447547	-0.0268478	0.101664	-0.0789939	-0.0244831	0.065374	0.178899	-0.0567708	-0.0834076	-0.0809008	-0.0162376	0.00186308	0.0731773	-0.0249245	-0.148193	0.0612557	0.0325484	0.0376741	0.0513917	-0.0259898	-0.0807159	-0.0797334	-0.0173756	0.0518997	0.0416301	0.0393873	0.178593	-0.0255061	-0.10895	-0.0552801	0.0430172	0.107237	-0.100535	0.0624835	0.11824	0.00107018	0.0329532	0.15446	-0.111372	-0.00663144	-0.0265832
-0.0543117	-0.110823	-0.00955861	0.0608835	-0.0834982	0.0240216	0.091521	-0.0489391	0.0274889	0.0549044	0.145835	-0.0178176	-0.136508	-0.0326075	-0.0252207	-0.0491316	-0.0208689	-0.062031	0.134026	-0.203368	0.0123137	-0.10438	0.108809	-0.0431906	0.0153966	0.121129	-0.0223114	0.074266	-0.104349	0.0264775	-0.00370141	0.116287	0.000816298	-0.0143355	0.0352473	-0.0355788	0.310138	-0.0941348	-0.0325113	0.0341256	-0.0829569	-0.0924316	-0.0624992	-0.0333314	0.108231	0.0399088	-0.140037	0.0114611	-0.0356788	0.0632742
0.0774525	-0.149099	-0.0455043	0.220401	-0.214683	-0.272398	0.0677218	0.083287	-0.00507875	-0.0764555	0.0184135	-0.0682453	-0.135545	-0.0125459	-0.0351942	0.110799	-0.0155079	-0.328441	0.0382208	0.111746	-0.223513	-0.0756964	-0.14185	0.210723	-0.0464069	-0.00734376	-0.0729625	-0.0634399	0.0643673	-0.262651	-0.207996	-0.0110582	0.0740134	-0.0383679	-0.0414657	-0.124455	0.136812	-0.146146	-0.0335245	0.0149551	-0.12317	0.239495	-0.173972	0.280839	0.150705	-0.0871707	-0.250028	-0.138881	-0.130128	0.0264285
-0.149879	-0.0989224	0.175426	-0.159004	0.1006	0.280403	-0.00792586	-0.0681761	-0.119638	0.0705903	-0.300096	-0.0997987	0.192583	-0.00864065	0.172697	-0.130568	-0.0750551	0.103503	-0.0921068	-0.0827197	0.116657	-0.0581501	0.0918339	0.111852	-0.11247	-0.0416927	-0.0873583	-0.114912	-0.0674169	0.00129844	-0.00541187	0.149995	-0.070803	0.00973463	-0.21171	0.141782	-0.00891232	0.0589281	-0.0700791	-0.168844	0.082438	-0.145467	0.191897	-0.196973	-0.225921	0.174001	-0.137747	0.114943	0.127002	0.128243
-0.00626055	0.0286233	0.00522877	-0.0602657	-0.0950918	0.0822155	0.0127126	-0.091937	0.0202192	0.00200698	0.123973	0.0311929	0.0535378	-0.00419879	0.0784726	0.0381677	0.000589223	0.0515027	-0.0452261	0.0363644	0.0175921	0.0904692	-0.0486586	0.000809451	0.0528519	0.0427662	-0.0753373	-0.00969173	0.0280274	-0.110921	-0.0829072	0.0351628	-0.107461	0.0284859	0.0063058	-0.0996319	-0.0900269	-0.0903881	-0.0248768	-0.0535148	0.0415806	-0.0748713	-3.63719e-05	0.0261847	-0.0359971	0.0270282	-0.115908	0.030564	0.0484461	-0.0734654
0.102798	0.0315254	0.0528034	-0.0324736	0.0271771	-0.0456164	0.0035029	0.0155097	-0.0270781	0.00807897	-0.026203	-0.0337073	0.00421244	0.020359	0.012916	-0.0140058	0.0374051	-0.0330999	0.017245	0.0654104	0.00509067	0.0726834	-0.0545129	-0.0289434	-0.0344463	-0.0353159	0.0766372	0.101954	0.0486347	0.0492718	0.00648087	0.0161273	-0.0258199	-0.0412146	-0.0721181	0.122696	0.000403562	-0.0307627	-0.0120821	-0.0111452	0.110625	-0.0155775	-0.0649014	0.0380432	0.0219041	0.014556	0.0014251	0.0693567	-0.00384234	0.0230888
0.00930539	-0.0628709	0.0684505	-0.00255139	-0.0631145	0.0124064	0.224593	-0.0779832	0.112333	0.017972	0.0222356	0.0873949	-0.0518491	-0.0115269	-0.000778095	-0.0201532	-0.0279968	-0.0355868	0.0461868	0.0207666	0.0980439	0.0547652	0.073838	-0.0198832	0.0635915	0.0793671	0.0310682	-0.0521784	0.262185	0.0660148	0.0478519	0.0435774	-0.0390155	0.0688904	-0.0160872	-0.163098	-0.0302215	-0.0730581	0.00565646	-0.0542529	0.0989153	0.0582145	0.0411511	0.0413964	0.0529869	0.0635282	-0.0301008	0.0792163	-0.096929	-0.0595322
0.0912982	-0.0691457	0.0383763	-0.02436	0.0577461	0.0953217	-0.036032	0.14291	0.0320061	0.0187946	0.0422409	0.0185977	0.0222989	0.0280653	0.0789266	-0.0122278	-0.0363637	-0.0404141	-0.0498704	0.0162287	-0.0669997	-0.137597	0.0570108	-0.0357184	0.0948344	-0.0352462	-0.00100571	0.110495	0.0714997	0.0628006	-0.0516622	-0.112418	-0.0311472	0.0709856	-0.05378	0.0280095	-0.0427349	0.00489659	-0.133609	-0.033631	0.0191642	-0.0557843	-0.0491772	0.0219994	0.00620339	-0.043619	-0.037559	0.0143767	-0.131969	0.035413
0.0940061	-0.0610316	-0.0564851	-0.0288336	-0.116422	-0.0473426	-0.012688	0.0994567	0.15971	-0.152462	0.0208272	-0.0607123	0.0675504	-0.0488911	-0.0156612	0.0592402	0.022298	-0.153857	0.112599	0.00209764	-0.0190694	0.134701	-0.116787	0.340086	0.115461	0.0832433	-0.135432	0.180838	0.119334	-0.0827144	0.0166251	0.199019	0.00159607	0.0201354	0.0435159	-0.0494882	0.0291042	0.024995	-0.145788	-0.0567674	-0.0808232	-0.00486653	-0.19105	0.128334	0.0147915	-0.0140466	0.0899423	0.0133028	0.024117	-0.00427115
0.0769856	-0.0088298	-0.0709357	0.0345883	-0.00976575	0.0317766	-0.00314226	-0.00753544	0.00608982	0.0427445	0.0916126	-0.0441438	0.0126857	0.00472897	-0.0124181	0.0592284	-0.0357144	0.0268315	0.0992325	-0.0760484	-0.0238357	0.102986	-0.000846709	-0.0178655	0.0260757	0.0557153	-0.0880454	-0.0661884	0.0231292	-0.0455923	-0.0218347	0.068299	0.0239698	-0.00977186	-0.0127744	-0.0881609	0.0893591	0.00552835	0.017225	-0.00343313	0.0509032	0.0733181	-0.0552222	-0.0998803	0.0197797	0.0584286	-0.00398872	-0.114576	0.0313248	0.0937224
-0.0628446	0.0181485	0.321542	0.207803	0.0400593	-0.0797433	0.0511431	-0.118754	0.0922948	0.178039	0.0710015	-0.056591	-0.237686	0.153791	0.191455	0.0359015	-0.0686467	-0.0226847	0.0504536	0.0039008	0.232015	0.00597418	0.101245	0.0507002	-0.0431535	-0.159475	-0.0252036	0.029766	-0.0740892	-0.173209	-0.13015	-0.0319136	-0.0713926	-0.0559483	-0.106967	0.0320624	0.0290972	-0.114795	0.192309	-0.025812	0.179107	0.0529319	0.0124198	-0.154573	0.144487	-0.107995	0.165858	-0.0722593	-0.0991219	0.134326
-0.0185786	-0.249922	-0.000265229	0.104499	0.00568555	-0.106884	0.126521	-0.140343	-0.0028672	0.0499051	-0.109471	0.128578	-0.138049	-0.102619	-0.0100594	0.164578	0.0247821	0.076981	0.0411357	-0.15467	0.104166	0.114957	-0.0975684	0.138561	0.0137469	0.0374971	-0.0327692	-0.0926664	0.112606	0.0361249	-0.0839354	-0.0816213	0.173676	-0.0857744	-0.042725	0.110794	-0.148225	-0.122666	0.117176	-0.13885	-0.123794	-0.120041	-0.249594	-0.0611507	0.250926	0.00894349	-0.0344083	0.0620946	-0.194218	-0.000132967
0.188685	-0.00234537	0.120341	0.137262	0.026074	0.149706	-0.164242	0.0981799	0.0929617	0.0584584	0.122299	-0.131482	-0.0687886	0.142975	0.103656	-0.108186	-0.0664495	0.130313	0.0612867	0.435964	0.303541	-0.145984	-0.309383	0.0798039	-0.109159	-0.123083	0.149955	-0.256788	-0.0194904	-0.0573676	-0.247283	-0.0991346	-0.201402	0.0301136	0.0486091	-0.0045079	-0.00299191	-0.174185	0.0512354	-0.238943	0.01158	-0.178762	-0.18258	-0.0812532	0.100296	0.081191	0.140128	-0.0756605	-0.094133	0.130549
0.0618464	0.0235144	0.137174	0.0676038	-0.0285635	-0.0205696	0.136477	0.0839511	-0.00276513	0.0712524	0.0193743	0.125958	-0.0219058	-0.126055	0.0405027	-0.03855	-0.0138773	-0.0511001	-0.101127	-0.143406	-0.0419014	-0.0548295	0.169782	0.188383	0.0632282	0.0472389	-0.0176307	-0.0346231	0.0439711	-0.0465129	-0.0560177	0.0147427	-0.0260839	-0.0759703	-0.0926713	-0.036751	0.0236341	0.136092	0.0252253	-0.0355743	0.00171631	-0.0510378	-0.0211113	-0.071367	0.103924	-0.0468691	0.0306384	0.0435521	-0.114887	0.0213941
0.0426472	0.0784924	0.085671	-0.286252	-0.0450756	0.0319152	0.199559	0.122674	-0.0629376	0.225727	-0.145023	0.0539676	-0.16862	-0.0262187	0.0797597	-0.260636	-0.204112	-0.177059	0.026354	-0.0974669	-0.266974	-0.202412	-0.085479	0.0224134	-0.0425527	0.239446	-0.199651	0.129059	0.257401	-0.0914999	0.0126069	0.156924	0.0207327	-0.0121723	-0.12918	-0.0498205	-0.046954	-0.00382172	-0.12426	-0.159181	-0.231853	0.200027	-0.0471722	-0.117238	-0.280451	-0.219699	-0.0930792	-0.0513469	0.4314	-0.267756
0.0665791	0.09262	0.0203676	0.0489879	-0.109903	-0.150906	0.0828206	-0.099444	0.0693115	0.0137135	-0.218882	-0.0554912	-0.0867423	-0.155341	0.00523497	0.0581658	-0.0471124	0.0206277	-0.0397572	0.0373764	0.0148388	0.0102039	0.00696034	0.0744513	-0.0169372	-0.0726298	-0.0200317	0.0616582	0.031353	-0.0587267	0.135781	-0.0568259	0.00849145	0.0782135	0.221316	0.0629059	-0.0953352	0.0341718	0.0423493	-0.0113172	-0.0376951	0.0029289	-0.0780755	-0.0190547	0.188122	-0.0673408	0.0936476	0.123363	-0.136271	-0.0392994
-0.0630718	0.136157	0.125171	-0.108219	-0.0518099	-0.118036	-0.0175301	0.115821	-0.136192	-0.0759942	0.22651	0.502671	-0.1994	-0.151333	-0.22865	-0.091226	0.134127	0.0756671	0.0945893	-0.162516	0.131359	0.0126459	-0.0921846	0.219185	0.0186141	-0.0440778	-0.0998781	-0.0658781	-0.0590574	0.0887672	0.088573	0.0448924	-0.106965	0.218701	0.054861	-0.0890439	-0.0907106	0.11759	0.0573491	-0.0229597	0.170011	-0.17258	0.171657	0.0824943	-0.0462865	0.276684	0.232671	-0.13138	-0.0750102	-0.043608
0.0748471	-0.0504804	-0.0366383	0.0743461	-0.112242	0.0366471	0.414763	0.105452	0.0494201	-0.0766183	-0.00575363	0.043508	-0.114584	-0.0102168	0.13315	-0.0245014	-0.0767303	0.0525706	-0.0673698	-0.0969596	0.0911029	-0.0902769	-0.0737509	0.000696015	0.0110198	-0.103494	0.0198008	-0.0642121	0.0135248	-0.069818	0.079546	-0.0120955	-0.123876	0.00934323	-0.189355	-0.00660024	-0.0317972	0.145437	0.00228186	-0.0922128	0.133159	-0.0768658	-0.0179573	0.0456955	0.0333902	0.0256163	-0.0783475	-0.0561712	-0.00566649	-0.0912376
-0.0912522	-0.198338	0.104783	0.176428	0.118578	0.24502	-0.037024	-0.0652169	-0.00566592	0.102932	0.0138497	0.00808927	0.213007	-0.0388354	0.000555158	0.0117967	0.0508293	-0.137885	0.0896029	0.0523654	-0.254006	-0.0324766	0.0247174	0.0711906	-0.0726638	0.140312	-0.186188	-0.129003	-0.00100364	-0.17143	0.194999	-0.106756	0.143162	0.0662227	-0.00644032	-0.0634619	-0.0359938	0.137749	0.0443066	0.0109679	-0.0769727	-0.0862734	-0.109182	-0.00873829	-0.0675338	-0.0828743	0.179835	-0.0156675	-0.133516	0.142487
-0.0880454	0.0431112	-0.0216842	-0.048469	0.0245638	0.173018	0.15552	0.119486	-0.0868948	-0.213792	-0.023728	-0.0656031	0.0492456	-0.114307	0.141962	0.0151092	0.0518407	-0.0121479	-0.118681	0.393647	-0.0542601	-0.000620913	-0.0915143	0.179019	-0.0320769	-0.0436707	0.154691	-0.354679	0.00820833	0.0500876	-0.116742	0.156149	-0.0571584	0.225825	0.185375	0.159572	-0.0805435	0.0164312	-0.112704	-0.0181944	-0.220278	-0.136741	-0.141514	0.103795	0.437899	0.398688	0.360457	0.00273086	0.0853138	-0.0693475
0.0363701	0.251277	0.109466	0.0101257	0.12992	0.358651	0.397838	0.0677714	0.36566	0.179233	0.00817535	0.294252	0.0943192	0.0874711	0.0429433	0.170793	0.161401	0.216376	-0.0463719	-0.0130927	0.0234492	0.150096	-0.164015	0.122913	0.0890511	-0.0658892	0.0674951	0.0101036	-0.105518	-0.152881	0.0358985	-0.0895624	-0.194789	-0.218886	0.139769	0.0352606	0.0571223	-0.162909	-0.138864	-0.195851	-0.240443	-0.294439	-0.290281	-0.0721098	0.0355189	-0.156202	-0.00801823	-0.199893	-0.0129244	0.0160593
0.159251	0.156025	-0.253054	0.117413	0.00955998	-0.0166322	-0.0349721	0.0357276	0.0754334	-0.176327	0.0916667	0.0699483	-0.238607	-0.0403607	0.071512	-0.0229962	0.0899133	0.0720421	-0.104439	0.0444806	-0.0377337	-0.217385	0.0187809	0.0420048	-0.118802	0.0122575	0.00284948	-0.116994	0.0229029	-0.0424947	0.00975672	0.0906895	0.160741	0.225322	-0.226368	0.106871	0.184382	0.143024	-0.0279004	0.011648	0.124455	-0.0646761	-0.239452	-0.0646332	-0.0917663	0.222948	0.287001	-0.197796	0.0171419	-0.00598217
-0.0215551	-0.116034	-0.000176503	0.0677639	0.107177	0.241774	0.125836	0.0486814	-0.0911181	0.0280005	-0.127206	-0.0185983	-0.149064	-0.0207699	-0.00303679	-0.138177	-0.0945365	-0.113019	0.0156637	-0.0868147	0.134722	-0.144029	-0.123564	-0.0256444	-0.0486733	-0.155056	0.0227879	0.133071	0.192879	-0.0473215	0.0021239	0.0364615	-0.0350935	-0.0606065	-0.0612001	0.0276954	-0.0569144	0.0840532	-0.0801448	-0.026234	0.105832	-0.116165	-0.00371643	0.0507781	0.210165	0.136873	0.100515	-0.0956004	-0.132591	-0.0174797
-0.113458	0.138848	0.0407242	-0.0414506	0.109448	0.0707711	-0.0813285	0.069933	-0.0283345	0.00813483	-0.0288467	-0.0219057	0.0981063	-0.0171165	-0.124631	0.0788622	0.139599	0.0455518	0.179839	-0.145173	0.0843341	-0.0242458	-0.152677	-0.154426	-0.0796853	0.120704	0.00731519	-0.0115883	0.0708197	-0.0944609	0.0226154	0.0671154	0.0996461	-0.0665086	-0.0180598	0.0147947	0.0470247	-0.0591783	-0.103757	0.0326439	-0.0381001	0.0755719	-0.0339979	0.00852519	-0.0490777	-0.0384872	0.0793205	0.12175	0.0167283	0.0432395
-0.0778921	-0.121006	0.0068093	0.0740339	0.162948	0.0121927	0.0104546	-0.00305684	-0.0929052	-0.158408	0.0316852	0.00503724	-0.0939988	-0.0260397	0.104259	0.0183973	0.119102	0.00147702	0.0637382	-0.123102	-0.0234023	0.00241199	0.128881	-0.0481904	0.109218	0.0542156	-0.153782	-0.0340392	-0.0705952	-0.0874376	-0.0911667	0.10708	0.0890982	-0.00912053	0.00131889	0.0268754	0.00277011	0.00276542	-0.0120596	0.0322656	0.0248028	-0.0434299	-0.0301594	-0.0239617	-0.0744725	-0.00384519	-0.0364985	-0.0589208	0.0964403	0.0816894
0.0945222	0.00147112	0.0131896	0.0246306	0.0843991	0.0729501	0.0474231	-0.00358474	0.0534106	0.104172	0.165027	0.0321847	-0.0435831	-0.0521881	-0.0271432	0.0745819	0.00935866	-0.0090959	-0.0928077	0.0685751	-0.0194079	-0.0471876	0.0544149	0.0867557	0.0834113	-0.0101848	-0.0128546	-0.0175597	-0.0158295	-0.0491949	0.0154798	0.0769065	0.0397042	0.0317268	-0.0424882	-0.0716841	-0.00574147	0.0101449	0.0319081	-0.00576525	-0.0411662	0.0041284	0.127801	-0.0528037	-0.125742	-0.0176445	-0.136283	-0.0742122	-0.101443	-0.032361
0.0406726	0.0316824	-0.147111	0.0632412	0.114369	0.256926	-0.0944972	-0.120405	0.00239662	-0.0563035	-0.108299	-0.00856909	0.120977	-0.132657	0.0849807	0.093296	0.114014	0.0912306	-0.053652	0.0270247	0.121814	0.0358987	-0.10784	0.0277595	0.025893	-0.0844688	0.227379	0.100363	-0.0452979	0.0469954	0.00671886	-0.229507	0.155618	0.0681392	0.0931443	-0.0168843	-0.0666248	0.11072	-0.00528255	0.0113764	-0.115013	-0.15066	0.114533	0.0612065	-0.0658195	0.00925117	0.0902862	0.0815493	0.01623	-0.0746255
0.040795	-0.0605112	-0.00999598	-0.0114418	-0.084911	-0.0886401	-0.023631	0.0320217	-0.173533	-0.0589627	0.0704389	-0.163287	0.158226	-0.0583454	-0.129482	-0.00581549	-0.0328168	0.0105033	-0.185071	-0.0536519	-0.0875795	-0.0424052	-0.00284054	0.0298955	-0.120844	-0.0950516	-0.015196	0.00111214	-0.0583878	0.00125093	0.0743683	0.128873	-0.0771949	-0.0905417	-0.0276681	0.198064	-0.158474	-0.0204851	0.193394	0.06382	0.155859	-0.0992435	-0.0504743	-0.169968	0.125	0.0376701	-0.235967	0.121963	0.176439	-0.0515162
-0.0492981	0.0842443	0.016595	0.0597264	-0.102639	0.0580388	-0.0165834	0.0477137	0.0772566	0.0182857	-0.0126112	0.0145925	-0.0201811	0.0126184	-0.0331141	0.0879061	0.0874996	-0.0376754	0.0697947	0.0516598	-0.00991136	0.0393026	-0.0914989	0.189539	-0.0466566	0.0533437	0.11248	-0.0973659	-0.0229998	0.0848632	-0.0667768	-0.0401818	0.0182982	-0.0670444	-0.132619	0.141602	0.0204076	0.000925284	-0.17661	-0.0431182	0.160878	-0.138825	-0.105438	-0.0897269	0.00346467	-0.0131735	0.129544	-0.047291	-0.0375011	0.00691183
0.169707	0.00641661	0.0148961	0.00732151	-0.0702797	0.0617699	0.00972494	0.00957776	0.0293411	0.0140471	-0.0170437	-0.0854173	-0.0493475	0.0166687	-0.00196526	0.04426	-0.0127047	-0.044095	0.0541772	0.14946	-0.0093291	-0.0308258	-0.00968566	0.0894247	-0.00826191	0.0159499	0.0437597	-0.0392084	-0.0367541	0.0176204	-0.0178374	-0.0111395	-0.0376362	0.0554512	0.0139769	-0.00979569	-0.0545046	-0.0250921	0.0556924	-0.0369564	0.0998107	-0.0394448	-0.07541	0.0609952	-0.00630579	-0.0188536	0.00367216	-0.0556506	-0.0283902	-0.054291
0.0391111	-0.0670014	0.0538352	0.00278449	-0.0464829	0.04174	0.0775619	-0.00427653	-0.0700739	0.0920553	0.137262	-0.113449	-0.0299697	0.0134302	0.0534427	0.0252894	-0.101277	-0.0491798	-0.117924	-0.000484306	-0.0864466	-0.0139042	0.0705684	0.0628489	-0.0505234	0.218505	0.0825758	-0.0332167	0.14885	0.166931	0.116731	-0.0173199	0.0106527	-0.0655587	-0.00211045	0.0487937	0.0790334	-0.13668	0.0576646	0.0645778	-0.000670827	0.0362966	-0.0418808	-0.052176	-0.148345	-0.0457904	-0.0157015	0.00896166	-0.0264189	0.022393
0.0925463	0.0286395	-0.0681346	0.0363125	0.166348	0.181626	0.110818	-0.00872014	-0.0221032	-0.0614457	-0.0101383	-0.10794	-0.0793678	0.114684	-0.00809045	0.0445201	0.00546077	0.00331111	-0.11422	0.0866629	0.151674	0.0137182	-0.0260763	0.0767149	0.08476	-0.0127886	0.128101	0.0513867	0.0684758	0.0158914	0.0192441	0.090269	0.0192261	0.141542	-0.0178888	0.0353945	-0.147188	0.0207577	0.084762	0.0249736	-0.0533312	-0.023567	-0.104073	-0.071826	0.111107	0.141619	-0.0532159	-0.101277	0.0578828	0.00550839
0.102162	-0.00828298	-0.041098	-0.0287124	-0.12701	-0.104867	-0.0282047	0.0445748	-0.114491	-0.111736	0.218918	-0.153865	-0.107087	0.117039	0.00121238	-0.0855898	-0.0225795	-0.18072	-0.0168045	-0.0487646	-0.0472576	0.104574	-0.0776714	0.0419391	0.0432735	-0.0905429	0.0452004	0.106441	0.133321	0.00346099	0.0141728	-0.0248632	0.0932227	-0.0781147	0.0279808	-0.00375803	0.0327939	-0.00854629	0.232332	-0.0230439	0.00534929	0.430098	0.0914555	-0.0901309	0.0392476	0.00804556	0.119072	0.126652	0.0831733	-0.226827
-0.046167	-0.0295946	0.00130091	-0.00944171	-0.070823	0.159046	0.0958188	0.0396309	0.0548932	0.108034	0.0249544	-0.0590642	0.0426617	-0.0587287	0.0728007	-0.043397	-0.0150826	-0.0381085	0.126876	0.0415905	0.0412096	-0.00489529	0.0470178	0.0261977	-0.00641681	0.172247	0.0727368	0.0641469	0.0685115	-0.000280873	0.0189455	-0.0302901	0.0960957	-0.0163281	-0.00550563	0.0688646	0.0456586	-0.052884	-0.139181	-0.0378281	-0.0289169	-0.0224824	0.00389497	0.0335648	0.0914079	0.0232023	0.0153136	0.02632	0.128457	-0.0669026
0.0354229	0.0550994	0.0606431	-0.0252774	0.0589205	-0.0263042	0.0789134	-0.000930817	-0.0225963	-0.0148875	-0.0787098	-0.0480262	-0.056704	-0.0360896	-0.101139	0.0474818	-0.214254	0.00381247	0.0860172	-0.00958888	-0.143351	-0.0861464	0.112729	-0.0933032	0.00968084	-0.0313501	0.0422912	-0.0602257	-0.0778324	-0.108202	-0.156919	0.0562226	-0.0302652	-0.114764	-0.0418524	-0.0919831	-0.0944659	-0.0165643	0.0208372	-0.0380737	0.0179646	-0.00113588	0.31396	0.0509083	0.238541	0.0363015	0.0772973	-0.000958226	0.0163867	0.19599
0.164009	0.0911298	0.0301709	-0.0302057	0.132484	0.202082	0.20314	0.102814	0.0734995	-0.086901	0.0291914	-0.0222763	0.0121279	-0.0684754	-0.078485	0.0855326	0.100823	0.0757227	-0.0163947	0.0254643	-0.078239	0.0390532	-0.0751429	-0.031305	0.116996	0.00556291	0.0297542	0.0526983	-0.111313	0.212796	0.0618283	-0.0965032	0.137227	0.0803059	0.123121	0.015634	-0.0225371	-0.000265397	0.134358	0.101965	-0.0590171	0.0256136	-0.0469283	-0.222616	0.0342673	-0.064904	-0.0327519	0.04378	0.155851	0.0485396
-0.0117101	0.249403	-0.0445052	0.179964	0.287085	-0.145785	0.15685	0.0905235	-0.105356	0.178608	-0.116861	-0.134223	-0.130466	0.00219806	-0.111208	0.151008	-0.0549936	0.118671	0.172595	-0.13626	0.150895	-0.123926	0.0742661	0.0342445	-0.150286	0.146882	0.169253	0.0570969	-0.242357	-0.0677549	-0.0742758	0.117482	-0.208335	-0.0269836	0.16952	-0.124976	-0.00417378	-0.0168472	-0.0723348	-0.117489	-0.0544017	-0.0268084	-0.0433345	-0.0653139	-0.023532	-0.052307	0.0100726	-0.0689349	-0.0673422	0.0964281
-0.0427733	-0.136452	0.130428	-0.0595551	-0.085815	-0.0484211	-0.070038	-0.16226	-0.110801	-0.117625	-0.0482458	0.0482176	0.0376727	0.0466644	0.187558	0.0092413	0.258849	-0.016942	0.139995	0.138467	0.185069	-0.00898173	0.00960647	-0.00292558	0.0387145	0.0156948	0.00290481	0.0931678	-0.13405	0.0564671	-0.0558049	-0.156374	-0.0342908	-0.00233274	0.0071091	0.0440009	-0.066982	-0.214678	0.0996172	0.0824616	0.113225	-0.100464	-0.0547471	0.115596	0.107451	0.0627051	0.105942	0.0132779	0.151855	0.0724622
0.217245	-0.0114865	-0.0224934	-0.0847867	0.16384	0.152001	0.216895	0.35193	0.160659	-0.0124919	-0.0829141	0.0846523	-0.151832	-0.0800364	0.0225714	0.175922	0.192382	0.0440564	-0.00878517	-0.0573583	0.0422487	0.0769891	-0.0834599	-0.0515748	-0.094772	0.211298	-0.0373914	-0.136578	-0.0385208	-0.0815417	-0.0161582	0.104704	0.0318167	-0.0333263	-0.0758203	-0.0763524	-0.118757	-0.212179	-0.0366332	-0.0714377	0.0301569	-0.071505	-0.0541749	-0.147325	-0.0476958	0.0628693	-0.0937989	0.095647	0.111081	0.176363
-0.00747988	0.13001	0.0393797	0.0303965	0.0937376	0.0632731	-0.0341742	0.0712865	-0.0164456	0.0591052	0.0792654	-0.0280452	-0.0429962	-0.00768692	0.00209885	0.0953894	0.0170371	0.0142319	0.0573183	0.00874105	0.0878406	0.0109765	-0.0204203	0.0775098	-0.0779715	0.0130039	-0.0542789	-0.0714598	-0.0224554	0.139599	0.0822124	-0.0900912	-0.0809152	-0.000647482	-0.0215844	-0.0122499	0.0238893	-0.0669261	0.0306939	-0.0796957	-0.107089	0.005043	0.0512336	0.0669886	0.109967	0.0156162	-0.0380095	-0.0566206	-0.0394187	-5.61735e-05
-0.215137	0.266664	0.329178	-0.0328855	-0.0356349	0.104802	0.121553	-0.00229141	0.137698	-0.186902	-0.195249	0.0430951	0.135838	-0.107662	-0.0889501	-0.134625	-0.120706	0.0505384	-0.0576939	0.0621127	0.0309153	0.0643745	0.0894492	-0.0288448	-0.0208921	0.0517725	0.0225569	0.043946	-0.0306974	-0.113582	-0.120724	0.074458	-0.144185	0.100031	0.133179	-0.176177	0.0180642	-0.109322	0.0425742	0.0642338	-0.025112	0.289995	-0.104336	0.212608	0.0554018	0.062627	-0.114436	0.216347	-0.144005	-0.223615
-0.0146103	-0.0151085	0.331889	-0.193792	-0.110862	-0.104853	0.120889	0.153443	-0.133198	0.159041	0.166914	-0.0307591	-0.179524	0.175111	0.156521	-0.23199	0.407792	-0.104177	-0.173787	0.269689	0.0185205	0.0982899	0.130339	-0.136404	0.204414	0.0335402	0.0816838	0.107113	-0.0886224	0.0818731	-0.0592418	-0.0969212	0.0200751	0.0935099	-0.103053	-0.265907	0.0515643	-0.0952078	-0.0200274	-0.284785	-0.166719	0.186067	-0.00909891	-0.170809	-0.0806451	-0.187935	0.341703	0.0792786	-0.145267	0.130358
0.135239	-0.0174358	-0.0261229	0.00851986	0.00428588	-0.0480381	-0.0633972	-0.112972	-0.169888	-0.115128	-0.0358724	0.0574335	-0.148507	-0.0576607	0.047933	0.0335674	-0.0099067	-0.00522524	0.0484155	-0.0918519	-0.0903434	-0.0953	-0.0269692	0.0986917	-0.112329	0.199129	0.00425137	0.0630076	0.12863	0.0319726	-0.00617204	0.0614554	-0.0190255	0.178734	0.0893543	0.0560855	-0.00500111	0.134616	-0.0603898	0.058696	0.122814	-0.0509131	0.0239245	0.093633	0.0529498	0.00213437	0.0137127	0.00104279	0.128593	-0.0201661
0.0879896	0.0071255	-0.0263821	0.121395	0.0357212	0.106365	-0.00526219	0.0629938	0.101115	-0.0623299	0.0355757	-0.0319316	-0.0225521	-0.0427074	0.0148108	0.0788042	-0.148679	-0.12993	-0.112607	-0.175008	-0.160502	-0.0668557	-0.0848043	-0.111931	-0.111253	-0.0796049	0.181234	-0.165578	-0.0755469	-0.0141846	-0.0452558	0.100664	-0.121552	-0.0782062	-0.0444645	0.092419	0.10282	-0.107393	-0.0779084	0.0304935	-0.105532	0.010494	-0.0362006	0.0494598	0.0176889	-0.0841272	0.174354	0.0273068	0.0589967	-0.038854
-0.134662	-0.0396141	-0.037046	-0.102954	0.0384886	-0.0390463	-0.0877756	0.00392271	0.038161	0.0885796	-0.0256683	0.0173545	0.0296139	0.138778	0.0419028	0.0689249	0.00334391	-0.0876588	-0.102712	-0.147951	0.0882771	-0.022786	-0.1199	-0.0295523	-0.00562356	-0.0706148	-0.185037	-0.110838	-0.006469	-0.122401	-0.0919555	-0.121338	-0.120003	0.122624	-0.13018	0.0596924	0.0155279	0.0515073	0.0879419	0.071547	0.115107	0.0733033	0.114441	0.228509	0.109629	-0.111024	0.0826458	-0.0394711	-0.109012	0.0634482
0.0206425	-0.115233	0.0523963	-0.0282867	0.171571	-0.00244194	-0.0162407	-0.14878	-0.00429996	-0.146708	-0.0252746	0.106698	-0.00533384	-0.113797	0.0850915	0.0183183	-0.0462774	-0.187485	-0.0812811	0.0146295	-0.132529	-0.0708751	-0.0460727	0.0537586	0.0183769	-0.148484	0.174135	-0.0157967	-0.0229075	-0.0500301	-0.0912973	0.0102934	-0.0157582	-0.0616758	-0.0459876	-0.0333248	0.117332	0.0182264	0.0190656	-0.0439488	-0.0547456	-0.101826	-0.000700175	-0.00788301	0.0441377	0.0242945	0.0240261	-0.027509	0.0429318	0.133454
-0.142702	0.0482398	0.0634986	-0.158882	-0.031175	-0.0116239	0.232783	-0.0670036	-0.0985549	-0.00657802	-0.0036263	0.137393	-0.0541087	-0.0395079	0.053017	0.00957001	0.0822618	0.226068	0.113061	0.0651335	0.098359	-0.0965755	0.0636921	-0.0170079	-0.0353415	0.000765843	0.214317	0.344056	0.230723	0.102691	-0.0693792	-0.263427	-0.0473467	-0.113194	0.0341192	-0.136703	0.0995382	-0.0124718	0.123754	0.225694	0.0234286	0.0354541	0.0705576	-0.1057	0.0616776	-0.135394	0.123544	-0.0507702	-0.0616465	-0.107477
0.0735722	-0.0340558	-0.0615813	-0.0335143	0.0473821	0.0257072	-0.0837818	-0.100354	0.0513337	-0.0909759	-0.166814	-0.00543178	-0.0940316	-0.00130169	-0.0531646	0.069572	0.144098	-0.126457	0.172757	0.00985561	-0.0137945	0.158409	0.14925	-0.100579	0.00814315	0.307969	-0.0647103	-0.0446576	0.270501	0.0552086	-0.158632	0.0504282	0.0321069	-0.126192	0.0187862	-0.0922455	0.00197122	-0.193815	-0.076972	-0.0568107	-0.0885106	0.0708952	-0.107867	-0.0835663	-0.084912	0.10498	0.0741233	0.0467087	0.034043	0.0526896
0.0433398	0.0698203	-0.0128004	0.0549593	-0.0244531	0.0475959	-0.00157041	-0.0340286	0.0816789	-0.0257365	0.0609703	-0.0895429	-0.102045	0.0444652	-0.0734239	-0.00393908	0.0852612	0.109739	0.120763	0.0963072	0.115122	-0.00950298	0.204459	0.0897165	-0.0355295	0.0372469	-0.00953039	0.0366186	0.0214007	0.0792443	0.0363456	0.023414	-0.00575684	-0.106073	-0.0350259	-0.00879149	0.070579	-0.020091	0.181751	-0.0236459	-0.0545578	0.155253	-0.054524	-0.13878	0.0197648	-0.0178828	-0.0935719	-0.0567557	-0.0705641	-0.0137444
0.0618658	-0.190567	-0.194161	-0.0762145	0.047531	-0.0591858	0.0984346	-0.193603	0.00296715	-0.00434968	0.00660129	-0.0689965	-0.0263584	-0.00845818	-0.0399546	-0.0120135	-0.0894513	0.139497	0.0971924	-0.0835777	0.0341474	0.0151439	-0.0832429	-0.0229818	0.0962459	-0.104994	0.0252953	0.0124113	-0.0164321	-0.106834	0.0281415	-0.090729	-0.169308	-0.0938291	0.221458	0.0848919	0.0279311	0.1947	-0.0581077	0.167423	0.121067	0.0530847	0.244776	-0.171982	0.0346504	-0.133057	0.0865913	-0.198727	0.00893824	0.148599
-0.0497708	0.100435	0.0683469	-0.0238425	-0.0447214	0.056343	-0.109688	0.00506502	0.0953921	0.0526457	0.0415186	-0.0734537	0.0231607	-0.168043	-0.0245783	0.061137	-0.138421	0.0375604	-0.132895	0.0514018	-0.020415	0.0694521	-0.0981751	0.0693771	0.0104397	0.0398645	0.136511	-0.000546208	-0.0675117	-0.0226091	0.00255199	0.0468574	0.128214	0.0493125	-0.0555326	-0.0484539	-0.0219877	-0.0887778	-0.0754485	-0.0153393	0.0673485	0.023927	-0.0313777	0.0296246	-0.025631	0.0754834	-0.0414864	0.0584294	-0.0935619	-0.0387645
-0.0421366	0.0537816	0.0868856	-0.170762	-0.0155212	0.0134302	0.211596	0.0202531	-0.043596	-0.0166953	-0.0317367	0.129326	-0.12399	0.0144507	0.00794646	-0.0482973	0.0384936	-0.184664	0.0897319	-0.131322	-0.0787793	-0.0211092	-0.172352	0.121285	0.0413265	0.00131595	-0.0111369	0.0324781	0.119442	0.0418397	-0.0878357	0.288757	0.161754	-0.0529654	-0.0655039	-0.0779626	0.109008	0.0644789	-0.0381695	-0.0485211	0.0301054	0.140302	0.163431	-0.064159	0.0899712	0.0443184	-0.0289123	-0.122565	0.00297584	0.0143005
0.0500101	-0.0752935	-0.104226	0.0866423	-0.0861691	-0.0237812	-0.149146	-0.0926963	0.0152804	0.124358	0.155492	0.0816917	0.0035839	-0.0607743	0.0508906	-0.0335136	-0.00131306	-0.00995225	0.086023	0.00801123	0.0103499	-0.140811	-0.104644	0.198849	0.116928	0.00710154	0.112177	0.0357631	-0.00288419	0.076872	0.0143902	0.147948	0.086181	-0.158048	-0.0262509	0.0199958	-0.0633619	-0.118843	0.198019	0.0649855	-0.0845469	-0.0783935	-0.0782832	0.0948275	-0.0466819	0.498449	0.0172818	-0.118283	-0.0929818	-0.112054
-0.181338	0.0325712	-0.0439717	0.058612	-0.274054	-0.100202	-0.015469	-0.0731843	-0.0784741	0.0260051	0.0859379	-0.109503	0.00333246	0.00275657	0.0915269	-0.146842	0.311642	-0.0197548	-0.0743687	0.0131571	-0.0978361	0.0264098	-0.00119549	-0.0616494	-0.00443606	-0.0860443	0.0823695	-0.0922121	-0.267957	-0.0489559	-0.0440058	-0.0121687	-0.1356	0.0602852	0.0616852	-0.25871	-0.00951923	0.173554	-0.204722	-0.075583	0.120519	-0.0282556	0.0249023	-0.0785546	0.0784229	0.323046	-0.00529069	0.0155202	0.242333	0.235258
0.0487559	-0.0524152	-0.0126802	-0.102113	0.0157703	0.0322443	0.282828	0.0537811	-0.139428	-0.0241196	0.018592	0.0744849	-0.0403256	0.068835	0.160114	0.0344046	0.172082	0.103577	-0.0207052	-0.0412895	-0.0264641	0.0142755	-0.043136	0.0265633	0.0416226	-0.130191	-0.0420907	-0.0445436	-0.0221754	-0.00120672	-0.163185	0.0865323	-0.110106	0.189755	0.227088	-0.0313727	0.0295904	0.015439	-0.0112881	0.121798	0.0911976	-0.0658938	-0.189751	-0.0385859	-0.0167841	0.09328	0.0576067	-0.0214592	-0.0444328	0.0727165
0.0650006	0.0660277	-0.0403934	0.246931	0.0462553	0.0732766	0.0412254	-0.0068037	0.0304792	-0.0758613	-0.0213514	0.00953001	0.00486294	-0.0493996	0.0510711	-0.0392235	0.022027	-0.0436571	0.0760566	0.0282369	-0.0938393	-0.00952757	0.0268208	-0.105465	-0.0865081	0.110409	-0.046431	-0.0723633	-0.108186	0.0804702	-0.100396	0.15413	-0.00445848	0.0198982	0.0536282	-0.0113176	-0.0917723	0.058792	0.00434629	-0.0194697	-0.0379834	-0.0879664	0.00643687	-0.00861413	0.0630188	0.0360148	-0.0860973	0.00218719	0.119908	-0.109256
0.0130947	0.0489477	-0.0878135	-0.0622005	-0.0690153	0.0318004	-0.145969	0.0691367	-0.0636979	0.0376162	-0.045098	-0.0156222	0.0187881	-0.118277	0.0952495	-0.0528886	0.189974	-0.00987502	0.120369	0.108622	-0.0319654	0.0413924	-0.0892456	0.0498172	0.187524	0.0176824	0.147546	-0.0221383	-0.0984619	-0.125807	-0.0139878	0.145889	0.0796757	0.149639	0.00387787	-0.0835302	-0.137928	0.0851164	0.00511257	0.0122396	-0.127884	-0.19421	-0.012491	-0.0393909	-0.0082734	0.0285962	-0.00182796	-0.00326172	0.0614414	0.0029842
0.153364	0.0173625	0.0150175	-0.0452038	-0.11217	-0.119477	0.101105	-0.146627	0.012155	-0.00223009	0.0405709	-0.042866	-0.0836908	0.0407586	-0.229659	-0.0428758	0.0981753	0.0827223	-0.00320024	0.0559558	0.0651859	0.0445188	0.108835	0.0685928	0.121139	-0.0699598	0.0339283	-0.00327798	-0.0248576	-0.0760374	-0.036279	-0.0578648	0.0888474	0.110695	-0.0684204	0.144696	0.00314397	0.218478	-0.074021	-0.102222	0.00390361	0.0694258	0.0426476	-0.0892405	0.0670804	0.12634	-0.0115323	0.0532958	-0.0317149	-0.0393091
-0.0998054	0.0602482	0.122555	-0.107682	0.225965	-0.0236352	-0.130487	-0.131867	-0.12609	0.205126	-0.0954397	0.180305	0.109064	0.18322	0.0167143	0.0221686	-0.0606751	0.0515156	-0.00415437	-0.0831947	0.13624	-0.0217757	-0.276853	0.0179954	0.0535844	0.025727	-0.110816	0.0317786	0.0592338	-0.0448608	-0.06106	0.250068	-0.158845	0.0817678	-0.0406865	-0.108398	-0.18717	-0.0829114	0.0213237	-0.0643321	0.1938	0.0728105	-0.0218789	0.0451767	0.111145	-0.0951416	-0.0308441	-0.0768459	0.268511	-0.107694
-0.0130607	0.0173521	-0.029238	-0.0404599	-0.0726479	0.0527233	-0.049113	0.0167107	0.0855446	-0.182893	0.111902	0.0388984	-0.190447	-0.0596508	-0.0739304	0.0272695	0.160816	-0.0237888	-0.0375701	0.177107	0.0615455	-0.0634218	0.125561	0.0329706	-0.0931431	0.13744	-0.1808	-0.0133983	-0.108544	-0.00858078	0.0714857	0.0634708	0.085442	-0.0995832	-0.0582422	-0.0230905	0.116784	-0.250752	0.0493033	0.00857574	-0.065075	0.0828942	0.0331149	0.0574197	0.0813486	0.238393	0.0685423	0.146823	0.115374	-0.000670196
-0.0152046	-0.0859442	-0.123078	-0.0981739	0.0732155	0.0177141	0.034809	-0.0221968	-0.0775915	-0.0109902	-0.174504	0.00992721	0.0340897	0.0930748	0.141805	-0.183598	0.0400482	0.0460582	0.0109126	-0.0929701	0.0614543	0.105685	0.0214926	0.0240787	0.197625	0.0107144	-0.0515728	-0.00187238	-0.0552804	-0.122778	-0.0631191	0.0836246	-0.019482	0.0842105	-0.11812	-0.210771	-0.106824	0.0669791	0.0745162	-0.0485881	0.0921115	-0.117289	-0.0988526	0.0233985	-0.0116461	0.0327215	-0.130192	-0.0848683	-0.089924	0.143316
-0.00167995	-0.15724	0.167978	-0.133206	0.0168301	0.0711259	-0.0577672	-0.150734	-0.0464566	0.0535815	0.149798	0.107523	-0.141997	0.181875	0.0361231	0.106826	-0.0805709	0.153656	-0.00529934	-0.0549928	0.177752	0.0755292	0.20319	0.101394	0.155623	-0.0445201	-0.125597	-0.0603544	0.0764566	-0.146138	0.0681154	0.0891893	-0.129567	0.174702	0.0315752	0.0711752	0.0160661	0.0880761	0.00340062	-0.107508	-0.0153328	0.0703562	-0.0361885	-0.0479587	0.144093	0.108839	0.0697988	0.0857628	0.138048	0.134749
0.0127201	0.046752	-0.126792	-0.0787925	-0.153937	0.0190335	-0.0132709	0.0758098	-0.0367217	-0.033186	0.043357	0.0726145	-0.0173242	-0.031302	0.0443876	0.0222321	0.0806559	-0.0657772	0.00926637	-0.0519465	0.00822889	-0.0796471	0.101093	0.117658	-0.0921075	0.0371183	0.239542	0.10169	-0.14045	0.0316565	0.100762	-0.103421	-0.107129	0.0027156	0.0506769	0.0650028	0.0152505	-0.11243	-0.0928008	-0.0247551	0.0375834	0.0259932	0.0779785	0.0325285	-0.0938947	-0.0886078	-0.14329	0.098698	0.0653779	0.0947052
-0.122875	-0.11838	0.0126262	0.00362107	-0.0766225	0.0509106	-0.0242476	-0.0196772	0.23589	0.0173076	-0.1119	-0.108899	0.0633616	0.048915	-0.0789506	0.000114459	0.147346	-0.109264	0.104001	0.17724	0.0870564	0.141111	0.326683	-0.0412669	0.201843	0.074748	-0.118065	0.00670449	0.0229728	0.0529244	-0.194743	0.12456	-0.116476	-0.247118	0.047448	-0.0270777	-0.0601183	0.108733	0.156637	0.241086	-0.0503152	0.098742	-0.0758812	-0.0885567	-0.0955574	0.198398	0.135323	0.143952	-0.0970675	-0.128327
-0.096308	-0.0271628	0.218823	0.0614615	-0.0179749	-0.0250892	-0.0924108	-0.0698506	-0.0652426	0.0530327	0.000905226	0.205993	0.00210004	-0.13071	0.0296312	-0.0500595	0.200469	0.0496708	0.0317884	0.179103	0.119282	-0.0378406	0.000948206	0.0745496	0.138541	0.0710197	-0.0133872	-0.0895005	0.110472	0.025725	0.203528	0.0768954	-0.0968818	-0.0306009	-0.102897	-0.166632	-0.0616763	0.139891	0.153725	-0.0749331	0.00364705	-0.0882413	-0.121174	-0.0122542	0.0422733	-0.0464013	0.148462	-0.0644064	-0.00849662	-0.0483054
-0.00120265	-0.153497	-0.0893515	-0.0737255	-0.150533	-0.054681	-0.163524	0.0209157	-0.157481	-0.237485	-0.107722	0.00651209	-0.0324507	-0.198237	-0.11626	0.0246622	0.198674	0.204211	0.173923	0.106423	0.0325525	-0.0585448	0.0964411	0.0629857	0.196773	0.215671	0.229817	0.0565884	0.0212749	0.0909546	-0.028251	-0.0870065	-0.172575	-0.119433	-0.00897942	-0.0529193	0.131785	0.036459	-0.0965845	0.209487	-0.18706	0.0787062	-0.00322516	0.130249	0.0270378	0.0755515	0.0820627	0.062489	0.0967542	-0.198215
0.0673519	-0.0794702	0.0720814	-0.0634703	-0.182464	-0.109147	-0.109583	-0.0625758	0.00328941	0.143856	0.0531334	-0.101195	-0.201343	-0.115156	-0.00662322	-0.179443	-0.0760377	-0.121979	0.11518	0.178691	-0.0696874	0.264511	-0.123181	0.0297336	0.154233	0.103185	0.153561	0.119101	0.383088	-0.10279	-0.0205217	-0.118468	-0.0334729	0.200522	0.0139436	-0.139889	-0.110599	-0.0436961	-0.0613663	0.160214	0.0457942	0.00292884	0.0179649	0.0417482	0.0893933	-0.198513	0.0523575	0.0667204	0.0419877	-0.0151852
-0.00643222	-0.123318	-0.151919	-0.0581424	0.0277778	-0.115255	0.0787248	-0.0315878	-0.100895	-0.013559	-0.0593913	-0.0825454	-0.0176979	-0.0815227	0.0430862	0.141972	-0.0133517	0.174432	0.3409	0.155325	0.194841	0.129447	0.0907294	0.0402897	0.270179	0.113973	0.051084	0.317556	0.0624017	0.0730735	0.182287	0.0517644	0.0642341	-0.0850386	0.113919	0.082766	0.012962	0.207622	0.0092318	0.0390831	0.168989	0.0331743	0.059008	-0.176547	0.0481785	-0.0803151	-0.0201238	-0.0939444	-0.0414388	-0.00939874
0.0670814	-0.0213707	-0.0372451	-0.00230355	0.00638999	-0.00403929	0.040965	-0.176345	0.0413375	-0.0961034	-0.00951633	0.00427746	-0.159986	-0.0667074	-0.125417	0.186194	0.330715	0.0755021	0.119919	0.162408	0.103308	0.0255673	0.239693	0.273636	0.0695721	-0.0740897	0.166649	0.0951589	0.167147	0.025295	-0.0447903	-0.058515	0.0370076	-0.303335	-0.0616783	-0.0453151	-0.104581	-0.029034	0.0156586	-0.0075555	0.0349761	-0.0571788	-0.0117242	0.065738	-0.0978132	-0.211669	0.138441	0.018812	-0.163296	-0.0788331
-0.045453	-0.0300387	-0.097412	-0.000627283	0.0117745	-0.081358	-0.0446863	-0.0663826	-0.0758997	0.203222	-0.143439	0.0851081	-0.0834225	0.0275372	-0.0309925	0.0900672	0.0484217	0.0329119	0.0873954	0.166909	0.148352	0.0176331	0.00545772	0.0175046	0.021896	0.209204	0.0516237	-0.101355	-0.0456428	0.151211	0.0622538	0.174529	-0.00270035	-0.0339756	0.0551902	0.0931412	-0.044232	-0.107939	0.091069	0.0731146	-0.00310806	-0.170836	-0.0555677	0.178523	-0.147267	0.11049	0.00503286	-0.00866292	0.0943106	-0.0222398
-0.0680915	-0.0838425	-0.0257307	0.0362119	0.132562	-0.0979692	0.0399335	0.346316	-0.0847949	-0.0667537	-0.0359063	0.0339413	0.0218181	-0.0832417	-0.160376	-0.0510316	0.310088	0.19342	0.230131	0.00852687	-0.0582801	-0.0415859	0.119876	0.239924	0.293151	0.0572718	-0.119937	0.111477	0.118611	-0.0912644	0.0764261	-0.032097	-0.0812135	-0.169294	-0.121065	-0.214201	0.0385316	-0.0869212	-0.0871617	0.0101904	-0.114496	-0.184672	0.121432	-0.0546004	-0.157222	0.0441009	0.0799235	0.0957785	-0.0131183	0.0356136
-0.0135873	-0.139209	0.289033	0.0240477	-0.0494306	0.130701	0.0856878	0.127165	-0.121275	-0.0448357	0.0257901	0.00577166	-0.0490804	-0.0839516	-0.0973269	0.0744396	-0.0928743	0.0960811	0.146738	0.0989583	-0.0175577	0.0261571	0.140615	0.0447181	0.0312116	0.124395	0.0356133	-0.0336199	-0.0963064	0.0750818	0.137678	0.0802778	0.00802318	-0.023694	-0.075258	-0.0397977	0.249471	-0.00327944	-0.0555534	-0.0788088	0.034392	0.0584718	-0.091154	-0.0156628	-0.171631	-0.0075512	-0.0758535	-0.111371	-0.00707761	-0.206734
-0.0132304	-0.111689	-0.00944283	-0.0387887	-0.0829967	0.213113	-0.007286	-0.0941952	-0.0918247	-0.123417	-0.0450983	-0.108127	0.0303823	-0.140658	-0.00500546	0.104716	0.286228	0.259527	0.309314	0.211456	0.300875	0.25037	0.145623	-0.0908394	0.148011	0.000490196	0.0378518	0.0072306	0.0609765	0.107011	0.102008	0.0710948	0.126782	-0.0957431	-0.0545036	0.159428	-0.00727799	0.0302592	-0.0348232	0.0310815	-0.021388	0.00368688	0.0823111	0.0211062	-0.0508666	-0.0803599	-0.123571	-0.202075	-0.142169	-0.142181
-0.0948806	-0.127253	-0.0503166	-0.138961	0.053129	-0.0113554	0.0960726	-0.0650828	-0.0465807	0.00532604	-0.189267	-0.0618521	-0.0340506	-0.0937474	-0.00236521	0.0708681	0.0901144	0.137061	-0.112718	0.0689369	0.140106	0.0338592	0.0334441	0.0969084	0.0216704	0.110998	0.0321053	-0.119348	-0.16741	0.028774	0.0588005	-0.152667	-0.112945	-0.157013	-0.0548647	-0.0482378	-0.0394296	0.150996	0.0869784	0.0758167	-0.119375	0.0259479	0.130167	0.0717493	0.034002	-0.0975192	0.0597384	0.0216883	-0.00870576	0.0490198
-0.0339628	0.0856902	-0.0330718	-0.173918	-0.102082	-0.06051	-0.0559321	0.00982835	-0.0678919	-0.0862939	0.0120117	-0.0305225	0.0859691	0.086228	0.045299	0.0418432	-0.00124507	0.0159032	-0.0226641	-0.0114537	-0.0031994	-0.0355933	0.101118	-0.0522997	-0.0915292	0.0235515	0.165199	0.0953699	0.0283958	0.0267032	0.05757	0.095462	-0.0565728	-0.0517765	-0.010472	-0.0545932	-0.150367	-0.104625	-0.0304068	-0.0601476	0.0753097	-0.0550182	-0.0436657	-0.0217388	0.0636523	0.0527893	0.0115328	0.0158996	-0.156857	-0.0205511
-0.0205034	-0.0879115	-0.0170442	-0.117266	0.172618	-0.0705577	-0.0868907	-0.0553463	-0.0876455	0.0331691	0.0863966	0.264029	0.0324292	0.0192745	-0.0138743	0.0835878	0.118462	0.10877	0.0758465	0.0936318	-0.0242243	-0.0058567	-0.000863515	0.0945757	-0.0352498	0.0963789	0.00677778	-0.04453	0.122311	0.0512021	-0.0420827	-0.025948	-0.0696534	-0.0537721	0.034822	-0.0646063	-0.0915428	0.0391265	-0.0459921	-0.0562502	0.0173207	-0.0414685	-0.041842	-0.0345761	-0.0664221	-0.055303	0.0282532	0.131138	-0.024877	-0.0115902
0.0302532	-0.0660095	0.029165	-0.0536646	-0.00943708	0.0496698	-0.115112	0.112985	-0.00776972	-0.0581091	0.040238	-0.0325509	-0.00787158	0.0694462	-0.120756	0.121626	0.17294	0.0425214	0.135571	0.214188	0.200384	0.100765	0.021105	0.0290974	-0.00765925	0.0612501	0.101168	-0.0173122	0.0536552	-0.0198963	-0.0166444	-0.0209705	-0.0219213	-0.0583653	-0.0402674	-0.0770006	-0.0830099	-0.0143521	0.0372833	-0.0412158	0.0421955	-0.0199114	0.0850172	0.061444	0.0204758	0.0603525	0.169487	0.0505418	-0.0245845	0.0858278
0.0869376	-0.0776624	-0.0340611	-0.0492013	0.00563575	-0.0522954	0.0941509	-0.0357741	-0.0291202	0.0212221	0.133019	0.0187078	0.000935226	-0.0809843	0.065362	0.0419567	-0.139746	0.0412288	-0.0182493	0.121609	-0.0274337	-0.173777	0.046702	0.248375	0.148904	-0.0424447	0.0449519	0.121459	0.164088	-0.00630791	0.0398116	-0.0382675	-0.0911225	-0.10006	0.00110117	0.0197477	-0.0101446	-0.0426442	0.194697	-0.0481221	0.00738315	0.0600746	-0.181477	0.069935	-0.0310765	0.000726445	0.042275	0.0286292	0.0443108	0.0368355
-0.128539	-0.0909314	-0.123285	-0.0792087	-0.0654386	-0.0111677	-0.117601	-0.195385	-0.0945425	-0.0673641	-0.0776037	-0.139664	-0.00178682	-0.04104	-0.0935222	0.207842	0.22293	0.154176	0.00116038	0.134935	0.138219	0.0979597	-0.0386535	0.283424	-0.000630019	0.0387881	-0.0223384	-0.00939081	-0.117909	-0.159239	-0.123301	-0.105273	-0.142193	-0.188123	-0.174652	0.00975664	-0.112311	-0.0343216	0.132874	0.0956854	0.0801014	-0.0824902	0.00985074	0.0480218	0.00829091	-0.00247837	0.136364	0.104578	0.18052	-0.0160421
-0.0383491	-0.0994048	-0.00684399	-0.0495961	-0.121109	-0.0605502	0.113383	0.000383951	-0.0821978	0.0772742	0.0508564	-0.0263699	0.0327769	0.00243874	0.0670073	0.158726	0.105261	0.0785247	0.0764319	0.035798	0.0248653	0.0496923	0.0285552	-0.0194629	0.0150878	-0.0613788	0.125215	0.0546373	-0.303632	-0.0615546	0.0001747	-0.0852853	0.0573117	-0.0237364	0.0562415	0.0986862	0.176188	0.0286808	-0.000130941	0.0984023	-0.0116135	0.0863498	0.0893574	-0.0827493	-0.00269681	-0.0590492	-0.115084	0.0328793	-0.0722498	-0.0918004
0.00167954	-0.017939	0.10945	-0.0797768	0.0760284	0.0364442	-0.0172646	-0.0865922	0.0504235	0.0455866	-0.0273331	0.111792	0.0229388	-0.000258868	-0.109128	-0.0200368	0.0358967	-0.048064	0.0857783	0.0142359	-0.0557606	0.013095	0.153184	-0.111256	-0.0818327	-0.0777123	-0.0103373	-0.0577259	-0.0155157	-0.0446822	-0.0168686	0.0603527	-0.0307689	0.132684	-0.055723	0.0435769	0.134254	-0.00257573	0.0731755	0.00361144	0.109138	0.00214912	0.0309388	0.0651053	-0.0931631	-0.0643744	-0.0793833	-0.000710164	-0.130931	-0.0376974
0.127468	0.0561692	0.0806719	0.148823	0.0439804	0.0174375	-0.0840683	-0.0334598	-0.0182626	-0.00739712	0.139888	0.0176842	0.00806688	-0.1827	-0.0528986	0.106209	-0.156301	0.117744	0.0212836	0.130763	-0.028537	0.0995608	0.0788761	-0.0541375	0.117296	0.0541216	-0.0727959	-0.159071	0.0497368	0.0025582	0.000836582	-0.0535927	0.0645847	0.151383	0.0551276	0.126048	-0.0308249	0.0321429	0.20105	0.015471	-0.0533407	-0.0985894	0.0981934	0.0658845	-0.0730248	-0.0439591	0.116367	-0.13557	-0.0433297	-0.0690539
-0.120967	-0.0391364	-0.0590169	-0.0655807	-0.0304113	-0.0978407	-0.0721279	0.0919203	-0.0130809	0.0096296	0.0116465	0.00894171	0.00657097	-0.0977741	-0.0136056	0.00575828	0.0742925	0.0427925	0.0034994	-0.0686808	0.00965434	0.00845724	0.0321637	-0.0512985	0.0521597	0.12088	0.0477056	0.00299065	0.0795886	0.0513575	0.00392112	0.127889	-0.00736687	-0.031979	0.00294897	0.0239946	0.0264057	-0.0443267	0.00678848	-0.0411052	-0.160029	-0.0383969	-0.00768519	0.0268176	0.0511962	0.0230936	-0.0497844	0.0296237	0.0816326	0.0769899
0.0130811	0.0912122	0.0556701	0.0356527	0.066696	-0.0895115	0.0397636	-0.0509638	0.0991531	0.0418119	0.0110996	-0.0407618	-0.0615658	-0.00775194	0.0355276	-0.0269218	0.00151507	0.00858564	0.0536174	0.0243028	0.18192	-0.00422615	-0.0248669	-0.0368272	-0.0654676	0.0283307	0.0189885	0.0957856	-0.0170701	0.00560948	0.0369275	-0.0307346	0.0699615	0.103779	0.011379	0.0243857	0.0512355	0.0325009	0.133677	0.0227496	0.00350711	-0.0409374	-0.0406496	-0.0398612	-0.0854086	-0.047046	-0.0570228	-0.0541577	-0.0580943	-0.0748505
-0.0134276	0.111557	-0.0483405	-0.101089	-0.0603242	0.0179432	-0.0711986	-0.115003	0.159485	0.0874058	0.021706	-0.00302165	0.0197138	0.0952524	-0.00218429	0.0762291	0.231949	0.0455189	-0.0717165	-0.0975544	0.092141	0.141324	0.00672863	-0.000818545	-0.144795	-0.00931244	-0.108796	0.129339	-0.0815275	0.137094	0.0169672	0.0806532	0.0928092	-0.0561835	0.112678	0.281088	0.168155	-0.0227846	0.127071	-0.0128255	-0.0173599	0.178017	-0.0936824	-0.121865	-0.209773	-0.034293	-0.0835188	-0.0687979	-0.0292157	-0.0911489
0.0774041	0.0879047	0.0584261	0.0988194	0.10651	-0.0360351	-0.125419	0.00222136	-0.0225206	-0.0132822	0.215236	-0.0450607	0.0954916	-0.113021	-0.0212227	-0.0876277	0.0141682	0.118159	-0.0397652	0.159816	-0.00775799	-0.0661378	-0.0610024	-0.0796472	0.0093904	-0.0573548	-0.113223	-0.0861751	-0.103199	0.00857444	0.0192705	0.0555656	0.0795112	0.112688	0.112395	-0.0507129	-0.0290249	-0.0112729	-0.0277084	0.0118433	0.0552165	-0.0607547	0.0803211	0.0621126	-0.0206501	-0.130385	-0.026168	0.0562266	-0.0314423	0.103765
-0.00151239	0.0840066	-0.00763531	0.0321728	-0.0757177	0.0514563	-0.0680711	0.0273146	0.086444	-0.0509692	0.000366206	-0.019016	0.0154929	-0.0125493	0.0197607	-0.11729	0.0481602	-0.0413431	-0.0487909	0.0439092	-0.0770791	-0.0539883	0.0162687	0.0972564	0.0431523	0.0240338	0.0775224	0.019331	-0.075996	0.0278471	-0.0250407	-0.123784	-0.0627578	0.00500391	-0.0287624	0.114093	-0.0157075	0.0622755	0.0536979	-0.0098129	-0.0299927	-0.0109357	-0.0537444	-0.0356456	0.0346646	-0.11538	-0.0513973	0.132441	0.0307987	-0.00176481
-0.175076	0.0973543	0.0629942	-0.129901	-0.234482	-0.0701294	-0.113889	-0.0179134	0.0301324	-0.0103522	0.128881	-0.187135	0.0189214	0.0224847	0.0214722	-0.0330405	-0.126273	0.0549034	0.00824142	-0.0317253	-0.042882	0.0449955	-0.0914815	-0.140477	0.115044	0.0568422	-0.00110121	0.0999483	-0.0117306	0.158775	0.0624027	0.0963479	0.1006	-0.0419565	-0.0207944	0.129824	0.0624645	-0.0145234	0.143261	-0.0239439	-0.00331371	-0.0559764	0.114329	-0.063133	-0.0179146	-0.0898616	-0.00541196	0.0334729	-0.00956756	0.29554
0.0789975	0.00757315	0.042706	-0.0949825	0.0160216	-0.0120622	0.173934	-0.0967977	-0.0902401	-0.00040061	0.0405928	-0.0833405	-0.0192847	-0.0412661	-0.037857	-0.0409239	-0.00171437	-0.0632771	-0.0661602	0.0778883	0.174789	0.158313	0.0485273	-0.0277666	-0.0857955	-0.0207903	0.0282629	-0.0315647	0.0108721	-0.0444903	0.0192236	0.0446964	-0.0305967	-0.0890616	0.0832843	0.0806164	-0.0402471	0.0595064	-0.0371244	0.181464	0.149612	-0.118527	-0.122705	0.0871873	-0.0751531	-0.160101	-0.0859598	-0.00979324	-0.0683772	0.0534374
-0.0376791	0.0225399	-0.00682537	-0.0431326	0.0670791	-0.0151366	0.0533511	-0.0503928	0.062422	-0.0111119	0.146644	0.0124931	0.0812183	0.0302447	-0.0257912	-0.0250557	-0.046082	0.0400049	-0.0610473	-0.0480529	-0.0545553	-0.0551213	0.0580994	0.0103259	-0.0191428	0.0654662	0.00140018	-0.0724873	-0.12996	-0.0163108	-0.0625826	-0.0634136	-0.0272414	-0.0496327	0.0987772	0.00875126	0.0862105	0.0819948	-0.0277918	0.0833997	0.0309908	-0.00101999	-0.0132782	0.0328642	-0.0865867	-0.121279	0.0138831	0.0966821	-0.0472201	-0.00427132
0.126761	-0.0435442	0.0686305	0.0542555	-0.0676023	0.0959386	-0.0186918	0.0121952	-0.0451739	0.0748289	0.110334	0.0873268	0.0498562	-0.0516715	0.0570332	0.137548	-0.0370734	0.0252349	0.0181662	-0.034709	-0.106473	-0.00233201	0.0805346	0.101354	-0.0243814	0.11333	0.0470054	-0.104092	-0.0281576	-0.101051	-0.159641	-0.0816522	0.0144092	0.100035	0.00266036	-0.0994832	-0.0710521	0.0383479	0.0537678	0.0613371	-0.07189	-0.00148748	-0.0607087	0.0283037	0.032664	-0.121747	-0.0193043	-0.0774193	0.0455297	0.00731442
-0.0670669	0.0859322	0.00524814	-0.0246976	0.0734188	-0.147251	-0.00744931	0.0108945	0.0316691	0.0785767	0.0556687	0.0690697	0.0626588	-0.0151101	-0.086936	0.00730204	-0.00710633	-0.01481	-0.100386	-0.0523213	-0.0519703	0.0269937	0.0427711	-0.0328003	-0.103546	0.0677632	0.0580231	-0.0364466	-0.00294315	0.0714607	-0.0601232	-0.0919704	-0.0407965	-0.101205	0.00386921	-0.00376841	0.0729588	-0.0502113	-0.0674243	-0.00284757	-0.0671405	0.0930509	0.0562606	0.0654974	-0.0768363	0.120551	0.0185571	-0.0398186	-0.0399972	0.0189908
-0.018826	0.00183564	-0.0835999	-0.0445211	-0.0409087	-0.00403118	-0.0355186	0.0823817	-0.0298236	-0.0771765	-0.023037	-0.0354447	-0.00791085	0.127994	0.0231999	0.0699431	-0.0326638	0.0177047	0.0510574	0.0998629	0.0362293	-0.0655923	0.0840971	0.0574764	-0.0341015	-0.0302149	0.111743	0.0976403	-0.084046	0.0503204	-0.0773266	-0.102002	-0.0202662	0.112601	-0.130454	-0.0122115	0.0281577	0.0322941	0.00405921	0.0468144	0.0022982	-0.0307833	-0.0801168	0.0453115	-0.0847369	0.0195448	0.129468	0.0648256	0.119374	-0.0693845
-0.0972343	0.0778766	-0.030044	-0.0148545	0.00455916	-0.03546	0.00136768	-0.0651008	-0.0812165	-0.0205321	0.066435	0.127142	0.0941573	-0.0135892	-0.0465951	0.06318	-0.129501	-0.0604772	0.125689	-0.0373713	0.025935	0.00849303	0.0289587	0.00474758	-0.0169111	0.0562646	-0.230868	0.128035	0.262917	-0.169712	0.0426703	-0.0474825	-0.108825	0.0414779	0.00781067	0.255231	0.0252298	-0.00292897	0.0669864	-0.0136938	0.0102233	0.0787302	-0.0106555	-0.0700478	-0.168068	-0.176303	-0.0477546	0.0566104	-0.0332751	0.103698
-0.0794706	-0.0436474	-0.0759532	-0.0451334	-0.0247585	-0.0554825	0.0914758	-0.0231476	-0.038598	0.0390834	0.0783126	0.0453971	0.0273053	0.140201	-0.0555645	-0.0689286	0.0603733	-0.051075	0.0944191	0.164243	0.193563	0.156074	0.0777389	-0.0802535	0.0527381	0.0190744	0.00612172	-0.105282	-0.0557509	0.154826	-0.207338	0.138773	0.118201	-0.0288135	0.0726775	-0.0200867	0.0759553	-0.0110719	0.0312865	-0.08538	0.0691572	-0.0283455	0.0342042	0.0189472	-0.0502293	-0.143072	-0.00683208	-0.0306025	-0.0805468	-0.0153442
-0.0307029	-0.0217952	-0.0481868	-0.0454064	-0.0203599	-0.0981772	0.0065433	-0.0833474	-0.015164	-0.0198735	-0.0401049	0.00694353	0.121161	0.0315223	0.197285	0.173526	0.0731732	-0.0659675	0.0967622	-0.0105504	-0.0786591	0.109994	-0.0580141	0.057234	0.0208392	-0.0576741	-0.136942	0.137341	-0.117088	-0.0185618	-0.00666705	0.0270504	-0.0846589	-0.0963549	0.0637612	0.0662455	-0.00145497	0.0515023	-0.0254559	0.0185697	0.0835556	0.12273	0.239023	-0.0602299	-0.00155353	0.000487101	0.0187289	0.095397	-0.0471037	-0.0781596
-0.100975	-0.0848432	0.0113816	-0.0860623	0.0311502	-0.106969	-0.00912893	0.0493722	0.0294502	0.152664	0.0757006	0.126696	-0.00951746	0.0318505	-0.132782	0.0318978	-0.00453309	-0.124171	0.107246	0.019902	0.0478647	0.187634	0.0300815	0.0708525	0.119671	0.0675138	-0.029142	-0.0537971	0.00925064	0.0420689	0.000329706	0.0282746	0.0100082	-0.0764924	0.0701115	0.0496021	0.111593	0.049631	0.175883	0.0934294	0.0414211	0.0550325	-0.0291067	-0.137914	-0.0388495	-0.0955486	0.0206156	-0.0522708	-0.089425	0.0205164
-0.144826	0.0219481	0.0242504	-0.0139992	0.023158	-0.174914	-0.0743332	0.240021	0.0287794	-0.0360877	0.0526506	-0.038678	0.0225521	-0.101505	-0.276667	0.011776	0.103828	-0.0302461	-0.081992	-0.116861	0.100691	0.0282498	-0.138694	-0.156297	0.121051	0.0497336	0.0906362	0.103827	-0.0353713	-0.0624582	-0.0406574	0.126456	0.0868059	0.00264931	-0.00806671	-0.00390749	0.0358856	0.156024	0.0335893	-0.0552395	-0.0154309	-0.0935186	-0.124349	-0.0642955	-0.0149544	0.0913253	-0.00467101	-0.120864	-0.0302217	-0.0604367
-0.0474805	-0.0350715	0.0226379	0.149681	-0.028277	0.190686	0.117235	-0.17863	-0.118165	0.00934422	-0.0329261	-0.0130595	-0.0725273	0.168238	0.0602259	0.0851279	0.0515906	-0.0663095	0.122264	0.251107	-0.0123126	0.0128473	-0.0324422	-0.00827729	-0.155236	-0.0466684	-0.00241507	-0.0978867	0.113061	0.0285168	-0.0378149	0.154902	0.0302164	0.0714319	0.067066	-0.0167216	-0.0444671	-0.00980089	-0.0939191	-0.0133371	0.0193174	-0.0435962	-0.103791	-0.0904911	-0.0690498	-0.0836059	0.0439138	-0.0149084	-0.0569838	-0.0557694
0.14282	-0.119181	0.103746	-0.0771234	-0.0647594	-0.162586	-0.153087	0.118443	0.0198898	0.0709995	-0.0136067	0.0982086	0.0809706	-0.0542638	-0.00258673	-0.0578038	0.0331211	-0.171187	-0.013195	0.0394449	0.156124	-0.0691741	-0.175481	0.0839153	0.0501511	0.0936661	-0.0490464	-0.0617169	-0.0446268	-0.00910159	-0.0655538	-0.170527	0.128413	0.0104312	0.102618	-0.123032	-0.0475491	0.129486	0.101707	-0.0448303	0.387741	0.231918	0.0867419	0.251082	0.015612	0.128251	0.0126086	-0.0296338	0.0542019	0.0280839
-0.0674714	-0.00842271	0.141023	-0.00926702	-0.184995	0.05612	0.121219	-0.136409	-0.0720159	0.090847	-0.0362442	-0.0126447	-0.00159435	0.107987	-0.0424643	0.0324248	-0.00706529	0.0849482	0.293231	0.114377	0.00438644	0.0472027	0.0382545	0.0963254	-0.107437	-0.0240609	0.130792	-0.0355897	0.0956594	0.0835039	-0.0444512	0.0382703	-0.013296	0.0410096	0.172166	0.109962	0.0874975	-0.0034366	0.140822	0.0180535	0.0619946	-0.0109503	-0.107896	-0.0387432	-0.122139	0.0974805	0.0326496	-0.0178943	-0.00790937	-0.0445832
0.0273683	0.10411	0.120185	0.00250134	-0.0528339	0.17976	0.0593424	-0.0801964	0.036785	0.156823	-0.0818251	0.0108076	0.0910899	-0.0232684	0.000287442	0.0420952	0.0629042	0.006913	0.0109137	0.070571	0.117265	0.0386657	0.0776689	0.0034289	0.0296275	0.095873	-0.0361249	-0.0427601	-0.057833	-0.0626518	-0.00365346	-0.112115	-0.046379	0.0179867	-0.082239	-0.047332	0.0959857	-0.0446467	0.150435	-0.0132396	0.0997561	-0.0328104	-0.153763	-0.00947149	0.000818745	0.00701878	0.00150824	0.15327	-0.0156083	-0.117039
-0.0409538	-0.0212391	0.00796425	-0.0529133	0.0237578	0.0116402	-0.050624	-0.104672	-0.00388253	-0.0491992	0.0154575	0.0340223	0.0139906	0.031524	0.00387361	-0.0754006	-0.0242041	-0.0822917	-0.00218583	0.00689862	-0.0626488	-0.0562681	0.0948538	0.0878031	-0.0681539	-0.00954448	0.147977	0.0423294	0.00283119	0.072853	-0.0530056	-0.0366011	-0.0081757	0.0103889	0.0137088	-0.000357704	-0.0303065	0.0223873	0.125301	-0.0532647	-0.0413012	-0.0511602	-0.0717467	-0.058216	-0.0043487	0.00956555	-0.0344278	-0.0227303	0.0287683	0.015478
0.0174898	-0.048108	-0.0695858	-0.0449643	-0.00360136	0.0400296	0.05541	-0.198616	-0.0467186	0.0129929	-0.0489711	-0.0915401	-0.0507791	0.0722583	0.0633177	-0.0991276	-0.0517729	-0.00942004	0.0467501	-0.0336046	0.0594434	0.0595418	0.0386412	0.0983982	-0.0676446	0.0190716	0.045711	0.0546231	0.184653	-0.0206228	0.0393477	0.238482	-0.0742482	0.00711556	-0.0107718	0.0648665	0.0134953	0.0217701	0.127152	0.0788918	-0.107799	-0.00651664	-0.0103207	-0.114861	0.0379533	-0.115483	-0.049173	0.00909958	0.0520469	0.000564776
-0.0670853	-0.00629748	0.0293897	0.058346	-0.0241878	0.0802867	0.0614989	-0.123958	0.0167995	-0.0250632	0.0233913	0.107912	0.00181819	0.176728	0.100609	-0.057467	-0.0439275	0.0108503	0.0364181	0.00902079	0.0689419	-0.151764	0.0285693	0.0158741	-0.0582919	-0.0339154	-0.0193817	0.00805082	-0.0454915	0.0967929	0.15124	0.0203939	0.0445279	-0.0912985	-0.0338376	-0.035572	-0.0835319	-0.0156329	0.190124	0.134388	-0.0120049	-0.0969328	-0.0457862	-0.129875	-0.183663	-0.109358	0.116057	-0.122071	-0.0521749	-0.0615095
0.118436	0.115268	-0.084885	-0.101761	-0.164812	-0.0551812	0.0334769	-0.138317	-0.0495457	0.021118	0.0969124	0.00162023	0.0135817	0.075105	-0.0784186	0.134909	-0.066186	-0.0389374	-0.0152828	-0.0789502	-0.00585671	0.113435	0.102351	0.0589966	0.0932524	0.0251602	0.0311728	0.0219646	0.00576167	0.0170487	0.0870251	0.168958	-0.00510156	-0.0726689	0.0331624	0.0922719	0.00910624	-0.032032	0.0733605	-0.00975838	0.0391245	-0.05705	-0.0283007	-0.0877904	0.136435	-0.106241	-0.0482931	-0.0231338	-0.0220581	0.111292
0.0596611	-0.00101141	0.0647029	0.00637434	0.0974039	0.10837	0.0446771	0.0116602	0.124715	0.115357	0.0646558	-0.0115269	0.071385	0.0114025	0.0197253	-0.083655	0.0653164	0.0404843	-0.0161304	0.0353122	-0.0577313	-0.000202153	0.00934529	0.0104893	0.0208578	-0.0134805	-0.0168175	0.000952396	-0.0749425	0.0780638	0.0304975	-0.0769286	0.150747	0.0681501	0.0979663	0.0244488	0.0121432	-0.0543614	0.0192138	0.0589974	-0.0604832	0.0124794	-0.0175948	-0.105339	0.020764	-0.139997	-0.0816916	-0.0367772	0.00749475	0.0387375
0.0976729	-0.0128352	0.0210637	-0.0253555	0.00221433	0.000490089	-0.0545964	0.037947	0.108862	0.0590876	-0.0312265	0.0171966	-0.00512424	0.0185337	-0.0218132	-0.0576867	0.0596066	0.0410906	0.0690403	0.0906724	0.0434006	0.0720331	-0.0585373	0.0384761	0.024454	0.026757	0.0241215	0.0230183	0.00658571	0.100606	0.0198534	-0.048425	0.00679417	0.038383	-0.00900621	-0.0847459	0.0108004	0.0354569	0.0554525	0.0411701	0.00789216	0.0174112	-0.0365903	-0.0252303	-0.0580372	0.0169691	-0.0253046	0.00888184	0.0289996	-0.0385445
0.172281	-0.0202954	-0.110067	0.0307511	-0.0193508	0.0419803	0.11426	0.0444012	-0.00510976	0.0267511	-0.0449159	-0.0376662	0.0253497	0.0392789	0.0535653	0.0292606	0.0378102	0.00898524	0.108339	0.0987727	0.00495871	-0.00306881	-0.00807765	0.0173265	-0.0405281	0.0045378	-0.0566486	0.0292182	-0.0367356	0.0579003	0.0214369	-0.106105	-0.000457122	-0.0410943	0.00950027	0.0561846	0.0701172	-0.0762287	0.0136644	0.0582428	0.0203661	0.0578187	-0.0754656	-0.0316235	-0.0316151	-0.010149	-0.130264	0.0105225	-0.0190394	-0.0219739
0.0642417	0.173575	0.0389055	0.0143331	-0.157735	-0.0225049	0.0228542	-0.123575	-0.222531	0.181807	0.109956	0.0130407	0.011459	-0.0777265	0.0415225	-0.0200021	0.11199	0.193959	-0.126844	-0.0985598	-0.0648632	0.00730223	0.112052	0.0148534	0.14813	0.182264	-0.0702592	-0.0309838	0.108907	0.0634245	0.10881	0.0272315	-0.010619	0.085701	-0.0493599	-0.080781	0.040495	-0.13497	-0.00970252	-0.219138	-0.211613	-0.193696	-0.119363	0.0466749	0.00513011	-0.116656	-0.0241032	-0.145411	0.0844361	-0.0453925
0.0129387	0.0503305	-0.0472136	0.11255	-0.0199296	0.0359699	0.150708	-0.0726667	0.00653531	0.107754	0.0306556	0.0501997	0.0159703	-0.0203956	-0.0335072	-0.0409741	-0.0208082	0.210297	0.0373397	-0.0531227	0.0062749	0.0262259	-0.0535731	0.0609887	-0.0483298	-0.106592	0.035709	0.064275	0.0938449	0.0614194	0.101508	0.0348218	0.029736	-0.0214288	0.0736475	0.030055	-0.0252273	0.0219277	-0.0680371	0.0265738	-0.0763879	-0.00677425	0.0290727	-0.137979	0.0869568	-0.0498383	0.0303935	-0.0485207	-0.0525065	-0.0799952
0.156084	0.0104878	-0.0324432	-0.027652	0.0718564	0.082985	0.00939002	-0.0353194	-0.0256116	0.121647	0.150535	-0.0835023	0.0600299	-0.015925	0.0555514	-0.0402118	-0.0890083	0.0281997	-0.0762612	-0.0373736	-0.0650449	0.00680395	0.0276275	0.000232948	-0.00260283	-0.0260044	-0.0112052	0.0408473	0.0534023	0.04015	0.042035	-0.00128969	0.0192901	-0.025067	0.0288663	0.0575443	-0.0290114	-0.0346737	0.0549203	-0.0718854	-0.0163498	0.0454068	-0.0109158	-0.0871698	-0.0405218	-0.0911062	-0.0591887	-0.0056039	-0.0837838	0.0834345
0.0726934	0.0724744	-0.00167305	0.130073	0.15864	-0.0811652	-0.00304363	0.0746532	0.142876	0.0840709	0.12152	-0.0110245	-0.0199525	0.0215701	-0.067056	-0.0641297	0.152577	0.0331813	0.14053	0.0512831	-0.0745402	-0.0885406	-0.00897089	-0.0970362	0.0682937	-0.0159419	0.0575706	0.0749562	-0.055292	0.156593	0.00163431	-0.0376068	0.0556812	-0.0326474	-0.0556479	0.211682	0.176419	0.0894323	0.108306	0.147714	0.0794021	-0.051108	-0.0580302	-0.0242725	-0.0995271	0.0594992	-0.0381588	0.00214895	0.0331009	0.088304
0.0870416	-0.00244845	0.0745338	0.00313498	0.0381323	-0.0623011	-0.00797252	-0.003517	0.0332522	0.0532317	-0.0202386	0.0348588	0.0450566	0.0254875	-0.0769705	-0.0450868	0.0643048	0.0304597	-0.0265324	-0.0434283	-0.00349364	-0.035499	-0.0178207	0.0330435	-0.0364565	0.0264658	-0.0184242	-0.0106681	0.0341466	-0.00778221	0.0320981	0.070517	0.00346327	0.033148	-0.0196361	-0.000174622	0.0105402	-0.00248545	0.160776	0.035553	0.051469	-0.0773438	-0.0195143	-0.0164672	0.0706362	-0.0595511	-0.053465	-0.00675872	-0.071633	-0.0647473
0.0503618	-0.00453621	-0.0262419	-0.0292797	0.0178736	-0.000966253	0.0288648	-0.0387704	-0.104674	0.076438	0.079521	0.0623344	0.0263293	-0.0587436	0.000678404	-0.0194949	-0.0934202	-0.0208433	-0.0168347	-0.100575	-0.0207666	0.00658102	-0.0578399	0.00931323	0.013907	0.0608737	-0.0763642	0.0143993	0.225804	0.0596782	0.234877	0.157657	0.0749182	0.0650476	0.0958611	0.174185	0.165515	0.012362	0.0527382	0.144543	-0.0386119	-0.00761501	-0.0133709	0.057775	0.0429763	-0.0266609	0.0162944	-0.0556703	-0.0722541	-0.0799221
0.00764407	0.0666106	-0.0188817	-0.00110181	0.0441638	0.00507776	-0.127843	0.132114	-0.0329242	0.0173221	0.0798271	0.00885451	0.00644164	0.135129	-0.0313278	-0.040679	-0.0357399	-0.0277875	-0.0891844	-0.0771248	-0.00422559	-0.0179067	0.0204974	-0.0753052	0.0422987	0.0579777	-0.0655852	-0.0783744	0.0974547	0.205075	0.0188825	-0.0254625	-0.055423	-0.0378515	0.133426	-0.109788	-0.00266621	0.0216881	-0.100234	-0.00352102	-0.142764	-0.0127681	0.0690203	-0.0317069	-0.0679021	-0.0730774	-0.032943	-0.116084	0.0967364	0.145814
0.0455238	-0.104926	0.0273102	0.0724777	-0.109543	-0.0540429	-0.0632871	-0.00120887	0.0595212	0.0928681	0.102489	0.0425735	-0.0572283	0.0711294	0.0457541	-0.0827496	0.256617	-0.0657146	0.168196	0.0609113	-0.0873897	0.0852604	-0.117544	0.0182134	0.0906535	0.0222529	0.198731	0.061174	-0.0869411	-0.0625723	-0.136589	-0.00841675	0.0961957	-0.084928	0.00463576	-0.00194075	-0.0776642	-0.0284656	0.119832	0.0463099	0.00999042	0.131534	0.0546885	-0.0172455	0.00442088	-0.0553183	0.0953747	-0.088225	-0.0694328	-0.166369
0.0282037	-0.0601418	-0.0229165	-0.0622819	-0.113583	-0.0867422	-0.0507192	0.150769	-0.0724033	-0.0434682	0.0999044	-0.00777889	0.00586421	0.0745798	-0.118094	-0.0394037	0.17238	-0.115191	-0.0868621	-0.0243981	-0.0422564	0.0409966	0.0579675	-0.00579844	-0.0078036	0.0478105	0.0175859	-0.127445	-0.0763243	0.0741397	-0.0398886	0.0342913	0.0184771	0.100593	0.0308332	-0.00530767	-0.00609939	-0.0695697	-0.0105146	-0.0865396	-0.0424004	-0.0959914	0.10454	0.110026	0.0567513	0.141521	-0.123651	0.0417493	0.172405	-0.0698197
0.0158067	-0.0389468	-0.0701801	-0.0469507	0.0142663	0.0478536	0.0690309	0.0462326	0.0956165	0.0915004	0.00288012	0.0998519	-0.100955	-0.0956782	-0.00569008	0.0428436	0.00877496	-0.0772174	0.10466	0.0982483	0.059887	-0.0419789	-0.0944944	-0.0608331	-0.158676	-0.0257475	-0.0674378	0.0301539	-0.00305717	0.00253643	0.00646622	0.0611222	0.112336	0.0481023	-0.0865567	0.00584093	0.0826261	-0.0868804	0.0711126	0.0285246	-0.139911	-0.0167789	0.0538006	-0.0579058	0.0885666	-0.031519	0.00642301	0.074147	0.0550837	0.0230732
-0.0640367	-0.0581773	0.0641499	-0.0789476	0.0379158	-0.157076	0.0722211	0.0601085	0.0166794	0.0133196	0.00648973	0.0598425	-0.0833107	0.0562759	-0.00131969	-0.042566	-0.0308283	-0.0470675	0.100335	0.0715267	0.060802	-0.078219	-0.0111043	-0.00380253	-0.0365614	0.0256783	-0.0255139	0.0703131	0.0170607	-0.0473379	0.0387013	0.0827868	0.0316576	0.0962503	0.140809	0.0271892	-0.017206	0.00369351	0.0465381	0.0817996	-0.00834901	0.000917486	0.00652761	0.0717922	0.0220415	0.001406	-0.00323373	0.0651153	-0.135755	-0.0660374
-0.0191914	-0.0604014	0.000388103	-0.0872577	0.113803	0.0366322	-0.00726217	0.078804	-0.0941406	0.00267745	-0.0380132	-0.069613	-0.0385135	0.0295264	0.058457	0.128148	0.0634985	-0.0112594	-0.00661302	-0.0353322	0.0446716	-0.139151	-0.139258	0.0821821	0.0930509	0.0562349	0.0484953	0.0724613	-0.0170529	0.0502709	0.0450778	0.00710584	0.0161802	0.0280245	0.0585886	-0.0585301	-0.0189243	-0.167789	-0.0829408	-0.0299755	0.151232	0.0732925	-0.0760344	-0.106222	-0.0354092	0.0110324	-0.00116167	-0.0799077	-0.0776677	-0.150708
-0.0372798	0.00543367	0.0155784	0.0158977	0.0794799	-0.051377	0.0124363	0.109426	0.000828586	0.100625	-0.0178413	0.0195286	0.0324771	0.173604	0.0615224	-0.104007	0.0930465	0.0331519	-0.0158693	0.0185845	0.0373381	-0.0607108	0.0885103	0.0047522	-0.0218961	0.164206	-0.0052164	0.0398317	-0.0218556	0.180177	0.0663678	0.0739667	0.0288962	0.0539796	0.125499	0.10466	0.0220105	0.105578	0.0556347	0.0641417	0.0820681	0.0507046	0.0329533	-0.03977	-0.0261974	0.01754	0.037469	0.030638	-0.13067	0.0212173
0.0535618	-0.0231015	0.0119796	-0.120119	-0.101175	-0.00500902	-0.0473562	0.0247319	-0.0575232	0.016639	0.0381923	-0.057352	-0.00194344	0.0786979	-0.107464	-0.0258339	-0.00748366	0.127668	0.069996	0.0753595	-0.074763	-0.00583524	0.0183671	0.0624242	-0.00218813	0.00573959	0.136536	0.107354	0.0610726	-0.0436486	0.00674722	0.0444979	0.00898785	0.044904	0.0571118	-0.0137381	0.0399398	0.054511	0.0627226	0.0226191	-0.0432143	0.0050537	0.0167625	-0.0763716	-0.0517706	-0.0726237	-0.0286955	0.0224314	-0.11688	-0.0339896
-0.0541518	-0.164771	0.00619261	0.0889594	-0.03212	0.127084	-0.0688565	0.0351203	0.068148	0.00126462	-0.00206221	-0.0185805	0.00350539	0.0765978	0.0652097	-0.0471973	0.156196	-0.0886877	0.113271	0.119048	-0.1229	0.0951591	-0.0613431	-0.0951298	-0.00474033	-0.0891731	-0.0531173	0.158097	0.0570622	0.0219933	0.0575695	-0.172388	0.0667175	0.0798091	-0.0185932	0.150028	0.05165	0.0996024	-0.0689287	-0.0248793	-0.058238	0.0112752	-0.0658481	-0.0650577	-0.00220829	-0.0208901	-0.149838	-0.00255406	0.0711277	-0.0494398
0.101069	-0.0305228	-0.0263402	-0.0990967	0.0201221	0.065178	0.0548505	-0.0227367	-0.0535789	-0.0129524	-0.0304511	0.0245904	0.0453356	0.0552351	0.0648305	-0.00127733	0.0806032	0.0477931	-0.0759509	-0.0316063	-0.0117245	-0.0102455	-0.0023784	-0.00934179	-0.0498339	-0.0383693	0.268176	0.0385627	0.0764261	0.093852	0.116464	0.0285717	-0.088448	0.0139223	0.0106195	-0.0110471	-0.024535	-0.0699162	-0.0236481	-0.00241738	-0.0404262	0.0428773	-0.0211611	-0.00950187	-0.0884023	-0.0406847	-0.0288075	0.00351359	0.062111	-0.0578282
-0.0629829	0.295335	-0.0171437	-0.319848	0.630196	0.446454	-0.0324704	0.0110297	0.231607	0.701762	0.14643	-0.295969	-0.111878	0.12579	0.385943	0.211892	0.210141	0.0877328	-0.00580554	0.45045	0.264494	0.159541	0.249879	0.00879649	0.171143	-0.088562	0.166652	0.0108742	-0.0245392	0.0768728	-0.0392912	-0.0444602	-0.015697	-0.277952	-0.294096	-0.180471	-0.108167	0.0204902	0.0807792	-0.387189	0.0543153	-0.187741	-0.0894326	0.0463197	0.0542719	-0.172551	-0.00809527	0.0277163	0.0231203	-0.112566
-0.00500528	0.378977	0.616459	0.0725808	0.141165	0.216262	0.332147	0.342343	-0.112823	0.45506	0.118113	-0.0110534	0.194015	0.0068372	0.169965	0.025734	0.325126	-4.90947e-05	-0.0941305	0.00647308	-0.0150718	0.503535	0.00715792	0.395587	0.381756	0.23552	-0.0501968	0.0790022	0.0927526	0.226378	0.0958896	-0.101055	0.015677	-0.17108	-0.0690793	-0.232614	-0.0809549	0.0142172	0.0827458	-0.0291397	-0.101831	-0.271755	-0.103838	-0.094039	-0.23538	0.0647565	-0.207583	-0.0926202	-0.0902404	-0.13841
0.0020709	0.362126	0.0369572	0.0748966	-0.0615105	-0.11746	0.213516	-0.157814	0.0286188	-0.215045	0.069089	0.215929	0.0671765	0.0720853	-0.021946	-0.0166419	0.211637	-0.168417	-0.113773	0.0950285	-0.0886261	-0.206823	0.137907	0.209867	-0.0754555	0.00345337	-0.137831	0.0928584	0.25648	-0.0110766	0.141869	-0.00735478	0.0308656	-0.142658	-0.283396	-0.212011	-0.124543	0.0359206	-0.200771	-0.147123	0.0652898	0.206414	-0.386944	0.128987	-0.0655877	-0.12555	0.108438	0.229067	-0.183534	-0.025278
-0.0399838	0.00134197	-0.000231847	-0.0614735	-0.0151311	0.0634023	0.30561	-0.173267	-0.112409	-0.0631699	0.145955	0.105925	0.21333	-0.046685	0.00743279	0.0875817	0.0467643	0.069355	-0.0681747	0.142224	-0.032338	0.105567	-0.0873892	0.422451	0.264287	0.154396	0.0641555	0.154477	0.0961411	0.00523488	0.137684	0.155396	0.076703	0.124099	0.0160527	-0.174246	-0.0473944	-0.00712981	-0.218017	-0.192185	-0.0456424	-0.0990073	-0.233757	-0.0331458	-0.0309294	-0.0616791	-0.0960516	-0.138579	0.0110759	-0.0788848
0.163986	0.0167964	0.192264	0.230221	0.168211	-0.00395986	-0.150669	0.386202	0.040369	0.0101622	-0.207708	0.287594	0.0965206	-0.0567148	-0.0438716	-0.204434	0.0674971	-0.212968	0.00148552	0.152594	0.348581	0.135435	0.0817847	0.861593	0.495209	0.330442	0.840221	1.06021	0.338656	0.570079	0.27568	0.412053	0.424251	0.665116	-0.0533157	0.261504	-0.0595492	0.0662312	-0.0590387	-0.0672023	-0.223155	0.11964	0.130252	-0.218517	-0.161458	0.118993	0.0909725	-0.0497035	-0.0452492	-0.188808
0.254244	0.184176	-0.0912456	0.568216	0.466977	0.279938	0.149014	0.359285	0.109164	0.469918	0.371711	0.104664	0.410972	0.358079	0.37164	0.209946	0.413085	0.525151	0.276691	0.497193	0.222776	0.164028	-0.243005	0.0464324	0.154953	0.60657	0.292506	0.512286	0.37335	-0.174566	-0.069777	-0.109744	-0.0543827	-0.211939	-0.457169	-0.243193	-0.150841	0.0889809	-0.0408422	-0.293664	-0.257194	-0.382867	0.00764753	0.103508	-0.094356	-0.292603	-0.21209	-0.361687	-0.200832	-0.294457
0.26452	0.0836342	0.00585871	-0.251868	0.0297908	-0.0550473	0.183859	0.141453	0.11348	-0.0200526	0.129473	0.0383238	0.236601	-0.0970681	-0.00433304	0.326233	-0.0956631	-0.0853686	0.141037	0.0737936	0.112009	0.0188716	0.345149	0.143696	0.455132	0.125193	0.0138961	0.0324631	0.248481	-0.00192058	-0.10859	-0.148069	0.107743	-0.141468	0.0569267	-0.151281	-0.129131	-0.223223	-0.119747	-0.152564	-0.0562366	0.132193	-0.113616	0.0643605	-0.153416	-0.12265	-0.214148	-0.0263547	0.157437	0.036143
-0.123282	0.0373467	0.0595496	-0.103407	-0.160039	0.0171895	-0.0740498	-0.000226943	-0.188163	0.11396	-0.107199	0.0674607	0.0517592	-0.14789	-0.144171	-0.0548904	0.197046	0.0151386	-0.078062	0.103199	-0.128855	0.0115779	0.141567	0.925024	0.471489	0.676704	0.918321	0.362469	0.476725	0.525569	0.374226	0.150577	0.22122	0.0668695	-0.224835	0.189506	0.478782	0.301908	0.0387982	-0.0532708	0.124363	0.335306	0.128289	-0.209011	0.0139501	-0.14672	-0.284282	-0.0542073	0.240325	-0.376779
0.182961	0.10843	-0.0302198	0.0438844	0.232687	0.11421	0.130772	0.155145	0.141139	0.159912	0.179325	0.172459	0.122357	0.168526	0.195433	0.258056	0.206489	0.237305	0.446606	0.197358	0.0611376	0.286008	0.243387	0.307789	0.315913	0.215128	0.151803	0.0804911	0.162866	-0.0561017	-0.00177475	0.00841132	0.00556947	-0.173272	-0.145999	-0.129718	-0.156208	-0.161303	-0.150676	-0.022257	-0.152016	-0.117938	-0.171668	-0.122187	-0.175214	-0.19286	-0.144089	-0.00710696	-0.0946707	0.130159
0.391609	0.150141	0.344247	0.556056	0.142728	-0.00581233	0.134251	0.724347	0.339408	0.426052	0.654167	0.373934	0.288632	0.299233	0.489096	0.352038	0.21161	0.471021	0.50272	0.428308	0.500001	0.311625	-0.232798	0.0614959	0.230346	0.307899	0.256648	0.0722022	0.160329	0.539621	0.344821	-0.0318493	0.0116534	-0.0702126	-0.670104	-0.133319	-0.256183	-0.0376997	-0.113144	-0.362541	-0.0675475	-0.450456	-0.424615	-0.300016	-0.284749	-0.300288	-0.233209	-0.225123	-0.34529	-0.4385
-0.0843279	0.093786	-0.0845543	0.384199	0.00712591	-0.24475	0.0701003	0.271861	-0.173598	0.236015	-0.145646	0.0178104	0.303984	-0.0323109	0.102227	0.257501	0.155103	0.104803	-0.167486	0.0299225	0.149165	-0.122572	-0.0167549	-0.125681	-0.0446404	-0.067823	0.14292	0.00416005	-0.053117	-0.060705	-0.00910141	0.113564	-0.0456507	0.594933	0.305416	-0.228772	-0.139105	-0.308962	0.253375	0.302498	-0.280722	-0.0243629	-0.00820586	-0.183124	-0.316432	0.16252	0.105545	-0.147066	0.146378	0.0266365
0.177207	0.128084	-0.0510229	0.254079	0.32795	0.253656	0.0478212	0.11547	0.209594	0.121872	0.0867118	0.262575	0.349393	0.848238	0.587431	0.0900579	0.181076	0.176432	0.310355	0.506288	0.243031	0.0246517	-0.0381425	0.423464	0.477665	0.353544	0.627936	-0.012443	0.0916406	-0.0737872	0.0868459	0.151459	0.19613	-0.184351	-0.0732893	0.022238	-0.346461	0.0211399	-0.215322	0.0407483	-0.250706	0.088787	0.0680942	-0.196133	-0.265649	-0.0170334	-0.141754	-0.14884	0.370857	-0.236254
-0.0314248	0.173187	0.775196	0.566408	0.580534	-0.0456301	0.26052	-0.0931345	0.225612	0.398346	-0.0217584	1.12581	0.907046	0.724089	0.705355	0.836261	0.451811	0.941724	0.685872	0.796109	1.19196	0.871558	1.39084	1.83773	2.0765	1.45242	0.41201	0.620353	0.287617	0.396454	-0.0396032	-0.0436994	-0.176741	-0.363913	-0.609432	-0.498839	-0.636863	-0.400852	-0.76193	-0.519999	-0.421236	-0.419845	-0.258253	-0.409567	-0.650041	-0.456302	-0.408988	-0.637672	-0.386341	-0.713907
-0.0441638	-0.0497192	-0.0986047	0.551395	-0.168666	-0.104513	-0.0792284	-0.211963	-0.0622096	-0.109479	-0.0704428	0.0825593	-0.0633034	0.115809	-0.198748	-0.106132	0.0476281	-0.102745	-0.00356792	0.100871	0.36753	-0.22134	0.156073	0.0344447	-0.0241564	-0.157139	0.0536364	-0.1533	-0.230295	-0.0490041	-0.109924	0.0729305	0.144646	-0.176005	-0.0627195	-0.188487	-0.0578705	-0.14258	-0.257973	-0.0792046	0.0615952	-0.135636	-0.288134	-0.122715	-0.137356	-0.0136786	0.351537	0.324036	0.0950314	-0.0645116
0.0153496	-0.206323	-0.131682	-0.0693773	0.0809428	0.0690024	-0.237801	-0.0895301	-0.253551	-0.028312	0.247097	0.136248	-0.231941	-0.181343	-0.0812851	-0.16413	0.0292956	-0.0889345	-0.0504332	-0.221266	0.024797	0.132223	0.430789	0.356352	0.0590507	0.188845	0.01986	0.0637675	-0.0917877	0.198283	0.261347	-0.0244148	0.133779	-0.0695973	0.181825	0.0900584	0.441148	0.109289	-0.108955	0.121714	-0.00770655	-0.100865	-0.0147409	-0.121202	0.0438223	0.0775547	-0.0392329	0.281857	0.193989	0.061884
0.0664184	-0.0313705	-0.0836598	-0.0378553	-0.167797	-0.00954537	0.165215	-0.0998546	-0.217959	0.197997	-0.0026225	0.0359459	-0.0482047	-0.0455632	0.0366294	-0.27914	-0.0539381	0.105463	-0.201253	-0.13092	0.226228	-0.0795268	0.220537	0.473078	0.486342	0.397545	0.332696	0.394358	0.0973902	-0.13377	0.0370248	-0.0837962	0.100586	0.00158955	-0.00843927	0.103408	-0.0702482	0.16572	0.0755962	-0.102281	0.045945	0.11095	-0.170074	0.0777189	-0.0464253	-0.0583641	-0.173756	0.0893108	0.116282	0.0198628
-0.0326419	-0.00817231	0.20501	-0.174447	0.108286	0.125113	-0.129684	0.0292456	0.0855588	0.0960363	0.128723	0.0156999	-0.030476	-0.0907097	-0.0476931	-5.60448e-06	0.0588403	0.0845543	0.279975	0.324334	0.0787073	0.0530509	0.307393	0.168909	0.141836	-0.0262195	0.292525	0.0911332	-0.188977	-0.0412857	-0.205989	0.13385	-0.111497	0.0556314	0.233427	-0.128673	-0.0553581	0.0910364	0.0976917	-0.00332319	-0.321733	-0.0684694	-0.240947	0.174106	0.180111	-0.178489	0.00601557	-0.155415	-0.0562293	-0.0358717
0.305493	0.154671	-0.0609233	0.0527607	0.0243553	-0.0111575	-0.0292724	-0.0897447	-0.0332725	-0.0987944	0.052658	-0.0273818	0.0682016	0.0818182	-0.0256153	-0.025926	-0.089866	0.0347713	0.29212	0.0113326	-0.0984803	0.081953	-0.106097	0.310084	0.186647	-0.038096	0.155892	0.0383798	-0.0339743	-0.0328942	0.199538	0.0551751	-0.201013	0.0705951	-0.109266	-0.227143	-0.171433	0.0968502	0.0976364	0.124851	-0.0354813	0.107355	-0.171011	-0.0915223	-0.0140026	0.00828754	0.150096	-0.182507	0.000709041	-0.00380581
0.162287	0.143328	0.1665	0.116727	0.284693	0.51058	0.323932	-0.0356007	0.27625	0.119704	0.374076	0.363618	0.345507	-0.076622	0.27656	-0.294203	0.385675	-0.287562	0.27668	0.324242	0.557296	-0.0654108	0.228321	0.12944	0.195965	0.0371139	0.205218	-0.0757215	0.141999	0.019745	0.0560431	-0.114075	0.033195	-0.234456	0.0260005	-0.0885783	-0.0435909	0.201554	-0.188583	0.0337516	-0.00665806	-0.0971908	-0.122279	-0.159528	-0.195187	-0.0660893	-0.0250579	-0.127547	-0.00251596	-0.170998
-0.0234293	0.156494	0.0584205	-0.102252	0.118439	0.538759	-0.127591	0.0567283	0.227422	0.253782	0.0210606	0.292837	-0.158563	0.395039	0.214639	0.275582	0.299605	-0.0155213	0.238535	0.103586	0.227581	0.49432	0.508138	1.28485	0.818225	0.536077	0.683801	0.461468	0.302084	0.463964	0.39488	0.0740876	-0.155965	0.148688	-0.0603178	0.0845003	0.337521	-0.153667	-0.0671878	-0.1616	-0.178042	-0.203475	-0.185644	-0.203581	-0.26439	-0.297415	-0.0804506	-0.184385	-0.213989	-0.106721
0.656793	0.232701	-0.0728623	0.421188	0.092786	-0.0837602	0.136607	-0.329121	0.326512	0.0367578	-0.0990545	0.415802	0.323485	0.65196	0.275551	0.0912917	0.370847	0.554854	-0.0924934	0.488262	0.408411	-0.0940082	0.611883	0.426938	1.20061	0.223498	0.20444	0.0794717	-0.423562	0.295299	0.262689	-0.0871709	-0.198589	0.0520341	-0.200894	-0.251659	-0.197969	-0.260905	-0.233001	-0.197537	0.0180138	-0.126646	-0.219025	-0.241982	-0.195227	-0.441068	0.0503071	-0.175581	-0.238407	-0.126068
0.317382	0.0875584	0.238001	0.332424	0.459501	0.19462	0.0341928	0.472573	-0.105572	-0.0505502	0.274582	0.125435	-0.167567	-0.115143	0.0678519	0.260537	0.00950704	0.266948	0.249264	0.277855	0.256795	0.279288	0.34384	0.326278	0.412045	0.346677	0.486277	0.410729	0.0460276	0.486725	-0.130051	0.124957	-0.0293284	-0.0706633	0.0939997	-0.0353051	0.144137	0.231428	-0.00392749	-0.0243147	0.0473538	-0.207012	-0.35721	-0.113313	-0.341673	-0.114983	-0.0676159	-0.125148	-0.0860734	-0.220834
0.055348	0.113085	-0.015335	-0.0468633	0.0695547	-0.0379974	-0.529227	0.177385	0.108982	-0.166698	0.4016	0.132451	-0.122284	-0.0789269	-0.138867	-0.326976	0.0205129	-0.330545	0.0200367	0.719908	-0.318812	0.559608	1.8295	2.52746	2.32094	1.7669	1.19635	1.1773	1.49403	0.612464	0.615134	0.716277	0.523149	0.642238	0.30541	0.65487	0.362615	0.237473	-0.0120098	0.0905852	-0.024262	0.18829	-0.317491	-0.245223	-0.206228	-0.126507	-0.0354876	-0.307504	0.0196893	0.0227359
0.0470208	0.511469	-0.0302931	0.237458	0.0865775	0.843604	0.82638	0.195191	0.632465	0.468844	0.77025	0.739412	0.127053	0.44645	1.03064	-0.152412	0.290988	-0.305426	0.268568	0.406224	0.158583	0.496057	1.27639	0.830875	0.883264	0.45335	0.0845716	0.317954	0.835779	0.650999	0.0701249	-0.0188835	-0.0138295	0.105974	-0.33859	0.0497839	-0.0146056	0.523306	-0.544508	-0.289847	-0.485711	-0.229701	-0.546258	-0.665771	-0.230102	-0.468046	-0.414614	-0.453663	-0.488635	-0.358968
0.277142	0.183866	0.170623	0.265234	0.248568	0.177307	-0.138169	0.351101	0.436431	0.439559	0.0263181	0.0842502	0.275125	0.198388	0.399367	-0.0138382	0.328165	0.203295	0.0740531	0.439582	0.240957	0.592686	0.869866	1.04869	0.679363	0.541033	0.390458	0.242476	0.293862	0.138712	0.0954509	-0.121886	-0.137556	0.0481444	-0.16695	-0.167068	-0.294441	-0.0858726	-0.218901	-0.335838	-0.220544	-0.2859	-0.225005	-0.305004	-0.253545	-0.263584	-0.076678	-0.256277	-0.149449	-0.0652048
0.240143	0.251808	-0.256079	0.259598	0.480387	0.324517	-0.373597	0.0948875	0.353807	0.458956	0.631653	0.191494	-0.213066	-0.26918	0.358807	-0.28558	-0.0793929	-0.465185	0.0983514	0.147107	-0.0340286	0.236908	0.643686	0.808742	0.892979	-0.0145379	0.226166	0.278792	0.523247	0.177081	-0.00324283	0.0271498	-0.1574	0.271054	-0.0644826	-0.250218	0.35355	0.195898	0.0952637	-0.326153	0.0590238	-0.424285	0.0101863	0.162176	-0.493804	-0.316215	-0.0693623	-0.465991	-0.0883499	0.0528111
-0.0518937	0.42106	0.0721211	0.300156	0.302572	0.322394	-0.0314506	0.232853	-0.102696	0.0753509	0.0303019	0.106226	0.081556	0.0637507	0.057912	-0.187931	0.235927	0.0680205	0.211543	-0.312483	0.272644	0.03712	-0.25624	0.377352	0.538624	0.299058	-0.110349	0.308375	-0.154725	-0.15488	-0.0504965	0.00401906	0.0779035	-0.0517476	-0.140197	0.128479	-0.143669	0.0761421	0.0406659	-0.3213	0.0932221	-0.322639	-0.0568431	-0.139308	-0.110353	0.00306189	-0.0585736	-0.193626	0.24555	-0.0293432
-0.0940498	0.163784	0.0369847	-0.20049	-0.0559451	-0.159378	-0.0261848	-0.021493	0.0847863	-0.0915891	0.089976	0.0736473	-0.105474	0.053365	-0.14158	-0.0120046	0.0605229	-0.0696151	-0.190266	0.119225	-0.0417452	0.0499907	0.0794799	0.0111722	-0.0219255	-0.020139	0.051014	0.0378702	0.149603	0.0142369	-0.0133557	0.0714225	-0.0681225	0.0218679	0.0723882	0.0876097	-0.0422582	-0.0720978	0.137443	0.0420187	0.0339171	0.063927	0.0839417	0.144741	-0.0565549	0.114062	0.0661017	-0.227235	0.0581645	0.167339
-0.0482317	0.0536624	-0.00192087	-0.126114	0.000434357	0.103673	0.0348064	-0.11487	0.125697	-0.194162	-0.0897636	-0.115729	0.175675	-0.0101622	0.0736992	0.136457	0.046726	0.0704616	-0.254722	-0.216135	-0.156943	-0.0704876	0.360489	-0.0556136	0.477095	0.19827	-0.173329	0.193909	-0.0639416	-0.0309945	-0.0779842	0.115287	-0.138374	-0.171874	0.0236823	0.149347	-0.0164326	0.106993	0.0374072	0.00367303	-0.34477	-0.120004	0.174805	0.30919	-0.157664	-0.0272192	0.180153	-0.197662	0.104248	-0.160841
0.0579973	0.231818	0.0776487	-0.277886	0.115853	-0.0182913	0.19629	0.0322942	0.130989	0.0594532	0.0600324	0.0937643	0.327915	-0.0245475	0.399931	0.24265	0.285902	0.0323453	0.245515	0.149603	0.36912	-0.168327	0.316911	0.931654	0.775819	0.763852	0.88461	0.783099	0.799198	0.414978	0.581769	0.675318	0.50189	0.113264	0.0934926	0.286119	0.104873	-0.0140689	0.0347887	-0.175067	-0.325804	-0.226289	-0.15806	-0.151208	-0.0123417	-0.113628	-0.271539	-0.239861	-0.325572	0.0400253
0.0957593	-0.00836899	0.0723369	-0.012454	0.051535	0.125975	0.0295865	-0.103075	0.0612007	0.00173769	-0.11226	-0.0698775	-0.0327663	0.0674851	0.00557229	0.0622783	0.000462327	-0.0263572	0.0568448	-0.0556653	-0.0614881	0.0801352	0.0462313	0.029516	-0.0824517	-0.0344761	-0.000211969	-0.040937	-0.106077	-0.0590193	0.0976949	0.0788164	-0.0696806	-0.0454553	-0.0171061	-0.086859	0.0293276	-0.0897265	0.0212272	0.0321474	0.0352422	-0.0434304	-0.0541298	0.000977772	-0.032451	0.0267174	0.0785688	-0.00330735	-0.124633	-0.00644715
0.00753715	-0.0808144	0.0799533	-0.00375217	0.00220582	0.0396644	-0.131424	0.000362558	0.00100278	0.0509963	-0.0671865	-0.0311767	0.0544483	0.0900381	0.19905	0.027951	0.00557719	-0.0598659	-0.000924877	0.0700189	0.021546	-0.0201757	-0.0688236	-0.0339463	0.0210634	-0.0531966	-0.0746207	0.0169022	-0.112577	-0.0640658	-0.0385491	0.0133908	-0.0872433	-0.0509511	-0.0867551	-0.0844024	0.0355609	-0.0646338	0.0613684	-0.00509297	-0.0129424	-0.0638619	-0.0318209	0.0402453	-0.0186879	0.0185877	-0.0610977	0.0246991	-0.0306136	0.0280248
-0.00233221	0.17022	0.00377672	-0.0478571	-0.0394114	0.0684392	0.0279576	-0.0801782	0.0861534	-0.0315037	0.00929934	0.00440856	0.0616444	-0.0118419	-0.0804345	0.0603753	0.0917757	0.0259104	-0.00383335	0.0575181	-0.0427741	-0.0817391	-0.0687768	0.0155036	0.247089	-0.0123022	0.097002	-0.0715868	-0.0443877	-0.0485671	-0.0196982	-0.0683101	-0.0177586	-0.0450918	-0.129078	0.0225776	0.0663403	-0.0496221	0.0202508	0.0134681	0.0760578	-0.0664032	-0.017059	0.052216	-0.041668	-0.0490604	-0.116472	-0.11705	-0.0413911	0.201411
0.0949437	0.112413	-0.00819926	0.0512354	0.0998897	0.0941537	-0.0513325	-0.0178483	0.134931	0.0644817	0.0150144	0.141128	0.0817453	0.0437894	0.0542805	0.184276	0.0490445	0.0117647	-0.00929047	-0.115977	-0.0103301	0.0572815	0.0757286	-0.0425396	0.00579783	-0.112102	-0.0233872	-0.015643	-0.121228	0.0025985	0.11569	0.00663793	0.0138002	-0.00441222	-0.0691017	-0.0864378	0.00158485	0.0192062	0.0489216	-0.106632	0.00642901	-0.0447333	0.0426356	0.0550306	-0.0320435	-0.0536064	-0.109629	-0.0794651	-0.091108	-0.126943
0.0307663	-0.0451455	-0.045853	-0.0668749	0.0220568	0.0768629	-0.0271913	-0.0130286	0.00336834	-0.0053452	0.0696999	0.0553936	-0.0613816	-0.0078322	-0.0375609	0.0118397	0.0820819	-0.0498928	0.00588324	0.0501026	-0.0152892	-0.0100411	-0.0791022	0.0174216	0.0815126	0.0401492	0.00804628	0.0145388	0.0300718	-0.0221717	-0.0495619	0.0804129	-0.0217629	0.050896	-0.0560612	-0.0783173	0.0654964	-0.0374606	-0.03228	-0.0850404	0.0513227	-0.00984532	-0.0462958	0.112147	-0.0567872	-0.0479628	0.0624509	0.0394648	-0.00464162	0.0344676
0.128563	0.000387564	0.0463976	0.0451742	-0.0623954	-0.0157717	0.0347777	-0.0370511	0.077754	0.0615955	-0.0527795	-0.0581216	-0.0725386	-0.0465439	0.0116387	0.00882713	0.050073	0.0454633	0.0650491	-0.124391	-0.024687	-0.0479698	-0.0273975	-0.0523836	-0.0206286	-0.0446482	-0.116543	0.0146667	0.0268254	-0.134066	0.0410274	-0.0375968	0.00353348	0.137569	-0.0208644	-0.0699528	0.0631519	0.0280423	-0.0589895	0.00745286	-0.0173827	0.00988854	-0.0823997	-0.111478	0.145335	0.0245098	-0.101493	0.0300756	0.0251466	0.0462062
0.150422	0.262009	0.222158	0.0157222	0.0195298	0.169776	0.220798	0.0714913	0.162922	0.294793	0.415258	0.111159	0.0385892	0.172459	0.342825	0.201988	0.256688	0.108839	0.139596	0.0370048	-0.0801146	0.0685216	0.108892	-0.0296336	-0.122607	-0.00324011	0.0261818	-0.0598138	-0.080452	-0.0861351	-0.171195	-0.138955	-0.00316335	-0.104688	-0.139416	-0.13517	-0.145631	-0.0161341	-0.136375	-0.0429837	-0.0947141	-0.104971	-0.127519	-0.00716419	-0.0802814	-0.168533	-0.0324554	-0.0586243	-0.185042	-0.132394
0.00265187	0.0202732	-0.00731641	-0.0265051	0.0904581	0.0996579	0.165105	0.230214	0.274634	0.045848	0.202472	0.108114	0.0496347	0.0832246	0.0411488	0.0830767	-0.03372	0.047715	0.10044	0.013338	-0.0115988	0.0288539	0.000543782	-0.0166186	0.0173054	-0.0378553	0.0870433	-0.0493685	-0.0625683	-0.0443683	-0.0434229	0.00413161	-0.0488314	-0.0601697	-0.0462979	0.038385	-0.0381235	-0.104335	-0.0155671	-0.0276861	-0.0128223	-0.0503094	-0.0820676	-0.096544	-0.0609156	0.0386614	0.0879539	0.0196583	-0.0834752	0.138246
-0.0257537	0.102536	-0.00206768	-0.0833628	-0.0446005	0.105283	0.0574681	0.10731	0.59515	0.0794249	0.692607	0.527936	0.0213787	0.464084	0.334333	0.663135	0.154173	0.101241	0.207899	0.120983	0.31928	-0.0674268	0.0601694	0.0658171	-0.0353492	0.073573	0.050175	-0.0606486	-0.0348979	-0.0785327	-0.127648	-0.127588	-0.0324804	-0.0424047	-0.171355	-0.131004	-0.0855462	-0.0914907	-0.175294	-0.0805291	-0.0270188	-0.13121	-0.0646409	-0.0479702	0.0267825	-0.0881492	0.000239151	-0.0373129	-0.135178	-0.0654874
0.0804892	-0.0063033	0.0534071	0.150327	0.0995543	-0.0873831	-0.00125366	0.138194	0.234503	0.185516	0.535335	0.401376	0.216228	0.130419	0.139833	0.186698	0.0557393	0.169884	0.222538	0.0417087	0.144838	0.0297094	0.0271202	0.157524	0.0846088	-0.0170443	-0.0783608	-0.0407143	-0.00152044	-0.0172494	-0.00711011	0.0110842	-0.0576983	0.0597631	-0.0667057	-0.092181	-0.0655897	-0.00645644	-0.156095	-0.127991	-0.106367	-0.04712	0.0177607	-0.151786	-0.097453	-0.0400291	-0.0755336	-0.0676003	-0.11705	-0.0464169
0.0543179	0.0252828	0.0652096	-0.00539201	0.0611369	-0.00779886	0.0273815	-0.0562478	0.136661	0.0238722	0.0141067	0.0433697	-0.0346271	0.0166812	0.00746584	0.0244572	0.0152786	0.0630576	0.0183506	-0.00827296	-0.0073764	-0.00764918	-0.0617182	-0.0320414	-0.0697558	0.0361422	0.0618724	0.068451	-0.00469702	0.00212647	-0.0854202	-0.081341	2.8943e-05	0.055623	0.122846	0.0855022	0.00346445	-0.0109869	-0.0271361	-0.0606785	-0.0484554	-0.0282684	0.0300139	-0.0419141	0.040057	0.0736131	0.00896671	0.0368724	0.0442254	-0.0177371
0.102526	0.115337	0.0270914	-0.0365583	-0.0105658	0.0342897	0.0471848	0.0102329	0.0299215	-0.0106236	-0.124304	-0.0636851	0.0183464	-0.0872676	0.00111277	-0.0100109	0.000691234	-0.0159539	0.0143098	-0.0158475	-0.0344815	-0.0863327	-0.0696417	0.0107908	0.034203	0.0181633	0.0304545	-0.0282275	0.0665713	-0.0429492	-0.00674267	0.0830554	0.118156	0.0492487	-0.14523	0.0342342	0.00219253	0.05225	0.0260991	0.0846076	0.0445223	0.0904852	0.0354278	-0.00796389	-0.0100884	-0.169444	-0.0143658	-0.0217925	0.0900646	0.0205359
0.0209539	-0.0761357	-0.0113151	0.0315819	-0.0324388	0.0634628	0.0742261	0.0142626	0.00249171	-0.0432104	0.0502093	0.0734088	-0.144203	0.0482154	0.0679094	0.0201526	-0.0530315	0.0156759	-0.00966679	0.0568385	0.033333	-0.14744	0.118206	0.000561008	0.124277	0.0617842	-0.0305866	0.128222	-0.101243	0.076654	-0.0988182	-0.011503	-0.04635	-0.0116131	-0.00584157	-0.0629177	0.0227721	-0.109306	-0.120751	0.0616195	-0.0221928	0.13988	-0.0753954	-0.0372014	-0.0233434	-0.138973	-0.134819	0.0136523	0.0171343	-0.0157632
0.0995455	-0.0229799	0.0948517	0.0742221	-0.0223003	0.0817135	0.063378	-0.116568	0.0633308	-0.0293419	-0.0544872	-0.0470317	-0.0720434	-0.0119307	-0.0342282	-0.0640837	0.0425824	-0.0400243	-0.0122978	-0.0304007	0.0907067	0.0934289	-0.0881809	-0.0226876	-0.0339599	0.0281548	-0.0743423	0.104406	0.0522496	0.0877167	-0.00444136	-0.0866664	0.217392	0.0859272	0.0171125	0.0300769	-0.0604625	-0.0784409	0.0288429	0.0165497	-0.0226493	0.000552448	-0.0090977	-0.0229739	-0.0755444	-0.0625811	0.0670513	0.0324885	-0.0432321	0.106016
0.128146	0.119033	0.0963167	-0.030486	0.00185258	0.00335801	0.0487211	0.0570524	-0.0215619	0.0693557	0.0977197	0.0447784	-0.104565	-0.00448737	-0.0172695	0.104951	-0.0676611	0.0448787	0.0509284	-0.0119071	0.133402	0.0152345	-0.0800192	0.0767737	-0.0196661	-0.0396264	-0.000708958	-0.0763801	0.013987	-0.0992306	-0.0735623	0.0151351	-0.0110862	-0.0698158	0.0848741	0.0571993	0.109255	-0.125532	0.0773834	-0.0412694	-0.0936499	-0.0738876	0.081416	-0.0236603	-0.0778038	-0.071562	-0.0420777	-0.033067	-0.104395	-0.10685
0.356729	0.0480434	0.133691	0.114922	0.0386501	0.0315111	0.0244528	0.0517148	-0.00137424	0.148479	0.152313	-0.0555769	-0.0376047	0.038432	-0.00542029	-0.0511997	0.00227409	-0.053671	0.0569255	-0.0152773	-0.0296562	-0.00835138	-0.0900561	-0.0388557	0.0683505	0.171929	0.0506382	0.0349577	-0.041662	-0.00774185	-0.0471278	-0.106762	-0.0549865	0.0609573	-0.10539	-0.0965857	-0.0566461	0.0758968	-0.0356189	-0.00638032	-0.00815267	0.0423296	-0.00784375	-0.025291	0.0563602	0.0500813	0.00971	-0.0481754	-0.137392	-0.0933232
0.032813	0.1215	0.0621761	0.134848	0.0706377	-0.000312223	0.0949415	-0.00957921	0.0693872	-0.00238479	-0.0538544	-0.179546	-0.0056018	0.00815821	0.00218017	-0.0555878	0.116545	-0.079772	-0.021881	-0.0156103	-0.0414793	0.213054	-0.11229	-0.0165529	-0.129266	-0.0259921	-0.00837633	-0.107621	0.0581655	0.0363239	-0.0171575	0.0117998	0.0346599	0.00819282	0.0456354	-0.00260871	0.0196657	0.0428393	0.0531228	0.119683	-0.0422766	0.0404615	-0.0358054	-0.0578944	0.113552	-0.0590781	0.0553941	0.0405362	-0.0134227	-0.0373382
0.0296816	-0.00375116	0.113948	0.0764172	0.050295	-0.0118832	-0.0713044	-0.0396861	0.0452081	-0.0915059	-0.1907	-0.152246	0.0384261	-0.041069	-0.0983013	0.0966677	-0.0212714	0.117597	-0.0845969	-0.155997	-0.156214	0.0155661	0.0323757	0.0547805	0.00115061	0.0156508	0.11084	-0.155262	0.0618046	0.0230866	-0.0119851	-0.0949852	0.0642161	0.0621877	-0.0227054	0.0346678	0.0339838	-0.0470644	0.0849344	0.111467	-0.0103524	0.000147488	0.0388517	0.0339034	-0.0279931	0.0658166	0.0261788	0.00255214	0.066187	0.0274892
-0.104157	-0.147248	0.0524013	0.0989404	-0.00652991	-0.0424152	-0.0551664	0.0612035	-0.0135033	-0.103395	0.0200886	-0.00575715	-0.0971328	-0.0359285	0.224962	-0.00790868	0.143983	-0.0797769	0.0156774	0.0239826	-0.090506	0.0945329	-0.11254	0.0139487	-0.0790368	-0.128717	0.00914887	0.0885981	-0.0523414	-0.0169272	-0.0437974	-0.111505	-0.0202917	-0.160192	-0.0290885	0.225662	-0.12188	-0.0257505	0.0193089	0.117597	0.0269626	0.041826	0.0290568	0.109886	0.159433	0.00508562	0.00187886	-0.0761479	-0.0133982	-0.0405738
0.109984	0.304005	0.19818	-0.115535	0.158978	0.113892	0.139467	0.0348083	-0.00880082	0.0619142	0.0588044	0.0457117	-0.0929602	-0.022785	-0.111453	-0.00419991	0.107507	-0.00424623	0.0780713	0.055482	-0.0219777	-0.108002	-0.0708564	-0.0745972	-0.0780705	-0.038492	-0.0804058	0.0334271	-0.0871931	-0.170555	0.0771893	0.0759765	0.0463029	-0.0895325	-0.170332	-0.132733	-0.231009	-0.0719405	-0.154524	-0.0617823	0.0523408	-0.165326	-0.10272	-0.108403	0.166571	-0.0423586	-0.180784	-0.100171	-0.0600145	-0.0095253
0.0152187	0.0449315	0.0440881	0.0664337	-0.0124496	0.0429517	0.0327232	-0.0424965	0.213633	0.0034977	0.0308128	0.115006	0.0578272	0.00557011	-0.0363609	0.0504448	0.135023	0.0239258	-0.152591	0.0636215	-0.0805089	-0.138626	-0.0341943	0.0934676	-0.0821717	0.0440079	-0.0525416	0.0640274	-0.0113797	0.00538765	0.115963	-0.0231203	0.112998	0.00968919	0.0437484	-0.0525461	-0.0375154	-0.0370557	-0.12345	0.161488	-0.0718999	0.0405447	0.0517401	-0.0346033	0.0668007	-0.0913813	-0.0693217	-0.0872539	0.134531	0.0510638
0.101442	0.240975	0.31095	0.285666	0.182384	0.278054	0.0420645	0.306358	0.125972	0.0818367	0.188369	0.0589356	0.101016	0.12677	0.0584669	0.0115047	0.00192332	0.0422465	0.100566	-0.0127959	0.0592976	0.0991742	-0.125566	0.0347508	0.12861	-0.127368	0.0394504	0.00932683	0.081082	-0.161877	0.0606773	0.0559586	0.243799	-0.204863	0.187942	-0.0923751	-0.049424	-0.0153882	0.0069605	-0.0281943	-0.1604	0.158889	0.0610847	-0.00182074	0.150942	0.381475	0.123381	0.0314203	0.0142646	-0.09327
0.128922	-0.00656561	0.103063	0.0033082	0.201847	0.0989159	0.0548766	0.161073	0.200255	0.2256	0.043987	0.0174449	-0.0450777	0.0205512	0.0533413	-0.202111	-0.0198438	0.00612938	-0.0547968	-0.0312049	-0.0907806	0.0122654	-0.119523	-0.0551708	-0.067565	-0.0931132	-0.0231324	-0.0206128	-0.086868	-0.0366664	-0.0259773	-0.0584391	-0.0197101	-0.0868085	-0.0494569	-0.0688709	-0.0703761	0.0696821	-0.021339	0.0638615	-0.0707877	0.0748547	0.0337801	0.0188524	0.0298824	0.0206882	0.0101955	-0.03037	0.034377	0.0998798
0.0851527	0.0117068	0.135732	0.030367	0.213585	0.151121	0.118452	-0.0289733	0.250331	0.00806621	0.0536498	0.0954299	-0.0867392	0.0703776	-0.0224969	0.0792695	0.112896	-0.141322	0.0124962	0.0905731	-0.0268928	-0.105892	-0.0971099	-0.0410865	-0.0968098	-0.0123555	0.0128907	0.0435409	-0.0477052	-0.000761839	-0.0615203	-0.0182076	-0.0409506	0.0429922	-0.0065185	-0.0145127	-0.0278581	0.019342	-0.18388	-0.114913	-0.0112815	-0.00869883	0.0507316	-0.0544373	-0.116933	0.0209047	-0.0275712	0.0245263	0.179181	-0.0927871
-0.044547	0.00408978	-0.12008	-0.0385087	0.029747	0.114507	-0.0521079	0.0456712	-0.00655057	-0.217264	0.0916292	-0.201036	-0.238983	-0.0164625	-0.088325	-0.190079	-0.00858945	-0.0275423	0.0867481	0.0215611	-0.0452241	-0.0724544	0.0481147	-0.0733019	-0.0648199	-0.00178267	0.0102783	-0.0111353	0.0683286	-0.00247129	0.00637175	-0.0839539	0.093104	-0.0933997	-0.0788827	-0.037314	-0.0615083	-0.0410105	0.0222646	-0.0112279	-0.0761554	0.12466	0.154013	0.149837	-0.0702108	-0.244533	0.279114	0.039049	-0.210592	0.0196111
0.0234537	0.0288701	0.0694779	0.0152209	0.23962	0.0654089	0.074982	-0.0416711	0.0811033	0.0291741	0.101857	0.0867618	-0.108965	-0.05782	-0.0386046	-0.0560325	0.0765579	0.213459	0.0427083	-0.0682452	-0.0660724	-0.0294507	-0.00892521	-0.0497781	0.0622169	0.0850999	-0.0139882	0.0241599	0.0122873	-0.0133389	0.0937413	-0.0679657	-0.0117299	-0.0847494	-0.0437906	0.0287037	-0.00329808	-0.0768392	-0.0705875	-0.13501	-0.0455406	0.00351828	-0.0743481	0.0482676	-0.0243001	-0.02672	-0.112239	0.0316704	0.0457013	-0.111321
-0.210302	-0.0969575	0.129059	0.159525	0.577684	0.0074431	0.0446575	0.211002	-0.0337144	0.11104	0.132572	0.0499709	-0.240798	0.0120217	-0.0438363	-0.229986	-0.455768	-0.157393	-0.127933	-0.104885	0.0461078	-0.0912372	0.0939563	-0.0257962	0.0154364	-0.0878146	-0.0793696	0.121315	0.0403112	0.0475755	-0.202807	0.293282	0.183328	-0.213521	-0.0664274	0.444208	0.168117	-0.247273	0.109567	-0.0735752	-0.093507	0.0446392	0.0669933	0.154933	0.0300483	-0.0646541	-0.199312	-0.141085	-0.0502365	-0.108576
0.0548771	0.0114562	0.0564306	0.101077	0.219906	0.113107	0.0532397	0.149917	0.351562	0.233948	0.494868	0.271998	0.239289	0.217991	0.282787	0.131407	0.139216	0.239703	-0.0210554	0.139024	0.242897	0.106988	0.0535543	0.0279384	-0.00620971	0.0882978	0.0334999	-0.04782	-0.0850791	-0.079332	-0.0171077	-0.134814	0.0211745	-0.0708567	-0.061439	-0.0827047	-0.0631413	-0.00727413	-0.0348273	-0.056002	-0.0937285	-0.0884168	0.053606	-0.0337081	-0.116362	-0.0897436	-0.132515	-0.0903065	-0.109799	-0.106033
-0.149429	-0.0461567	0.118599	-0.0237571	0.0560555	-0.01407	-0.232193	0.1866	-0.092214	0.279968	0.0604104	0.0218592	0.117334	0.128411	0.119706	0.0684593	0.0521958	-0.0138299	-0.12848	-0.042423	0.260411	0.042429	-0.047285	0.0443219	0.409516	0.0329594	-0.136135	-0.0963786	0.104573	-0.0822409	-0.188668	-0.143719	-0.0158325	-0.0485477	0.175775	-0.071666	0.0233495	0.00970641	-0.193313	-0.0384197	-0.167622	-0.0309988	0.0119537	-0.136831	-0.0876622	-0.030346	0.0490127	0.0602845	0.097874	-0.00534488
-0.00119089	0.0112549	0.0363255	-0.0396995	0.139937	-0.0308513	0.03144	-0.080715	0.0321719	-3.91681e-05	0.0101315	-0.0654576	-0.0176455	-0.0117686	-0.0012773	0.0726389	-0.0267155	0.0400968	-0.0769922	-0.0797578	-0.0366519	0.077105	-0.0523966	-0.0241249	-0.00528992	0.0420005	0.000596033	0.12232	0.124754	-0.0631202	0.0733475	-0.0128304	-0.122549	-0.016427	-0.0738671	0.00047998	0.0597765	0.0099122	-0.0571841	-0.0298427	-0.0273232	-0.0401631	0.0242783	0.00117525	0.12036	0.0318556	0.0227768	-0.0223363	0.0082434	0.0753923
-0.00562316	-0.0025078	0.107779	-0.110173	0.06509	0.0567982	-0.0242166	-0.0967657	0.168899	0.0657182	0.16825	-0.134305	-0.108841	-0.0935074	-0.0389584	-0.000762088	-0.091516	0.110217	0.0786802	0.199515	0.024906	-0.0903503	0.0744243	-0.080105	0.101585	0.144034	-0.0263134	-0.00669598	0.0999414	0.081011	0.12263	-0.106876	-0.00655092	0.00057736	-0.110648	0.00910471	0.0669194	0.249215	0.0257552	-0.1903	0.036343	0.0661843	0.114352	-0.0632771	0.15117	-0.339361	0.0576474	-0.118027	-0.0687823	0.0625517
0.000751215	-0.197724	-0.00824194	0.143376	-0.00632847	-0.0557663	-0.135499	-0.0553606	0.335485	0.0675297	0.184829	0.119837	-0.0652705	0.231947	-0.0278022	0.0815555	0.129511	-0.0418902	-0.103938	0.064152	0.0714232	0.0588172	-0.0751795	-0.0340366	0.0654697	0.122097	-0.158595	-0.0328696	0.0394413	0.0690238	-0.101852	-0.152979	0.179196	0.116212	-0.0623988	-0.089487	-0.166351	-0.0463512	-0.236884	0.0496045	0.0397554	0.00449272	-0.0724991	-0.0261026	0.0425442	-0.136733	0.0308855	-0.0410758	0.0241017	-0.0950824
-0.0583268	-0.0677315	-0.0215993	-0.0540215	0.193342	0.126713	0.065175	0.094079	0.024576	0.0989185	0.164414	0.125881	0.00225207	-0.0936657	0.00176469	0.0867719	-0.0300629	-0.0452352	-0.00373837	-0.0436732	-0.0842207	0.117394	0.0762247	-0.0281917	0.0564668	-0.165327	-0.0200524	-0.0188394	-0.0735837	0.0263631	0.110643	-0.0585487	0.0491904	-0.0490798	-0.046806	-0.109804	-0.0444943	-0.000901234	-0.154713	-0.00140496	-0.0725862	0.101483	-0.0556103	-0.0119408	-0.0675919	0.130823	-0.0464904	0.0167606	-0.0399679	-0.0439228
0.0581818	0.170238	-0.0797019	-0.0234832	-0.1204	0.12739	0.0910477	0.0985081	0.0229667	-0.0391459	0.133876	0.0254047	0.0418776	-0.179689	-0.0106904	-0.185648	-0.0267224	0.0545779	0.0165513	0.168579	0.051507	-0.0166225	0.105844	0.0860099	0.00691644	0.130553	0.0298464	0.0238738	-0.102538	0.0384596	0.0392121	-0.131895	-0.161479	-0.0292907	0.0449035	-0.0291763	0.0621559	0.034627	0.0795638	0.0385934	0.0793084	0.103175	-0.088634	-0.101703	-0.170912	-0.140683	0.333605	0.100332	0.0542512	0.0914464
-0.119542	-0.0910407	0.0798276	-0.0028995	-0.0987026	-0.16209	-0.0423541	0.024892	0.145802	0.105899	0.059664	0.120554	0.500232	0.384411	0.101671	-0.108334	0.040681	-0.0492003	0.0301654	0.220726	0.0870613	-0.0959838	0.140243	0.246609	-0.157918	-0.0838011	0.0864303	0.00168854	0.136421	-0.0762904	-0.0274984	0.139818	0.0092501	-0.144732	-0.123668	-0.00346325	0.00408459	-0.0215055	0.161006	-0.0723034	-0.0208706	-0.0700807	-0.164529	-0.0351	-0.118225	0.0789176	-0.111319	0.152562	-0.0201436	0.0654558
-0.150535	0.296505	-0.128947	0.0705193	0.130118	0.207321	0.260118	0.397927	0.604205	0.249567	0.472933	0.991333	1.18331	0.51503	0.474304	0.320023	-0.110002	0.210269	0.219209	0.0995229	0.153326	0.14557	0.121356	-0.121311	-0.221091	-0.0472568	-0.181208	-0.212617	-0.128976	-0.440457	-0.316372	-0.422706	-0.263402	-0.296192	-0.275053	-0.359858	-0.259163	-0.280721	-0.425675	-0.397474	-0.333961	-0.45784	-0.383797	-0.0813786	-0.279859	-0.42182	-0.140234	-0.488603	-0.424701	-0.232885
0.310116	0.537688	0.396002	0.515312	0.550488	0.780015	0.630667	1.06935	1.16164	1.43607	0.864522	1.55365	1.18708	1.29958	1.09451	1.08144	0.619785	0.670951	0.269047	0.289317	0.0975809	0.15436	0.130316	-0.197821	-0.109421	-0.302655	-0.159066	-0.456414	-0.473565	-0.413096	-0.481686	-0.568603	-0.639374	-0.567565	-0.514691	-0.627834	-0.448117	-0.593314	-0.660524	-0.60028	-0.691261	-0.605187	-0.653584	-0.612698	-0.591993	-0.72774	-0.584929	-0.577392	-0.483159	-0.536951
0.0939045	-0.0806343	-0.0868326	-0.0623582	0.103973	-0.144458	-0.0240417	-0.0298236	0.0188943	-0.0416108	-0.03503	-0.0223992	-0.0895076	0.0788758	-0.0156604	0.121328	-0.107704	0.0558259	0.0187186	-0.0232494	-0.0618753	-0.00563974	0.15273	-0.168721	-0.092551	-0.0744387	0.002531	-0.0767257	0.0304767	-0.10763	-0.0617011	-0.0350721	-0.178321	-0.0252366	-0.0444092	-0.0426383	-0.124201	0.00375323	0.108333	0.0887957	-0.0760835	-0.063306	-0.0252607	-0.0413525	-0.0806085	0.0400924	-0.0112398	-0.0141008	-0.0191896	0.0822908
-0.0535853	-0.139978	-0.0424228	-0.104097	-0.0565216	-0.015386	0.05781	0.0505562	0.192915	0.233241	0.0357385	0.242753	0.00625058	0.0796204	-0.0481689	0.0127942	0.153623	0.159033	-0.00136967	-0.0339699	-0.0684024	0.0197582	-0.0291314	-0.077613	0.0388365	-0.0115101	-0.0170912	-0.0153926	-0.0562201	-0.183138	-0.201171	-0.171625	0.0633458	-0.0467109	0.000899359	0.0586581	-0.0280901	0.0461692	0.159524	-0.0223034	-0.175059	0.0812476	0.0128878	-0.0128661	0.0354489	0.0334333	0.0502226	0.0437769	0.00979662	-0.0732834
0.142609	-0.0513624	-0.0649374	-0.123679	-0.128909	-0.0883675	-0.03004	-0.157571	0.0193328	-0.0511644	-0.150067	0.0550796	-0.00690519	0.0318592	0.0255195	-0.0815555	-0.0427359	0.0379977	-0.00728854	-0.00401666	-0.0887713	-0.0685928	0.0314318	-0.0511411	-0.0268116	0.241621	-0.0525232	-0.0801475	-0.114856	0.072317	0.0227704	-0.0325771	-0.0521814	-0.0492499	0.0098713	-0.0819248	-0.0128897	0.0619325	-0.0672811	-0.0553206	-0.0538179	0.152566	0.0296908	0.14909	-0.0953459	-0.068671	-0.00360955	0.0114194	-0.0949771	-0.0151161
-0.0578489	0.0513916	0.0251207	-0.111067	-0.0972076	0.023294	0.123575	-0.0263562	-0.0101797	0.0428133	0.000317522	-0.0547436	0.0831425	-0.106699	-0.0517349	-0.0225183	-0.106526	-0.0287955	0.0500384	0.127586	0.0831026	-0.124984	0.0773188	-0.00206644	0.00135878	-0.0405891	-0.11259	-0.00188999	-0.0876838	0.00666303	-0.0851978	-0.105804	-0.0922977	0.0806652	0.0167895	0.0545594	0.00282268	-0.0561808	0.0555191	-0.0150173	-0.158819	0.0746397	0.027347	-0.0624877	0.0495539	0.0688259	0.0971591	-0.0649593	-0.164472	-0.0226118
-0.0512915	-0.0855457	0.0270576	-0.045722	0.0649462	0.207682	0.074826	0.0812407	-0.0671125	-0.0718498	-0.0137183	-0.0205381	-0.0230024	-0.00958378	0.00499345	0.0215148	-0.0103415	0.114914	0.0214931	-0.0710752	0.0525904	-0.132932	-0.00883782	-0.00699956	0.0894475	0.0640507	0.0272518	-0.0741875	0.0642273	-0.0514549	0.0449672	-0.0550003	-0.0636837	0.0488697	-0.114958	0.00432146	-0.0422392	-0.0651453	0.0957907	0.108763	-0.0791365	-0.0519883	0.101828	0.031995	0.0275419	-0.00654678	0.0164637	0.231606	-0.129087	0.145258
0.123786	0.120808	0.0326472	-0.0506383	0.0323611	-0.0659423	-0.00554451	-0.0635993	-0.0493464	-0.0300088	-0.19774	0.0743475	-0.0244565	-0.0399686	0.256792	0.227761	-0.0245478	0.005844	0.112897	-0.0745912	0.19147	0.0077504	0.00166477	-0.0403749	0.0880679	0.00509019	-0.0937649	0.0872877	0.263398	0.00850571	0.0181322	0.0600523	0.31987	-0.052486	0.246751	0.350124	-0.083188	-0.0323662	-0.005929	-0.102274	-0.10192	0.115366	-0.134195	-0.155662	-0.0393627	-0.0662018	-0.0150532	0.0272537	-0.0557581	-0.183849
0.158342	-0.0131407	-0.000879283	-0.0522241	-0.00324321	-0.080673	-0.0591295	-0.0136698	-0.0787697	-0.0510172	0.0367127	-0.0103201	-0.06099	0.129127	-0.074027	0.136317	-0.0347324	0.118491	0.0145021	-0.0457837	-0.00686954	-0.041493	0.0552641	0.00942746	0.071569	0.00787561	-0.0758707	0.0266229	0.0728179	-0.0706231	-0.0282132	0.0541222	-0.11474	-0.048955	-0.0232711	-0.0716351	0.0236634	0.0873989	0.080605	0.0792154	-0.0202379	-0.0437368	-0.086412	-0.0353625	-0.0367735	-0.0401649	-0.0269446	-0.020053	0.0744669	0.00651112
-0.0440455	-0.106136	-0.0193789	-0.07764	0.0132218	-0.0528481	-0.154962	-0.0598722	-0.101839	0.0560827	-0.0189807	-0.0879179	0.109347	-0.0559284	0.00513346	0.14764	-0.0716759	-0.100181	0.113114	-0.0685762	0.00761686	0.162913	-0.0644608	-0.0085263	0.058086	-0.139533	-0.0461442	0.00748499	-0.0243703	0.0869467	-0.0398554	0.00394062	0.0893142	0.0687665	-0.0592871	-0.0316399	-0.0411187	0.000451996	0.0135707	0.247503	0.0160351	0.101737	-0.059105	0.0193155	0.0824793	-0.0189383	-0.0570936	0.15702	0.0552752	0.0910164
0.0533138	0.00587284	-0.0400134	-0.027364	0.0696631	0.00174966	-0.0352982	0.0492664	0.148261	0.0192183	-0.0481244	-0.0163842	-0.0605403	0.0531037	0.140881	0.0341891	-0.162038	0.04834	0.0423859	-0.0555291	-0.0701228	-0.0428775	0.0117732	-0.00220302	-0.010842	0.0469325	0.047595	0.0517354	0.0346336	0.00218512	0.0214881	-0.0411195	0.0266676	0.132837	-0.0102437	-0.124469	-0.129448	-0.0612507	-0.108046	-0.0124877	-0.14177	-0.0604266	0.0847612	-0.00446897	-0.0897624	-0.0555582	0.0129836	0.00384199	-0.0724701	-0.0383435
0.0911517	0.0276568	0.00665514	0.11346	-0.04155	0.0276635	0.136793	0.0541646	0.0049466	0.0340678	0.0402485	0.0631182	-0.0433181	0.143583	0.0929343	-0.0333105	-0.140076	0.0324482	0.0336631	-0.0346514	-0.021729	0.0192428	-0.11644	0.0543989	-0.00136361	-0.0853532	-0.0536832	-0.103108	-0.110033	-0.115432	-0.0244014	-0.0258009	-0.124502	-0.075892	-0.0410043	-0.0453192	-0.141541	-0.0886877	-0.0181516	0.139331	-0.0699176	-0.0512367	-0.0535507	-0.0532094	-0.0932982	0.0264006	0.0241889	0.100649	0.0501941	-0.0307167
0.0994393	0.0930145	-0.0959971	-0.157001	-0.220499	-0.0439212	0.0607014	-0.0549472	-0.0691049	0.122923	0.0543464	0.0562375	-0.0187654	-0.0337868	-0.0226986	0.0889424	0.0333098	-0.0375552	0.0744503	-0.0351894	-0.0628644	0.0408258	0.0972936	-0.0511365	-0.209172	-0.113329	0.0281217	-0.0473228	0.00452044	0.240206	0.0676605	0.0485445	0.0796622	-0.124235	-0.0643293	-0.100855	-0.0341262	-0.0190647	-0.0855101	0.0981924	0.00669209	0.0647363	0.164083	-0.0790955	-0.0151204	0.0495917	-0.0913976	0.194097	0.0889362	-0.0556953
-0.0478969	0.0218897	0.0741664	-0.173238	-0.0835389	-0.0481148	-0.11438	-0.0996073	0.0471481	0.0998956	0.134807	-0.0839661	-0.0944105	-0.0486867	-0.136278	-0.11963	0.00535016	-0.0487555	0.0192132	-0.0914641	-0.0260625	-0.0120406	-0.0948405	-0.0622597	-0.163874	0.112121	0.124019	0.0168778	-0.0578486	-0.104689	0.020672	0.106424	-0.0458887	-0.152363	-0.0406215	0.00329105	0.220602	0.0708215	-0.10035	0.0952593	0.104348	-0.0220766	0.123048	0.0894761	0.0210467	-0.125351	0.100011	0.146562	-0.180995	0.12223
0.0191409	-0.113022	0.0120274	0.112154	-0.0630018	0.0563936	0.0132325	-0.0898203	0.0695684	-0.000830295	-0.0486051	0.0756338	0.0145288	-0.0214187	0.174036	0.209364	-0.220644	0.0139572	-0.0784193	-0.105716	0.17704	-0.111174	-0.137132	0.155586	0.0113545	0.01808	0.113888	0.123737	0.0671187	-0.160477	0.0211289	-0.0594072	-0.0640871	-0.0332413	-0.063978	-0.071138	0.00819888	-0.0576091	-0.127644	-0.137896	0.0247629	-0.109494	0.0187878	-0.0194935	-0.017714	-0.128954	0.000237748	0.188366	0.0212075	0.121973
0.0137562	0.0500119	-0.0635969	-0.0326695	0.158972	-0.0836863	0.143982	-0.032922	0.0503753	0.0174457	0.0373034	-0.103169	-0.00931361	0.130528	-0.0855554	0.104766	0.131207	0.109504	-0.0291685	-0.0134242	-0.0982626	-0.065171	-0.0550609	0.0899971	-0.148648	-0.0615847	0.0456585	0.00323224	0.0777542	0.0665227	-0.162673	0.130209	0.0646023	-0.125204	0.176795	-0.0569392	-0.0513402	0.0125284	0.0826759	-0.0540571	-0.10604	0.0883578	-0.103924	-0.0484396	-0.0441677	-0.0781405	0.0173556	0.0449304	-0.0109312	0.038561
-0.0690345	-0.0698057	-0.108857	-0.0202529	-0.115326	-0.0303207	0.0378793	-0.151391	-0.0893783	0.0274954	0.170737	-0.00315644	-0.00561721	0.0294224	-0.0486205	-0.102115	-0.0782076	0.081893	0.0582538	-0.0206833	0.00204547	0.0333316	-0.0258688	-0.0784064	-0.127647	-0.144399	-0.0489934	-0.0660479	-0.0186691	-0.0241739	-0.0791578	0.0264263	-0.0693064	0.0124248	0.0249728	0.050001	0.0246694	-0.175351	-0.032011	-0.232394	-0.0911525	-0.0142537	-0.0609809	-0.173674	0.10889	-0.0453873	-0.0706273	-0.0800871	0.00215004	-0.0620138
-0.0173844	-0.0580897	0.0795403	-0.00417385	0.00232363	-0.0767495	-0.0937058	0.0467723	-0.0957451	0.119793	0.0434978	0.0288825	-0.0271866	-0.0566104	0.0624641	0.19968	0.118966	0.0692607	0.0595105	0.0104363	-0.0115692	0.02085	-0.0756797	-0.0108148	-0.134553	0.195148	0.122768	-0.0666383	0.0615282	0.197215	-0.138008	-0.0636309	-0.11956	-0.085444	-0.137298	0.0125346	0.0816698	0.0757864	-0.0153601	-0.0393339	0.0978954	0.0727403	0.00471998	-0.152152	0.0261799	0.114475	-0.124956	0.0904931	0.00915087	0.0470334
0.0391706	0.0324178	0.00798165	-0.0395359	-0.0157166	0.102521	0.121319	-0.013148	-0.149959	0.0634875	0.0901028	-0.0145049	-0.0590863	-0.00675498	0.0843512	-0.0622353	-0.104349	-0.0665569	0.0639602	0.00204134	-0.0411965	0.0867719	-0.00934832	-0.105164	0.0123468	-0.0231181	-0.0931789	-0.0527856	-0.0198767	-0.00561431	0.051792	-0.0322805	0.0147512	-0.152902	-0.1174	-0.154932	0.0599938	-0.0286797	0.0167349	0.0814426	0.174415	0.0679253	0.0745239	0.238769	-0.039017	0.0123767	-0.145627	-0.0128921	-0.0746629	0.026769
0.0196504	-0.0603417	0.0901566	-0.155111	-0.163935	0.110627	-0.128786	-0.0841478	0.0435693	0.0411573	-0.0283675	-0.0676796	-0.18379	0.0324419	0.167034	0.0501379	0.0941589	0.182402	0.0852047	-0.0233138	0.00136526	-0.0198919	0.101041	-0.0340285	-0.0667909	-0.129781	-0.0216461	0.0957513	-0.0431261	-0.0964804	0.00854625	-0.0550017	-0.184328	-0.0367189	-0.0733534	0.0944836	0.0741797	-0.0652744	0.220432	0.0661741	-0.0113104	0.165633	-0.143846	-0.0433271	-0.105748	-0.0327157	-0.00370078	-0.0478394	0.0567494	0.0257253
0.0196046	0.0409903	-0.0498965	-0.0138804	0.0448135	-0.0515645	-0.132298	-0.0782992	-0.0957253	-0.107287	-0.0105136	0.0250241	0.0133834	-0.0165825	0.00944753	-0.0725495	0.0408231	0.025875	0.0349851	-0.0998296	-0.0112169	0.079841	0.0698162	-0.0373203	-0.101238	-0.0109126	0.0528904	0.108342	-0.0344949	-0.135827	-0.0550109	-0.0640272	-0.0779721	0.0616092	-0.0333539	0.0306053	-0.103788	-0.0410629	-0.0570878	-0.0223435	-0.100447	-0.0439654	0.0617845	-0.0104187	-0.0645542	0.00721496	-0.0828325	-0.0516103	-0.0797876	-0.0834443
-0.0713752	0.0081066	0.0980052	-0.201361	0.185992	0.118893	0.0309579	0.173485	0.0561421	-0.0603827	0.167347	-0.0560019	-0.134662	0.16029	-0.0152894	-0.0498863	0.108278	-0.176245	-0.133424	-0.0504486	0.106619	0.0951558	0.0233803	-0.157966	0.037842	-0.12159	-0.0777845	0.17929	-0.0504814	-0.162539	-0.187935	-0.23037	-0.0128235	-0.0981963	-0.0416829	-0.0890428	0.102532	-0.0562362	-0.108423	0.0135699	-0.0422216	-0.0746285	-0.0295837	0.0895956	-0.095793	-0.146457	-0.0550565	-0.185584	0.0236648	0.0294897
-0.0712143	0.0041239	-0.0254797	-0.00908911	-0.060834	-0.148367	-0.114738	-0.0112455	-0.0108214	-0.00254098	-0.0799609	0.0778217	-0.00689482	-0.161852	-0.0752653	0.0657791	-0.0466538	0.0293471	0.0136659	-0.0292235	0.0155176	-0.060213	-0.0889759	-0.086095	0.00199807	-0.0309265	-0.175245	-0.162965	-0.150762	-0.00584602	0.0452798	0.010858	0.185091	0.00572489	0.0117409	-0.0538549	0.122426	0.0235926	-0.0209094	-0.0626394	0.0551767	-0.103102	0.0266571	0.0256584	0.0313837	0.0482884	0.00428633	-0.0698229	-0.014383	0.0900882
0.109088	-0.131248	-0.0197023	-0.0582129	-0.0602072	-0.115496	0.0231032	-0.025483	-0.0376257	-0.0485975	-0.0599841	-0.015429	-0.0985232	-0.120648	-0.0302953	0.0455439	-0.0712842	-0.0498737	-0.0544643	-0.116894	-0.115606	-0.0709462	-0.0135294	0.00554105	-0.0636009	-0.0594558	-0.0154587	-0.0156486	-0.0754228	-0.0812364	-0.0580751	-0.0528274	0.00733858	0.0562959	0.05499	0.0950186	0.0421132	0.0123884	0.0147143	0.00614891	0.0134277	0.010564	0.00631864	0.0723758	0.0885916	-0.021196	0.0998677	0.162392	0.0921886	0.181758
-0.0324111	-0.0702959	-0.0111365	-0.03668	0.0996262	-0.0018665	0.00962493	-0.0173666	0.149746	0.0518357	-0.0921282	-0.0485266	-0.0289373	0.0351129	0.0240745	-0.0632122	-0.0483473	0.14235	0.0738854	-0.0676603	0.0841431	-0.0768664	-0.0554464	-0.0649951	-0.047578	0.0517131	-0.000623771	0.291006	-0.0829987	-0.124964	-0.0135448	0.032033	-0.0220871	0.145739	0.102983	0.114868	-0.0169994	-9.39941e-05	-0.177933	-0.0700143	-0.0411121	0.0529107	-0.0514097	-0.0354657	-0.0571089	0.00501773	0.012992	0.0522161	0.0566648	-0.152846
0.0471446	-0.0937526	0.00174356	0.00989068	0.16276	-0.0148412	-0.067929	-0.10822	-0.136299	0.0104314	-0.0997217	-0.0915858	0.174919	0.0385529	0.045804	-0.0728696	-0.0475123	0.0490769	0.151153	0.00914625	-0.0754323	-0.00889172	-0.128134	-0.160735	0.0360414	0.0567641	-0.0478488	-0.0211819	-0.00725918	0.0667634	-0.0293946	0.0214803	-0.0891885	-0.0671186	0.0664893	0.0068932	-0.0403368	-0.0974655	-0.0197577	-0.0420567	0.027794	-0.114423	-0.0894956	-0.121254	-0.103953	-0.148297	-0.000613193	0.159996	-0.092616	-0.0263773
0.0133255	-0.058713	-0.160228	-0.0788436	0.021319	0.0258567	-0.0798253	0.0292358	0.0552321	0.168938	0.0451741	0.192815	0.0841441	-0.0771859	0.036224	0.0814026	-0.0730084	0.0242261	0.0633741	-0.111681	0.0184442	0.0402285	-0.0774683	-0.000739472	-0.11801	-0.0247862	0.0207982	-0.0141288	-0.000362677	-0.162155	-0.0390284	0.132488	-0.0284162	0.00627369	0.0857643	0.00827256	-0.0708494	0.159774	0.0741496	-0.0265318	-0.0591334	-0.00242154	0.0613719	-0.140141	-0.0447813	0.0263145	0.0158746	0.0690945	0.00603394	-0.047605
0.0698297	-0.0180776	-0.149248	-0.0919676	0.0103575	-0.177099	0.0931632	0.164515	0.0798012	-0.146601	-0.0857941	0.00327451	0.0661817	-0.00915354	0.072164	0.0489622	-0.03777	0.0669699	0.0953741	-0.0316335	-0.132206	-0.0396167	-0.00981668	-0.17326	-0.00603441	0.00189885	-0.0684581	0.0572348	-0.070738	-0.0991632	-0.125407	0.00763806	0.0359393	0.0678284	0.088645	-0.0956127	0.170934	-0.0390425	0.0646785	0.0178256	-0.147942	0.0212815	-0.107799	-0.0923458	-0.0554249	0.0426614	0.162462	0.0471862	-0.229574	0.0337905
-0.0139827	-0.052945	-0.0243176	-0.0683041	-0.0924606	0.0596086	0.027095	0.106936	0.169489	-0.0885948	0.0434102	-0.0254322	-0.0755792	-0.0222226	-0.183788	-0.0478837	0.0162941	-0.0141101	-0.0108445	0.0269911	-0.0485864	0.103703	-0.0947761	0.0700025	-0.0662692	0.113226	0.0282982	-0.0394236	0.00765833	-0.164054	-0.0637625	0.013046	0.0146009	0.110056	-0.110332	-0.12086	0.00211545	0.0906294	-0.0796064	0.119264	0.17151	0.0333198	-0.105755	0.15036	-0.0788486	0.0168843	0.0274475	-0.189816	-0.173662	-0.0472083
0.027211	-0.083746	-0.0489409	-0.0926399	-0.0501692	-0.138755	-0.105363	0.00206164	-0.0734936	-0.0194437	0.0574156	0.0380869	0.0338357	-0.0800055	-0.0116353	-0.103887	-0.132897	-0.0890993	0.0556187	-0.0175693	0.115405	0.0956885	0.0717548	-0.0268816	0.0247193	0.0325975	-0.0798636	-0.010405	0.0557056	-0.134605	-0.0148014	-0.0828064	-0.0278673	0.161345	0.0522113	-0.0740435	-0.122082	0.0433253	-0.0202807	-0.0453866	-0.135771	-0.0527632	0.056519	0.0751749	0.141886	0.0113283	0.130228	0.0608986	-0.082269	0.054594
0.0630165	-0.102681	0.109052	0.0849572	-0.0813846	0.0209225	-0.163442	-0.116235	0.0847485	-0.0908835	0.01945	-0.160846	-0.0189933	0.039193	-0.162676	0.0356566	-0.024477	-0.029043	-0.106002	0.0466069	0.0100559	-0.0377324	-0.0971945	0.0207387	0.0916331	0.00183055	0.0165077	0.00460096	-0.124664	-0.118951	-0.033047	-0.0154363	-0.0662348	0.0489702	-0.137403	0.107335	0.55571	-0.0467512	-0.0848648	0.0309992	0.0105477	-0.0315031	0.0518131	-0.127987	0.0770575	-0.0982378	0.0647798	-0.00475183	-0.0908904	-0.0690281
0.0167404	-0.111541	0.0733295	-0.00442276	-0.129541	-0.00566899	-0.0123091	0.19801	-0.17025	-0.119953	0.149145	0.0458011	-0.110166	-0.185536	0.0407389	0.0224498	-0.198471	-0.0291757	0.253608	0.240961	-0.0702778	0.105269	0.158317	0.292635	0.115703	0.220127	0.0874711	0.385436	0.0994902	-0.0510481	-0.0845125	-0.00694164	0.207705	0.157751	0.216106	0.121906	0.216478	-0.0508864	0.174234	0.179412	-0.138371	0.0797515	0.0332048	0.181198	0.0962734	-0.00324543	-0.0188808	-0.0509321	-0.0369098	-0.111737
0.297201	0.0679325	-0.296766	0.120358	-0.0557268	0.142594	-0.135412	-0.238283	0.0788248	-0.0886117	-0.347804	0.0598979	0.532181	-0.0771925	0.0739618	0.20126	-0.149338	-0.162082	-0.0727631	0.0418845	-0.0553455	-0.0276129	0.0448782	0.394851	0.0496245	0.405954	0.239347	0.174032	0.191398	0.0442123	0.111071	-0.0157186	0.360931	0.530831	0.284027	0.338873	0.318041	-0.00986931	0.335523	-0.0028278	-0.0111807	0.0153987	0.394581	0.0943544	-0.0811639	-0.0976729	-0.235237	-0.168919	-0.232422	-0.0621036
-0.137904	0.031889	-0.166492	-0.210448	-0.240043	-0.137151	-0.229152	-0.226139	-0.13528	-0.259963	-0.292166	-0.394115	-0.33289	-0.239628	0.0452036	0.133398	-0.0135371	-0.238772	0.102049	-0.0760172	0.0702877	0.140241	0.267743	0.480557	0.518531	0.760342	0.0539251	0.521062	0.568852	0.0498112	0.192935	0.194753	0.159569	0.0435105	0.0659918	0.158941	0.0330663	0.2197	0.269817	0.351919	0.668447	0.0583557	0.51231	0.302935	-0.125861	0.149246	-0.0235995	-0.166396	0.133347	-0.16949
-0.0962344	-0.217828	-0.373087	-0.189865	-0.589308	-0.073837	-0.0823043	0.117132	-0.122629	-0.173771	-0.36536	0.0959281	0.23387	0.0782389	-0.237469	-0.117432	0.00884673	-0.220124	-0.111012	0.304095	-0.00533648	0.268479	0.512893	0.266333	0.310754	0.369224	0.480552	0.060128	-0.351903	0.210258	-0.26599	-0.0514674	0.398636	0.503514	0.557069	-0.00317234	-0.144296	0.0736886	0.551999	0.129982	0.350911	0.32495	-0.139163	-0.129003	-0.0626247	-0.273239	-0.285891	-0.279609	-0.282205	-0.14679
-0.189413	-0.140785	-0.302329	-0.176547	-0.215626	-0.0973712	-0.154364	-0.191372	-0.346024	-0.159606	-0.431934	-0.0199587	0.0950413	0.0403559	0.00562359	0.0380936	0.00830371	0.252405	0.0225631	0.224937	0.525866	0.278582	-0.0123026	0.439274	0.218236	0.309397	0.123973	0.163189	-0.111047	0.210928	-0.129983	-0.545468	0.0435656	-0.0612294	0.137932	-0.0171712	-0.290635	-0.154336	0.339933	0.557191	0.027733	0.418754	0.550427	0.306413	0.430181	-0.345549	0.157915	0.510624	-0.00122508	0.0803569
-0.13072	0.0302924	0.0199467	-0.0761345	-0.0614004	-0.163817	-0.0430214	0.0302585	0.0782156	-0.117118	0.20404	0.0244845	-0.0651364	-0.0488645	-0.0635901	-0.043482	-0.156611	-0.0466545	-0.135499	-0.0680249	0.261661	0.259096	0.0131215	0.0891332	0.0996397	0.00324086	0.048697	0.0965733	0.0313873	-0.0545806	0.125591	0.0186575	0.0377503	-0.00757016	-0.0138891	0.0366036	0.00703501	-0.150709	-0.0782673	-0.0844524	0.00922614	-0.160407	-0.0993069	-0.0589068	0.12485	0.0987677	0.0455761	0.0304742	-0.04761	0.0515139
0.0120916	-0.018211	0.0649001	-0.0651649	-0.155986	0.00167784	-0.134721	0.033077	-0.072274	0.0543336	0.0485922	0.0706392	0.0487601	0.0376725	-0.0276642	-0.0886882	0.0436333	-0.0155765	-0.0040994	0.0303659	-0.123683	0.0501591	-0.105003	0.197	0.194014	-0.0533464	-0.0330647	-0.00819154	-0.131913	0.0697373	0.0212554	0.043014	0.124934	0.12371	0.137262	-0.042143	0.117487	0.148125	0.00855051	0.184854	-0.0426241	-0.0594813	-0.0949093	0.0726835	-0.107578	-0.0287093	0.0129766	-0.102676	0.0621611	0.0230366
-0.0381773	0.0237063	0.228618	-0.00749748	-0.146041	0.0192467	-0.0675891	0.165942	0.0375925	0.0585233	0.140172	-0.26737	0.0513651	0.169627	-0.149167	-0.0236354	-0.0159247	-0.140814	-0.109468	0.163015	-0.0292566	-0.0675173	-0.121707	0.0903767	0.0561346	0.0410325	0.110407	0.29082	-0.0279765	0.118817	0.00460229	0.0667601	0.048484	0.0321509	0.0463264	0.0377307	0.0538221	0.0237943	0.0852203	0.0241645	-0.0114858	0.0773304	0.162135	-0.0146024	-0.049057	-0.22689	0.242964	-0.0640911	-0.143729	-0.107155
0.00144191	-0.00293746	-0.000716516	0.00351109	0.22503	0.0424768	-0.0928078	-0.00233897	-0.0326295	-0.143602	-0.0599386	-0.0125207	-0.122098	-0.0800869	-0.18632	0.0218486	0.0360382	-0.157619	0.119947	-0.0775342	0.0517646	-0.1459	0.0866981	-0.0950525	-0.0545127	-0.0314433	-0.00819223	-0.00551537	0.0056179	-0.0237421	0.013748	-0.0586992	0.049486	-0.152443	-0.200525	-0.0429941	-0.0841783	-0.0631976	0.025735	0.117392	-0.0428168	0.00225534	0.0440187	-0.0928976	0.0589824	-0.073032	0.0579291	0.0103035	0.0491614	-0.0373998
0.0663758	-0.101204	-0.0274487	-0.075171	0.266279	0.130782	-0.127339	-0.052833	-0.183353	-0.184164	0.0467018	-0.0585779	-0.115982	0.103338	-0.0322887	-0.00516083	0.073504	-0.127185	-0.178184	-0.0773707	-0.0508311	-0.1899	0.221175	0.0451506	0.0297488	0.0974398	-0.131873	0.0362004	0.0951726	0.0859037	0.166131	-0.113767	0.0898927	-0.0722096	-0.0517933	-0.0237129	-0.0639635	-0.142564	-0.114763	-0.0344168	-0.0519097	0.0183652	-0.061387	0.0444506	0.158148	0.157045	0.147949	0.0192538	0.130205	0.125515
0.0237776	-0.0382654	-0.0398914	0.0260228	0.252783	-0.0137703	-0.128595	-0.147308	-0.0732388	-0.0637061	-0.00461388	-0.0782746	0.0185455	0.0703265	-0.0339627	-0.227224	0.0386523	0.102245	-0.0988664	-0.0199173	-0.14152	-0.140896	-0.0871669	-0.0136521	0.0571627	0.0619404	0.0424425	0.0229288	0.273583	-0.0444104	0.134067	0.142813	0.00621574	-0.0503632	0.0373012	-0.103618	-0.0451533	0.00274222	-0.0519987	-0.102545	-0.0546865	-0.136772	-0.0160128	0.0200401	0.136066	0.0554279	-0.152452	0.17693	0.0232284	0.00701466
0.0934521	-0.0793367	-0.0483768	-0.060142	0.0270504	-0.0161847	0.0187941	0.069876	0.00826635	-0.0774733	0.0348377	-0.0757736	-0.137307	0.0116883	-0.0282466	-0.0678593	-0.023067	-0.0620508	0.0155896	-0.047577	-0.106161	-0.194256	0.00381797	-0.0186854	-0.0192233	-0.100806	0.0193629	-0.0355244	0.025181	-0.067861	0.15201	-0.00455773	-0.106805	-0.0736843	0.00672737	-0.116527	0.0775351	-0.126953	-0.0839935	-0.0087955	-0.0670228	-0.143403	0.0611907	0.027086	0.0721981	0.258872	-0.0745517	0.104355	0.0376876	0.0507592
0.103314	-0.121284	-0.0480909	0.0431734	0.177702	0.0561037	0.184548	-0.0693587	-0.149816	-0.134911	-0.113253	-0.106429	-0.117622	-0.0310246	0.00632516	0.0166246	-0.0146307	-0.0289784	-0.0508551	-0.0233016	-0.109642	-0.032853	0.0338741	0.215684	0.0596737	-0.0620672	-0.12692	0.0399769	0.0849406	-0.0458739	-0.00516583	0.0146576	-0.154487	-0.0118731	-0.0121601	-0.150849	-0.0475987	-0.128279	-0.134463	-0.0432438	-0.053702	0.0511247	0.056327	0.0944838	0.116662	0.0998476	0.112347	0.0830726	0.260627	0.0782533
5.9545e-05	0.0122703	0.0382457	0.0858306	-0.0424459	0.355142	0.0584463	-0.000358304	-0.0408374	-0.0908859	-0.117258	-0.0506135	-0.0229789	-0.0148743	-0.0228001	0.00516271	0.0910884	0.0198737	-0.114348	-0.0200153	-0.0677779	-0.129988	-0.128998	-0.082583	0.123905	-0.0142841	-0.11592	0.016328	0.0968941	0.111329	-0.0697255	0.0640723	0.117407	-0.0606621	-0.0376267	-0.0171668	-0.0882212	0.107366	0.0655786	0.0716493	-0.12815	-0.131371	0.0746609	0.227398	-0.0570485	0.0822321	0.0767249	-0.00628254	-0.0238798	-0.056956
0.084833	0.0398054	-0.0254373	-0.00857844	0.16231	0.00235508	0.093643	-0.0529113	-0.0790725	-0.158102	0.00339848	-0.0959707	-0.144427	0.030922	-0.0277892	-0.172581	0.0804403	-0.118458	-0.169491	-0.0773973	-0.164688	-0.139717	0.0739611	0.00459982	0.0475056	-0.123585	-0.103908	-0.17169	0.252194	-0.15962	0.131938	-0.0034942	0.0587685	-0.054257	-0.0993397	-0.175817	-0.137206	-0.047254	-0.0974797	-0.124261	0.0985377	-0.129949	0.011224	0.119712	-0.00256067	0.0775452	0.194345	0.178934	0.132534	0.20948
0.0398534	-0.0857746	-0.0695592	0.118898	0.0606588	-0.0425648	0.00591586	-0.0602291	-0.0212181	0.0993187	0.089742	-0.00847365	-0.0463932	-0.00785454	0.00282514	0.123527	-0.0538625	-0.0242661	0.100662	-0.0823046	0.332411	0.216207	0.06544	0.0936748	0.173951	0.00242669	0.00808462	0.0584685	-0.0366063	-0.0122961	-0.012865	-0.0181264	0.142939	-0.0734233	0.0159264	-0.0207788	0.0172462	-0.0882062	-0.118394	0.00983287	-0.159236	-0.0192911	0.0392066	-0.0358023	0.0362131	0.0965271	0.0297067	0.122346	0.163917	0.203361
0.0137226	-0.153982	-0.0984636	0.0617382	0.130902	0.110503	0.00535947	-0.0165212	-0.053685	-0.0320848	0.0213112	-0.0339036	-0.00764344	0.0562647	-0.0536681	0.0669172	-0.0943462	0.0841531	0.06237	-0.119059	-0.108914	0.09749	0.151647	0.0309649	0.0247422	-0.0351058	-0.043885	0.14529	0.06324	-0.045154	0.0302982	-0.0377302	-0.0434967	-0.135648	-0.00148222	-0.00118268	0.00809782	-0.0889473	-0.0418352	-0.0922352	-0.0220558	0.11073	-0.000137618	0.049732	0.0464341	-0.0414021	0.110958	0.153374	-0.0445183	0.0983698
-0.159001	0.10751	0.205587	-0.198836	0.111836	-0.0719	-0.235159	-0.420926	-0.168854	-0.515443	-0.387333	-0.324828	-0.118471	-0.0997781	-0.435881	-0.211494	0.240259	-0.389247	-0.185919	-0.173665	-0.147609	-0.533967	0.325917	0.0425223	0.261658	0.0541785	-0.0150203	0.225001	0.284755	0.163025	0.123606	0.155736	0.318956	-0.0909188	0.150451	0.135439	0.0449715	0.268269	0.104187	0.20389	-0.0618928	-0.026656	0.366446	0.0322708	0.293031	0.571266	-0.137694	-0.0839651	0.123417	-0.0112591
-0.0395741	-0.0612236	0.12497	-0.0513268	-0.154421	0.0347681	-0.0893216	0.091809	-0.230257	-0.215822	0.0856498	-0.108518	-0.0427265	0.189622	-0.0914757	0.0269586	0.230939	-0.0502696	0.0497342	0.169371	-0.135393	-0.526953	0.155473	0.0203234	0.405794	0.49016	0.483586	0.216587	0.203812	0.0673385	0.0147348	-0.0477262	0.125211	0.12181	0.244859	0.0741025	0.0306155	-0.227024	0.191316	0.119975	0.230726	0.0487833	0.0523337	0.129364	-0.219862	-0.186477	-0.0250467	-0.0791993	-0.185927	-0.27032
-0.0623385	0.0115943	-0.0469907	-0.1327	-0.00739008	0.216013	0.102708	-0.0905619	-0.0314251	-0.114165	0.105056	-0.195279	-0.150592	-0.0871	0.0413331	-0.159464	0.0670731	-0.156766	-0.00254286	0.270959	0.01275	-0.273157	0.141197	0.338258	0.331299	-0.0794771	0.266906	0.132142	0.091376	0.0280203	0.0926408	-0.111559	0.0429452	-0.115951	-0.174063	0.0492968	0.00590017	-0.114672	-0.117468	0.0739948	0.113194	0.0220253	0.128913	-0.00454181	0.0296434	0.106807	0.0532991	0.0740148	-0.0401538	0.0660841
0.140997	-0.133302	-0.196643	-0.132357	0.275521	0.0729926	-0.0239867	-0.261226	-0.277194	-0.356715	-0.0912768	-0.275856	-0.307653	-0.236086	-0.238786	-0.22034	0.0084122	-0.25049	-0.102179	-0.102685	-0.171351	-0.16068	-0.0987007	-0.0355997	0.161685	-0.0402468	0.163382	0.170823	0.246281	-0.0203583	0.0661262	0.00204276	0.184211	0.0797102	0.0478969	0.0949301	0.0607297	0.112797	0.167945	0.210244	0.260274	-0.11188	0.409759	-0.0143902	0.313643	0.243108	0.378998	0.336379	0.212437	0.508001
0.00157712	-0.0212747	-0.20242	-0.00401091	-0.0603468	-0.0580452	-0.0323852	-0.205903	-0.186974	-0.147356	-0.0885294	-0.0454466	-0.00311965	-0.0273207	-0.129327	-0.172928	-0.0164454	0.0310441	-0.0139087	-0.0350983	-0.0845086	-0.0203889	0.0450256	0.364275	0.316434	-0.00688099	0.0915155	0.0375142	0.290393	-0.124614	0.113758	-0.0629782	0.165232	-0.0765649	0.0504229	-0.0118334	-0.132303	0.0412212	-0.0772731	-0.0790847	0.132426	-0.0357848	0.245342	-0.0965984	0.0585577	0.182821	0.00826207	0.0628555	0.00858082	-0.166374
-0.153896	-0.00428711	-0.0817738	-0.0267096	-0.138699	-0.0895254	-0.0279161	-0.147432	-0.149743	0.0216272	-0.0644084	-0.0485141	-0.203046	-0.106483	-0.0484876	-0.172902	0.00203349	-0.124129	0.0998067	0.0712649	0.0767819	0.0783514	0.0876705	0.109308	0.150054	0.162262	0.320705	0.228291	0.12257	0.095454	0.166925	0.156781	0.0118483	0.0524616	0.304247	0.0660308	0.158111	-0.0733908	0.0934377	0.249301	0.0536093	0.211324	0.252473	0.132836	0.074488	0.0824352	0.123606	-0.119261	0.0587102	-0.256551
-0.129625	-0.0251884	0.094705	-0.0152591	0.299463	0.0489223	-0.0607307	0.00954946	-0.0433882	-0.0445417	0.153064	-0.0617994	-0.192119	0.0346187	-0.0672906	-0.202683	0.0362402	-0.128634	-0.12904	-0.0691805	-0.135821	-0.188955	-0.0738409	0.094346	0.0286253	-0.119315	0.117035	0.0136242	0.241785	-0.0362795	0.033248	-0.0297597	0.270623	-0.0633923	-0.00932828	-0.108263	-0.120711	-0.132374	-0.0988202	-0.0626972	0.0223965	-0.00694439	0.106031	0.0922925	0.0511852	0.128035	0.155345	0.195195	0.260698	0.301063
-0.150516	-0.14246	-0.319452	-0.313117	0.118296	-0.216473	-0.0876544	-0.241423	-0.243671	-0.358168	-0.326467	-0.223402	-0.196211	-0.0851325	-0.0527774	-0.149931	-0.00560919	-0.248204	-0.160491	-0.0869329	-0.165702	-0.214916	0.161074	0.237232	0.582539	0.0495611	0.363752	0.254906	0.448212	0.0438858	0.29148	0.466921	0.693224	-0.0234116	-0.0197181	-0.154354	0.178398	-0.217957	-0.0197315	0.0812955	0.105747	0.11924	0.301366	0.115006	0.447586	0.377325	-0.13875	0.0741871	0.0490546	0.181926
0.0863747	-0.0649789	-0.157579	-0.206141	0.0432902	-0.0341623	0.00903781	-0.48151	-0.0679573	-0.381427	-0.300916	-0.498765	-0.231308	-0.0725308	-0.0617247	0.072722	0.209607	-0.114326	-0.274492	0.198352	-0.223967	-0.40286	0.0792883	0.127857	0.234097	0.0409184	-0.0771464	0.0961855	0.535404	-0.103699	0.160899	-0.0758985	0.26199	0.127946	0.36141	0.278693	0.178985	0.289454	0.118368	0.162534	0.231702	0.204264	0.366424	0.0225162	0.366619	0.195932	0.130504	0.051588	0.136159	0.0855891
-0.0414954	-0.135873	-0.136969	-0.139539	0.0221533	-0.0315622	-0.026945	-0.0971588	-0.0119559	-0.0149575	-0.103762	-0.123497	-0.0031018	-0.0381949	0.0465257	-0.0870606	0.0224165	-0.0708162	-0.128504	-0.11552	-0.0553325	-0.0556904	0.0763141	-0.0749279	-0.16066	0.038119	0.00129886	-0.105242	0.0474712	-0.0266556	0.12722	-0.0357091	0.0345511	-0.040538	0.0507663	0.0867584	0.115992	-0.0695471	0.0208159	-0.150394	0.0318375	-0.117549	-0.0642998	0.133591	0.161155	0.158922	0.0910156	0.198167	0.0287051	0.110465
-0.0189108	-0.132512	-0.092918	0.0152936	0.0267522	0.190133	-0.0814586	-0.0567722	0.0415452	-0.0489758	-0.101881	-0.107305	-0.0124859	-0.00555658	0.0124481	-0.0222329	0.0469387	-0.00789875	0.177305	0.0565837	0.0476962	-0.0413074	0.00313348	0.25727	0.0934116	0.436902	0.464294	0.232455	0.176162	0.0869416	0.0484089	0.0304485	-0.00532632	-0.0939047	0.0753191	-0.0919157	-0.0387741	-0.13964	0.0126921	0.147232	-0.123117	0.18189	0.0312321	-0.019003	-0.0632463	-0.103034	0.0567227	0.105345	0.082275	-0.0996421
-0.0290778	0.00365766	-0.0625988	0.0564982	0.00378721	-0.129147	0.00562248	0.0287059	-0.106733	-0.021433	-0.0162558	-0.0219514	-0.00313363	0.151382	-0.069611	0.141561	-0.0366568	-0.067633	0.0960658	0.00941089	0.0584613	-0.092842	0.07088	0.0450995	0.0673124	-0.0831428	0.126143	0.177372	-0.049373	0.0142845	0.337219	-0.0029154	-0.0751962	-0.189787	0.03052	0.0373473	-0.256231	0.0284167	-0.0522365	0.164727	0.0923044	0.0334907	0.109202	0.0725228	0.0756275	0.229485	0.0883997	-0.0895861	-0.0661708	0.0562237
0.00696071	-0.026328	0.0266632	0.0239265	-0.031386	-0.00961458	-0.00199855	0.00207095	0.0923387	0.141034	0.165284	0.00860295	0.0100254	0.0846137	0.02405	-0.180622	0.0049075	0.108463	-0.0768023	-0.0518723	-0.0223171	-0.151039	-0.0195311	0.0352643	0.21179	-0.0413055	-0.0608816	-0.0602166	-0.0328233	0.0952365	-0.123472	0.119868	-0.0675638	-0.124706	0.0397637	0.00301252	0.134699	0.0480192	0.0379642	0.0703647	-0.0631058	-0.17873	-0.0429515	-0.0708492	-0.0417803	-0.0340075	0.0963759	0.130426	-0.0627569	0.0620083
-0.0808611	0.00258755	-0.0237736	-0.000425954	0.061534	-0.0145027	0.0946926	-0.102846	-0.00138834	0.0232158	-0.0215062	0.0289155	-0.0490507	-0.0177945	0.0589198	0.081412	-0.0108643	-0.0406058	0.0689571	-0.00193268	-0.056308	-0.119143	-0.00614508	0.0352342	-0.121138	-0.10974	-0.134574	-0.0807759	-0.0390949	0.0121919	-0.0891661	0.0426398	0.0071824	0.00170443	0.124263	-0.0672009	-0.0130515	-0.0208522	0.115241	0.180992	-0.0286734	0.00273474	0.0101049	-0.107249	0.0541506	0.0817339	-0.0695908	-0.00017979	0.0417912	0.0694544
-0.0440329	0.0884712	0.0150003	0.0237794	0.0406147	-0.122794	-0.0129875	-0.023864	0.000752823	-0.0257183	-0.0928678	-0.0971619	-0.0841907	0.0459902	0.0506694	-0.0285035	-0.0604269	0.118772	-0.00244799	0.0146034	-0.0913511	0.0222571	-0.141104	0.0961782	-0.00521817	0.138256	0.0692716	0.00240376	0.036524	-0.0222597	-0.121095	0.00644101	0.0722908	-0.0664238	-0.0792457	-0.0316509	0.0841835	-0.0254747	-0.0899256	0.145265	-0.000891396	0.0145573	-0.0827919	0.223468	0.051039	-0.0260097	0.134108	-0.0512322	-0.0267634	-0.0172554
-0.0220091	-0.0907187	0.0417515	0.0122051	-0.0373085	0.00769807	-0.0547147	-0.0194103	0.00976967	0.0434797	0.0697881	-0.0409993	0.0427824	-0.0191869	-0.0151249	0.00906406	-0.0696665	0.0343463	0.0481789	-0.0348366	-0.0169815	0.0324483	-0.0148706	0.0443928	-0.0381603	-0.0210471	-0.096887	0.00710728	-0.0313334	-0.0586427	0.00793709	-0.0443553	0.0456048	-0.0233888	0.0555729	0.0982015	-0.0125419	0.0137553	-0.0242994	0.0212502	-0.0381442	-0.0134431	0.0184228	0.010118	0.03406	-0.059811	-0.0146528	0.0282127	-0.0204737	0.00471813
0.0170204	0.0368084	-0.0643674	0.00659984	-0.00256142	0.00400749	-0.0810795	-0.0631795	-0.0984832	-0.0396551	-0.0351782	-0.0364816	-0.0187479	-0.0434605	0.0306812	0.0176303	-0.0259712	0.0286725	0.0273314	0.0449644	0.0326422	-0.053512	-0.0680141	-0.0823428	0.0150826	-0.042066	0.00514842	0.0128386	0.0411469	0.120025	0.00285643	0.0653615	-0.0180901	0.0316362	0.207812	0.0727235	0.169806	0.0762625	-0.0607837	0.0137703	0.0174652	0.00951156	0.0813095	0.0311101	0.00204997	0.0789393	0.0398845	-0.0337488	-0.00973141	-0.0100061
-0.0573611	0.00539278	-0.0439327	0.0303647	-0.00329152	0.0771197	-0.00755645	-0.0915597	-0.0320297	0.0026748	-0.174963	-0.0620779	-0.00569662	0.0418839	0.0605688	-0.0178744	0.0332528	-0.0339909	0.0135	-0.0180561	0.025666	0.0746983	-0.0706586	0.00637945	0.0604802	-0.0512403	0.0494806	-0.0197582	-0.0601008	-0.0271038	0.0216077	-0.146199	-0.0323576	0.0650524	-0.039286	-0.0180618	-0.00115457	-0.00699267	-0.00190348	-0.00593023	-0.0484874	0.0169775	-0.0619499	-0.0303383	0.0814075	0.0480577	0.0583146	-0.0228334	0.00245283	0.0553924
-0.0663375	-0.0526996	-0.0146501	-0.0452476	-0.0147565	-0.0264511	-0.0410181	-0.00281516	0.0519463	-0.0364174	0.0783943	0.0536326	0.0290521	-0.117569	0.0383442	-0.0607432	-0.0265114	0.122923	0.00100601	0.00340639	-0.0235501	-0.0572035	-0.042535	-0.101963	0.0530616	0.0640884	0.0420685	-0.0127066	-0.00167195	0.0855619	0.0805639	0.087693	0.0316093	-0.0421943	0.113093	0.0343355	0.0898014	0.124118	0.0040704	0.0768663	-0.0299992	0.0246931	-0.00330207	-0.0366489	-0.0339	-0.0194613	-0.0664192	0.0797542	0.138631	-0.0382503
0.0227634	-0.065398	-0.0734543	0.0297398	0.012108	-0.0546944	-0.0459747	-0.116932	0.0367955	0.0219041	-0.0241507	0.0822087	-0.0059173	-0.0144722	-0.0232547	-0.041402	0.021065	-0.0661187	-0.0262747	0.132358	0.0138811	-0.00915697	-0.0397861	-0.0360093	-0.0194553	0.0581166	0.179167	0.168795	0.273946	0.164913	0.0999078	0.145198	0.224502	0.0358955	0.114749	0.0656268	0.128331	-0.022086	-0.00847285	-0.0225694	-0.00782519	-0.0354853	-0.108692	0.0115219	-0.0319316	-0.100136	-0.0809834	-0.126732	-0.081348	-0.0400186
-0.0117389	-0.0123984	0.0593138	-0.00605479	-0.0124939	-0.0736129	0.0252172	0.121101	0.0600768	-0.0695386	-0.0205937	0.0706648	-0.04978	-0.074727	0.143955	-0.066655	-0.00788075	-0.014984	-0.0565392	-0.0157973	-0.0480488	0.0275725	-0.0951978	-0.0181044	-0.120379	-0.0564794	0.0155228	0.073221	-0.00858119	0.0837116	0.0313927	0.0184658	0.0119049	-0.07238	-0.077007	-0.0113033	-0.0177007	-0.071278	-0.0550547	-0.0401285	0.00242371	0.0394669	-0.0814382	0.0156469	0.141168	0.00189262	-0.0396371	-0.0318209	-0.0167698	-0.0322539
0.0213199	0.0169713	0.0182562	-0.0676239	0.0464098	0.0429422	-0.0128991	0.0587596	0.0461093	0.0846004	0.0204377	0.0511761	0.115129	0.0165949	0.0246388	0.0811624	-0.00339049	0.0315856	0.0768089	0.0794507	0.0373081	0.0272259	-0.0322141	0.0479783	0.0232933	-0.0409675	0.146484	0.364443	0.124483	-0.043751	0.118632	0.0861094	0.00365099	-0.0742091	-0.0699515	0.0209439	0.015163	0.0632279	-0.0522726	0.0491935	-0.0467761	-0.0723659	-0.0930452	-0.016447	-0.124089	-0.0223042	-0.0954119	0.0622322	0.0536099	-0.0510454
0.103429	0.0280277	-0.0034733	0.034457	-0.0322962	0.0847094	-0.0151689	-0.0107794	-0.0867725	-0.18868	-0.144651	-0.121109	-0.0575321	-0.143245	0.0375807	0.028781	-0.0539706	0.00914993	-0.137304	-0.0401778	0.00350549	-0.0719192	-0.0292219	-0.0480211	0.0770386	0.242834	0.525299	0.675996	0.564421	0.280016	0.413473	0.294868	0.167085	0.0568098	0.0802667	0.071144	-0.0101939	0.0395219	-0.00674276	-0.0890295	-0.0137601	0.0446786	-0.0687584	-0.065381	-0.185334	-0.0767433	-0.0264731	-0.185208	-0.199506	-0.142664
-0.0286879	0.0634044	-0.00359669	-0.0909581	-0.0414506	0.0815836	-0.0277501	0.0794788	0.186688	0.028668	0.00983061	0.0370597	0.0458206	-0.0439641	0.170422	0.166716	0.190199	0.208601	0.229363	0.353911	0.435327	0.271978	0.22944	0.353842	0.15113	-0.078266	0.0780332	0.0298647	0.143278	0.00613327	-0.00402651	0.0574704	-0.028908	0.0288357	-0.0104743	0.0268867	-0.000270279	-0.00339123	-0.0938272	-0.0608329	-0.121582	-0.121744	-0.119061	-0.0439374	-0.113138	-0.0986488	-0.0527124	-0.148596	-0.197332	-0.0989746
-0.023038	0.0322222	0.0279519	-0.0774809	-0.0944766	-0.0198819	-0.039928	0.0376947	0.00719231	-0.0471463	-0.0182671	0.036718	0.0651709	-0.0433347	-0.0288813	0.0380124	-0.000182194	0.0202724	0.092651	0.0912843	0.0880474	-0.00126079	0.0976039	-0.0354218	-0.0582876	0.0100287	0.0660787	0.0821927	0.0188691	0.0518081	-0.0117426	0.0689702	0.104492	0.0673104	0.0291053	0.0894957	0.156619	-0.0323733	0.112785	-0.0303505	0.0712366	0.0365147	0.0170059	-0.0824036	-0.114526	0.0107292	-0.0369388	-0.0746092	-0.0799065	-0.00151267
0.00504632	-0.0441628	0.107081	0.0105926	-0.0757108	0.150106	0.0370898	-0.0143198	0.0261941	0.00154887	-0.0350846	-0.0187063	-0.026457	0.0457725	-0.0449777	-0.0138765	-0.0184494	-0.0460262	-0.00598881	0.0239375	-0.018431	-0.121331	0.0568117	0.0593314	-0.162013	0.0662308	0.267291	0.319594	0.362131	0.488335	0.131964	0.236814	0.170079	-0.0662077	0.0147962	0.143552	0.0409215	-0.0506234	0.0684597	0.0530851	-0.0995152	-0.0805638	0.0555898	0.0507544	0.0218647	-0.119073	-0.0195666	-0.0269172	-0.128359	-0.00206653
-0.0135679	-0.0278527	-0.000281559	-0.0782298	-0.0300456	-0.0597749	-0.0381653	-0.0443256	-0.153086	-0.0893593	-0.0516004	-0.0261591	-0.0936413	-0.0318672	-0.0435777	-0.0293802	-0.0204085	-0.0195335	-0.00862881	-0.0407721	0.023872	-0.0799097	0.00809088	-0.0761209	-0.0316965	0.0542311	0.158949	0.186287	0.210518	0.337952	0.153212	0.154532	0.170532	0.0655761	0.0389187	0.00184286	0.113782	0.0809702	0.00908569	-0.0337725	0.0534281	-0.0921809	0.0228086	-0.0317378	-0.14985	-0.121387	-0.0558709	-0.0291916	-0.0571095	-0.00107423
-0.0420652	0.0341708	0.155647	0.108216	0.129001	0.0500742	-0.054392	-0.0148901	0.0342767	-0.0231509	-0.107866	-0.104929	0.0476897	-0.0515586	-0.0843814	-0.0777636	-0.0966899	-0.0947213	-0.153216	-0.0691413	-0.049128	-0.157459	-0.169655	-0.0624754	-0.00656761	0.231543	0.491927	0.417901	0.181683	0.287642	0.0937779	0.0474302	0.0237088	0.036217	-0.0518181	0.0441108	0.103774	0.125489	0.0399051	-0.107133	0.00216261	0.0152388	0.0316253	-0.0391195	-0.0400851	0.0426889	0.00438819	-0.101264	-0.116852	-0.108369
-0.0394552	-0.0707172	0.0948211	0.0461344	-0.0590147	-0.000984918	-0.0207523	0.0351547	-0.0634172	-0.0845995	0.0151025	0.0111631	0.0857026	-0.127122	-0.115477	-0.0997177	-0.109757	-0.0239407	-0.10848	0.0116005	0.0243843	-0.101156	-0.129182	-0.0102224	-0.0703665	-0.0751944	0.271224	0.325797	0.596182	0.487909	0.402456	0.355922	0.19425	0.0954323	0.0999603	0.14878	0.199549	0.0543349	-0.0687859	-0.0497462	-0.00404532	-0.0128312	0.0298194	-0.0377743	0.0209704	-0.128873	-0.0690113	-0.0365616	0.0382701	-0.0293421
-0.0420798	-0.0572762	-0.0334913	-0.0598127	-0.0159176	-0.106142	-0.138104	-0.0954878	-0.0511637	-0.0262792	-0.00230471	-0.0136545	-0.0171318	-0.0618405	-0.0629628	-0.0312315	0.0195107	-0.03211	-0.0754187	-0.0889316	-0.0432882	-0.00371676	-0.0449915	-0.0614642	-0.0744077	-0.0226947	0.229322	0.177096	0.104235	0.245795	0.352096	0.189189	0.123572	0.0996296	0.293871	0.0550003	0.0346118	0.0561614	-0.00344427	-0.00651922	0.0979476	-0.00843167	0.0372357	-0.0820223	-0.00021347	-0.0408558	-0.133399	-0.0296031	-0.00182645	-0.0748965
-0.0383692	-0.00122594	-0.0573727	-0.0220517	0.0601315	-0.0731831	-0.0857099	-0.0895082	0.0238377	0.00140473	-0.0654393	-0.00297646	-0.0282952	-0.13398	-0.122131	-0.0725177	-0.0441999	-0.0342029	-0.086292	-0.0557258	-0.135769	-0.0305924	0.0229751	-0.0643994	-0.0960929	0.0353809	0.462319	0.451392	0.336887	0.360922	0.352052	0.321696	0.275606	0.102479	0.0295551	0.184147	0.101794	-0.00749269	0.0490404	0.0667818	-0.0701489	-0.0969626	0.0658455	0.124489	-0.19049	-0.0444809	-0.0516697	-0.0326632	0.0470067	-0.126597
0.0092418	0.0202764	-0.0612378	-0.0762331	-0.0590556	-0.080443	-0.0450475	-0.0450204	-0.0876507	-0.0800259	0.0649205	-0.0988946	-0.0586172	-0.0865961	-0.0161252	0.0582451	-0.0549765	-0.0628285	-0.0561641	-0.0399681	-0.069266	-0.0139205	0.0843916	0.0266822	-0.139338	-0.000432284	0.485875	0.299201	0.436054	0.403507	0.324012	0.237806	0.16975	0.120792	0.0927613	0.0606113	0.028297	-0.0137898	0.0277494	0.0555942	0.0126615	-0.0940677	-0.00647526	0.0422205	-0.0416509	0.0340498	0.0144699	-0.0279735	-0.103668	-0.0759286
0.0742127	-0.0542146	0.0225295	-0.0322245	-0.0399778	0.022134	-0.0239055	0.0260311	0.0322873	-0.030488	-0.0410878	-0.0326604	-0.0182059	0.0341845	-0.0262277	0.0251865	0.0504594	-0.0213052	0.0436632	-0.000896143	0.0599065	0.018612	-0.0452355	0.0259996	-0.104333	-0.0176134	0.111982	0.14104	0.019769	0.0749731	0.00219523	-0.0274345	0.0463368	0.00896384	-0.0489449	-0.0778242	0.0105098	0.0216588	-0.0295328	-0.00118944	0.00640049	-0.0324232	0.021048	-0.0345584	0.0601757	-0.00111664	-0.0611442	-0.0218989	-0.0256557	0.0271445
-0.00849894	-0.117616	-0.0868783	-0.0599292	-0.0866919	-0.141699	-0.0673218	-0.0989891	0.0290677	-0.147039	-0.102983	-0.0448818	-0.0462929	-0.133392	-0.0988129	-0.0440084	-0.0860566	-0.100729	-0.0625712	-0.0911231	-0.112122	-0.00783259	-0.0665753	-0.0775607	-0.0337108	0.0809205	0.323296	0.247748	0.334123	0.571347	0.377333	0.38136	0.196241	0.126546	0.278807	0.162194	0.0939113	0.151196	0.12734	0.0911717	0.0182843	-0.0250117	-0.0610619	-0.0604872	-0.0137177	0.0138922	-0.122853	-0.100876	-0.110317	-0.0109971
-0.0258227	-0.0233454	0.035325	-0.109331	-0.0267389	-0.0809391	-0.0351996	-0.065819	-0.0214721	-0.013365	-0.0743513	-0.020419	0.0147358	-0.103593	0.0230034	-0.00398828	-0.0821588	0.00480917	-0.0702772	0.0136157	-0.0905405	-0.0232257	-8.58201e-05	-0.0594291	-0.0169643	0.0825535	0.320511	0.566943	0.418738	0.363136	0.211373	0.167043	0.16226	0.0867478	0.0226433	0.0475495	-0.0110487	-0.0317622	-0.0531421	-0.0589293	-0.0411322	-0.0831491	-0.0972229	-0.0467159	-0.00220224	0.0482746	0.00854331	-0.053173	-0.0302289	-0.0783926
0.0201814	0.197671	0.216238	0.0732031	0.0842358	0.0405587	-0.0101282	0.0112815	0.0862169	0.159534	-0.00764847	0.106063	-0.0659637	-0.0482163	-0.0939954	-0.22941	-0.171612	-0.101093	-0.0814869	-0.0378858	-0.110816	-0.144252	-0.0174708	-0.0808715	0.0481571	0.0574795	0.07519	-0.0249312	0.0362884	0.304882	0.310947	0.195819	0.231728	0.217417	0.0719514	-0.00354756	-0.0612792	0.0915948	-0.0276192	-0.120761	-0.201735	-0.120869	-0.0501737	-0.191314	-0.110369	-0.100273	-0.105016	-0.132507	-0.0199033	-0.0943763
-0.136264	0.0456088	-0.0158308	-0.112804	-0.0813598	-0.0399413	0.0696688	-0.0435426	0.0690471	-0.13484	-0.017832	-0.0460356	-0.0244104	-0.0404655	0.0713968	0.0353414	-0.0268915	-0.0185674	0.0528159	0.0807668	0.00455341	-0.044361	-0.0366311	0.0550897	-0.0603812	0.0754592	-0.0135905	0.0769507	0.0838081	0.0278714	0.0468513	-0.0285022	0.0811214	0.107826	0.0136362	-0.00767988	-0.0412995	0.0106662	0.109498	-0.0172254	-0.00397327	0.0989564	0.0715593	0.00018136	0.00415842	-0.0180573	-0.0417655	0.0343341	0.0227091	-0.116852
-0.0852932	-0.105546	-0.0409732	-0.137569	-0.0271351	-0.0396357	-0.0512868	-0.0958689	-0.0778249	-0.0809847	-0.0703957	-0.019247	-0.0350282	-0.0900106	-0.0749322	-0.0755077	-0.0944467	-0.0725803	-0.103916	-0.123314	-0.0418596	-0.0851382	0.0146477	-0.0270871	-0.0109831	0.0583505	0.766071	0.636882	0.754282	0.785238	0.266768	0.232754	0.394823	0.337709	0.222538	0.0917259	-0.0617607	0.116622	-0.014776	0.112817	0.000584329	-0.123157	-0.0171492	-0.0215882	0.0484827	-0.13508	-0.0765226	-0.173684	0.0139216	-0.083481
-0.0499506	-0.176906	-0.0267464	-0.0192729	-0.154771	-0.107549	-0.0756977	-0.063401	-0.0533061	-0.0642173	-0.0853306	0.00808218	-0.0375228	-0.108071	0.0640478	-0.018779	-0.126834	-0.0793799	-0.0656942	-0.0575663	-0.171218	-0.0741352	-0.12808	-0.0333411	-0.0940093	0.20644	0.797501	0.335445	0.358523	0.175781	0.326465	0.292973	0.133934	0.137999	0.0326672	0.0744277	0.0401439	-0.112984	0.0572173	0.2172	0.0327779	-0.0844787	-0.00444003	-0.0892132	-0.102514	-0.0421142	0.021294	0.0102183	-0.110598	-0.115471
-0.0778574	-0.00423068	-0.0627532	0.0982028	-0.0253842	-0.0710374	-0.207521	0.059852	-0.120615	-0.196695	-0.0822899	-0.0170579	0.147583	0.573815	0.0978627	-0.165461	0.0699075	-0.00346909	0.111178	-0.182545	0.103984	0.0420812	-0.188505	-0.0757408	0.0685965	-0.00862532	-0.0503635	0.00761049	-0.00268851	-0.0300503	0.00524738	0.0146616	0.0239759	-0.0365648	-0.204025	-0.0172057	-0.0413233	-0.0844555	-0.00477408	-0.103139	-0.0286957	-0.00823676	-0.14355	0.0898976	-0.0681916	-0.241341	0.147369	-0.0521811	-0.0461011	-0.111595
0.0062182	-0.0820518	0.0480806	-0.079017	0.00340659	-0.021127	-0.164331	0.00706593	-0.0820957	-0.192254	0.00764831	0.0569799	-0.101232	-0.0131348	0.0233568	-0.157061	0.131947	0.0685802	0.174434	0.0894337	0.0279663	-0.0748179	0.0380476	0.22238	-0.0651899	0.118432	0.0756362	0.173486	-0.0709776	0.0238932	-0.0892953	0.0179363	0.0870277	-0.0517413	-0.102536	-0.0768659	-0.00361884	0.143525	0.0917608	-0.136698	-0.00277474	0.100791	-0.0172645	0.200362	0.0683043	-0.0807895	-0.123237	-0.0470253	-0.0141076	0.0721266
0.0988252	0.0217696	0.0601163	-0.038847	-0.0725578	0.0343415	-0.041746	-0.128401	-0.0245943	0.0459292	0.0649761	-0.0494902	-0.0635545	0.00686274	0.0199266	-0.0753242	-0.041981	-0.0446047	-0.0590118	0.0692893	-0.0322411	-0.0374165	-0.0273021	0.0925141	0.123299	-0.126734	0.0775204	0.0864222	0.0173161	-0.0700511	-0.0890551	0.0174693	0.0324908	-0.053151	-0.0022125	-0.0342632	-0.0322652	-0.00073247	0.107284	0.0430851	0.0128777	-0.0827972	0.0187599	0.087119	-0.147445	-0.0207752	-0.0252787	0.132958	0.0352185	0.0575121
0.1506	0.125541	-0.0115742	-0.0360421	0.138327	-0.0112271	-0.000817783	0.22965	0.0561476	-0.060329	0.106721	0.0194167	0.00461341	0.0305974	-0.123269	0.0260124	-0.0246372	0.0716009	-0.069551	-0.0230113	0.104702	0.0261834	-0.0254296	-0.0435912	0.0367452	0.0172558	-0.0963824	-0.0554787	0.0907785	-0.0344471	-0.0187839	-0.0205498	0.119045	0.100833	-0.0762355	0.0658904	-0.00343721	-0.0636792	-0.00117032	-0.00797867	-0.0555131	-0.0733965	0.0396911	0.0585988	-0.0338034	0.00134472	-0.0202682	0.0248673	0.00785	0.0896781
0.0338302	-0.0112746	-0.0225466	0.0253586	-0.0963588	0.0595632	0.144391	0.245295	-0.049077	-0.104244	0.0806707	-0.0174307	-0.0332644	0.0254702	-0.0202172	-0.0370003	-0.105816	-0.0429102	0.00947085	-0.0252218	0.0217467	0.0951678	-0.0819967	0.0296215	0.0512595	-0.0215954	8.08143e-05	-0.0460255	-0.0179381	-0.0144545	-0.0969463	-0.0545368	0.206637	-0.040023	-0.0131745	0.0679805	0.0207045	-0.0395371	0.0698883	0.0830605	-0.0739292	-0.0117005	0.0231552	-0.0490261	0.0568596	-0.0709422	0.0926506	0.0213737	-0.0119269	-0.049093
0.0139063	-0.00114796	0.0285855	0.0169268	-0.0345063	0.0389679	-0.0505473	-0.0163468	0.0309734	-0.0423054	-0.0729505	-0.0482958	0.0690248	0.042422	-0.0835011	0.0891203	0.10464	-0.0114278	0.0661752	-0.0852092	-0.0112849	0.110733	0.0185551	0.0621795	-0.0153977	-0.097283	-0.0426315	-0.0266219	0.0374413	0.0658309	-0.0389324	-0.0452401	-0.0590047	0.0205793	0.0257619	-0.0151824	0.042627	0.0353557	0.0580272	0.0195524	-0.0353775	-0.0298129	0.0264642	-0.0399225	0.138903	0.00349399	-0.0302231	0.0166478	-0.0504187	-0.0569202
0.0829231	0.0342572	0.0969512	0.145535	-0.0521685	-0.0970549	0.00736564	0.0975126	-0.0380341	0.118815	-0.0142189	0.0772048	-0.0282539	0.293869	0.0784933	0.04646	-0.0347108	-0.111404	-0.0332038	0.0663724	0.0612563	0.0170755	-0.060071	-0.0304849	-0.0439911	0.00976721	-0.0918513	0.0137348	0.0133121	0.0413558	-0.024257	0.0122125	0.0182514	-0.0639653	-0.0882223	-0.122024	0.0764242	-0.0152909	-0.0638303	0.0585436	-0.0642043	-0.034326	0.0231963	-0.0402662	-0.123941	-0.0290442	-0.0945845	-0.0436055	-0.112603	0.0815291
0.163569	0.114441	-0.080596	-0.00237071	0.0433142	-0.0535358	0.0627258	0.0842968	0.00536859	-0.0220206	0.0144994	-0.112599	-0.0566097	0.108727	-0.000132376	-0.000109353	-0.0299404	-0.0640404	-0.10216	-0.0317516	-0.0315636	0.0137919	-0.0090876	-0.0604288	-0.0344243	-0.0551563	-0.030918	0.0263326	-0.0299928	0.0336988	0.0845633	0.00432181	0.113044	-0.0858088	-0.00836681	-0.0388653	0.0778291	0.0271378	0.0371175	-0.0145561	-0.0735091	-0.0340935	-0.0335097	0.0627089	-0.0657959	0.0114918	0.129962	0.0264821	0.00570099	-0.0716528
0.362748	0.189874	0.120847	0.162272	-0.0401808	0.126565	-0.0127759	0.441926	0.422569	-0.2537	0.0955509	0.0142125	-0.0964746	-0.0364154	-0.212713	-0.108952	-0.113704	-0.0537253	-0.0742709	-0.188686	-0.0471176	-0.174535	-0.112337	-0.207557	-0.0901148	-0.0897233	0.155603	0.0513554	-0.135118	-0.0604308	0.167138	-0.0143053	0.0457626	-0.148581	-0.139445	-0.0193898	0.167045	0.0896162	-0.0873936	0.00165641	-0.120214	-0.0959589	-0.0916586	0.0545392	0.0566539	-0.0858534	-0.174821	-0.0409363	-0.135781	-0.136011
-0.108919	-0.0739873	-0.0100531	-0.0229153	-0.0188172	-0.0663503	-0.0350285	-0.206821	-0.0643126	-0.157696	-0.0149549	-0.0533237	-0.0171617	-0.0369713	-0.043607	0.181935	0.228237	0.297225	0.0951357	0.0346545	-0.111554	-0.0429056	-0.122477	0.111189	-0.0849705	0.11924	0.0732601	0.159095	0.120998	0.192121	0.0773105	-0.028014	-0.102524	-0.061659	-0.191466	0.249586	0.0480138	0.0616755	-0.0413975	-0.133113	-0.0690117	-0.0859709	-0.0891455	0.172498	0.0859733	-0.0888146	-0.0511767	-0.182648	-0.0858833	-0.155415
0.0318365	-0.00143885	0.0521025	-0.114866	0.0154319	0.0980953	-0.00686425	-0.039517	0.159893	0.0121207	-0.0092332	-0.00567438	0.0543687	0.101477	0.0214321	-0.07045	0.156839	0.0974751	0.0212842	-0.0652175	0.0456077	0.0823722	0.021417	0.0909702	-0.114262	0.0995599	-0.0174355	-0.0776138	0.0914282	-0.0305707	0.127804	-0.0278045	0.0414681	0.0839759	-0.00681724	0.0714724	0.0849952	0.0589923	-0.12747	-0.0607811	0.120751	-0.0267586	0.187232	-0.0308945	0.148153	-0.0271807	0.0710571	0.0171542	-0.229804	-0.0641264
-0.0824077	0.00458656	-0.0497332	0.067482	-0.00713992	0.0392121	-0.0298828	-0.0189885	-0.00728708	-0.0467158	0.0326603	0.0263218	0.0331376	-0.0402334	0.0329013	0.101912	0.0989881	-0.0169801	-0.0830522	-0.00853585	0.0676392	0.0868889	0.0525938	0.0466046	-0.10058	0.104815	-0.0900584	-0.0573799	0.134729	-0.01664	0.124274	-0.0205799	-0.0219008	-0.0151915	0.0861557	0.146971	-0.175293	0.136386	0.0280565	0.0862444	0.0845884	0.0970152	0.0998442	-0.116854	-0.0378314	-0.163089	-0.0469981	0.0241619	-0.0541834	-0.0554038
0.128887	0.0925458	0.165931	-0.0982105	0.0644434	-0.00228098	0.0229113	-0.00958478	-0.0498253	-0.0312307	0.0217637	0.0463046	0.138869	0.080217	0.0550689	0.00936961	0.126792	-0.121651	0.0795725	0.278666	-0.0946776	0.0691585	-0.10513	-0.144887	0.0213254	0.243066	-0.10691	0.0723358	0.333079	0.286451	0.0591673	0.247812	0.286969	-0.00755744	-0.0253703	-0.13698	-0.0989859	0.080173	0.0466873	0.0138797	0.22278	0.0404204	0.0838582	0.111736	0.0438321	-0.218481	-0.0812423	-0.106764	-0.0983334	-0.120403
0.218483	0.258376	0.102649	0.153819	0.0947309	-0.11837	0.135011	0.0481107	0.129519	0.354674	0.239475	0.164613	-0.0284019	-0.00295999	0.178642	0.320954	-0.111554	0.094389	0.387254	0.206209	-0.0437808	-0.0549965	-0.129636	-0.0173901	-0.0786344	0.00376681	0.0701481	-0.185199	-0.244218	0.362119	0.382192	-0.156826	0.0962019	-0.0177811	0.177897	0.0504984	-0.0348021	-0.0488099	-0.235689	0.0220743	-0.00526433	-0.0612784	-0.108621	0.0570669	-0.216066	0.0565497	-0.0816286	-0.135955	-0.116972	-0.392331
0.181515	0.0408732	0.223826	0.13037	0.071516	-0.0275743	0.0522142	0.0763096	0.0328585	0.0257864	-0.0330397	-0.0201851	-0.185643	0.00359016	-0.0257715	0.0387697	-0.099164	-0.162098	0.133557	0.124541	0.00736075	-0.0222073	-0.0899547	-0.0247939	-0.111905	0.0103257	-0.0352071	0.0805397	0.122226	0.0984787	0.202763	0.140151	-0.0110926	-0.143166	-0.0301203	0.083902	-0.0282807	0.13477	0.000983705	-0.000160338	-0.12954	-0.0212287	0.0530212	-0.219272	-0.155369	0.076373	-0.103373	-0.00921167	-0.116062	-0.0096768
0.290664	-0.033966	-0.0553819	0.0467619	0.0170527	0.154434	0.0191272	-0.0678706	-0.00773087	0.0436191	-0.0108029	-0.0104426	-0.0541511	0.14475	0.00219991	0.03245	0.0203672	-0.12917	-0.0263757	0.0353654	-0.0913624	0.0607326	-0.0222153	-0.0544216	-0.00478235	-0.0157454	0.0553626	-0.08324	-0.0679137	-0.0113638	0.0952338	-0.026663	0.0397629	0.00352847	-0.00907311	0.0743177	0.0234856	0.0984821	-0.14862	-0.0528111	0.0393366	0.0708421	0.0777058	0.103363	-0.112083	-0.0752089	0.0531025	-0.131799	0.14425	-0.00390217
0.131409	-0.0686625	0.0723934	0.158251	0.102396	0.0600841	0.136492	0.0572885	-0.0893249	-0.0258961	-0.0362164	0.0362058	-0.019768	-0.0731123	0.00953939	0.0105242	0.0304953	-0.0571921	-0.0575529	0.0667962	0.117524	-0.076104	-0.0302057	-0.0510543	-0.00404618	0.0299494	-0.00747362	0.00209738	0.0270473	0.0622174	0.118512	0.133472	-0.0551644	-0.0234826	-0.00235124	-0.0688808	0.0873896	-0.0519259	-0.00972009	-0.0682714	-0.07969	-0.0316529	0.024598	-0.0170093	-0.0627193	-0.0598415	-0.0262842	-0.0544821	-0.0804614	0.0717919
0.0627115	-0.082197	0.0269343	-0.0374113	0.0371804	-0.051428	-0.0584653	0.107408	0.11085	0.0164681	0.0147559	-0.0456584	-0.0259312	0.0311559	-0.101951	0.0109246	-0.129323	-0.0200025	-0.115071	-0.0665528	-0.00466504	0.0666134	-0.147777	-0.0684159	-0.0622793	0.0298509	0.0836597	-0.0774643	0.0991572	-0.127042	0.12679	-0.0313992	-0.0995673	-0.163432	-0.0566649	0.0673894	-0.0980088	0.0929405	0.0203423	0.0248791	0.0670599	-0.0321482	-0.0109034	0.00739577	0.105992	-0.041031	0.0126668	0.0352902	0.25785	0.0120115
0.0606494	0.11774	0.0186801	0.161859	0.0758966	-0.0736915	0.0228528	0.273702	-0.0592127	-0.159243	-0.104387	-0.117873	0.258776	-0.0369679	-0.0734192	-0.0889996	-0.14538	-0.0068737	-0.208433	0.0092126	0.0722735	0.0282346	0.0610285	-0.131548	0.136458	-0.0106817	0.0466021	0.0943575	-0.0707434	0.234102	0.0335481	0.00488696	0.102385	0.0412211	0.03765	-0.0305931	-0.117178	0.124389	-0.183868	-0.0308333	-0.0175289	0.192323	-0.0134594	0.10593	0.0477196	-0.0583033	0.0623191	0.061548	-0.0524509	-0.0532626
0.130687	0.0057711	0.075457	0.183852	-0.0270184	0.0734913	0.124153	0.00433301	0.119865	-0.0478366	-0.00921372	0.0957704	0.165319	0.057572	-0.0126387	0.041336	0.0873046	-0.0761088	-0.0246512	-0.170449	-0.0645121	-0.0805453	-0.0468013	-0.0332809	-0.0116332	0.03718	-0.102976	-0.0251713	-0.0317242	-0.0843519	0.0281731	0.0921032	0.0718969	0.031236	-0.046985	0.0360892	0.111645	-0.0149689	0.0305856	0.038989	-0.0715206	-0.0257144	0.152488	-0.00401122	0.0535134	-0.0517779	0.110793	-0.113235	0.0366684	0.156822
-0.019343	0.0904904	0.142054	0.15538	0.00500528	0.0548772	-0.0271494	0.168146	0.0638506	-0.0380344	0.0551446	-0.209986	0.0475724	-0.109792	0.015486	-0.112228	-0.065203	0.0506677	-0.0578081	-0.0969575	-0.0645158	0.020596	-0.0864809	0.144666	-0.123601	-0.241083	0.0182525	0.0568506	-0.0653357	-0.0667131	-0.0514342	-0.0424466	-0.179815	-0.028678	0.0708379	-0.0139151	0.016325	0.00893492	-0.0561327	0.0988216	-0.147496	0.0642724	0.0296048	-0.0266824	-0.145252	0.16432	0.127743	-0.140582	0.138561	-0.0102236
-0.0362969	-0.0615075	-0.0350466	0.149999	0.245607	-0.000274353	-0.0179887	0.0593543	0.0118593	-0.0464544	0.0764899	-0.0207485	0.00191258	0.0287449	0.0177866	0.0254515	-0.0109971	0.0109209	-0.00372011	0.0818812	-0.103126	-0.0904152	0.0398379	-0.00836634	0.0230907	-0.135884	-0.034624	0.0960767	0.0219727	0.0811101	0.0107568	0.0497097	0.0117376	-0.00625081	0.0460228	-0.0331406	0.0612188	-0.0236186	-0.0122808	0.0992262	0.0708233	-0.0633938	-0.0819788	-0.0359939	-0.0152509	-0.0434734	-0.0209014	0.05343	0.02538	0.0422554
0.143456	0.0466614	0.102833	0.0511614	0.0548007	0.033573	0.0850419	0.0920686	-0.0260554	0.0912751	0.0651057	0.0943318	0.112121	0.0429918	0.0732353	0.0868145	0.0373702	-0.0182208	-0.000555454	0.0195466	0.00666669	-0.022179	-0.0460233	-0.0372723	-0.0410455	-0.024188	0.0405577	0.0184242	-0.0707624	0.0179266	-0.0136144	-0.0564681	-0.0359712	0.00516113	0.0807516	0.0128754	-0.0652252	-0.014548	-0.0217195	0.035678	-0.0976809	0.00902789	0.0101472	0.0316009	-0.0211124	-0.0444354	0.039896	-0.0669877	-0.03005	0.0173047
0.0812882	0.0147674	-0.0908761	0.0393065	0.141081	0.0152525	0.0433979	-0.0127004	-0.0551975	0.0292701	-0.0228066	-0.0952989	-0.142134	-0.0127198	-0.019202	-8.24278e-05	0.0296599	-0.0635483	-0.102252	-0.121991	0.0206074	0.147065	0.124184	0.150525	0.0318866	0.0849971	-0.059718	-0.0434929	-0.0191868	-0.0804418	0.0193286	0.0766075	0.17428	0.219496	0.041516	0.107267	0.0425311	0.151494	0.150187	0.0277207	0.14684	0.13975	0.148159	0.0543004	0.159853	0.179649	0.00166827	0.0609949	-0.0236002	-0.0126244
-0.025527	-0.0999717	0.0128793	0.0160729	-0.0985564	-0.0780377	-0.0289474	-0.0223723	-0.111183	-0.0281839	0.0411729	0.0269728	-0.04909	0.0656459	0.0713587	0.118915	0.0599348	-0.0421656	0.0762713	0.145982	0.10835	0.0206561	0.0561407	0.0730676	-0.0483882	-0.0585235	0.0861253	-0.0262488	-0.0486073	-0.111924	-0.0385374	-0.125687	0.0617745	-0.110334	-0.0300521	0.0766325	0.136561	0.145801	-0.120697	0.000275545	-0.0130481	-0.0966823	0.0949484	-0.0486497	0.00359603	-0.0332709	0.0396335	0.018217	0.0644471	-0.0808717
0.0726303	-0.00713276	0.00271875	-0.0594959	0.0674398	0.0390468	0.0312331	0.100527	0.172214	0.0625629	0.0015494	-0.0431222	0.0324885	-0.121396	-0.0167412	0.0183001	0.00516839	0.0850874	-0.0681669	-0.0117186	0.00766129	-0.00812019	-0.00863039	-0.0125721	-0.0541574	-0.0355868	0.0170843	-0.0388045	-0.0499281	-0.0209373	0.0306702	-0.0444821	-0.113512	-0.0386245	-0.00361005	-0.00851127	-0.0277709	-0.0520633	-0.0339128	-0.0590681	-0.019999	0.091565	-0.00422042	-0.112052	0.0149077	0.00887425	0.0205216	-0.0184496	0.0444446	-0.0189068
0.00133042	0.0228938	0.0578	-0.0053179	0.0918698	-0.0940176	-0.0898363	-0.107474	-0.11107	-0.0460128	-0.0552631	-0.149377	-0.113139	0.0663554	0.0880581	0.0141902	-0.11045	-0.0234619	-0.0147892	0.212758	0.075643	0.00540406	0.0436987	0.181013	0.0252239	-0.124694	-0.0808212	-0.0191459	0.079954	-0.0980162	0.159835	0.0136202	0.128567	0.215775	-0.0215938	0.0130746	0.0287434	-0.0767812	0.0128653	0.0152098	0.00875237	0.0347061	-0.113865	0.0134064	0.0714969	0.055094	0.0107732	0.163269	-0.00111549	0.226377
0.0105081	0.191863	-0.000795593	0.114173	-0.0227166	0.130414	0.0625565	0.0214692	0.124399	-0.115572	0.132821	0.126164	-0.0913684	-0.031218	-0.0101789	-0.119445	-0.0254354	-0.0386865	-0.154292	-0.0135256	0.0143742	-0.0664294	-0.113904	-0.0529318	0.0274787	-0.0325367	-0.0841722	0.00126443	-0.0464655	-0.0311755	-0.111794	-0.0814086	0.0476163	-0.149007	0.0608872	0.125062	0.0343084	0.160037	0.0466924	-0.0988298	-0.0152875	0.0653215	-0.0748806	-0.102947	-0.00171453	-0.0056758	-0.0804469	0.118682	-0.0370255	-0.201637
0.0377527	0.0566701	0.102847	0.0386352	0.0373663	0.00715397	0.200705	-0.0131659	-0.137471	-0.0260832	-0.055462	-0.0968359	-0.08727	-0.0445581	-0.0493494	-0.0311887	0.156824	-0.0565951	-0.0203808	0.00155379	0.0429138	0.0929503	0.0977419	0.183021	0.0769832	-0.0107595	0.124711	0.0906945	-0.0283107	-0.034007	0.202655	0.129251	0.263941	0.280115	0.164452	0.151063	0.134066	0.287443	0.149074	0.141354	0.0995444	0.180486	0.175481	0.0920893	0.130811	-0.046681	-0.19539	-0.0335585	-0.0631216	0.0229179
0.0574841	0.258318	-0.0558869	0.149933	0.185662	0.074667	0.155395	-0.0350379	0.214963	0.146148	0.139643	0.0803622	0.109223	0.142977	0.0837973	0.0437209	-0.0732269	0.0299293	0.170706	0.0439098	-0.0693064	-0.102752	-0.0745208	-0.0348606	-0.0313239	-0.00526791	0.00901626	-0.0887077	-0.0216052	-0.0337038	0.0430636	-0.11448	-0.118152	-0.0291289	-0.0028815	0.0452671	-0.124073	-0.0800543	0.203193	-0.0924338	-0.131309	0.117642	-0.0736209	-0.0389766	-0.0683095	-0.00024698	-0.158874	0.0439594	0.0941382	-0.0611112
-0.0659282	-0.0499947	0.0932321	-0.0926117	-0.0956274	0.25389	0.0688377	0.193304	0.277958	0.0751888	0.0989936	-0.124283	0.173248	0.0209863	0.0651697	0.108209	-0.0755725	-0.015985	-0.0640247	0.174311	0.103845	-0.00131934	0.0238768	0.0855429	-0.0142141	0.340512	-0.189188	-0.115196	0.0618653	-0.140881	-0.00172361	0.040978	-0.0351377	-0.0758436	-0.111736	0.0636973	-0.020032	-0.0452255	0.127572	-0.160921	-0.078771	0.0795081	0.0342851	0.0612889	0.155497	-0.116928	-0.0365156	-0.0148065	-0.158201	-0.096164
0.0571151	0.0428884	0.103123	0.11058	0.296738	0.0259726	-0.0343204	-0.0930859	0.0209352	-0.0775058	-0.138787	-0.0214937	0.119787	-0.0267949	0.075744	0.0335097	-0.0520388	0.337129	0.119906	-0.0425101	-0.0219399	-0.0927325	-0.0201913	-0.0645353	0.0687835	-0.0448861	0.0436061	-0.0559835	0.0284069	-0.0999578	0.0206348	-0.11162	-0.106105	0.000638068	0.0319561	0.0783485	0.00406172	-0.0543292	-0.104778	0.115803	0.0193548	-0.109962	-0.00698003	0.0741321	0.0844388	-0.0585508	0.0139151	-0.004731	-0.0658561	0.0317384
-0.0902864	0.0202534	0.0632695	-0.112175	-0.01217	-0.0852392	0.0302959	-0.0409072	0.104232	0.0117093	-0.0173541	0.070001	-0.0696298	-0.158578	0.0125723	0.0463944	0.077466	-0.0093482	-0.0820777	-0.0749355	-0.0107095	-0.108288	-0.0619191	-0.10114	-0.0540089	0.13309	-0.0281725	0.161972	0.0775442	-0.0507402	0.0306902	-0.0630546	0.076773	0.038826	-0.0842186	-0.0823822	-0.0368394	0.0125532	-0.0768301	-0.0157634	-0.075344	-0.0761584	0.0275307	0.175794	0.0890129	-0.137768	0.084835	0.102738	0.0383161	-0.211166
0.0806348	0.263938	0.0480516	0.0100783	-0.0409757	0.0653579	0.0773195	0.0688252	0.09686	-0.0210574	-0.0629894	0.0392534	-0.0885329	-0.0260533	-0.068104	-0.0841264	0.0758567	-0.00561182	-0.00584464	0.0526868	-0.0675291	0.0277753	0.0526109	-0.0336718	0.0794404	0.048636	-0.0162871	-0.207364	-0.0351631	0.00949892	-0.0363194	-0.0460263	-0.02876	-0.101987	0.0709662	-0.0756084	-0.0411157	-0.0461428	-0.0698191	0.0330776	-0.0590868	-0.20068	0.00720843	0.191772	0.00409958	-0.0266581	-0.0765996	-0.112578	-0.130664	-0.152673
0.329844	0.219701	0.373523	0.394636	0.287419	0.292091	0.500234	0.0965929	0.259964	0.233857	0.0674207	0.147816	0.000638078	0.104472	0.142167	-0.075231	-0.00620302	0.0393267	0.0079333	-0.0530846	-0.00956291	-0.0351826	0.0458902	0.0290271	-0.150093	-0.145993	-0.131556	-0.0708674	-0.167862	-0.131725	-0.047898	-0.113674	0.0915357	-0.0448786	0.121577	0.0218187	0.0309856	0.0548798	-0.113369	-0.114739	-0.00801834	-0.0357855	-0.237708	-0.144071	-0.200428	-0.250196	-0.156823	-0.151437	-0.0845798	-0.149454
0.118685	0.309236	0.0962753	0.137102	-0.00269883	-0.046427	0.112904	-0.0888946	0.171733	0.0544443	-0.0200287	0.0704702	0.00895099	0.0424778	0.0349115	-0.0175427	-0.119263	-0.0252891	-0.00838985	0.115314	-0.167775	-0.0755126	0.0135391	-0.0694104	-0.0695006	-0.0691391	-0.0382522	0.00803813	0.118359	-0.075025	0.0610379	0.141686	-0.124895	-0.0273341	-0.0888937	0.037669	-0.0937505	0.00239298	-0.0780824	0.0852219	0.0112836	-0.097769	-0.243619	0.0126048	0.108401	0.0474617	0.0714735	-0.0753251	-0.063146	-0.0987737
0.194773	-0.0743791	-0.153655	-0.0774876	0.00252621	-0.116563	0.0766426	0.0842812	0.146788	0.194867	-0.168978	-0.0768392	-0.182162	-0.0107985	0.00405835	0.0718879	0.069349	0.0402528	-0.0840417	0.163309	-0.109929	-0.0934773	-0.0386138	0.122648	0.226293	0.144489	0.150817	-0.102542	-0.0769016	0.097056	0.126842	-0.0768522	-0.0489121	0.115851	0.042835	0.124699	0.119016	0.0780591	0.0254	0.131089	0.131844	0.0123641	0.157143	0.207278	-0.0580912	-0.0988283	0.148653	0.177906	-0.00771846	-0.0298912
0.219431	0.214942	0.664889	0.249618	0.109549	0.202345	0.351541	0.0896234	0.19447	0.12363	-0.0306989	0.0136955	-0.000290844	0.0210362	0.0237036	0.0324243	0.0682634	0.081452	0.030966	0.0170637	0.0761784	0.173489	0.0254659	0.0626185	0.125083	-0.054809	-0.0778327	-0.0703789	0.0608641	0.216087	0.0935022	-0.0141696	0.00977808	0.0783428	0.0443641	0.0265488	0.0164682	-0.0730933	-0.0475295	-0.137694	-0.0551069	-0.0269658	0.0777049	-0.0701702	-0.211465	-0.078707	-0.153688	-0.147233	-0.193185	-0.0446593
0.276278	0.0564331	-0.0530108	-0.0597363	-0.0479413	0.237405	0.279512	-0.0167753	0.00519711	0.24977	-0.0851571	0.0239066	0.126917	0.0314978	-0.101542	-0.00689669	-0.0463145	0.1978	-0.106197	0.0117217	0.0943799	0.154826	-0.0627077	0.0186582	-0.119676	0.119306	-0.136445	-0.0444559	0.036886	-0.126062	-0.156876	-0.0728275	-0.103693	-0.157252	-0.0368118	0.0733438	-0.0484559	0.0686006	0.114942	-0.0927233	-0.0345408	0.01039	0.120978	0.0544612	-0.211201	0.0422219	0.0521158	0.0200568	-0.0672669	-0.286538
0.184779	-0.113901	0.0291744	0.348433	-0.126219	-0.203613	-0.0413601	-0.038567	0.148534	0.0954513	0.00751468	0.200156	0.00508114	0.0888869	-0.00273861	0.158939	0.0690112	-0.149801	-0.0760634	0.106673	-0.0662352	-0.0108546	-0.0186889	0.0687026	0.293823	-0.158822	-0.0275281	0.127151	-0.238995	-0.278616	-0.0838609	-0.0200056	0.00122844	-0.108728	0.039591	0.145987	-0.00133761	-0.00702758	0.0299253	0.0588882	0.126131	-0.0496354	0.024356	0.00773	0.201934	-0.12163	-0.109694	-0.146851	-0.109028	0.247561
0.232716	0.0238581	-0.0406239	0.0683354	0.078362	0.0179567	0.0654434	-0.0201213	-0.0513605	0.0699699	0.0310219	0.0426678	-0.0140524	0.0719006	-0.0387403	-0.107817	0.137701	-0.0328479	-0.077742	-0.0640219	0.0382903	0.0287194	0.271952	0.109486	-0.0770073	-0.049339	0.017686	0.085765	0.104431	-0.0213442	0.169362	-0.120565	0.0897067	0.0198226	0.121415	0.0224593	-0.192979	-0.0775452	-0.0814146	0.0411699	-0.171125	-0.0903488	-0.0831513	-0.0721009	0.00211687	0.0634734	0.229452	-0.0991672	-0.00192923	-0.0653669
0.144905	0.0307889	0.208854	0.280263	0.0277806	0.0988652	0.019966	0.131396	0.130352	-0.0143173	0.154878	-0.0296722	0.0418775	0.0920265	-0.11841	0.021728	-0.0592694	-0.108831	-0.0191377	0.0313132	0.0216836	-0.0418701	-0.00445797	-0.0138114	-0.0287977	-0.0291489	0.0358298	0.177399	-0.0366362	-0.0784871	-0.0237024	-0.0494831	0.180989	0.0999542	0.0815255	-0.0457546	0.0602175	0.011007	0.0583402	0.123616	-0.0498398	0.0310605	-0.0588675	0.108444	-0.0574063	-0.0817875	-0.161234	-0.0978307	-0.103542	-0.00757453
0.0450002	-0.0532799	0.0946021	0.0574908	0.084893	-0.024326	-0.0306917	0.0870458	-0.00331336	-0.0668729	-0.0232512	-0.0575439	0.00393037	0.0335678	0.0511721	-0.0638364	0.0481772	0.0435395	0.074583	0.138268	0.140445	0.00595509	0.0463168	0.0548097	0.0227709	0.00239746	-0.0335034	2.9909e-05	-0.00860095	-0.0432574	0.0149234	-0.044241	-0.0432223	-0.0292316	-0.0307341	0.184123	0.040412	-0.0741412	-0.0375858	0.0476488	0.0720721	-0.0545566	0.0140299	-0.00196977	0.00553812	0.0417722	-0.0292236	-0.0627239	-0.0458714	0.0376795
0.207579	0.151713	-0.0990189	0.0837628	0.0828683	-0.0619066	0.107121	0.166307	-0.0295922	0.118113	0.105143	-0.0994882	0.258995	-0.0594497	0.0167304	0.13801	0.100235	-0.264534	0.037862	-0.0496918	-0.173643	-0.0803329	0.00488016	0.256858	-0.0832925	-0.120891	0.0439294	0.0556248	-0.0382586	-0.183237	0.00411863	0.0857436	-0.00837129	0.0459159	0.0553801	0.136972	0.0212687	0.119388	0.0267034	-0.00304222	0.0988348	0.00597152	-0.0515187	-0.139341	0.0537545	-0.0470297	-0.00837681	-0.054349	0.00876338	0.00223329
0.372468	0.293087	0.169445	0.196019	0.100279	0.183187	0.456963	0.106997	0.159144	-0.123623	0.253109	0.0983869	-0.110284	0.164262	-0.000843187	-0.0721615	0.0107172	-0.0131561	-0.0983672	-0.135046	0.104141	-0.108681	-0.11266	0.0408153	-0.0160534	0.0938998	-0.0742617	0.0157877	0.00591938	-0.0459183	-0.116919	-0.0056218	0.0611594	-0.072518	-0.14041	0.0571419	0.0781669	0.0304319	-0.0715675	0.0136048	-0.0915688	-0.0567846	-0.0640123	-0.0889173	-0.00276811	-0.0742275	-0.0993889	-0.129253	0.0718968	-0.0126809
-0.0267203	0.105423	0.0246994	-0.128785	0.284639	0.116945	-0.127096	-0.112865	0.11617	-0.0275578	-0.07613	0.039857	-0.180902	0.035711	0.0467872	0.162429	-0.00701405	-0.0533076	-0.0591078	-0.0715818	-0.0476785	-0.113151	-0.014003	0.120658	0.0175147	-0.048777	0.0385914	-0.00826338	-0.0236895	-0.12858	0.070608	-0.0617723	-0.090538	-0.168355	0.109651	-0.0127839	-0.0432653	0.0534324	0.234823	-0.0389778	-0.0276718	0.00734819	-0.0441261	-0.0301862	0.0282149	-0.0284581	-0.0559805	0.0792083	-0.00615852	0.0118776
0.562562	0.550418	0.366036	0.194947	0.238809	0.305197	0.659359	0.368861	0.0789932	0.183753	0.221306	0.144624	-0.0859795	0.120726	-0.101261	-0.0277108	-0.0564907	0.0664327	-0.0258837	-0.0143175	-0.0760469	0.0213364	0.0212812	-0.165453	0.0628931	-0.139266	0.0889624	-0.0414719	-0.0793799	0.0776289	0.010444	-0.0458833	0.0963386	-0.022248	-0.0610871	-0.126354	-0.0372478	-0.0149226	0.0138349	-0.100905	-0.0376684	-0.0556737	-0.0794368	0.0353245	-0.198136	-0.0890788	0.0645922	-0.0711611	-0.0692667	-0.00167668
0.254897	0.266692	-0.0466312	0.0420378	0.0075465	0.0855167	-0.0115239	0.185102	0.293393	-0.108972	0.0767147	-0.0320685	0.15396	0.0479442	0.0451516	-0.0686127	-0.103042	-0.110865	-0.0964792	-0.0751239	-0.076507	-0.000165012	-0.206227	-0.0426902	-0.0942908	0.040479	0.00700879	-0.155278	-0.0726626	0.0730663	0.155957	-0.0505292	0.0944341	-0.033183	-0.090822	0.243157	-0.110797	-0.00394845	0.0993755	-0.165321	-0.111542	0.113208	-0.195785	0.0242771	0.0258528	-0.106722	0.100891	0.0190035	-0.219668	-0.196759
-0.101919	-0.0194538	-0.0143562	-0.0747276	-0.0846635	-0.167573	0.0352962	0.202106	0.140037	-0.0804614	-0.036115	0.116006	-0.0816706	-0.182779	-0.0539744	-0.0285304	-0.0602349	-0.0979241	-0.00348091	0.080493	0.0223175	-0.0403224	-0.0480834	0.0265989	-0.060584	0.0780587	-0.0598466	0.0764272	0.160647	0.0320983	0.102624	0.197964	0.171773	0.094626	0.122463	0.06314	0.163844	0.113442	0.0382646	-0.0762884	0.0816776	-0.0715711	-0.0317945	0.113644	-0.048906	-0.0392342	0.0895927	-0.018685	0.0597105	-0.0762369
-0.0303465	-0.0300213	0.132258	0.0238253	-0.0227617	0.0632811	0.0660314	0.0579745	0.123105	-0.0385423	-0.0708244	-0.00314464	0.182412	0.109778	-0.0432247	-0.00571973	-0.135108	-0.0236789	0.103778	-0.00519939	-0.0912267	-0.0808994	-0.0555651	-0.0298387	0.0825937	-0.0444987	-0.0515817	-0.055906	-0.0235244	-0.0697723	-0.0296937	-0.0796711	-0.0467486	-0.0886831	-0.134682	-0.0878614	-0.0422826	-0.0384962	0.02941	-0.0561726	0.0824615	0.072564	0.00171014	0.0543016	0.0292582	-0.0749634	-0.0360011	0.103296	0.0398431	-0.0653042
0.0785094	-0.0338589	0.0176947	0.0841281	0.0714804	0.0563359	0.101267	0.0693883	0.0655782	0.0652038	0.0849874	0.0182512	-0.00648552	-0.0434147	-0.0511854	0.0518024	-0.0636244	-0.0139151	0.0196495	-0.00970404	-0.00757577	-0.0246424	0.0114271	0.0431604	-0.0324716	-0.00671746	-0.0106647	-0.0454323	-0.0560131	-0.0743636	-0.0722514	-0.0651658	0.0199557	0.0226227	-0.00329982	-0.00666021	0.0366933	-0.00385857	-0.0177568	0.0281364	0.0940367	0.0375711	0.0387607	0.0286954	-0.016867	0.0572235	0.0527982	0.192007	0.00261247	-0.00449661
0.0502481	-0.0351103	-0.0680166	0.0223464	0.0174445	0.0069607	0.0292349	0.0329525	0.124454	0.0198953	0.012091	0.0293944	-0.0867347	0.00202481	0.00243306	-0.0161759	0.0561614	-0.0306372	-0.0427897	-0.0175137	-0.101771	-0.00103551	0.000324297	-0.0868576	-0.0619799	-0.0178415	0.0953962	0.0315152	-0.05513	-0.0414582	-0.0238741	-0.0495606	-0.0673133	0.0216943	0.107915	0.127806	0.0010037	0.0318336	0.0657388	-0.00143385	-0.00493376	0.0574391	0.0569382	0.0768716	0.0274213	-0.00650266	0.0372245	-0.0331243	-0.00198894	-0.0222742
0.0854465	0.103918	-0.0701235	0.00985345	0.0912028	0.0823226	0.114993	-0.125331	0.0251707	0.0140795	-0.0297893	-0.0491595	-0.0645003	0.0367736	-0.025202	-0.0626814	-0.0212199	-0.0119172	0.112601	-0.0265307	0.0437985	0.00933692	-0.0015874	0.0858974	-0.0648411	0.00358719	0.137333	0.0812219	-0.0535906	-0.0949369	-0.0789592	-0.0313487	0.0288614	-0.0584894	-0.0801909	0.106504	0.051607	0.150987	0.0966879	-0.0120181	0.0746196	0.112322	0.0497332	0.132191	0.121641	-0.0791983	0.000660999	-0.006746	-0.0298328	-0.0202633
0.0180237	0.031722	-0.00414213	0.00239497	0.0388223	0.107288	0.0741891	0.104321	0.105585	0.00124362	0.0720355	-0.0117812	-0.181482	0.00919664	-0.0430485	-0.0131957	-0.0983413	-0.0576602	-0.0300108	0.056185	0.00621764	-0.0400198	0.0723937	0.028278	-0.0111452	-0.0753452	-0.0317867	0.0486826	0.0419943	0.0229665	0.0163722	0.059965	-0.0676995	0.035549	-0.0270499	0.00666541	0.0445961	-0.0415489	0.0775774	0.148612	-0.0057126	0.0838385	0.0158369	0.122586	0.0957495	-0.039554	0.045026	-0.0540899	0.0201313	-0.0371278
-0.0529928	-0.128456	-0.0426233	0.0181955	-0.00347151	0.188208	0.106149	0.103035	0.0354519	0.0802744	0.13271	0.165049	0.115872	0.0433066	0.0579735	-0.0101402	-0.0752048	0.0131264	0.0449037	0.104153	-0.0214044	-0.0150097	-0.0293259	-0.069491	-0.0171194	-0.0398216	0.0470679	-0.0862309	-0.0732638	-0.0943117	-0.123018	0.019743	0.032394	0.012409	0.0185068	0.111222	-0.0106764	0.0588667	0.0187796	0.226529	0.121766	0.156826	0.0822533	0.0530927	0.109095	0.0754472	0.0379007	0.0813253	-0.0389725	-0.0234462
0.0748828	-0.0455765	-0.104328	0.0230066	-0.0131698	0.0555474	0.034574	-0.0827377	-0.0131618	-0.074752	-0.0720303	-0.0667555	0.00571378	0.0431443	0.0233411	0.0194845	-0.0179979	0.029175	0.0167386	0.0337472	0.101667	0.0439571	-0.0315142	0.00521281	0.00301387	0.0067955	-0.0428033	0.0103708	-0.0769492	-0.0249503	0.0154939	-0.0151188	0.0373328	-0.013517	0.0717777	-0.0125882	-0.122235	0.133918	0.0270251	0.00994174	0.119764	0.0236109	-0.0882851	0.130162	0.0172682	-0.0296613	0.00108593	0.0364304	-0.0242697	0.0517746
0.0457074	-0.0137647	0.0953963	0.028922	0.196057	0.00995819	0.0706316	0.128575	0.14751	0.0108981	-0.0756167	0.0803773	-0.0191586	0.0153882	0.0318997	-0.0554233	0.0890067	0.0122161	0.0205271	0.133716	-0.0706324	-0.112884	-0.0453839	0.00510851	-0.118694	-0.0548932	-0.0362753	-0.0561159	-0.0563875	-0.175381	-0.133551	-0.00665492	-0.0745033	0.0168729	-0.000793319	0.0848728	-0.0299099	-0.0403904	0.165885	0.116769	0.101477	0.174094	0.0648019	-0.00881179	0.10894	0.0329431	0.0667305	-0.000152134	-0.0994851	0.13254
0.0319501	0.0355261	0.063854	0.085029	0.13062	0.154338	0.173564	0.0817919	0.140727	0.0387483	0.0451915	0.0330795	-0.0111123	-0.0429835	-0.0399112	0.0673868	0.115183	-4.6813e-05	0.0666006	0.0823865	0.00340745	-0.0131156	-0.00162395	0.0454247	0.0196707	0.0158559	0.00796715	0.0349149	0.00192389	-0.0143277	0.0277284	-0.00503591	0.0556817	-0.00676469	0.0384996	-0.0423444	-0.0256914	-0.0053467	-0.0873251	0.0396033	0.139296	0.0942561	0.00956976	0.0408371	0.102483	0.0544663	0.0481414	0.0401984	0.050484	0.0592841
-0.108805	0.0193699	0.0493013	0.1993	0.0573691	0.0470547	0.16742	0.181706	0.100184	-0.052522	0.102928	0.308278	0.052826	0.105485	0.0354282	0.186986	0.0349884	-0.0653559	-0.0112247	0.204437	-0.0262243	0.00490317	-0.0570644	-0.0121543	0.036157	0.0177658	-0.169667	-0.0883329	-0.0291795	-0.396395	-0.101217	0.014449	-0.0374021	-0.0097262	-0.0167036	0.187284	0.149171	0.126185	0.0551336	0.241391	0.536401	0.320899	0.151585	0.089853	-0.116434	0.118107	0.194096	-0.0392803	0.0121114	-0.108443
0.00719159	0.0634553	0.0573045	0.0911131	0.0721823	0.0465006	0.0632453	-0.0445508	0.0299442	-0.0717742	0.000348707	0.122073	0.194626	0.0769639	-0.0752341	0.0713904	0.0486756	-0.0266262	-0.0205874	0.0724803	0.0984397	0.0621711	0.0748828	0.0454155	0.0136539	0.178059	0.0323799	-0.00127564	-0.150835	-0.0527074	0.028737	-0.0559858	0.000236503	0.0724709	0.0199435	0.0148024	-0.0445148	0.0539571	0.0574526	0.151053	0.251307	0.20075	0.153535	0.105331	0.025606	0.0316155	0.0506199	0.0451964	0.0306533	-0.0178187
0.109282	-0.0868245	0.110425	0.200364	0.197194	0.209961	0.26518	0.146415	0.0736598	0.112181	0.195132	0.0267681	0.0666687	0.0558288	-0.0281165	0.0871676	0.0660904	-0.0158153	0.046266	0.0139968	-0.0161721	-0.00128679	-0.00853369	-0.0263052	0.0506162	-0.0299713	0.0177599	-0.0787043	-0.0270637	-0.0207196	-0.0890503	-0.0368255	-0.0230332	-0.0538737	0.0390799	0.00869419	0.0442019	0.0177417	-0.0299782	0.068341	0.197284	0.0758643	0.0416109	0.0442906	-0.00257064	0.00833335	-0.0235424	-0.0564556	-0.0487186	-0.0275339
0.00411363	0.0308949	0.0595952	0.0218868	0.207854	0.135108	0.0685442	0.0439968	0.0573911	0.00654046	0.0683328	-0.0453858	-0.0800294	0.0727026	0.041646	0.052005	0.0837241	-0.0645483	-0.0539291	-0.0149653	-0.00290528	0.00783709	0.0180024	-0.00483166	0.0211154	-0.0897764	-0.0722728	-0.026846	-0.0800204	-0.0176299	0.0127642	-0.053868	0.0410764	-0.0184124	0.0319434	0.0265122	0.0641424	-0.0358853	0.0171178	0.00018902	0.0556644	0.0124578	0.0472085	0.00621822	0.109172	-0.0191885	-0.0124613	0.0279891	0.0437788	0.0163325
0.0469507	0.00920457	0.0751206	0.0689239	0.114794	0.149988	0.175226	0.103911	0.106524	0.0400622	0.0432251	0.0206671	-0.027005	0.0175958	0.00628261	-0.0130614	0.0343301	0.0221513	-0.0314114	-0.0188372	-0.0509251	-0.0803929	-0.0224021	-0.00707401	-0.0658996	-0.0283178	-0.0305423	-0.0262012	-0.107494	-0.0857839	-0.0608472	-0.0750923	0.0994433	0.08325	0.0509727	0.0694363	0.0289756	-0.00583988	0.0644455	0.0875101	0.165503	0.0916987	0.0932108	0.0614754	0.0413224	0.0537097	0.037523	-0.0195853	0.0258061	0.0170585
0.145555	-0.013068	0.0906581	0.267777	0.209958	0.230325	0.431819	0.333488	0.228949	0.136152	0.0718848	0.113393	0.00479301	0.172085	0.0626005	0.0519281	0.17695	-0.0310921	-0.0626821	0.173484	0.0548725	-0.0255897	-0.0479225	-0.0866302	-0.159643	-0.0161556	-0.0698185	-0.11461	-0.119347	-0.168522	-0.13217	-0.104928	0.0841303	-0.0483314	0.0974461	0.107986	0.100485	0.135625	0.00205488	0.125456	0.189885	0.272901	0.0513181	0.00170783	-0.098703	-0.013558	0.0312782	-0.0519241	-0.161696	-0.0536515
-0.0501451	0.0389414	0.0239292	-0.101403	0.00821893	-0.0013262	0.0500936	0.039762	0.0762056	-0.00241136	0.013174	0.056314	-0.00713062	-0.0439908	0.0290715	0.000919147	-0.0541772	-0.0303931	0.0449039	-0.0473882	0.0317357	-0.0358373	-0.0311749	-0.0611485	-0.042143	0.0023854	-0.0748754	0.0520548	-0.0528513	-0.0937575	0.00779415	-0.0870225	0.148902	0.0683373	0.156067	0.0818469	0.0330001	0.0940253	0.11274	0.179259	0.230218	0.0556997	0.0458664	0.138026	0.0340939	0.208738	0.0214147	-0.0232047	0.0732602	0.118716
0.0204282	-0.00820841	0.0554073	0.085989	0.0366305	0.050112	0.0318026	0.058483	0.0907916	-0.00142168	0.00540962	0.0489754	0.00894824	-0.0498648	-0.0618687	0.0321305	0.00908724	-0.0564285	0.00501086	0.072956	0.0407336	0.0352981	0.0173605	0.0457208	-0.0294058	-0.028863	-0.0198586	-0.0204062	-0.0792283	-0.0279384	0.00115458	-0.0595676	0.147347	0.06255	0.0357803	0.0465407	0.0744645	0.134518	0.0818836	0.197935	0.248455	0.17133	0.18857	0.106095	0.106309	0.0352649	0.0544849	-0.0194905	-0.0167432	-0.0279658
0.0460596	0.0271173	-0.0252843	-0.00396626	0.0551438	0.250739	0.158876	0.0220997	0.109794	0.0475687	-0.0803059	-0.104951	-0.113251	-0.088228	-0.167766	-0.101179	-0.0321275	-0.0605577	-0.0721142	-0.0718543	0.0184729	0.093835	0.0630001	0.0244971	0.00533203	-0.00158533	-0.0601175	-0.0885205	0.0872209	-0.033546	0.00584858	0.0508473	-0.00239591	-0.0479042	-0.0223068	0.0640571	0.0545801	0.0672496	0.0984896	0.144485	0.237443	0.242675	0.208296	0.0964166	0.153654	0.251232	0.134792	0.0585006	-0.0222233	0.0807344
-0.0413736	-0.0398818	-0.0166546	0.019762	0.075999	-0.0104074	0.0392972	-0.00719001	0.111974	0.0682885	0.0076727	0.0300977	-0.0201626	0.0146359	-0.0070225	-0.0198551	0.0487293	0.0119502	0.0024088	0.00546216	0.0647449	-0.0104552	-0.0587556	-0.0428807	0.0336052	0.0341008	-0.044399	0.000199433	-0.0219511	0.0423866	-0.00523629	-0.0478898	-0.0103288	-0.0320029	0.0545901	-0.0453543	0.0634267	0.0347411	0.0122901	0.123058	0.0167937	0.0408533	-0.0218653	-0.00923609	-0.0196791	-0.0199836	-0.0433052	-0.000375789	0.00270315	0.0152047
-0.0880168	-0.00225934	-0.0430804	-0.034021	0.0398522	0.0445545	0.0102305	-0.0718066	0.0199352	0.110516	-0.0476338	0.0209062	0.093264	0.0490457	0.0985971	0.0261615	-0.0475549	0.0519052	-0.0399915	-0.0900332	0.0121921	0.0295359	0.0560215	0.0348019	-0.121232	0.121221	-0.00794681	-0.0818805	-0.0160754	-0.013676	0.067065	-0.0960395	0.0733985	-0.0477203	0.125088	0.176924	-0.0669167	0.0993089	0.0205041	0.0162438	0.0525928	-0.0120792	0.0389175	0.0505822	-0.0809488	0.135585	-0.00621336	0.00951869	-0.0489513	-0.089901
0.0540936	0.0383623	-0.0201338	0.0245454	-0.0226746	0.056438	0.0764138	-0.0409649	-0.0339548	0.0978623	-0.0303171	-0.0235268	-0.0133739	-0.031724	-0.0207607	-0.0234099	0.0208935	0.0888709	-0.0174621	0.00659883	0.0143942	-0.0307603	-0.101019	-0.0650423	-0.00152254	-0.038808	-0.0289268	0.0211746	-0.0402861	0.0224908	0.0761861	-0.0125968	0.0250936	0.0427864	0.0221251	-0.091775	-0.0421908	0.0535949	0.0443558	0.0486424	0.0358122	-0.0436904	-0.0136088	0.0669605	0.0307703	0.0340244	-0.00423076	0.059215	0.102192	-0.0170268
-0.101156	0.00960354	0.0599624	0.050191	0.027317	-0.00646857	0.026564	0.00796859	0.0233703	0.0676757	-0.0142488	-0.0912412	0.0223623	-0.0120485	0.076046	0.00148027	0.0183637	0.0749432	0.0515972	-0.0415634	-0.0092684	0.0235962	-0.0207337	0.0169056	0.109673	0.00965572	-0.00990296	-0.0317592	-0.0311475	-0.0113966	-0.0606654	-0.0159295	-0.012516	0.146358	-0.00794941	0.0389821	-0.0342644	-0.0226315	0.0367936	-0.00371168	-0.0933455	0.0270068	0.0247713	-0.0710222	0.0481345	0.0300515	0.0135931	0.0364623	0.03744	-0.01114
0.0427248	0.0569748	0.0167156	0.00127711	0.0771064	0.0635518	0.140455	0.0958733	0.25892	0.0317658	0.14927	0.109124	0.152943	0.130819	0.00566034	0.0540872	0.115569	0.11638	0.0756037	0.0862627	0.053499	0.0864328	0.0555494	-0.00736196	-0.0945859	-0.0324363	-0.0121059	-0.0208971	0.0182812	-0.121118	-0.00986598	-0.0697225	0.119151	0.0121659	0.0555768	0.0790256	0.0583708	0.0811697	0.00383336	0.101786	0.0850731	0.182038	0.0678849	-0.0342908	0.0697763	0.076977	0.0806884	-0.0609754	-0.0462383	0.00747732
-0.014976	-0.0154378	-0.075263	0.0975963	0.0169591	0.00876159	0.0531218	-0.0179307	0.0473249	0.0200712	0.0987915	0.189844	0.00447662	-0.126066	-0.106982	-0.0133931	-0.0378816	0.0290823	0.0914667	-0.0652716	-0.0828234	0.0892142	0.0252848	-0.0098722	-0.0838671	-0.0461602	-0.0346408	0.0514671	-0.0931709	-0.0341453	0.0462765	-0.0369602	0.176309	-0.0152614	0.102893	-0.0429725	-0.0597949	0.091792	0.017885	0.121689	-0.00565502	0.0968176	-0.0476001	-0.0688522	-0.0458157	0.0596513	-0.00755949	0.0584854	0.0120439	-0.124088
-0.0327032	-0.0168736	-0.0932027	0.0653749	0.0899111	0.0633833	0.0334669	0.194305	0.0290663	0.0157692	-0.0173419	-0.0486252	-0.0762195	0.0477539	-0.0614533	-0.0323231	0.0160529	0.0534627	-0.134066	0.00547641	-0.0749166	-0.00953501	0.0710855	-0.0262223	0.0459116	-0.0443547	0.0395607	0.0194554	0.0676828	0.0498216	0.091434	-0.0430016	-0.0791797	-0.0258654	-0.0730634	0.108167	0.114712	0.0594763	-0.00304851	-0.00427572	0.087895	0.035431	-0.0649284	-0.127959	-0.0940652	-0.0668244	-0.0295905	0.125729	0.0154454	0.00139383
-0.0897598	0.0219453	0.0612451	0.00229978	-0.0371131	-0.0361972	0.0270309	-0.158851	0.16777	0.16602	0.0178748	0.0587248	0.120467	-0.0914479	-0.00136254	0.0422491	0.155636	0.0716676	-0.0502431	0.135432	-0.0195023	-0.0287053	-0.00834773	0.0324663	-0.0331341	-0.0181561	-0.0348332	-0.0612491	0.097375	-0.00590331	-0.114747	-0.0126061	-0.0247205	-0.084773	0.0688555	0.0530195	-0.0634329	-0.0273161	-0.0124525	-0.0501205	-0.0172966	0.0560067	0.00299763	0.143234	0.0599848	0.00500297	0.0739676	-0.0687914	0.0168624	-0.0743994
0.0536589	0.0118419	0.0947269	0.127014	0.126255	0.190954	0.0981892	0.13696	0.100127	0.0548166	0.0847403	-0.0113755	0.000598025	0.0544708	0.0555058	0.0637575	0.0614933	0.0646598	0.0327811	0.0248195	0.00400984	0.000931406	0.0463327	0.0121884	0.0399234	-0.0323859	0.0134033	-0.0417189	-0.0528188	-0.0585731	-0.0236634	-0.0098656	0.0156081	0.00897773	0.0301329	0.0353152	0.0327849	0.085901	0.0609698	0.0412254	0.169663	0.102446	0.0928896	0.100709	-0.052843	0.0359781	0.0118596	-0.0678658	-0.043764	-0.0072787
0.0322407	0.0485427	0.0155551	0.122978	0.177097	0.192428	0.220339	0.0920615	0.0257761	0.101462	0.0634397	-0.0689593	0.0663628	0.0426902	-0.0025327	0.0648072	0.0771691	-0.021142	-0.0603658	0.024306	-0.0917648	0.0427551	0.136325	-0.0760645	-0.0535347	-0.0360995	0.0111659	-0.0411802	-0.0136344	0.094868	0.0827456	0.0421827	0.140996	0.085179	0.0426747	-0.03159	0.0706042	0.10529	0.146997	0.145609	0.0689091	0.106808	0.0293259	-0.0118001	0.0338284	-0.106761	0.047593	-0.0175204	-0.0311154	-0.0417655
0.0462574	0.0892433	0.0948132	0.155316	0.162714	0.228892	0.132368	0.0715034	0.116374	0.0720503	0.0835239	-0.0394442	-0.07527	0.0832952	0.051277	0.0705767	-0.0241294	0.0975449	0.00494078	-0.0225161	0.0625756	-0.0779222	0.044302	0.0370042	0.0546261	-0.0317544	0.0469847	0.0601484	-0.0508651	-0.00218187	0.00205775	0.00141481	0.0112501	-0.0430769	-0.0484888	-0.0110818	0.0281419	-0.000439948	0.0281627	-0.0164488	0.0936931	0.0828506	0.0359982	0.0301281	-0.0114314	0.0598732	0.021565	-0.0512136	-0.0365897	-0.0163759
0.101557	-0.00209369	0.0389571	0.00571376	-0.0080053	-0.0474019	-0.0055349	-0.0388986	-0.0323586	-0.0397372	0.0521835	-0.0673944	0.00109496	-0.0592776	-0.0121689	0.0342368	-0.0327056	-0.0539038	-0.0131632	-0.0551374	0.0166051	0.0266908	-0.0120802	0.0408451	-0.0269029	0.0545447	0.048784	0.063201	-0.00139834	0.00671525	0.0118526	-0.0128815	0.00113716	-0.0975639	0.0251121	0.00578607	-0.0029926	-0.0162226	0.0305336	0.00031674	-0.031639	0.0107955	0.0430137	0.0363348	-0.0245124	-0.0380769	-0.0404996	-0.00278051	-0.0137092	-0.00177032
-0.0172035	-0.0339833	-0.00850367	0.00368375	-0.0697039	-0.113545	-0.0183199	-0.0628937	-0.0212681	-0.00728583	-0.0480864	-0.0230327	-0.0654836	-0.0288524	-0.0310896	-0.0666478	-0.00267756	0.0467829	-0.0369186	-0.0218651	0.0558059	-0.0193274	0.00581541	-0.00793586	0.0626889	0.0941909	0.0545011	-0.0266813	-0.0536952	-0.00168167	-0.0231776	-0.0186047	-0.0344299	-0.0348865	0.0553033	-0.00519081	-0.00545147	-0.00840197	-0.00718017	0.0226387	0.0147019	0.00502104	-0.0652623	-0.0383414	-0.0316978	-0.00671156	0.014997	-0.0917987	-0.05821	-0.0309251
0.235906	0.0599245	0.0345366	0.0295288	0.0329124	0.0239867	-0.0282982	-0.0102229	0.0046758	0.00324377	0.00124029	-0.0198383	0.0354815	-0.0125857	0.00378288	-0.0288122	-0.0155601	-0.0300409	-0.0155253	-0.0422178	-0.021438	-0.030913	0.0184703	-0.0441562	0.0159913	0.0406291	0.0116338	-0.00906584	-0.00461844	-0.00366262	0.063301	0.0289483	-0.0547536	-0.0159387	-0.0327793	-0.0018869	0.0080359	-0.0398224	-0.00870605	-0.0291123	-0.0213672	-0.0486515	-0.0526085	-0.0507096	-0.0439845	-0.0218909	0.0141266	-0.0198951	0.00145836	-0.0531734
0.126283	0.0291557	0.118189	0.0546429	0.0491249	0.0402504	0.0262398	0.00532136	0.00240976	-0.0786549	0.00805974	-0.0388775	-0.00954389	-0.0775682	-0.0233972	0.0256509	0.0199245	0.0282075	-0.0298385	-0.0366012	0.0538895	0.0635945	-0.0398955	0.0329015	-0.047078	-0.0313925	-0.0112839	-0.0258402	-0.0841864	-0.0303853	0.00724685	-0.0443477	-0.107821	-0.0140584	-0.0672918	-0.0872776	-0.0875658	-0.090397	-0.0435182	-0.0541679	-0.107897	-0.0697388	-0.0525076	-0.116464	-0.0485475	0.053183	0.0190262	-0.102754	-0.0626919	-0.0900055
0.0483792	-0.0182102	0.0158962	0.0448772	0.0535587	0.00782386	-0.0244168	0.0500675	-0.0462831	-0.00979031	0.00135	0.0572108	0.082492	0.0184334	0.0760361	-0.0440222	-0.0769908	0.0909344	-0.0273082	0.048121	-0.0533123	0.0233292	-0.010505	-0.00285249	-0.0523271	0.0176761	-0.0165731	-0.0279683	-0.0125192	-0.0426391	-0.0670541	0.0669023	0.0166079	-0.0228302	0.0549297	-0.0172149	0.0154469	0.0124705	-0.0328652	-0.075561	-0.04451	0.0889066	-0.0186072	-0.0126588	0.0558535	0.00833364	0.011649	-0.0479336	0.0127013	-0.0189873
0.0185568	0.0103621	0.0335738	0.0090242	-0.0267582	-0.044427	-0.0308711	0.0307498	-0.00141078	-0.0411461	-0.00130995	0.0161786	0.0237718	-0.0171531	-0.0496697	-0.00991872	-0.0358729	-0.0248192	0.000623786	0.0550837	-0.00923511	-0.0313689	0.00721092	0.0188333	0.0472348	-0.0512405	-0.0694473	0.00446511	0.0364766	-0.0471581	-0.0168106	0.00964165	-0.0278359	-0.0449164	0.014245	0.085064	-0.0362244	0.00377696	-0.0284596	-0.019042	-0.0590161	-0.00675012	-0.00152438	0.0106575	0.0866889	0.0705701	-0.00862018	-0.0497946	-0.00475749	-0.0295365
0.0552201	0.0167269	-0.00383897	0.0619347	0.0736247	0.0251737	-0.0100813	0.0782598	0.148355	0.0927571	0.00657399	0.0474949	0.0482982	0.0264785	0.113972	0.0370714	-0.0897218	0.130371	0.027593	-0.022006	-0.040596	-0.0016652	0.0817924	0.1468	-0.0581508	-0.0610335	-0.089187	-0.0113183	-0.0618186	-0.00612504	-0.0874082	0.0564267	-0.0777932	0.0003639	-0.077833	0.0115996	0.00308191	-0.0667245	0.0227931	-0.0869046	-0.0114102	-0.0893029	-0.0437371	-0.0900465	0.00359263	0.129473	-0.0748066	-0.0257091	-0.0453906	-0.00210262
0.00318584	0.0440304	0.00674724	0.0165533	0.0299479	-0.0491047	-0.0724977	-0.0531685	-0.0126225	0.0687888	0.0226251	-0.0564598	-0.0423577	-0.0444006	-0.0826826	-0.034934	0.0299735	-0.0564455	0.000454391	-0.045996	-0.0548843	-0.0183745	-0.00968504	0.0477083	0.0357048	-0.0197941	-0.0710484	0.0303803	-0.0566964	-0.025466	0.0655086	-0.0199804	0.133311	-0.04723	0.0250736	-0.00586022	-0.0129061	-0.00190056	-0.0837484	0.041145	-0.0214205	-0.0177579	-0.0873671	-0.0631484	-0.116925	-0.0195655	-0.0330706	-0.0318383	0.0211395	-0.0717039
0.0617297	0.0458731	0.0435474	0.00135575	0.0119029	-0.0166565	-0.0353866	0.0363111	-0.0019215	0.0364689	0.0309969	-0.0337688	-0.00105394	-0.122962	0.0298381	0.0484448	-0.0810422	-0.0427436	-0.0226854	-0.0355333	-0.0682468	0.0379323	-0.00231425	-0.0226194	0.00648313	0.0944967	0.0123078	-0.0570723	0.0452639	0.0489421	0.0226741	0.0160375	0.053906	0.0827151	0.079325	0.0389367	0.00698451	0.0347449	0.0111466	0.023672	-0.00653001	-0.0691318	-0.0293614	0.0116951	-0.0416488	0.000637301	-0.0910166	0.0112867	-0.0199945	-0.0308709
0.0324847	0.0283611	-0.00603912	-0.0104192	-0.112956	0.00795964	0.0449112	0.0397333	0.0730528	0.0327111	0.0266589	0.0533907	-0.078848	0.021861	0.0447621	-0.0405825	0.0238716	0.0235521	-0.0149813	0.165928	-0.00146189	0.0216257	0.0331826	-0.0298814	0.0878601	-0.0549555	-0.0364375	0.0381188	-0.0335013	0.0877885	-0.0184278	-0.0189033	-0.069869	0.0133671	0.0548859	0.0392584	0.0636482	0.0748542	0.0224624	-0.0601825	0.0463399	0.00494002	0.056521	0.0693303	-0.0731306	-0.00803645	-0.00803877	0.0188618	-0.0470422	-0.00560322
0.0105966	0.00892791	0.0726919	-0.0328385	-0.0401153	-0.0370853	-0.0799662	0.0204839	0.0184032	-0.0446821	-0.0272203	-0.000165188	0.0653935	0.000518426	-0.00279549	0.0275521	-0.0218783	0.0324113	-0.0379307	-0.0775946	-0.0367617	-0.0185101	0.0471291	0.158097	0.15826	0.0792524	0.125541	-0.0272648	-0.0182317	0.00963174	0.00651073	-0.0417461	-0.112292	-0.0999374	-0.102344	-0.0700212	-0.0714357	-0.106434	-0.0703083	-0.126538	-0.124696	-0.0220828	-0.120712	-0.0673001	-0.109561	-0.0726579	-0.0569584	0.0365166	0.0333944	-0.114675
-0.039687	-0.0778451	0.0723247	-0.0240085	-0.089469	-0.0996238	-0.0356034	-0.0375677	-0.0738137	-0.120007	0.0465878	-0.00561195	-0.0811185	-0.0194877	-0.043249	0.0118039	-0.0959903	-0.0756596	0.0245933	-0.0281794	-0.0251115	-0.00315128	-0.0746092	-0.0321459	-0.00167463	-0.0161356	0.0141847	0.0465005	-0.0178055	-0.0417723	-0.0827451	0.0312543	-0.0110258	-0.0226459	-0.115675	-0.0817144	-0.0463349	0.0630373	0.0016295	-0.0289653	0.0148541	-0.018112	-7.02335e-05	0.0186663	0.0743653	0.0285007	0.0362622	0.0556054	0.0507676	0.0335291
0.106102	-0.0946089	0.000697675	0.00469981	-0.0237099	0.0175371	-0.0118041	0.0524649	0.0316641	-0.0382827	-0.0561877	-0.0289885	-0.0315085	-0.0339618	-0.0267695	-0.00610125	-0.00785411	0.00438059	-0.0432897	0.00497123	-0.0947417	-0.055875	-0.0214207	0.0373802	0.125953	0.0289647	0.0473131	0.0766408	0.027014	0.0861534	-0.0421135	-0.0373975	-0.0143594	-0.000687152	-0.00177067	-0.0214941	0.0257676	-0.012452	-0.0548924	0.000225567	-0.0502925	-0.00440909	-0.0359521	-0.0811745	-0.0515573	-0.0187402	-0.025466	-0.0371554	-0.0391241	-0.0863111
0.0192847	0.0245831	0.0738422	0.0519067	-0.0176348	-0.120042	-0.056054	-0.046503	-0.0134284	-0.0549403	-0.00361282	0.0149763	0.0355785	0.0453337	-0.0645042	-0.0546309	0.0151464	0.00740088	-0.0636279	-0.0614947	-0.0395344	-0.00840396	-0.0985787	0.0533968	0.0214316	0.027432	-0.128806	0.0190652	-0.019147	-0.0356004	-0.0904051	0.00849541	-0.093739	0.0635546	0.143903	0.0982806	0.108804	0.165007	0.01553	0.0515708	-0.0459329	0.0660734	-0.0113372	-0.0833043	0.0247444	-0.0204392	0.02593	-0.0738759	-0.0932314	-0.0370911
0.147397	0.136319	0.0627107	0.0633684	-0.050122	0.082672	0.0225141	-0.0267544	-0.0546045	-0.0409907	-0.0563971	-0.117861	-0.113188	-0.153398	-0.0766572	-0.0910011	-0.073328	-0.0223101	0.0474089	-0.0340091	-0.100378	0.0856714	0.0194539	0.0347402	0.11958	0.081306	0.0397367	0.0616429	0.0860453	0.0363452	0.0533298	0.0114541	0.100028	-0.0122007	-0.0765587	-0.0850009	-0.133453	-0.0515597	-0.0761701	-0.110813	-0.0757774	-0.199925	-0.128034	-0.0648349	-0.096243	-0.124027	-0.162311	-0.182016	-0.0558209	-0.0246578
0.0925679	-0.0922189	-0.000623074	-0.0037047	-0.176705	-0.12671	-0.0612583	-0.094539	0.0120296	0.0198585	-0.0487984	-0.07247	-0.122209	-0.0377727	-0.113018	-0.0874456	-0.0028984	0.0206321	-0.0724198	-0.0856158	-0.0899599	0.00752996	0.0500396	0.0712581	0.0335669	0.0125572	0.00585172	-0.0276696	-0.0697793	-0.0108208	-0.0446467	-0.0258448	-0.0582711	-0.069668	-0.135031	-0.104562	-0.099852	-0.12019	-0.106765	-0.147983	-0.148873	-0.10846	-0.103139	-0.0588546	-0.0508866	-0.0195731	-0.0538677	-0.0929231	-0.144976	-0.0681891
0.101673	0.0595813	0.122322	0.0102647	0.012467	0.0628053	-0.068107	-0.137671	-0.122682	-0.097483	-0.0730698	-0.120468	-0.0877624	-0.140663	-0.090712	-0.113931	-0.103834	-0.124007	-0.129324	-0.0709258	-0.0943982	-0.085214	-0.0753098	-0.0734563	-0.0470426	0.0667331	0.0262315	0.018819	0.11812	0.0430896	0.0654155	0.0104658	0.0472256	0.0708733	0.0105733	-0.0837548	-0.0633062	-0.0431655	-0.0619169	-0.00393858	-0.0195305	-0.00385741	-0.0450801	0.021236	-0.015327	-0.00404977	0.0915016	0.0163346	0.00241067	-0.0517488
0.0252792	0.0508727	0.0835367	0.098879	-0.000544617	-0.122887	0.045101	-0.0591498	-0.0352021	-0.00827413	0.0819022	0.0155844	-0.0274303	-0.0521059	-0.00455213	-0.0644225	-0.0655296	-0.0155253	-0.0601383	0.0368069	-0.00916513	0.0515223	-0.0633659	-0.000608162	0.0476237	0.0202816	0.045103	0.0525651	-0.0570903	0.023638	0.0411803	-0.0204173	0.0673193	-0.00571776	0.0752431	0.149335	0.1436	0.0707502	0.0565399	0.0494686	-0.0290188	5.74238e-05	-0.00773702	0.0103221	0.0446936	-0.0210008	0.0646988	-0.0661887	0.00800339	-0.0736796
0.0565919	-0.087212	-0.161442	0.0498689	-0.0927362	-0.175405	-0.0307796	0.00903054	-0.0199041	-0.0173748	-0.158885	-0.00765057	-0.110144	-0.0363674	-0.045974	-0.10086	-0.0812247	-0.0014309	0.125456	0.0944362	0.0259428	0.0118371	0.0222747	-0.0878678	-0.0537593	-0.0302769	-0.163737	-0.0439517	-0.175198	-0.139635	-0.0731359	0.0392328	0.0646232	0.0261406	0.202966	0.0753496	0.0558669	0.201049	0.258686	0.00185889	-0.0267727	0.0679973	0.00295492	-0.0350382	-0.0309692	-0.0214653	0.0998855	-0.0717848	0.143915	-0.0343713
0.118061	0.108808	0.161996	0.146052	0.0850592	0.0754179	0.100129	-0.0184558	0.00342536	-0.00227268	-0.0145692	0.0622745	-0.0224287	0.0269597	0.116946	-0.00400365	-0.0392882	0.0486389	-0.0650595	0.011886	0.0725777	0.00858756	-0.0027215	-0.078056	0.0644523	0.0749844	0.0543658	0.0432959	0.0485908	0.0790615	0.0233374	0.00990743	-0.109481	0.0286812	-0.045745	-0.104602	-0.108067	-0.087264	-0.0394742	-0.0712146	-0.118939	-0.132703	-0.150402	-0.0772039	-0.0655665	-0.00138097	-0.0611071	-0.0911535	-0.0843807	-0.0923568
-0.0402325	-0.120323	0.0578019	-0.033132	0.022393	0.0045177	0.0120605	0.105915	0.0640807	-0.00210264	-0.0054008	-0.012795	0.0227944	-0.076929	-0.0393566	0.021159	0.0468599	-0.0278031	0.0127732	0.00899111	-0.0780396	0.0387868	0.0913353	0.00461679	-0.00516006	0.0187598	-0.0870222	0.0439424	0.0372487	0.0906	-0.0469272	-0.0325237	0.0308849	-0.0514237	-0.0375683	0.0124772	0.0216726	0.16569	0.0447311	-0.0073642	0.0150827	-0.0231704	-0.0195603	-0.00644579	-0.0198704	0.00885592	0.03513	-0.0633401	0.0520136	0.0337691
0.212942	0.253579	0.164359	0.132373	0.0205045	0.0325	0.0789588	0.015282	0.0336505	-0.0108274	-0.0141889	0.0259404	-0.0527413	-0.04546	-0.0213824	-0.0883108	0.00915941	-0.00157235	-0.0499026	-0.0467011	-0.128878	-0.0701494	-0.13088	-0.00969556	0.009856	0.124508	0.0334614	-0.0148952	-0.0277111	0.0831486	0.0535281	0.0340154	0.0490685	-0.0594247	-0.0369065	-0.13557	-0.152834	-0.102104	-0.105304	-0.153321	-0.155818	-0.149453	-0.190724	-0.105627	-0.0972884	-0.12323	-0.0727582	-0.116347	-0.160695	-0.0988668
-0.00940825	0.00362717	0.0827627	-0.0657726	-0.00998676	0.0142463	-0.0132226	-0.028213	-0.0500943	0.0277022	0.0146822	-0.0691636	-0.0667606	-0.0658161	0.0318485	-0.0164291	-0.0906993	-0.0235926	-0.015464	-0.0874283	-0.127405	0.0217913	-0.0691016	0.0485453	0.0127554	-0.0205082	0.0398152	0.08067	-0.0412997	-0.060192	-0.0687171	-0.0665328	0.0338625	-0.0261497	-0.0914607	-0.114505	-0.196001	-0.109194	-0.126424	-0.146871	-0.0994235	-0.245174	-0.126344	-0.141688	-0.117745	-0.134834	-0.0993362	-0.0709005	-0.0190176	-0.118413
0.0760972	-0.00457267	0.0630403	0.0624848	-0.00483654	-0.130233	-0.00446323	0.0154999	0.108944	0.0894169	-0.169569	-0.0222897	-0.0618318	0.0975412	-0.0148752	-0.0277767	-0.0306118	0.0313034	-0.0272907	0.00697005	0.137252	-0.0735614	0.0360686	0.0226688	-0.00477216	0.106293	-0.0572128	-0.0721106	0.151438	0.0334501	-0.00560564	-0.0659438	0.0404335	0.0970937	0.171376	0.0152987	0.164914	-0.0319405	-0.158973	-0.152404	-0.0544547	0.0393788	0.102574	0.0732731	-0.106272	-0.0383061	-0.0410343	-0.0692816	-0.110153	0.0845928
0.0130857	-0.0292492	-0.079662	0.0196423	-0.0816649	0.0688461	0.0588754	-0.038322	0.0693821	-0.00953971	0.0573917	-0.0433899	-0.0896993	0.00912633	-0.0386497	-0.0219878	-0.0338654	0.0559341	-0.0727215	-0.0637503	-0.0639956	0.080822	0.140563	-0.0365038	0.0593882	-0.0333847	0.0025596	0.0159241	-0.000599694	-0.0543086	-0.0504833	0.0291778	-0.0758543	0.0335505	0.00648291	-0.0367188	-0.0279447	0.0142226	0.0948568	0.0452864	-0.0502906	0.00636096	0.135821	0.0198937	0.015875	-0.0659173	-0.0196949	-0.046748	-0.0560869	-0.0122373
-0.000507635	-0.102168	0.109376	-0.0360788	-0.107154	0.113535	-0.0362057	-0.0512882	-0.0628241	-0.0636392	-0.0369096	-0.00565846	-0.0425302	-0.027013	0.07525	0.0717913	-0.080151	0.0311096	-0.0202747	0.065757	-0.0274246	0.0493863	0.0428619	-0.0517734	-0.0524676	-0.0498516	0.0366178	-0.0179129	0.00116481	-0.0122451	0.0158471	0.0260298	-0.00799952	0.0684358	0.00133076	-0.052869	-0.0490867	0.0850977	0.0633864	-0.0709791	-0.0119102	-0.0645575	-0.0053896	0.00328695	0.0334531	0.010812	0.0560667	0.0326451	0.0950315	-0.0138951
-0.0652723	0.0695837	0.0733778	0.000724316	0.00461623	0.0761718	-0.00190475	-0.00435098	-0.0296337	-0.110364	-0.0168486	0.0333958	0.0122552	0.0177247	-0.00808024	0.121255	0.201926	-0.0442585	-0.0165146	-0.0254738	0.00602005	-0.036006	0.0894075	-0.0554835	0.0274629	-0.023622	-0.0536132	0.0262878	-0.0630107	0.0138795	0.0644968	0.152899	0.0804369	-0.0281261	0.087885	0.0316836	-0.0826629	-0.0529476	-0.0111256	0.0383094	0.00392995	-0.0683487	-0.0540303	-0.0632711	-0.0143113	0.0732938	0.15627	0.0197437	-0.0131325	-0.0397154
0.0683226	0.0354469	-0.00763272	-0.10677	-0.0285385	-0.0154811	-0.108297	-0.0114948	0.0422673	-0.0634273	0.109148	-0.089965	-0.044132	-0.0843453	-0.0797613	0.0318353	-0.0413349	-0.0940088	-0.211045	-0.0707441	-0.090296	-0.0730119	-0.00493724	-0.00846483	0.057179	0.0766652	-0.0117831	-0.0296277	0.049125	-0.059698	0.0355808	-0.0568855	-0.0261235	0.00817107	-0.10024	0.0316377	-0.159734	-0.0592955	-0.0474639	-0.156339	-0.147192	-0.110104	-0.102508	-0.0962293	-0.00853765	-0.0803896	-0.0875744	-0.104251	-0.115471	-0.134071
-0.0568363	0.0374289	0.00747227	-0.0312012	0.0124332	0.0337856	0.00286855	0.0835553	0.00369931	-0.0162589	0.00330395	-0.0830916	0.036873	-0.0760732	0.0159128	-0.0562684	0.0907813	-0.0585954	0.0260463	0.0775529	-0.0566908	0.0889663	0.0563372	-0.0202771	0.0263821	-0.121869	-0.0262519	-0.0724906	-0.0463741	-0.103638	0.00628693	-0.0439267	0.0631731	0.0358904	-0.0550743	-0.0240314	-0.0846639	-0.0182913	-0.118957	0.0429347	0.0302871	-0.104843	0.00295684	-0.0842879	-0.0103745	0.095302	-0.00411026	0.00579193	0.068723	0.0255183
-0.0629023	-0.0100777	0.157014	-0.0414993	-0.0702531	0.00391287	-0.158588	0.0898179	0.13045	-0.104458	0.154936	-0.00139162	-0.0115907	0.0100407	-0.0422209	-0.0111431	-0.106805	-0.0400189	-0.0187601	-0.0616708	0.0138958	0.0648369	0.0360589	-0.108064	-0.0780692	0.0345542	0.0357346	-0.0226103	-0.0496824	0.0309255	0.0276668	-0.00479655	-0.0881014	-0.106233	-0.0972055	0.0394388	0.0631854	0.017069	-0.0298195	0.0831419	-0.0562244	0.0827869	-0.0569563	0.0937196	0.0493485	-0.163933	0.000329366	0.00352252	0.00645108	-0.0263758
0.118126	0.106143	0.0563962	0.105231	0.0844591	0.00773666	0.0339929	0.0635542	0.0248203	-0.108705	0.00678729	-0.000559344	-0.0368316	-0.0049323	-0.0729772	-0.0631694	-0.0281372	-0.0920416	-0.150961	-0.0512585	0.0263476	0.0103897	-0.0698281	-0.0167887	-0.0158484	0.00642898	-0.108287	-0.0243166	-0.00994106	-0.029648	0.00244837	-0.0224463	0.0701131	-0.0835411	0.0279971	0.0634244	0.0364022	-0.02402	0.0193135	-0.0128625	-0.0586749	-0.0067053	-0.0405389	-0.0248664	-0.106198	0.059352	-0.0277967	-0.0801512	0.0266368	0.0205802
-0.0127382	-0.0752137	0.0246256	0.0454328	-0.00215909	0.0173481	-0.0936111	0.0883821	-0.0251004	-0.0354487	0.00247385	-0.0681871	-0.0968956	-0.0164768	-0.0601113	0.0410528	-0.0498696	0.00926475	-0.0683705	0.00195736	0.0701401	0.128776	0.0793507	-0.166795	-0.0135388	0.101669	0.0710555	-0.0342722	0.0130538	0.110185	0.136331	0.0587119	0.0168185	0.0375512	0.0904318	-0.00890446	0.0410684	-0.0506353	-0.007884	0.0949023	-0.0125326	0.0116132	-0.129283	0.0932811	0.112805	0.0160414	0.0872739	0.0101402	-0.031391	-0.020886
0.0692139	0.0533577	0.0818597	-0.000104741	-0.0948664	-0.055064	-0.0374422	-0.0711783	0.0606373	-0.159017	-0.0639798	-0.0615382	-0.0800199	0.0775042	-0.0135701	0.0283156	-0.0662302	-0.0478929	-0.0280518	-0.0574545	-0.12825	-0.0631593	-0.00880389	-0.0453986	-0.111556	0.0124791	0.0349161	-0.162638	-0.031976	0.061232	-0.0981918	-0.107064	-0.042841	-0.052717	-0.0738119	-0.171077	-0.00760781	0.0328101	-0.13847	-0.135855	-0.0538824	-0.0209308	-0.0719893	0.0749329	0.0782897	-0.0615136	-0.0216894	0.0052119	0.108518	0.016836
0.0108068	-0.0595318	0.0274947	-0.0106674	-0.0230516	-0.0413537	-0.0646946	-0.00619745	-0.0407859	-0.0817221	-0.0367414	-0.0223612	-0.134293	-0.0603616	0.0259188	-0.00193254	-0.00773395	0.00582037	-0.0399184	-0.120524	-0.178205	0.0076013	-0.0410374	-0.0926062	-0.0527968	0.0120446	0.0218594	-0.0526583	0.00572221	0.023252	0.119354	0.0608827	0.0871361	-0.0357481	-0.00834423	0.0261155	0.117942	0.0260594	-0.0615715	-0.0341568	-0.0505054	0.0627206	0.0412932	0.0715853	0.0378091	-0.00477846	-0.0346435	0.10879	0.0594443	-0.0292305
0.0348552	0.0643035	0.151352	-0.0116211	0.0300018	-0.12276	-0.118375	0.0923159	-0.0498932	-0.0752906	-0.210116	-0.265967	-0.132679	-0.142833	0.127252	0.207292	-0.11082	0.122877	-0.0772012	-0.186212	-0.173153	-0.227819	0.153448	-0.0258668	-0.20151	-0.210233	-0.123208	-0.111891	-0.0250174	0.0951972	0.0175587	-0.00662537	0.0931069	0.124579	0.0411942	-0.170596	-0.182835	-0.0710243	-0.105303	-0.0760675	-0.0359653	0.092564	0.368387	0.216915	0.104523	-0.0258025	0.168718	0.172861	0.119221	0.218241
-0.0162518	0.0496734	-0.0380633	-0.00897882	0.00749403	-0.0836024	0.0269276	-0.0332701	-0.147736	0.022807	-0.00127972	0.0229471	-0.106911	-0.1947	-0.144013	-0.0930901	-0.167951	-0.139976	-0.0657521	-0.0697858	-0.126792	-0.0737522	-0.0149925	0.0468845	4.24158e-05	0.00250746	-0.0329182	0.00916003	0.0991337	0.19058	0.129835	-0.0409407	-0.0405022	-0.0710333	0.190761	0.175096	0.0211965	0.139077	-0.0111646	-0.124028	0.110413	-0.000520193	-0.0235727	0.050393	0.208597	-0.0726369	0.0764482	0.0255992	0.0147578	-0.0532573
0.0361124	-0.093403	-0.105121	-0.0949008	0.0148376	0.0117387	-0.09795	-0.0722505	-0.102248	0.0261199	0.0380082	-0.000760223	0.0428526	0.0249831	0.00199464	-0.0385391	0.00773079	0.00029704	0.0145485	-0.0616475	-0.0813987	-0.0472683	-0.0671454	-0.0268707	-0.0570455	-0.0195508	-0.0225581	-0.0331477	-0.0478664	-0.0170262	-0.032796	-0.0356803	-0.0186749	-0.0863016	0.0931497	-0.0795306	-0.0365857	-0.0274799	-0.034242	-0.089368	0.0553603	0.0317296	-0.0551056	0.0904044	0.226856	0.0529825	0.125373	0.0317531	0.0780448	0.0531112
-0.0568039	-0.0668676	0.11853	0.00451584	-0.00980696	-0.0163759	0.0799342	-0.00591684	-0.0240586	0.0600244	-0.0138627	0.0539562	-0.0921874	-0.00167485	0.0632671	-0.0031721	0.0231215	-0.051292	-0.14329	-0.137986	-0.0658609	-0.159717	-0.201748	-0.0501976	-0.107153	-0.095119	-0.067203	-0.0158547	-0.0641478	-0.114986	-0.0520499	-0.0589916	-0.0158213	-0.0559597	-0.0342117	-0.0502862	-0.011533	-0.0609769	-0.0446692	-0.0457961	0.0211207	-0.063311	0.0299936	0.0411964	0.15887	0.0441616	-0.0819255	0.0949491	0.103934	0.101145
0.0716796	0.0723619	-0.0100486	-0.0814013	-0.0766388	0.0342461	0.07135	-0.0872251	-0.0522981	0.0214754	-0.0581914	-0.0452168	0.0361943	-0.0201614	-0.117928	0.0373262	-0.0442962	0.0120847	-0.0842756	-0.152448	-0.043278	0.0124428	0.0309115	0.0118038	-0.0150355	0.141155	0.028953	0.0854311	-0.00545019	0.00758316	0.0289605	0.0788285	0.0150934	-0.0209294	0.126427	-0.0261245	-0.0773762	-0.150044	-0.0628194	-0.0135387	0.0440587	-0.0368205	-0.0646395	-0.0805479	0.0850888	0.0963366	0.0157372	0.0471084	0.0756329	0.0752098
0.016777	-0.00276861	-0.0400836	-0.00287126	-0.00219005	-0.0458271	-0.0225761	-0.0386751	-0.123977	-0.0189957	-0.083081	0.0201707	-0.0244679	0.0192085	-0.0294268	-0.0032163	0.00199465	-0.00285344	-0.00276056	-0.0968721	-0.0923449	-0.0477313	-0.0298311	-0.0181112	-0.0235954	-0.0681798	-0.0434285	-0.0199621	0.0215379	-0.0619449	-0.0166782	0.0618338	0.0521952	0.114136	0.0602279	-0.108932	-0.123261	-0.0356264	-0.0751898	-0.0855572	-0.139102	-0.0416707	-0.0273893	-0.103087	0.00343173	0.112526	-0.00211488	0.0316402	0.0940608	0.0865548
0.0145376	0.029913	0.153322	0.0985952	0.234751	0.126098	-0.0294497	-0.0447842	-0.11405	-0.0288877	-0.0626073	-0.0743494	-0.134294	-0.149149	-0.0629509	0.0952399	-0.059908	0.0296655	-0.0978682	-0.160971	-0.170241	-0.268721	-0.0834453	-0.145867	-0.111689	-0.0712033	-0.0164466	-0.0512848	0.0589429	-0.0677748	0.0921643	-4.65708e-05	0.00112659	0.0221382	0.263038	-0.0201938	-0.126664	0.0810425	0.142947	-0.0101034	-0.212079	0.0266974	-0.0011021	-0.0355497	0.209439	-0.0236072	0.159664	0.118783	0.0639639	0.118868
0.0835844	0.00883145	0.00910285	0.0619852	0.0353269	0.132097	0.0244168	-0.0293226	-0.0574906	0.105776	0.00649108	0.113978	-0.0405591	0.00515463	0.00511922	0.0114668	-0.00211282	0.118316	-0.110804	-0.127033	-0.0993372	-0.0896097	-0.0261912	-0.0297958	0.0203935	0.0533406	0.0499759	0.0258491	-0.0109095	0.0017667	0.00980364	0.0328655	-0.0260752	-0.0131379	-0.0648837	-0.00730694	-0.0642228	0.0276927	0.0407612	-0.142438	-0.0940633	-0.105914	-0.0523567	-0.128855	-0.0731032	0.0200254	0.0365629	-0.0364443	0.0179603	0.00353357
-0.0231074	0.241216	0.145762	0.0973965	0.199882	0.0154528	-0.161727	-0.0823442	-0.226435	-0.0796227	-0.111514	-0.227345	-0.13001	-0.102159	-0.212755	-0.230738	-0.195994	-0.224142	-0.114434	-0.213607	-0.0908432	-0.238172	-0.0809499	-0.0861584	0.0107935	-0.0384824	-0.100168	0.152926	0.0846781	-0.00985443	-0.00652529	0.248009	0.0331965	0.0974087	0.202853	-0.04748	0.077783	0.125457	-0.0473627	-0.0622792	-0.031977	-0.110081	0.0491353	0.285691	0.29751	0.0715343	0.177764	0.38287	0.191726	0.0820634
0.128985	0.120808	0.032815	0.131081	0.123686	0.10476	0.00455306	0.0181706	-0.103626	-0.0411197	-0.0448041	-0.0882305	-0.097288	-0.116663	-0.134711	-0.013992	-0.193346	-0.165562	-0.118124	-0.173189	-0.101293	-0.1264	-0.135452	-0.0745364	-0.081752	-0.0935188	0.0415896	0.0370472	0.0149759	-0.0333735	-0.0788346	-0.11339	-0.0189155	0.158363	0.047426	-0.00263424	0.0312063	-0.0869765	-0.0656752	-0.0659983	-0.0816301	-0.0767259	-0.107766	-0.0528764	0.101236	0.0942514	0.016822	0.0577508	0.228359	0.173194
0.0352761	-0.0611069	-0.0537031	-0.079725	-0.0296769	0.0351437	0.0282415	-0.0155742	-0.0338653	-0.0373133	-0.0404281	0.126991	0.00275941	-0.010159	0.0543369	-0.0804277	0.0666397	0.0163151	-0.0483951	-0.00662081	0.0244822	-0.0617333	-0.162645	-0.0180813	-0.075265	-0.0759404	-0.0144188	-0.0623702	-0.070261	-0.117	-0.0931298	-0.00548999	-0.0179887	-0.0571545	-0.0456981	-0.0662835	-0.122332	-0.0525039	-0.0627409	0.0152345	-0.0636023	-0.0957304	-0.106543	-0.0228177	-0.025158	-0.0697577	0.0288254	0.0598881	0.0642595	0.0857666
0.00243269	-0.00358181	0.167961	0.26139	0.164326	-0.0216267	0.0357136	-0.0743603	-0.0692314	-0.0279828	-0.102594	-0.106189	-0.0982546	-0.0282562	-0.118538	-0.155146	-0.19261	-0.0926537	-0.0305155	-0.206966	-0.0135721	-0.00336469	-0.119241	-0.162136	0.0823467	-0.0159002	0.0251486	-0.114165	-0.142177	-0.00128847	0.0399827	-0.113615	0.00742979	0.137649	0.0556248	-0.00601484	-0.152985	-0.0617329	-0.0354858	-0.0425972	-0.159824	-0.0708	0.139194	0.127361	0.167515	0.0359615	0.051101	0.00796076	0.0768099	0.144942
0.0563969	-0.0781206	-0.0407645	-0.059984	-0.140844	-0.0845822	0.0264727	-0.0807991	-0.0568065	-0.00819996	-0.0126524	0.0357155	-0.085976	-0.0573451	0.0301258	0.0133708	0.0121945	-0.0448492	-0.0440923	-0.0633368	-0.0716176	-0.0866069	-0.059011	-0.052907	-0.0519329	-0.0543551	-0.0689752	-0.059175	0.0145252	-0.0545365	-0.0560769	-0.010765	-0.0673411	-0.0754431	-0.0477145	-0.0494198	-0.0562462	-0.0648181	-0.0948894	-0.0646298	-0.0258307	-0.000535989	-0.0696511	-0.0876915	0.00691112	0.0112239	0.112778	0.113337	0.0344952	0.0777687
-0.0510194	-0.0671583	-0.110325	-0.0649349	-0.0719689	0.0285641	0.0321182	-0.101255	-0.0534795	0.00722313	-0.027691	-0.0654314	-0.0836648	-0.0970454	0.0212318	0.0822142	0.0946521	0.0594187	-0.0360913	-0.0185821	-0.139555	-0.111227	-0.0685982	-0.0722189	-0.032806	0.1588	0.0488031	0.0416555	0.24044	0.308228	0.132969	0.124593	0.148511	-0.0095498	0.070192	0.0902217	0.0461717	-0.0154544	-0.0582681	0.0927855	0.00223846	0.158598	0.0666319	-0.0616299	0.0265861	-0.00496928	0.0979315	0.0606762	0.0653343	-0.0144863
-0.0842426	0.122593	0.0293658	-0.160153	0.00731815	-0.00656817	-0.244696	-0.146785	-0.186798	-0.150186	0.0353481	-0.101449	-0.107883	-0.0574777	-0.0430365	0.151242	-0.0670073	-0.00422998	-0.0391869	-0.0726244	-0.0952786	-0.0803419	0.0697823	0.0993669	0.0170085	0.0528386	0.251908	0.000926715	0.18442	0.189062	0.1448	0.102012	0.177083	0.232761	-0.027455	-0.00194932	0.0710599	-0.0394426	-0.221986	-0.0794494	-0.133398	-0.0415973	0.210456	-0.129199	0.11616	0.103509	0.140811	0.205236	0.234847	0.223474
0.00598347	-0.124736	-0.0116137	-0.0351781	-0.00993935	-0.145768	-0.109531	-0.0833402	-0.0680884	-0.018182	0.0639325	0.0543914	-0.0576353	0.009558	-0.0206028	-0.0298992	0.118885	0.043503	-0.0530871	-0.123277	-0.138807	-0.130934	-0.0825541	-0.0997223	-0.0916505	-0.0210943	-0.0670606	-0.111389	0.0142712	-0.0195026	0.000641738	0.0300128	0.104583	0.106931	0.13738	0.0528119	0.115591	0.0738502	0.0292034	0.14089	0.0397281	-0.0217507	-0.0336799	0.0371177	0.130727	0.125854	-0.0668387	-0.0160773	-0.0064985	-0.00449102
0.0134024	-0.0935623	-0.0535122	0.0451994	-0.0528389	0.0289428	-0.0641504	-0.0206414	-0.0547304	-0.0488422	0.0861561	-0.0556192	-0.0243402	-0.0279295	-0.0572114	-0.119187	-0.129725	-0.0416297	-0.036435	-0.0183733	-0.100414	-0.14063	-0.079029	-0.064357	0.00798685	0.00340349	0.146845	-0.0312805	-0.00519273	0.108989	0.0615559	-0.0901205	-0.0637769	0.15267	0.0937041	0.102606	0.0076687	0.0266723	-0.11417	-0.126938	-0.0804817	-0.0852835	0.0415646	0.171739	0.0770412	0.0410334	0.0368434	0.0383708	0.222812	0.200751
0.0652259	0.0359155	0.128501	0.0387527	0.0750158	0.0401714	0.111088	0.0109619	0.0193308	0.0377666	-0.0329831	-0.0821871	-0.0341744	0.0436161	0.00674977	0.102225	-0.033425	-0.00818516	-0.00779263	0.0121914	-0.00579862	0.0263351	0.0258821	-0.0499922	0.0315614	-0.0147297	0.00862861	-0.0854506	-0.0673162	0.0900306	0.0978573	-0.0696695	-0.0380725	0.0802938	-0.0227303	-0.0131362	0.00621208	0.0124013	-0.080039	-0.0743362	-0.024923	-0.0501965	-0.00907803	0.0846859	-0.00273263	-0.023402	0.11064	0.0270588	0.0369267	-0.0382606
0.0271023	-0.0385511	-0.0326512	-0.0923222	-0.0746348	0.048163	0.0318084	0.0154583	0.072739	0.065588	0.129398	0.0525384	-0.0564662	-0.0258757	-0.0196601	0.0114744	-0.0168406	-0.0288621	-0.0674807	0.0226341	0.0667014	0.123048	0.161406	0.00975034	0.00657484	-0.0253299	-0.0346509	0.0103163	0.0483822	0.0438026	-0.010719	0.0367385	0.0699298	-0.0189501	0.014474	-0.00322403	0.0146536	-0.0357053	-0.00694666	-0.052234	-0.0158872	-0.0908878	-0.0631211	0.023975	0.00204162	-0.0219627	0.0044034	0.0993244	0.030135	0.0165623
-0.0227662	0.0052086	0.133951	0.0155703	-0.0104439	-0.0730605	-0.0110401	-0.022626	0.0571898	0.0386021	-0.0313237	-0.0246015	0.00105868	0.0267392	-0.11018	0.0616143	0.0747729	-0.0571085	0.167508	-0.0132655	-0.0107548	-0.00917317	0.100042	-0.0147704	-0.0684712	-0.0292013	0.0529259	0.0243641	-0.137695	0.0785431	-0.126801	-0.0153113	0.049711	0.00198384	0.0476856	0.0301543	0.0968284	-0.0412144	0.142345	0.0833117	0.06803	0.0362273	-0.0409518	0.00877629	0.0931287	0.00975948	-0.0591414	-0.0374989	-0.0791144	0.0305434
0.00136403	-0.0341825	0.0408024	0.105623	0.159571	0.0811401	0.022746	0.0986267	-0.06606	-0.0670064	-0.0573467	-0.0356564	-0.0384106	-0.0772577	-0.0542523	-0.0134094	-0.0952447	0.0231798	0.0706809	-0.00179564	0.105921	-0.0257556	-0.12199	0.0391567	-0.0507497	-0.0271472	0.133196	-0.0314986	0.0519942	-0.0463	0.00684404	0.0290017	-0.0431533	0.0300486	0.0144304	-0.00843565	0.025684	-0.032894	-0.066061	-0.00320762	-0.0174798	0.00790674	-0.0535141	0.062726	-0.104786	-0.00637334	0.0510171	0.0580696	0.0694899	-0.0169928
0.0309355	-0.0223824	-0.0568531	-0.064417	-0.0282117	-0.0674835	0.0210702	-0.0756265	-0.00431307	0.105285	0.0344661	0.0134461	0.0111064	-0.0152047	-0.03472	-0.0641471	0.070507	-0.0180627	0.0635282	-0.0724996	-0.0248959	-0.0277417	-0.104157	-0.00210669	-0.0400897	-0.0690141	0.00847644	0.0178649	-0.0952292	0.0788428	0.11033	0.0413916	0.0565536	0.0790549	0.0743184	0.0372099	0.00410795	-0.0447085	0.0233616	0.0771373	0.0760479	-0.0199475	-0.017971	0.0916913	0.0360392	0.110077	0.0436103	0.0439197	0.115262	0.0216253
0.044164	0.0265273	-0.21678	-0.0534319	-0.0403479	-0.0616699	0.150439	-0.0369786	-0.0306756	0.013133	0.0402574	-0.041266	-0.0722768	-0.0874546	-0.0572322	-0.0202872	-0.0541494	0.0326353	-0.00814369	-0.0683121	0.0293222	0.0555467	0.0217819	-0.112694	-0.0766166	-0.0189339	-0.0413531	-0.00317559	-0.0438542	-0.0701969	0.107659	-0.0270917	-0.202604	-0.0346173	0.148161	-0.0123071	0.156976	0.120214	-0.0322065	-0.00248151	-0.0817365	-0.0397678	-0.00213471	-0.0571219	-0.0198335	0.0260009	0.0397878	-0.0795228	0.0120704	0.120541
0.081183	-0.0315892	-0.0094722	-0.0635854	-0.050706	-0.0501464	-0.0274615	0.00719976	-0.0519291	-0.0311633	-0.0792574	-0.0104954	0.0362598	-0.0577447	-0.0401505	0.047467	-0.0547042	-0.0377276	0.043015	0.00315447	0.00770834	-0.0124893	-0.00619944	0.000684047	0.00873312	-0.0732352	-0.00396266	-0.0269931	-0.0503267	-0.0407715	-0.0300562	-0.00262455	-0.0670003	-0.0674747	0.0145007	0.00974282	-0.0295561	0.00769313	-0.0619155	-0.0336555	-0.00676802	-0.0180406	-0.0338429	-0.0165883	0.01708	-0.0145455	0.0313266	0.0601484	0.00789609	0.0347287
0.00114946	0.0468993	0.128895	0.00379692	-0.0586869	-0.0370324	0.155599	0.0375956	-0.0505989	-0.00156658	0.0342636	-0.0263028	-0.0351302	0.01599	-0.0860263	-0.086491	-0.0795977	-0.112227	-0.0780374	-0.0830877	-0.0513867	-0.125341	-0.133719	0.0447356	-0.0863191	-0.00999603	-0.0278974	0.0645456	-0.020455	0.0979383	-0.0704057	-0.00131907	-0.0158414	0.151393	0.0640307	-0.0718646	-0.127051	-0.120452	-0.0362037	-0.13329	-0.159498	-0.118357	-0.0714986	0.0682979	0.0799639	0.0491401	0.013537	0.11742	0.114899	0.0640707
-0.0725986	-0.0894601	-0.0697281	-0.0427369	-0.0935583	-0.125735	0.0123557	-0.105444	-0.0980777	-0.0426239	-0.128408	0.0277765	-0.0688953	-0.00524388	-0.0216516	-0.00698463	0.0182793	0.0146401	-0.0695036	-0.092513	0.0280637	-0.0665318	-0.0165326	-0.107537	-0.00246096	-0.00374439	-0.0478568	0.00802145	0.111127	0.0669403	0.0248135	0.0260866	0.051562	0.0657283	0.121566	0.0295827	-0.041327	-0.0164514	-0.0531451	-0.0375555	0.0536646	0.033619	0.0481415	0.073638	0.0556059	0.110043	0.134121	0.0741206	0.0180836	-0.0139576
0.0429043	-0.0205153	0.0231804	0.0695007	0.0971606	-0.0235683	0.0381478	0.0219177	-0.0235472	0.0114326	-0.0196013	0.0554327	0.00332386	-0.0340549	0.0418699	-0.0546428	0.0891323	0.0300825	-0.0786186	0.00823645	-0.13878	0.00834513	0.0623593	0.0245744	0.0131057	-0.0326569	-0.000152042	-0.000673555	0.00843993	0.109903	0.138247	-0.125784	0.00419303	0.0940904	-0.0969921	-0.00158499	0.0442894	0.0211772	-0.0236231	-0.066096	0.0432133	0.00404303	-0.0665529	0.0925917	0.108423	0.05077	0.139993	-0.00821932	0.122764	0.0728197
-0.0683835	-0.0941555	0.0926616	-0.0715645	-0.0534256	-0.00501972	-0.0114636	-0.0821158	-0.00706414	0.00298402	-0.0137024	0.0774072	0.0309695	0.0249184	-0.0746991	-0.0251486	0.0272498	-0.0815023	-0.0733241	-0.00532679	-0.0475057	-0.0980183	-0.0622055	-0.0902728	0.0607459	0.0552883	0.0705226	0.165601	0.00765503	0.0786651	0.0424137	-0.0266263	-0.0400215	0.0511489	0.0325427	0.0501964	-0.000611994	-0.0189661	-0.0329726	-0.0244556	0.000624469	0.0205847	0.0713696	0.0247546	-0.0237249	0.0260145	-0.0206984	0.0944228	0.0674673	0.136311
-0.00803689	-0.150154	-0.117947	0.0962993	-0.0708192	-0.131572	-0.0275364	-0.0750745	-0.0754415	0.00418436	0.0670474	-0.00267078	0.0175673	-0.0176247	0.0325984	0.0547	0.0285831	-0.075997	-0.0192543	0.0676831	-0.0751171	-0.0801831	-0.102411	-0.102232	-0.0680969	-0.0829522	-0.0575679	-0.00623847	0.0304017	-0.0265135	-0.0170812	-0.0335114	-0.0729845	-0.0741166	0.0491382	-0.0233923	0.0574567	-0.104519	-0.110397	-0.0198312	-0.0636837	0.0416224	0.0285446	0.0109328	0.0282424	0.035343	0.0325384	0.0039114	0.0385284	-0.0141844
0.154092	0.212451	0.0695536	0.123818	-0.0182875	0.1665	-0.0338124	-0.0219654	0.0555382	-0.0427315	-0.0661849	0.0511306	-0.0312986	-0.0618874	0.0212398	0.0671309	0.012446	0.0157417	0.025861	0.0366318	-0.0598732	-0.0260732	0.0538367	0.067254	0.0267714	-0.107803	-0.0433166	-0.0846315	-0.0407356	-0.0495233	-0.0617558	0.0465383	-0.0881678	0.00800296	0.142013	0.0448426	-0.0315732	-0.0989659	-0.100386	-0.0209084	-0.0525816	-0.0263569	0.112559	0.0748208	0.0260564	0.148822	0.0699356	0.116869	0.077794	0.0367812
-0.0156104	0.0644137	-0.0208963	-0.0321081	0.0277025	-0.11964	-0.082954	-0.0685111	-0.14318	-0.135569	0.045567	0.127812	0.0322292	-0.0199262	0.0129572	0.151735	0.0172608	-0.0586416	0.0376585	-0.104393	-0.134167	0.135595	0.0362031	-0.0887542	0.0565372	-0.142863	-0.0221485	-0.116907	0.0146792	-0.00658882	0.0401363	-0.00382796	-0.0870464	-0.0813954	0.120464	0.141245	0.0202335	0.0234966	-0.0739874	-0.016598	-0.139753	0.0243369	0.190259	0.110012	0.0533238	0.147063	0.110038	0.0432772	0.144442	0.119171
-0.1181	-0.0802422	-0.088072	-0.112	-0.112494	-0.0808724	-0.0419834	-0.0590569	-0.0706026	-0.06852	-0.090185	-0.0313795	-0.00784942	-0.064531	0.0371275	0.0130622	0.0662783	0.0861183	-0.043903	-0.0381242	-0.0931622	-0.0917287	-0.12905	-0.0374253	0.0374613	0.00266928	-0.0780615	-0.0844236	0.0487234	0.121753	0.0606473	-0.0100818	-0.0787209	0.0286362	0.141829	0.0359151	-0.0909528	-0.136005	-0.0676515	0.0737582	-0.00130064	0.048811	-0.0187434	0.163431	0.0707157	0.0681797	-0.00395084	-0.031113	0.0859823	-0.0480306
-0.0371821	-0.061591	-0.0595005	-0.00780429	-0.0317217	-0.101916	-0.053215	-0.0449762	0.0270526	0.136717	0.120528	0.0821724	-0.00333331	-0.00270079	0.00071869	0.0922547	0.0732297	-0.00305417	-0.0516183	-0.047048	-0.055299	-0.0638859	-0.0968764	-0.0135844	-0.0308143	-0.0226015	0.00435671	-0.0203741	0.00312759	0.0306926	-0.0560528	0.0437467	-0.112345	0.0376471	0.00516559	-0.108516	-0.00103801	-0.0180554	0.0453746	0.0018573	-0.088764	0.00633825	0.0556871	-0.0336217	0.0697046	0.0406024	0.0689302	0.0566484	0.0913496	0.0156421
0.0557596	-0.0174726	0.0125828	-0.0231637	-0.0866925	0.0162884	-0.0300285	-0.0363139	0.140197	0.0868012	0.0106625	0.0764755	0.00343111	0.0365812	0.0679651	0.0744837	0.126937	-0.0207448	0.019449	0.010309	-0.0133616	-0.0128085	-0.0524439	-0.0394522	0.0284626	0.0254248	-0.0066304	0.0325896	-0.0202147	-0.0401401	-0.00932638	0.0021592	0.104544	0.0219319	0.0183698	-0.0284541	0.0115298	0.0081711	-0.0147774	0.00412676	-0.0611007	-0.00603213	-0.00592407	0.0581441	-0.0644586	-0.019351	0.0403122	0.0112249	0.0393778	-0.0692759
0.00767975	-0.0523609	-0.0216563	-0.0042255	0.0125345	0.00985173	-0.00602033	-0.0453078	0.0304433	-0.0437979	-0.00223	-0.0124855	0.0123918	0.014466	0.00912623	0.0290035	-0.0176311	-0.0285773	0.0400168	-0.0347032	-0.0115967	0.0648173	-0.0222085	0.0198423	-0.00344979	-0.0250792	-0.0661019	0.0445024	-0.0119408	-0.00432193	-0.0145999	0.0514736	0.060508	0.0770303	0.0385643	0.0408955	0.0196529	0.00585389	0.0161343	-0.000591822	0.00274788	0.0588416	0.0650176	0.0861542	0.017571	0.0355638	0.104554	0.0128497	0.045456	-0.0374257
-0.00239271	-0.0485324	-0.00106339	-0.0151779	0.0524206	0.000111545	-0.0240341	0.00638129	-0.00870715	0.0197099	0.0508922	-0.0389555	-0.0716834	0.0451281	0.0383851	0.00162696	0.107445	0.0134339	-0.0268303	-0.00604028	-0.0602821	-0.0225886	-0.0106363	0.0143946	0.03802	0.0252963	-0.0506001	-0.0652819	-0.00164606	-0.0136521	-0.00222621	0.0136734	-0.00389667	0.0782183	0.0202604	0.053748	0.0692186	0.00655531	-0.0362021	-0.0232013	-0.0451624	-0.0135521	-0.0225736	0.127316	-0.00865824	-0.0111496	-0.00159429	0.115529	0.0448422	-0.0279129
0.0684667	-0.0199207	0.024359	-0.0456067	-0.0284506	-0.00364515	0.0147065	-0.000540057	-0.0258352	0.0614766	0.0943202	0.0267691	-0.018695	0.0569955	0.014423	0.0404715	0.0748109	0.0384931	0.00453783	0.00955036	-0.0737436	0.0210296	0.0630427	0.0430423	0.00536315	-0.0131102	-0.0170738	-0.0403464	-0.0189973	-0.0214331	-0.00140073	0.0125355	0.0374001	0.0853857	0.0541455	0.0152772	0.0173636	0.00799772	0.0191829	0.0525197	-0.0147073	0.0495052	0.0122528	-0.000760151	0.0231697	0.00313314	0.0367592	0.0270422	0.0241209	-0.0214459
0.0206054	-0.0759256	-0.0204326	-0.021346	-0.0457758	-0.04104	-0.0118109	-0.0225494	0.00878857	-0.0265078	-0.0284243	0.0292911	0.0736935	-0.00206327	0.0867025	-0.0151966	0.0827251	0.068652	-0.0146659	0.0326591	-0.00545938	0.00602262	0.0527848	0.0128497	-0.023428	0.00774961	0.0103009	-0.0215616	0.0262726	-0.0192315	-0.0137859	0.0291313	0.0508983	0.0490964	0.0329656	0.0205149	0.0145933	-0.00399394	0.0211226	-0.000384135	0.0509519	0.0161402	-0.0147217	0.0251027	-0.00495849	0.0328179	0.0536766	-0.0183208	0.0195553	-5.24292e-05
-0.00931544	-0.0181827	-0.107052	-0.0147317	-0.12217	0.0105226	0.0141499	-0.00201848	-0.0103257	-0.0511619	0.0906245	-0.0909699	0.00403608	0.0482941	-0.025191	-0.0505067	-0.0278289	-0.0611736	0.0189786	0.0114367	0.0212782	-0.0110766	0.0153061	0.0564498	-0.0586759	-0.0381909	0.0397613	0.0764028	0.00643781	0.0230784	-0.0436879	-0.0436993	0.000258408	0.0227028	0.0923623	0.055616	0.0293134	-0.0492231	-0.0057376	-0.00980651	0.0101779	0.0259344	0.0496643	-0.0515626	-0.124118	-0.063422	-0.0850839	-0.0877987	-0.100256	0.000285285
0.113799	0.0412383	0.00834575	0.00748803	0.0468608	-0.0252224	0.000384691	0.0472855	0.0297601	0.0803049	0.00994827	0.0468218	0.0378554	0.0402397	-0.0649139	-0.0116134	-0.046399	0.0165699	0.0609246	0.0147437	0.0109693	-0.0128763	-0.0571785	-0.0489154	-0.00813601	-0.0553568	0.0255298	0.00244963	-0.0298777	0.0478627	0.0176963	-0.013285	-0.0766915	-0.0477964	0.013827	-0.00648901	-0.0403028	0.000101711	0.0205349	0.00330891	0.0163726	0.0320825	0.00862124	-0.0254136	-0.0868856	-0.0851933	0.0685885	0.0430365	-0.0238908	-0.000619789
0.142163	-0.0115823	0.0363254	-0.0371032	-0.0200901	0.0708339	0.00365167	0.0309775	0.0640084	0.0251818	0.0588102	0.0224337	-0.0395755	0.00843473	0.0245296	0.0112472	0.0238816	-0.0369879	0.0681085	0.0654804	0.0757214	-0.047373	0.0310095	0.0123254	-0.0837196	0.0442764	-0.0113711	-0.024608	-0.010285	-0.0332487	-0.0783919	-0.0458095	-0.0625875	-0.00647115	0.11005	-0.0211382	0.00308733	0.00472871	-0.0239162	-0.0334226	-0.0598161	-0.00798053	0.0129521	-0.001361	0.0356978	-0.0294178	0.0331947	0.0709187	0.032581	-0.0143605
0.0396123	-0.0357425	0.00553509	-0.042261	0.00507107	0.00699928	0.0275173	0.0349981	0.0955979	0.0959413	0.112071	0.0457138	0.00414429	0.113974	0.0214879	0.0727965	0.0341016	0.0152853	0.000627335	0.0310268	-0.0102495	-0.0367773	0.00299043	0.0063864	-0.0215928	-0.0254522	-0.0382473	-0.0743877	0.0136933	-0.00737767	0.0133951	0.0421585	0.0364385	0.000912445	0.09919	0.0353092	-0.0403881	-0.0442021	-0.0315714	-0.0194228	-0.0470795	-0.030772	-0.0249756	0.00727736	-0.0396345	0.00396473	0.0555074	0.0357368	0.00886744	-0.0378319
0.0116154	-0.0563393	0.0243425	0.0200386	0.0291046	0.0300191	0.00488818	-0.0321385	0.0547833	0.020299	-0.00639063	0.0927583	-0.0359648	0.049376	0.0263806	0.0323752	0.008457	-0.00997067	-0.00932126	-0.0247814	-0.00186171	-0.0335184	0.000606838	0.0337918	-0.0263643	-0.0388596	-0.0315277	0.0384004	-0.0154892	-0.017408	0.0069036	0.0121208	0.0571118	0.0650954	0.0852117	-0.00234973	0.00624946	0.0495249	-0.0427555	0.0321196	-0.0262079	0.0230992	0.0555793	-0.0308003	0.0136472	0.007773	0.0184444	-0.00012086	0.0226661	0.0444949
0.0440975	0.0135367	-0.00460606	-0.0563987	-0.0356972	-0.0195839	-0.0194643	-0.0226288	0.0402477	-0.0243082	-0.0249702	-0.0177365	0.00575887	-0.00435237	0.00895274	0.012157	-0.000746621	0.0533459	0.0162448	-0.0164936	-0.0205209	-0.0480695	-0.000612549	-0.0616331	-0.0253493	0.0132368	0.0391711	-0.0275025	0.00253978	-0.0179964	-0.0117622	0.0314086	0.0516204	-0.0314907	0.0640207	0.0667138	0.0383493	0.0501236	-0.00316083	-0.0609744	-0.0687637	-0.0314224	0.0160283	0.02649	-0.0298392	-0.0682464	0.0109995	0.0852984	0.0442525	0.0966916
0.0060771	-0.149674	-0.0798953	-0.102195	-0.0691787	-0.00707165	-0.00201177	0.00344043	-0.0238227	-0.00473551	-0.0199431	-0.0198238	-0.0039542	0.0449269	0.000620954	-0.00235018	-0.0192091	-0.0356621	-0.0176816	-0.0105388	0.0473241	0.0162682	0.115003	0.0461341	-0.00922197	-0.00166562	0.0309959	0.0518897	-0.0228927	0.027553	0.0736317	0.0538511	0.103639	0.0552846	0.0925312	0.016161	0.0680532	0.102041	-0.025396	-0.00768947	0.0512685	0.0823804	0.105786	0.124437	0.133056	0.0673427	0.12918	0.0511451	0.0282096	0.0572677
0.00579383	0.0252532	0.0225621	0.0148828	-0.00251349	-0.0118706	0.0293685	-0.0475294	-0.0721488	0.0365227	0.0842902	-0.0211984	-0.0333379	0.0166644	0.0353347	0.0102355	0.00834169	0.0325697	-0.0137901	-0.0561441	0.0130281	0.0225454	0.0187668	-0.0033379	0.0579137	-0.028785	0.028667	0.00358572	0.00635748	0.045045	-0.0787889	0.083425	-0.0623036	0.00203968	0.0357104	0.0240944	0.0467028	0.0297581	-0.025833	-0.0420777	0.0470293	0.0544909	-0.0664167	-0.0135274	-0.074503	0.00219697	0.0199231	-0.0665175	-0.0673659	-0.0239414
-0.00378906	0.0111407	0.111463	-0.0213622	-0.0462237	0.0060417	0.00822532	-0.0116476	-0.0551336	0.0715322	0.049439	0.0459671	0.0176819	-0.0593741	-0.00992041	0.0621672	0.114042	0.00787232	-0.0127931	0.0902505	0.0403133	0.0375788	0.00644504	-0.00118222	0.0304259	0.000147714	0.0419942	0.113171	0.00185703	-0.0521823	0.0448523	0.00439671	0.023749	0.013182	-0.0298906	-0.0422264	-0.0898433	-0.0419623	-0.0843035	0.0218993	-0.0132621	-0.0172058	0.085296	-0.0134815	-0.0614549	-0.0143644	0.0282732	0.0639977	0.111698	-0.03107
0.0789127	0.0365475	-0.0447015	0.035036	0.00898076	-0.0525366	-0.0544005	-0.0357751	-0.0204476	0.101672	0.0225059	0.142129	0.0272826	0.0528601	0.0379632	0.1159	0.107409	0.0237737	-0.0124692	-0.0391966	0.0598464	-0.0172725	-0.00129924	0.00368841	-0.0585141	0.0811361	0.00444026	-0.0442022	0.00703708	-0.0503456	0.0892611	0.0167542	0.0604907	0.0269329	0.063837	0.0847817	0.0687764	-0.0822137	0.015062	-0.021347	-0.0170992	0.055378	-0.00912084	-0.0018242	0.00155965	-0.048662	0.0472316	0.0669914	0.0364963	0.0297889
0.0247463	-0.100137	-0.0404819	-0.0677603	-0.0237653	-0.0420097	-0.033945	-0.021666	0.0073988	0.015047	-0.0347782	0.000406566	0.0247021	0.132079	0.116503	0.094279	0.0201503	-0.0653022	0.0217109	0.0507635	0.0516368	0.00645833	-0.0557724	0.0350556	0.048934	0.0388652	0.0198876	0.00842447	0.0358976	0.0148116	0.077428	0.036838	0.0452588	0.0932146	0.0668003	0.0453025	0.0183352	0.0228484	0.0787071	0.0465213	0.0232881	0.0644186	0.0567801	0.0555251	0.0278992	0.0342159	0.0763819	0.0562344	0.0608682	-0.0108647
0.0249418	-0.0741436	0.00320903	-0.0321329	0.00445887	-0.0278944	-0.0534121	-0.0207576	-0.057499	0.0149479	0.0288382	0.0431206	0.0172303	0.0645968	0.00587803	0.0992915	-0.00269247	0.00683927	0.0186202	-0.0245891	0.0568514	-0.0180868	-0.0306349	-0.00874004	0.01018	0.014459	0.0152645	-0.0262544	0.0376426	-0.0113645	0.0690361	-0.0118057	0.00827528	0.0435637	0.11037	0.023109	0.0535474	0.0713448	0.0201379	-0.0286251	0.0279391	0.012697	0.00633957	-0.00466731	0.00935297	-0.00996377	-0.0340182	0.0256702	-0.000445719	-0.00841636
-0.0200864	-0.0427866	0.0829186	0.0398142	0.00497207	-0.0862056	0.0153248	-0.00803718	0.0284741	0.0980038	0.143427	0.0263409	0.0420582	0.163839	0.113125	0.202946	0.0886482	0.0314521	0.111768	0.0920239	0.0489045	-0.0327606	0.103965	0.0668976	-0.041912	0.0341914	-0.0764428	-0.0698302	-0.00936613	-0.0307193	0.0815374	0.0918857	-0.0196035	0.169767	0.304148	-0.0162336	-0.0172262	0.0335088	0.0623885	-0.0700624	-0.0393428	0.0464237	0.0525524	0.0701574	-0.0139621	0.0268739	0.153259	0.0834541	0.0400647	-0.0201796
-0.0162737	-0.0932024	-0.0382791	-0.13322	-0.113185	-0.114993	-0.0629405	-0.0540006	-0.0165786	0.00894112	0.0308264	-0.0758948	0.0279767	0.0330573	0.135646	0.115105	0.1857	0.190057	-0.0190989	0.0661489	0.0116413	0.136677	-0.0564711	0.0362915	0.0413466	0.0382347	0.0162435	0.017648	-0.027818	0.055074	-0.0113047	0.0674695	0.102448	0.0784166	0.0465252	-0.0201262	0.0480375	0.0419401	0.0392702	0.0785865	0.0521022	0.107546	0.0709036	0.122299	0.0140553	-0.0299647	0.151353	0.0462074	0.0152457	-0.0389756
-0.0382072	-0.0557926	-0.00833376	0.0514498	0.00213972	-0.0376998	0.0445761	0.0806355	-0.020521	0.0255719	0.0871651	-0.0378764	-0.00137681	0.0780223	0.00653216	-0.0122318	0.0239745	-0.0313416	0.00173525	0.0216242	0.0365939	0.00665959	0.0444019	-0.0320747	-0.0240149	0.00027278	0.0296006	0.0445494	-0.0072118	0.0716287	-0.0984677	0.0402875	0.00156347	0.0155502	0.0115497	-0.0419447	-0.0419809	-0.0215154	-0.0395169	0.0410626	-0.0357081	-0.0254391	0.0453792	-0.0588944	0.0312985	0.0058685	0.0124321	0.0149397	0.0335005	0.00240387
0.0173083	0.0514377	-0.12689	0.109147	-0.0169309	0.0303577	0.00502354	-0.0766215	0.0628267	-0.0162694	0.00772249	0.0597975	0.0245078	0.0328804	0.036786	-0.040283	-0.0244593	-0.0638459	-0.0631969	-0.0288524	-0.0775789	-0.0798748	-0.0141056	-0.0291536	-0.0583461	0.0531019	-0.0352584	0.0255442	0.00414612	-0.0359929	0.0382249	0.00895183	0.0527583	0.00517104	-0.0901495	0.0626914	0.071238	0.015446	0.0915273	-0.0638673	-0.0989651	-0.0271254	-0.0570585	0.0445378	-0.00340664	-0.0192838	0.0198941	-0.0866023	0.0141489	0.0288401
-0.0327237	0.113902	0.100174	0.0579029	0.108852	-0.0684252	0.0128785	0.103999	-0.00482163	-0.0081641	-0.0595124	0.0931533	0.0455153	0.0146391	-0.00320673	0.108347	-0.0466934	0.0018855	-0.016497	0.0304951	-0.00235038	-0.0404813	-0.0512655	-0.0314741	0.0180375	0.106317	0.0764615	-0.0503716	-0.0979886	0.0246141	0.0379367	-0.117616	0.0325166	-0.029368	-0.0447415	0.0256017	0.00506667	0.110934	-0.020382	-0.0264356	-0.0538869	-0.0102022	-0.100972	-0.0716124	-0.00664226	-0.0591839	-0.0905394	0.0653916	-0.0493674	-0.0349973
0.0802956	0.0550179	0.0245455	-0.0270752	0.00712186	0.102978	0.088281	-0.0724117	0.105711	-0.0606508	0.064848	0.0857773	-0.104964	0.010195	0.0210612	0.0651031	0.0471259	0.0116395	-0.0550755	0.0107953	-0.0757093	0.00682148	0.0170095	0.0375072	0.0890531	0.00321432	-0.053815	0.0327322	-0.0239163	-0.0715616	0.0803667	-0.0250412	-0.0114098	-0.0258834	-0.0347506	-0.0542613	-0.0114864	-0.0147006	-0.0411992	0.0765905	0.0441299	0.00732145	0.0195526	-0.0136805	-0.04176	0.0279099	0.0156197	-0.0348522	-0.0635724	-0.000637382
0.0142014	-0.0487967	-0.0779757	-0.0679906	-0.0355504	0.0172649	0.0395647	0.0800747	0.000646726	-0.0151037	0.0515557	0.0061046	0.069375	0.0929265	-0.0552734	-0.0915189	-0.0298223	-0.0407003	0.100476	0.0881289	0.129839	0.0791484	0.00217529	-0.0307104	0.0075552	0.0161698	0.0444519	0.0775963	-0.0250214	0.0396806	-0.0318085	-0.0122397	-0.00312445	0.112985	-0.125566	-0.0423972	-0.0132668	0.0274515	-0.0911197	-0.0178043	0.0713673	0.116859	0.0895515	0.00129998	-0.0215742	0.0955834	-0.00552126	-0.0496928	0.0262599	-0.00120817
-0.0630873	0.0197399	-0.0639723	-0.0350665	0.0340538	-0.0261026	0.0794509	-0.0339976	0.112805	-0.0402273	-0.0638621	0.0320621	-0.00860621	0.020501	0.000776326	-0.056206	0.0220189	-0.0137686	-0.0294999	0.11193	-0.0170049	0.0351303	-0.0591495	-0.0220771	0.0451811	-0.00864748	-0.0387007	-0.0101704	0.0160075	0.0797079	-0.10001	-0.0419167	-0.122631	-0.0870389	0.0613396	0.0156439	-0.0885015	-0.00596675	0.0284273	-0.0611516	-0.015754	-0.0356674	0.0118012	0.0139873	-0.0178939	0.0834657	-0.0642955	0.0233213	0.0496065	-0.0992777
-0.0109541	-0.0101142	-0.0882948	0.110688	-0.0786174	0.000282468	-0.066551	-0.0252688	-0.111221	-0.00859108	-0.0678229	0.0964807	-0.038463	-0.0535323	-0.0725658	-0.148778	-0.0885195	-0.0400828	-0.0266493	-0.185869	-0.0369477	-0.123783	0.02066	0.0314112	-0.0397765	-0.108533	-0.0499307	-0.0821057	-0.000462053	-0.055697	-0.000683001	-0.0505416	0.00155846	-0.0245232	0.0387232	-0.0277369	-0.0405359	0.0423858	-0.039059	-0.0169675	-0.0459691	0.0985322	-0.0138916	-0.0208584	0.108226	0.0831234	0.0458151	-0.00648712	0.073041	0.0267017
-0.0239797	-0.00227331	0.0648512	0.0219988	-0.00473303	0.0978285	-0.0197829	-0.0200037	0.0159178	0.0629332	-0.0261154	0.0475143	-0.0364879	0.0299717	-0.0101259	-0.0223131	0.111177	0.0704119	-0.0498528	-0.0926152	0.00930719	-0.0238506	0.0114126	0.0612419	-0.0215703	-0.0290283	0.103876	0.101997	-0.0289361	-0.0141551	0.0133009	0.00852912	-0.0208624	-0.0277182	-0.00708819	0.0755427	-0.0643162	-0.0617812	0.028857	-0.0524942	-0.0231595	-0.0115674	-0.056409	-0.0083731	-0.0277409	0.0851252	-0.0506628	-0.0209564	0.0353266	-0.0194558
-0.0762966	-0.0691713	0.0102876	-0.00543347	-0.0785931	-0.0143273	-0.0328826	0.0557815	0.13261	0.0210232	-0.0594801	0.00209393	0.0222745	0.00890593	0.10676	-0.025686	0.0242903	0.121938	0.0661982	0.0259686	0.0649741	0.0906048	0.0402531	0.0567657	0.00678877	0.0133041	0.112294	0.0359486	0.0320544	-0.00987939	0.0828356	0.0570635	0.149255	0.185614	0.0435603	0.0498506	0.0370623	-0.0817264	-0.0718542	0.058102	0.102816	-0.0138538	-0.0428381	-0.0671269	-0.0345983	0.0934204	-0.0764101	-0.0798234	-0.0061567	0.0523659
-0.182218	-0.00255016	-0.0849723	-0.0325137	0.0562994	0.0274061	-0.00860946	-0.0508603	-0.0537912	0.0770028	0.0667892	-0.0737651	0.0489843	-0.0413461	-0.0391611	0.0769655	-0.144308	-0.0676618	0.0172693	0.0364469	-0.0222611	-0.108013	-0.0542518	0.0942369	-0.0801276	-0.100783	0.0548645	0.0482574	-0.136358	-0.103865	-0.104599	0.0849675	-0.0121985	-0.00419717	-0.0401989	0.0793785	-0.0567893	-0.0733095	0.095922	-0.0153449	-0.0217193	0.0445325	-0.0632623	-0.0437843	0.071249	-0.0214339	0.055185	0.0130521	-0.0538528	0.0037146
0.042652	0.021178	-0.138777	-0.0240561	-0.0402948	-0.0447446	-0.0378597	0.0340894	0.0665724	0.0122978	0.0373342	-0.0989118	0.03537	0.0585029	0.061346	0.0157279	-0.0136566	0.0379933	-0.0453201	-0.0651069	0.0968723	0.000627088	-0.10175	-0.0436358	0.059213	0.144421	-0.0736027	-0.0462861	0.0101932	0.0192642	-0.0439002	0.0577062	-0.135464	0.0163636	0.113714	0.0582309	0.0484981	0.0691548	0.0784672	-0.0503435	-0.0726786	-0.0698103	0.013378	-0.0128331	0.0246973	0.0931836	-0.139953	-0.0238197	-0.0483015	0.037313
0.0139143	-0.0108939	0.0377617	-0.0475679	0.0207013	-0.0390777	0.0307174	0.0893547	-0.000306051	-0.0437412	-0.0221216	0.00684044	0.00426472	0.0146208	-0.00690126	0.0223033	0.00829394	-0.0387213	0.0746963	-0.0318911	-0.0271325	-0.00760782	-0.0161215	-0.0167604	0.0590711	0.0182949	-0.048017	-0.00143955	0.0197465	-0.0405935	-0.0343041	-0.0144956	0.00467119	0.0305583	-0.0178132	-0.0386364	-0.00269836	0.027304	-0.0265908	0.0152508	-0.0201103	-0.0328872	0.0183714	-0.0147259	0.0359287	0.0406345	0.0383923	0.0395709	-0.043099	-0.00448928
0.0942565	-0.0217288	-0.0474294	-0.0878667	0.0277478	-0.0593357	0.0562202	-0.020838	0.0372443	-0.0238979	-0.0674307	0.0709299	-0.0199062	-0.12281	0.0911282	-0.0666218	-0.0664073	-0.00782156	-0.0716287	-0.0139209	0.00988041	-0.045027	-0.0183277	-0.0367813	0.0749904	0.0210538	-0.0533477	0.0882669	0.100157	-0.0606206	-0.0599142	-0.112964	0.0513839	-0.0593166	0.165057	0.158305	-0.0505817	0.105751	0.152056	-0.00139005	-0.0249547	-0.0157365	-0.0130024	-0.1045	0.00507374	0.0272152	-0.00953791	0.0899737	0.103151	0.0310788
-0.10009	0.0965812	0.0210353	0.00512722	0.0664547	0.0057997	-0.00797953	-0.0258612	-0.0811392	0.0527739	0.0170614	0.0215737	-0.080869	-0.0711504	0.0146973	-0.0289768	-0.0368061	-0.0333543	0.104931	-0.0465467	-0.101399	-0.00158748	-0.0217116	0.0460711	0.0779904	-0.0790128	-0.134899	0.116893	0.0625581	0.0155804	0.172909	-0.0282203	-0.0081406	-0.077452	-0.151429	-0.0448864	0.110237	0.0469522	0.0740716	-0.14049	0.0227474	-0.138479	0.0368758	0.0542567	0.0844251	-0.0344952	-0.0606818	0.0546231	-0.0238888	0.0280245
0.0364546	0.0148546	-0.0730951	0.0388861	-0.00625493	-0.0647279	0.0529126	0.00854304	0.0479711	-0.0451376	-0.0258761	-0.0072718	0.0369307	0.106144	0.0342884	0.00591922	0.0280582	0.120511	0.105443	0.0585739	-0.00846667	0.00356526	-0.0438137	0.00341873	0.035343	-0.0274498	-0.0668891	-0.0681101	-0.105137	-0.0679666	0.00517182	-0.0141746	-0.0145655	-0.0265156	-0.0261286	-0.0659993	-0.0951737	-0.0820323	-0.0934857	-0.0859477	-0.0874349	-0.0659611	0.00635098	0.00847327	-0.00586749	0.0114423	-0.0454611	-0.0477461	0.00922708	0.000838128
-0.0319039	-0.0690972	-0.021213	-0.0511682	-0.0410023	0.00656862	0.0474502	0.0114065	0.131944	0.00739788	0.111582	0.0459381	0.110195	0.0623182	0.00440851	0.0822166	0.0347043	-0.0518391	-0.0144257	-0.012747	0.0971997	-0.00173215	0.0810959	0.0947723	0.0785184	-0.0391976	-0.0114947	0.0335302	0.0246109	-0.0068132	0.0586302	0.0657656	0.0208335	0.160783	-0.00630892	0.0297274	-0.0102145	-0.0574196	0.0124389	-0.0448922	0.000802721	0.0246387	-0.0442202	0.118859	0.00316569	-0.00618743	0.138819	0.0127699	-0.0354157	-0.0818732
0.0672846	0.0265986	0.0284291	0.117746	-0.0732307	-0.100536	-0.0298352	0.0607835	-0.00445597	0.0713359	0.0107265	0.0671956	0.0220994	-0.0129094	-0.0375165	0.0438728	0.0315897	0.00593947	-0.00303459	0.100102	-0.000834658	0.00832632	0.0175612	0.0378282	-0.0358356	-0.0309268	-0.0141745	-0.0716391	-0.0497393	-0.0415346	-0.0170205	0.0507461	-0.112529	0.00106219	0.0822226	-0.0143088	-0.0354491	-0.103437	-0.030825	-0.0791471	0.0204997	-0.00753273	-0.0104965	-0.0504367	-0.113842	0.0140838	0.0224882	0.00712647	0.0109202	-0.0263007
-0.0199528	-0.0322699	-0.0378089	0.042228	0.0063531	-0.0437129	-0.0948197	-0.0169951	0.0388672	-0.0579679	0.0858608	0.0224585	-0.0580842	0.0632921	-0.041678	0.0500671	-0.0344608	-0.0328949	0.00572192	-0.0161329	0.0444275	0.0279117	-0.0358183	-0.0144557	-0.10438	-0.0205972	-0.0822236	0.0983066	-0.0563263	0.0184554	0.0389645	-0.0651201	-0.0167085	-0.0482646	-0.0173699	-0.00741303	-0.0308087	-0.0955583	0.00369521	-0.0118656	0.0617026	-0.0246234	0.0158364	-0.0122397	0.0351763	-0.0653987	-0.0142112	-0.0013511	-0.0708174	0.0382825
0.0807532	-0.00129405	-0.0492954	-0.0228745	-0.0529389	-0.0555919	-0.0105269	0.0559624	0.0607846	0.0981595	0.0470606	0.00636627	0.0036636	0.0264907	0.0529605	0.105695	0.0332532	0.0223948	0.0273296	0.0304399	-0.0319666	-0.0294022	0.0874406	0.02899	-0.0077811	-0.0119406	-0.0440607	0.0106806	0.00294932	-0.046125	-0.0485401	0.0284836	0.0152631	-0.0186779	-0.0126104	0.0307862	-0.00408256	-0.114574	-0.0457375	-0.0102049	0.0264599	0.0222487	-0.00150011	0.0355997	-0.0776899	-0.0290552	0.0910138	0.0726033	0.0882617	0.0260526
-0.0697391	-0.0547325	-0.0529942	-0.0206448	-0.0250357	-0.0317124	-0.0105276	0.0160323	0.0532092	0.091282	-0.0520833	-0.0503446	0.0340182	0.0762136	-0.000205443	-0.00543917	0.0180656	-0.0465911	-0.0236718	0.0408734	0.00485842	0.0231515	0.154325	-0.00205861	0.0502055	0.023904	0.0128817	-0.0054183	0.00562787	-0.0202362	0.0770244	0.0958575	0.123681	0.151714	0.131326	0.0239281	0.00335977	0.00356778	0.0392988	-0.00909732	0.071836	0.0531355	0.0182584	0.0200406	0.133132	0.0207036	0.0724333	0.0904247	0.0511478	-0.0522815
0.0350915	-0.028703	-0.0435435	-0.0405512	-0.059955	-0.00302184	-0.0373537	-0.0502425	0.0323084	-0.0660164	-0.0260388	-0.0028875	-0.0504633	0.00940747	-0.0323194	0.0014698	-0.0276568	-0.0439693	0.0355842	0.0178136	0.0179086	-0.0500849	-0.0138386	-0.0240846	0.02418	-0.0110637	0.00081618	-0.0288691	0.0701666	-0.0247289	0.0465493	0.0744098	0.0643547	0.089011	0.0535184	0.00430543	0.0926164	0.135856	-0.035795	0.00981478	0.028123	-0.0377288	-0.0167647	0.034126	0.0163667	-0.0270776	-0.0241796	0.0801232	0.0383607	-0.0490445
0.0283378	-0.0463414	-0.0682789	-0.0237639	-0.0351766	-0.035408	-0.0323796	-0.0872549	-0.0440226	0.0660302	0.0288641	-0.0311884	0.0355808	0.0205915	0.0206771	0.0903933	-0.0221175	0.0414128	0.0246338	-0.0554579	0.00411681	-0.00122771	-0.00115405	-0.0212867	0.0486112	0.00435202	-0.0120617	0.0111218	-0.023798	-0.0714477	-0.0298103	0.0965721	0.0161336	0.072389	0.116819	0.061451	0.0765609	0.0947896	0.0229046	0.0312414	0.0513253	-0.0480879	0.0454927	0.0626032	0.0176859	0.0164105	0.0940765	0.0585353	0.0124508	0.0590335
-0.184422	-0.0446828	-0.0711945	-0.0613385	-0.0130703	-0.121029	-0.0290434	-0.0748546	-0.185113	-0.0585981	-0.0281958	-0.0932017	0.0448572	-0.0308406	-0.0737968	-0.148483	-0.0514919	0.0254566	-0.0382824	-0.0376933	0.0955727	0.136597	-0.0121074	0.1153	0.0838246	0.0725542	0.0854101	0.0819681	-0.0651079	-0.0322098	-0.0285249	0.0670466	-0.0188566	0.00513758	-0.00157367	-0.0994485	0.0424478	-0.00697101	-0.0161876	-0.0154505	-0.11725	-0.0100107	-0.0562723	0.0127732	0.135918	0.0593204	0.0160139	-5.96701e-05	0.0084742	0.0848892
-0.0521918	0.0885873	0.0943066	0.0261556	0.0106981	-0.0211793	0.102633	-0.0372239	0.043013	0.0099963	0.0699695	0.0885259	0.131818	0.0748653	-0.0228526	0.137554	0.0587357	0.0329228	-0.0453391	-0.0276464	-0.00643693	-0.0233401	-0.0621282	-0.0918805	-0.0498722	-0.0104658	-0.0195702	0.0370571	-0.0685528	-0.0287052	-0.00503995	-0.021716	-0.0233335	-0.0454939	-0.076978	-0.00943201	-0.0369752	-0.0576282	-0.00492969	-0.0618093	-0.0631248	0.0332395	0.0597046	-0.0522324	0.0111121	0.0715198	-0.063272	0.0077545	-0.0704181	-0.0402855
0.007301	-0.0761343	0.0249865	-0.0033203	-0.0228034	-0.0399783	-0.059594	-0.0610263	-0.00998196	0.00369539	0.0372051	0.0655618	0.0943607	0.015961	-0.0469648	0.00638366	-0.0457581	0.00604351	0.0678413	-0.041363	-0.0126711	-0.0030113	0.00537614	-0.0743529	0.0260763	-0.0355713	0.0591092	0.00948033	-0.0583329	0.00341862	-0.0558503	-0.050451	-0.0800138	-0.120828	-0.0370404	0.0183254	0.0131465	-0.00500695	-0.0251744	-0.0292902	0.0682554	-0.0213637	0.10979	-0.00901571	-0.0561416	0.081234	-0.0180698	0.014632	0.00429127	-0.0480549
-0.016774	-0.115362	-0.0479046	-0.0861593	-0.0293435	-0.0477732	-0.0985984	-0.0951549	-0.0146873	-0.014832	-0.0493813	-0.0159747	0.0577232	0.013303	0.00557559	-0.0152569	-0.0776185	-0.0168668	-0.0178175	-0.0661282	0.0425426	0.0264786	0.0987623	0.0344026	-0.0745588	0.0736345	-0.0152974	0.0431634	0.0385885	-0.114436	-3.676e-05	-0.0231703	-0.0401866	-0.0681179	-0.0830295	-0.047929	-0.0493402	-0.0791288	0.0112965	-0.0698355	-0.0522292	0.00944728	0.0199529	0.0459579	0.0605896	-0.00140983	0.016672	-0.0209869	0.0762624	0.087267
-0.0302731	0.0135686	0.0938286	0.0374213	0.0145075	-0.119442	-0.0330311	-0.0450446	-0.0248514	-0.0502979	-0.025413	-0.00409366	0.0537633	0.0262207	-0.0377612	-0.0355032	0.026642	0.000102911	0.0603178	0.0387568	-0.0133698	0.0641384	0.0264912	0.122802	0.139102	0.058178	-0.0310404	0.0977342	0.024061	-0.0121307	-0.0117737	0.0241604	0.0134514	-0.021639	-0.0483667	-0.0726163	0.0395253	-0.0165145	-0.0378748	0.00581539	-0.0137059	0.0041666	-0.0232017	-0.0112933	0.00743004	0.0134344	-0.015377	0.00268377	0.0933397	0.0904857
-0.0963908	-0.0139605	-0.0905287	-0.0838865	-0.0910523	-0.0395264	-0.0924934	-0.210973	0.089188	-0.0449092	-0.0920097	0.0584616	-0.00123146	-0.00962486	-0.0374717	0.011201	-0.158636	-0.118723	-0.0639196	-0.133675	-0.0269695	-0.0037086	0.000622032	-2.0949e-05	0.148222	0.190164	0.12627	0.197125	0.0617955	-0.0530622	0.173943	0.131087	0.0532641	-0.135783	-0.0396798	-0.00570097	-0.116686	-0.0869996	-0.0523939	-0.0696532	-0.174246	-0.0253021	-0.0614165	0.0853062	0.139922	-0.0119846	-0.0190763	-0.0689591	0.118211	0.217485
0.06826	0.0207685	0.079163	-0.00697528	0.0255166	-0.00953225	-0.0604787	0.0380618	-0.0656248	0.0416177	-0.0119054	0.0140163	0.0494455	0.00114009	-0.0292398	-0.0172076	-0.0457604	0.0370296	0.0180834	0.0662396	-0.0640166	0.0456318	0.0906073	-0.000740991	-0.00438722	-0.00064569	0.00616664	-0.0253725	-0.0904995	-0.0923029	-0.0580466	-0.0379284	-0.0379922	-0.0949644	-0.0543076	-0.0256509	-0.0271886	-0.0571121	0.0181362	-0.00346896	0.123981	0.0314097	0.0117889	0.134934	0.0868124	0.137521	-0.0329765	-0.0222432	0.0200993	-0.0320927
-0.133628	-0.162844	-0.0564338	-0.174714	-0.05952	-0.0477495	-0.0263351	-0.128367	-0.10044	-0.0862777	-0.104219	-0.0545485	0.0196408	-0.113699	-0.05267	0.0226605	0.0166713	-0.0602416	0.0251592	0.109371	0.0650248	0.11464	0.14382	0.176261	0.141725	0.0661981	0.0895112	0.161308	0.176941	0.046926	-0.0121619	-0.0176047	0.0958501	0.0184746	-0.0703068	0.0886414	-0.0220409	-0.0765278	-0.0775518	-0.0451263	-0.0467969	0.0715923	0.0577628	0.019695	0.20082	0.0825197	-0.0334922	0.0308417	0.138054	0.0575413
0.0843181	0.0387569	0.0963517	0.0278833	-0.0444	-0.0237633	0.0810876	0.045158	-0.0199327	-0.0344168	0.0290258	0.0846837	0.0522359	0.0493218	0.0124148	-0.0224838	0.0154988	-0.0258711	0.0608936	0.0860487	-0.0240379	0.0199598	-0.0934392	-0.0167815	0.0434057	0.00990785	0.043518	0.016984	-0.00312176	0.0700251	0.0566819	0.0514445	0.00224285	-0.0900707	-0.0734133	-0.140321	-0.0278508	-0.0775457	0.130372	0.16883	-0.0942659	-0.0231665	-0.0761146	-0.0367308	0.0281902	-0.0461481	-0.046015	-0.0928287	0.0867933	-0.0370727
-0.0340261	-0.0427786	-0.0316084	-0.0813116	-0.0226802	0.0417933	-0.0317122	-0.0243556	-0.0311657	0.0135252	0.0706845	-0.0386113	-0.000245413	0.0505981	-0.000693329	0.096697	-0.0398104	-0.0513443	0.0446635	-0.0279282	0.0277104	-0.0518371	0.0618369	-0.00733239	0.0260304	0.0110568	-0.0186007	0.0796489	-0.0148137	-0.0132936	-0.0486163	0.0301251	-0.00194763	0.00219032	-0.0182403	-0.0746582	0.0244335	-0.00449392	-0.0365949	-0.0292793	-0.0466958	0.0711722	-0.0781312	0.026519	0.0610895	-0.0368904	-0.0487059	-0.0378412	0.0142953	-0.00530361
-0.00906569	-0.0586466	-0.0662457	-0.0744031	-0.157392	-0.140828	-0.106078	-0.183303	-0.064701	-0.151112	-0.0569839	-0.105926	-0.113153	-0.102401	-0.136544	-0.0805565	-0.0430944	-0.0500609	-0.110063	-0.0360441	0.021225	0.0626939	0.191334	0.103747	0.185995	0.0173181	0.093806	0.0828534	0.0233476	0.00138816	-0.0405723	0.0129008	0.0804498	-0.057627	-0.0557383	0.0282128	-0.016286	0.00984844	0.135546	0.043226	-0.0184316	4.86869e-05	0.0430843	0.111231	0.111647	-0.00734235	-0.0155379	0.0653038	0.0892206	-0.00542252
-0.10485	-0.1061	-0.00692714	-0.0131977	-0.0435462	0.0613054	-0.0743858	-0.226522	-0.0640582	-0.064272	-0.117167	-0.0571013	-0.0449347	-0.174404	-0.0929206	0.0370707	0.047357	0.06869	0.00656722	0.056685	0.0194194	0.109565	0.214868	0.0507204	0.146935	0.287765	0.224253	0.187673	0.131414	0.0434807	0.0671232	0.0785565	0.0688282	-0.0353639	0.0840481	0.0438715	-0.0255337	-0.0532398	-0.0146366	-0.0278995	-0.120479	0.0678524	-0.000772578	-0.109343	-0.0216249	0.0247872	-0.00727132	0.0547071	0.195723	0.0126867
-0.150031	-0.0223052	-0.0489277	0.0419671	-0.132901	-0.0921554	-0.109614	-0.137914	-0.0444288	0.0652292	-0.0917145	-0.0284259	-0.032563	0.0402076	0.0757019	-0.0358117	0.155477	0.0268402	0.035421	0.0242205	0.0150256	-0.0281266	0.174346	0.0213326	0.00909791	-0.0140528	0.0257676	0.00945501	-0.0922936	-0.0240849	-0.0648093	-0.0776965	0.109235	-0.038639	-0.12024	0.0543343	0.0554205	-0.0580183	0.0634331	-0.0130319	0.13524	0.0869329	-0.140651	0.0725881	0.105104	-0.0130508	-0.0649065	-0.0627363	0.0114979	0.0153474
-0.0147367	-0.112504	-0.0770763	-0.037391	-0.0922718	-0.0418765	-0.0653015	0.0252851	0.0263399	0.0263958	0.146318	0.0200109	0.0523379	0.0402797	0.00192651	0.00576891	0.00911646	-0.0437909	-0.0520997	-0.00855902	0.0163657	0.0693186	0.0581459	-0.0209487	0.0470611	0.00416838	-0.0183086	-0.00825234	-0.105271	-0.0942326	-0.0836454	-0.0706328	8.98147e-05	0.0390274	0.0285069	0.0526432	-0.0518842	0.0419887	0.0499066	0.00853993	0.00125702	-0.081628	0.0357028	-0.0415675	-0.0587694	-0.0298103	-0.0786329	-0.0326051	0.00676687	0.0709546
0.013885	-0.0189094	-0.0322593	-0.00463219	0.0489164	-0.0509799	-0.0217884	-0.0994634	-0.0948256	-0.0420383	0.0384964	-0.0144421	-0.0318791	0.00188116	-0.00543461	-0.0860632	-0.08327	-0.109594	-0.0121936	-0.0141011	-0.0665551	-0.0603759	0.00459449	0.0175682	-0.025193	0.092444	0.101462	0.0141	-0.0161558	-0.0832672	0.00186522	-0.0454731	-0.0353351	-0.0987935	-0.0661832	-0.0349427	-0.0555935	0.052244	0.0747597	0.0980064	-0.0734787	-0.0486784	0.109363	0.037782	0.0804514	-0.0143858	0.0573622	-0.126319	0.0706035	0.0849628
0.00756159	-0.023019	-0.0158005	-0.0515819	0.0143595	0.0377277	-0.0632047	0.0196271	-0.101592	0.0317869	-0.0771171	-0.0115493	0.0196651	-0.038687	-0.0839729	0.0430858	0.0373194	-0.00718826	-0.0648278	-0.123469	0.0586173	0.112154	0.0376936	0.0472148	0.0426184	-0.0434482	0.0330866	-0.0525977	-0.0303094	0.0227314	0.0160082	-0.0144459	0.0343115	-0.0362987	-0.0611359	-0.00160939	0.0750373	0.0107623	-0.00500205	0.0109111	0.0403743	0.0191227	-0.0729183	-0.043553	0.0956591	-0.0614237	-0.0125835	0.0563478	-0.0101215	-0.0395923
-0.0137204	-0.074914	0.049117	-0.0135182	-0.0927935	-0.0543407	0.0512888	0.00973271	-0.0987708	-0.091296	0.0146714	0.0498023	-0.0402913	0.00468278	-0.0370383	0.0195339	-0.0175364	0.0705816	-0.0125806	-0.00777063	-0.0035106	0.103875	-0.0170193	0.014929	0.0199518	0.0172276	-0.00786924	-0.0823496	-0.0186934	-0.0434161	0.0557232	0.0463109	0.0691041	0.0101978	-0.071006	-0.0408159	-0.0387546	-0.00842064	0.0563994	-0.0269671	0.0143787	-0.0420361	0.0683367	-0.00442289	0.0540897	-0.0458307	0.0398511	0.0058963	-0.0221109	-0.0150656
-0.0445219	0.0235491	0.0633527	-0.00472655	0.019877	-0.0216995	-0.0227213	-0.0344074	-0.0215299	-0.0264068	-0.00604126	0.046809	-0.127706	-0.0230366	-0.0112671	0.0476486	0.0248392	0.0334224	0.0222353	-0.0140195	0.0221257	0.0251065	0.0158746	-0.0463314	0.0488605	0.0312902	0.0447041	-0.0395078	-0.0269364	0.134125	0.0381352	0.108658	0.0425558	-0.024974	0.00338425	0.0250929	-0.066275	0.0125564	-0.051972	0.00746593	-0.0309272	-0.059656	-0.00205823	0.0574832	-0.0242564	-0.0488835	-0.0939816	-0.116775	0.0051821	0.133996
-0.0859892	0.0381305	0.142128	0.0704263	-0.0235794	0.0101119	-0.0416267	-0.0477654	0.0486561	-0.0444895	-0.0101812	0.026403	-0.0252454	-0.0154945	-0.0539638	0.0257558	-0.0396163	0.0589966	0.00796268	0.0355703	0.017688	0.0397494	0.021908	0.0343027	-0.0201792	-0.00601734	0.0133022	-0.0110949	0.116181	-0.0188268	0.0277005	0.0662028	-0.0358826	-0.0304801	-0.095575	0.0063766	0.0191385	-0.0496855	-0.0622747	0.0546239	0.0483887	0.12206	-0.0414656	-0.0137225	0.00976352	-0.0991376	0.029792	0.0547799	-0.126336	-0.0312961
0.0914725	-0.0727272	0.0445502	0.00113293	0.0827695	0.137021	-0.0424342	-0.00506299	-0.0139597	-0.0633966	-0.128609	0.0363189	0.0560811	0.0408379	-0.0828942	0.0509043	0.0232781	-0.052823	0.0526312	0.0219889	-0.0813978	0.0747103	0.14846	-0.00856521	-0.126431	0.0732463	0.0155985	0.0599144	0.00573503	0.0461784	0.030197	0.0889357	0.00202143	0.0462447	0.0181063	-0.0385596	0.0367124	-0.0787055	-0.0233925	-0.0653475	0.0452737	-0.0119708	-0.0347891	-0.0290992	0.00852968	0.0186332	-0.153392	0.00395213	0.0609095	-0.0212501
-0.0100606	-0.137003	0.018459	0.0267793	-0.0478197	-0.042075	-0.143233	0.00220997	0.118326	0.0847304	-0.00341757	-0.0576052	-0.0888445	0.0936924	0.114193	0.0392683	-0.0197953	0.0452546	0.0474326	0.0253506	-0.10143	0.0482194	0.00497485	0.0774482	0.0198858	-0.213448	0.0961327	0.00723604	-0.0697413	-0.0769204	-0.030627	-0.039925	0.104239	-0.055761	0.00595338	0.119354	-0.00612119	0.0831697	0.0532112	-0.0380029	0.022555	0.0130616	0.0471144	-0.0767039	-0.0695158	-0.00256332	0.0405973	-0.00439648	0.0357257	-0.0377981
-0.0420285	-0.0107122	-0.00487808	0.0778745	0.0443563	0.0105797	-0.0596017	-0.0387674	0.000755835	0.0470735	-0.0260106	-0.0351269	-0.0591589	-0.0361102	0.0311164	0.0016598	-0.0116757	-0.0609096	-0.0236168	-0.0647582	-0.029693	-0.099669	0.0383141	0.082305	0.10998	-0.0600716	0.0514596	0.041579	0.0460337	0.0455183	-0.0305644	0.0164554	-0.00745396	0.0422022	0.00231882	-0.00756867	-0.0065912	-0.0576006	0.0191781	0.00923202	-0.039761	0.0178431	-0.0397191	0.11825	-0.0321248	-0.0770088	-0.120805	0.008048	0.0546357	0.0130853
-0.0112038	-0.111486	0.0120005	-0.0760593	-0.0940306	-0.0204406	-0.0376649	0.0132662	0.125027	0.115532	0.0965914	0.100413	0.085569	0.131118	0.00751738	0.0102193	0.0653576	0.0833595	0.113339	0.077796	0.115413	0.136192	0.0405888	0.117915	0.087134	0.0570433	0.106754	0.119912	0.0515001	0.0605908	0.0421209	0.03435	0.0937791	-0.0589862	-0.0529443	-0.0146066	-0.0407763	0.0951901	0.0340753	-0.0104344	-0.134203	-0.0475223	0.0176219	-0.00774293	0.0123511	0.0371963	-0.0986395	-0.0723394	0.131256	-0.0608109
[truncated: 1,918 more rows]
[truncated: 130 more columns]

## Sheet: 2d
Suppressed	Kin
[truncated: 1,160 more rows]
[truncated: 130 more columns]

## Sheet: 2e
Kin	Non-kin		Kin	Adult
-1	-1		-1	-1
-1	-1		-1	-1
-1	-1		-1	-1
-1	-1		-1	-1
[truncated: 370 more rows]
