# Supplementary material for: Social isolation modulates appetite and avoidance behavior via a common oxytocinergic circuit in larval zebrafish
Source: Nat Commun. 2022 May 11;13:2573. doi: 10.1038/s41467-022-29765-9 (PMC9095721; doi:10.1038/s41467-022-29765-9)
Supplement: Supplementary file 7 — Source Data [file 41467_2022_29765_MOESM7_ESM.zip › Source Data/FigureS1_SourceData.xlsx]

## Sheet: S1a
OXTPO						OXTPT
Group	Isolated	Visual	Non-kin	Kin		Group	Isolated	Visual	Non-kin	Kin
28.259	37.7016	50.1105	67.9907	56.6082		141.505	168.372	NaN	NaN	169.396
50.5611	56.9777	57.8037	34.3173	36.9532		147.924	198.858	166.089	151.198	123.336
36.8206	71.3211	22.8884	19.2919	36.4271		201.975	209.323	68.0224	132.973	141.472
40.5094	38.4255	46.9217	25.1845	55.0175		194.499	192.483	467.261	144.756	172.565
37.8278	49.2209	52.3002	30.7016	30.7683		139.874	263.424	131.826	152.292	251.379
33.1324	42.8653	52.4182	36.0654	54.6346		157.723	189.078	178.137	121.536	328.207
27.4621	51.383	64.6265	36.2441	36.1892		189.79	260.537	186.072	209.867	233.971
43.6806	63.1628	42.7671	34.2302	36.2314		193.869	232.252	242.612	145.186	174.175
41.7567	40.3819	46.1309	25.6174	38.1638		183.467	204.421	183.364	139.445	149.657
43.376	66.4685	41.5786	24.9879	28.7478		178.099	207.12	173.847	130.155	162.806
48.6538	55.6105	35.4098	65.9658	17.4966		231.776	279.194	161.96	177.307	159.586
30.8851		30.0841				184.742		137.298

## Sheet: S1b
non-OXTPO						non-OXTPT
Group	Isolated	Visual	Non-kin	Kin		Group	Isolated	Visual	Non-kin	Kin
62.3272	43.6229	61.4415	62.0328	55.8538		150.624	111.865	141.937	157.236	153.977
45.4179	86.9921	26.2122	52.7713	49.5457		123.118	226.982	120.137	138.5	111.558
53.4799	69.7471	53.2633	55.1131	41.0916		140.554	184.021	145.486	122.328	107.039
56.107	61.2243	53.1462	46.8201	63.1373		154.878	161.505	158.093	126.746	166.709
54.9865	62.2463	64.9423	47.8304	60.9176		131.184	170.263	180.451	124.207	186.335
59.1246	50.1687	66.3125	59.2124	76.2476		123.322	132.566	140.113	129.327	247.987
54.7449	73.7232	55.8062	47.3065	56.3332		136.048	212.925	136.91	143.817	158.038
37.2111	66.3274	62.5329	56.2973	46.9891		133.032	183.467	167.362	139.793	141.993
54.0907	57.1087	60.6937	44.8436	53.087		142.235	162.647	139.887	105.614	105.895
45.9911	60.0915	58.8735	61.819	57.1147		133.066	161.849	150.079	139.836	165.531
71.4765	81.1758	54.9273	58.7567	51.9065		184.219	227.967	153.154	157.347	139.2
55.646		58.4478				130.139		126.235

## Sheet: S1c
Group	Celltype	pERK	Ypos
groupcontrol	others	0.813207	0.998575
groupcontrol	others	0.560485	2.06804
groupcontrol	others	0.804131	1.31808
groupcontrol	others	1.01313	1.94886
groupcontrol	others	0.700795	2.97107
groupcontrol	others	0.53733	3.269
groupcontrol	others	1.03639	3.90903
groupcontrol	others	0.984326	3.5659
groupcontrol	others	0.719703	5.11102
groupcontrol	others	1.15234	6.76195
groupcontrol	others	1.11142	7.43691
groupcontrol	others	1.01414	7.26329
groupcontrol	others	0.560679	7.09687
groupcontrol	others	1.07108	10.3011
groupcontrol	others	0.929759	9.90972
groupcontrol	others	1.25848	13.1828
groupcontrol	others	1.2618	12.8202
groupcontrol	others	0.619278	13.2003
groupcontrol	others	0.865209	13.4849
groupcontrol	others	0.987021	15.8652
groupcontrol	others	0.655693	16.5042
groupcontrol	others	1.27818	17.3733
groupcontrol	others	1.13589	17.6877
groupcontrol	others	1.23218	18.0154
groupcontrol	others	1.07281	18.7603
groupcontrol	others	1.29657	18.6616
groupcontrol	others	0.823966	18.9935
groupcontrol	others	1.27853	19.9263
groupcontrol	others	1.13897	20.9978
groupcontrol	others	1.14173	20.816
groupcontrol	others	1.00974	20.5663
groupcontrol	others	0.999418	23.4542
groupcontrol	others	1.3171	24.7846
groupcontrol	others	1.22797	24.1846
groupcontrol	others	1.09732	25.7318
groupcontrol	others	1.12414	25.1287
groupcontrol	others	1.47244	25.7308
groupcontrol	others	1.06071	26.6626
groupcontrol	others	1.09734	27.957
groupcontrol	others	1.20794	26.6944
groupcontrol	others	1.39687	28.3032
groupcontrol	others	1.39471	29.2299
groupcontrol	others	1.05168	28.9525
groupcontrol	others	0.292629	30.8582
groupcontrol	others	1.10478	29.4056
groupcontrol	others	1.6691	32.4557
groupcontrol	others	1.0052	32.1434
groupcontrol	others	1.05189	33.7183
groupcontrol	others	1.70392	34.1467
groupcontrol	others	0.953	35.735
groupcontrol	others	0.97001	35.4268
groupcontrol	others	1.27027	35.6497
groupcontrol	others	1.02818	37.6161
groupcontrol	others	1.72468	37.614
groupcontrol	others	1.71895	43.3918
groupcontrol	others	1.18194	43.0671
groupcontrol	others	0.905181	44.001
groupcontrol	others	1.17509	44.1756
groupcontrol	others	1.12821	45.7382
groupcontrol	others	1.03976	45.9324
groupcontrol	others	0.905676	47.5792
groupcontrol	others	1.15092	47.5258
groupcontrol	others	1.23845	47.5422
groupcontrol	others	1.11812	49.4675
groupcontrol	others	1.62001	49.151
groupcontrol	others	1.30664	49.5733
groupcontrol	others	1.21038	49.3185
groupcontrol	others	1.21935	50.165
groupcontrol	others	1.42358	51.7317
groupcontrol	others	1.10129	51.6937
groupcontrol	others	1.26615	53.7217
groupcontrol	others	1.05767	52.8916
groupcontrol	others	1.12104	53.9877
groupcontrol	others	1.40463	54.3329
groupcontrol	others	1.09687	55.0778
groupcontrol	others	1.05472	56.1996
groupcontrol	others	1.80689	55.5637
groupcontrol	others	1.15836	55.7846
groupcontrol	others	2.3998	60.3973
groupcontrol	others	2.51558	62.6883
groupcontrol	others	1.27329	60.4158
groupcontrol	others	1.17071	60.7374
groupcontrol	others	1.08199	62.6359
groupcontrol	others	1.17791	62.6297
groupcontrol	others	0.985706	62.5126
groupcontrol	others	1.37809	63.6139
groupcontrol	others	1.05823	64.9926
groupcontrol	others	2.34396	66.8274
groupcontrol	others	1.24248	65.532
groupcontrol	others	1.13289	65.8751
groupcontrol	others	1.14622	67.1644
groupcontrol	others	1.21331	67.7736
groupcontrol	others	1.24237	69.7287
groupcontrol	others	1.09499	70.1242
groupcontrol	others	2.14887	71.6518
groupcontrol	others	1.26389	72.6884
groupcontrol	others	1.19195	74.5222
groupcontrol	others	1.43098	77.7121
groupcontrol	others	1.40605	78.7179
groupcontrol	others	1.16241	78.7127
groupcontrol	others	1.59966	80.6791
groupcontrol	others	1.19257	80.6339
groupcontrol	others	1.23028	81.3397
groupcontrol	others	1.32111	81.2492
groupcontrol	others	1.33422	82.2941
groupcontrol	others	1.82444	85.6134
groupcontrol	others	1.78453	84.1453
groupcontrol	others	1.37059	85.448
groupcontrol	others	1.61456	87.2047
groupcontrol	others	1.24988	87.6999
groupcontrol	others	1.36136	87.7184
groupcontrol	others	1.59384	88.7447
groupcontrol	others	1.26518	90.8775
groupcontrol	others	1.38822	89.3118
groupcontrol	others	1.40153	90.2888
groupcontrol	others	1.41106	91.197
groupcontrol	others	1.6411	91.7281
groupcontrol	others	2.3556	92.4524
groupcontrol	others	1.63763	92.8181
groupcontrol	others	2.79111	94.165
groupcontrol	others	1.38109	94.6468
groupcontrol	others	1.98612	95.7142
groupcontrol	others	1.58539	96.3635
groupcontrol	others	2.62359	98.6092
groupcontrol	others	2.61389	97.9939
groupcontrol	others	1.8045	98.2754
groupcontrol	others	1.5612	97.9743
groupcontrol	others	1.33771	98.3103
groupcontrol	others	1.39312	99.576
groupcontrol	others	1.45344	100.517
groupcontrol	others	1.49456	102.469
groupcontrol	others	2.30774	102.13
groupcontrol	others	2.47849	108.253
groupcontrol	others	1.55061	107.575
groupcontrol	others	1.43259	107.965
groupcontrol	others	1.17233	107.575
groupcontrol	others	1.48893	109.219
groupcontrol	others	2.10064	110.482
groupcontrol	others	2.04292	112.763
groupcontrol	others	1.07173	112.424
groupcontrol	others	1.4647	113.051
groupcontrol	others	1.23634	113.831
groupcontrol	others	1.97818	115.342
groupcontrol	others	1.01673	115.701
groupcontrol	others	1.42	115.958
groupcontrol	others	2.43128	117.53
groupcontrol	others	1.60003	118.906
groupcontrol	others	1.2223	118.043
groupcontrol	others	2.13425	118.547
groupcontrol	others	1.38279	122.081
groupcontrol	others	1.87588	120.766
groupcontrol	others	1.97792	120.776
groupcontrol	others	1.73919	121.896
groupcontrol	others	1.41938	123.324
groupcontrol	others	1.51568	124.331
groupcontrol	others	2.19563	125.276
groupcontrol	others	1.35931	127.855
groupcontrol	others	1.11534	126.231
groupcontrol	others	1.96024	126.632
groupcontrol	others	1.34562	128.522
groupcontrol	others	1.23213	129.457
groupcontrol	others	1.25078	131.05
groupcontrol	others	1.46256	130.988
groupcontrol	others	1.75323	133.299
groupcontrol	others	1.41519	134.543
groupcontrol	others	1.74663	133.823
groupcontrol	others	1.06274	136.166
groupcontrol	others	1.86676	135.518
groupcontrol	others	1.2953	135.508
groupcontrol	others	1.4235	137.142
groupcontrol	others	1.11317	137.779
groupcontrol	others	0.792208	140.727
groupcontrol	others	1.37964	140.984
groupcontrol	others	1.44087	140.357
groupcontrol	others	1.17151	141.076
groupcontrol	others	1.23944	141.693
groupcontrol	others	1.02188	144.754
groupcontrol	others	1.65931	145.145
groupcontrol	others	1.37727	145.145
groupcontrol	others	1.56316	144.949
groupcontrol	others	0.927387	148.381
groupcontrol	others	0.966906	149.049
groupcontrol	others	1.45381	148.103
groupcontrol	others	1.4484	148.658
groupcontrol	others	0.981933	149.963
groupcontrol	others	1.67428	151.381
groupcontrol	others	1.13971	153.127
groupcontrol	others	0.956148	153.815
groupcontrol	others	1.49285	155.141
groupcontrol	others	1.29077	154.463
groupcontrol	others	0.966388	154.802
groupcontrol	others	1.56551	154.463
groupcontrol	others	0.844684	154.298
groupcontrol	others	1.77336	155.716
groupcontrol	others	1.22213	156.805
groupcontrol	others	1.5629	156.137
groupcontrol	others	0.937003	158.418
groupcontrol	others	2.05642	158.664
groupcontrol	others	1.09243	158.993
groupcontrol	others	0.574758	0
groupcontrol	others	0.698273	2.03311
groupcontrol	others	1.00867	2.60944
groupcontrol	others	0.65483	4.21107
groupcontrol	others	0.747213	4.20388
groupcontrol	others	0.729362	6.73627
groupcontrol	others	1.00502	5.57537
groupcontrol	others	1.24216	7.0907
groupcontrol	others	1.02673	8.38104
groupcontrol	others	1.16806	9.68474
groupcontrol	others	0.703835	8.96149
groupcontrol	others	1.02533	11.1384
groupcontrol	others	0.591229	12.2295
groupcontrol	others	1.15844	12.2572
groupcontrol	others	1.16441	12.5921
groupcontrol	others	1.18983	11.8555
groupcontrol	others	0.897635	11.7959
groupcontrol	others	0.914645	13.2013
groupcontrol	others	0.86702	13.1684
groupcontrol	others	0.696397	15.1235
groupcontrol	others	1.149	16.2957
groupcontrol	others	0.914193	16.1498
groupcontrol	others	1.26359	17.7
groupcontrol	others	0.863376	18.0134
groupcontrol	others	1.28786	18.9585
groupcontrol	others	0.946295	20.3362
groupcontrol	others	0.990341	19.9335
groupcontrol	others	1.05133	20.8735
groupcontrol	others	1.32428	22.9364
groupcontrol	others	1.19613	25.0774
groupcontrol	others	1.05627	24.2843
groupcontrol	others	1.16782	27.3057
groupcontrol	others	1.35224	29.5514
groupcontrol	others	1.11515	30.3281
groupcontrol	others	0.895479	31.5599
groupcontrol	others	1.5117	32.9396
groupcontrol	others	0.923183	33.7399
groupcontrol	others	0.994308	34.5433
groupcontrol	others	1.02031	34.7261
groupcontrol	others	1.11023	37.2688
groupcontrol	others	1.05763	40.4382
groupcontrol	others	1.91117	43.0671
groupcontrol	others	0.894595	43.9917
groupcontrol	others	1.47642	44.039
groupcontrol	others	1.2428	43.7452
groupcontrol	others	1.1723	44.377
groupcontrol	others	0.912532	47.3162
groupcontrol	others	1.11892	47.5587
groupcontrol	others	1.2839	49.4931
groupcontrol	others	1.0998	50.4301
groupcontrol	others	1.01919	51.0567
groupcontrol	others	1.49102	52.3861
groupcontrol	others	1.185	53.3159
groupcontrol	others	1.73303	54.9463
groupcontrol	others	1.18621	55.462
groupcontrol	others	1.17498	55.575
groupcontrol	others	1.44771	59.1358
groupcontrol	others	0.944462	58.9025
groupcontrol	others	1.85355	60.3942
groupcontrol	others	0.988314	61.661
groupcontrol	others	0.977147	62.414
groupcontrol	others	1.32141	63.9365
groupcontrol	others	1.23496	64.895
groupcontrol	others	1.24252	65.2351
groupcontrol	others	1.1255	64.8796
groupcontrol	others	1.70793	65.873
groupcontrol	others	1.21491	66.1586
groupcontrol	others	0.986029	66.1658
groupcontrol	others	1.13481	67.6832
groupcontrol	others	1.1648	69.3629
groupcontrol	others	1.47576	69.8006
groupcontrol	others	1.32753	70.6091
groupcontrol	others	1.25134	70.0338
groupcontrol	others	1.3271	71.7946
groupcontrol	others	0.990212	71.9528
groupcontrol	others	1.34401	72.5919
groupcontrol	others	1.78759	72.9268
groupcontrol	others	1.54768	74.8335
groupcontrol	others	1.15976	77.1111
groupcontrol	others	1.29739	75.4869
groupcontrol	others	1.16353	78.4015
groupcontrol	others	1.35511	79.9846
groupcontrol	others	1.55607	79.9918
groupcontrol	others	1.30783	80.9616
groupcontrol	others	1.36056	82.2006
groupcontrol	others	1.30485	81.8985
groupcontrol	others	1.64918	82.5468
groupcontrol	others	1.50661	86.4075
groupcontrol	others	1.27512	87.0332
groupcontrol	others	1.47399	88.681
groupcontrol	others	1.0456	87.702
groupcontrol	others	1.27174	88.6584
groupcontrol	others	2.00914	89.6025
groupcontrol	others	1.36347	90.597
groupcontrol	others	1.32665	92.136
groupcontrol	others	1.51801	93.1551
groupcontrol	others	1.04379	93.4787
groupcontrol	others	1.1969	94.1023
groupcontrol	others	1.46265	94.3591
groupcontrol	others	2.29826	94.7783
groupcontrol	others	1.13876	95.2129
groupcontrol	others	1.28737	96.0327
groupcontrol	others	1.23496	97.3179
groupcontrol	others	1.18002	99.6499
groupcontrol	others	1.39508	101.822
groupcontrol	others	1.16629	102.808
groupcontrol	others	1.61648	103.096
groupcontrol	others	2.70703	104.092
groupcontrol	others	2.10351	103.733
groupcontrol	others	0.80536	104.729
groupcontrol	others	2.4039	105.643
groupcontrol	others	1.34556	105.417
groupcontrol	others	2.49294	106.65
groupcontrol	others	1.16763	108.571
groupcontrol	others	1.2496	108.921
groupcontrol	others	1.42285	109.701
groupcontrol	others	2.69431	110.79
groupcontrol	others	1.00662	111.499
groupcontrol	others	2.56818	111.777
groupcontrol	others	0.735205	112.393
groupcontrol	others	1.17832	112.783
groupcontrol	others	1.07699	113.071
groupcontrol	others	2.65873	115.67
groupcontrol	others	1.14792	116.913
groupcontrol	others	0.999935	117.252
groupcontrol	others	1.72628	117.694
groupcontrol	others	0.99834	117.571
groupcontrol	others	1.48867	118.228
groupcontrol	others	1.62775	120.807
groupcontrol	others	1.21284	120.612
groupcontrol	others	1.89406	121.403
groupcontrol	others	1.87444	121.506
groupcontrol	others	0.750706	123.345
groupcontrol	others	1.61501	122.687
groupcontrol	others	1.2287	122.8
groupcontrol	others	1.34357	122.348
groupcontrol	others	2.00138	125.748
groupcontrol	others	0.782916	126.221
groupcontrol	others	1.01263	126.766
groupcontrol	others	1.36196	127.855
groupcontrol	others	1.40771	130.074
groupcontrol	others	1.10607	130.474
groupcontrol	others	1.17149	129.817
groupcontrol	others	1.13268	130.413
groupcontrol	others	0.801673	132.673
groupcontrol	others	1.01244	134.573
groupcontrol	others	1.54973	133.31
groupcontrol	others	1.42315	132.981
groupcontrol	others	0.924649	134.594
groupcontrol	others	1.23642	137.214
groupcontrol	others	1.26298	137.44
groupcontrol	others	2.04905	139.073
groupcontrol	others	0.908156	141.344
groupcontrol	others	1.3119	140.994
groupcontrol	others	0.978095	141.374
groupcontrol	others	1.22603	142.309
groupcontrol	others	0.831943	144.497
groupcontrol	others	1.28347	145.175
groupcontrol	others	1.19636	145.833
groupcontrol	others	0.881939	147.333
groupcontrol	others	1.11858	146.151
groupcontrol	others	1.42755	146.532
groupcontrol	others	1.10849	150.959
groupcontrol	others	0.940043	150.723
groupcontrol	others	1.19227	151.37
groupcontrol	others	0.976414	153.497
groupcontrol	others	1.22504	154.185
groupcontrol	others	0.766272	154.103
groupcontrol	others	0.71524	156.795
groupcontrol	others	0.774766	156.497
groupcontrol	others	1.3871	156.733
groupcontrol	others	1.78511	157.349
groupcontrol	others	2.09965	158.644
groupcontrol	others	0.513205	3.57514
groupcontrol	others	0.55184	3.88026
groupcontrol	others	1.08462	8.08208
groupcontrol	others	0.61018	9.34674
groupcontrol	others	1.02889	10.3011
groupcontrol	others	1.11817	9.33955
groupcontrol	others	1.0218	10.9288
groupcontrol	others	1.25578	11.4322
groupcontrol	others	0.835263	11.5268
groupcontrol	others	0.853545	12.436
groupcontrol	others	1.21504	13.5486
groupcontrol	others	0.918569	12.7945
groupcontrol	others	1.23963	14.1732
groupcontrol	others	0.823189	14.092
groupcontrol	others	1.32792	16.3974
groupcontrol	others	1.32452	18.6503
groupcontrol	others	0.8673	20.2489
groupcontrol	others	0.87282	20.2602
groupcontrol	others	0.990859	21.3728
groupcontrol	others	1.14477	22.546
groupcontrol	others	0.331177	24.7589
groupcontrol	others	1.04836	24.7743
groupcontrol	others	1.08287	30.8387
groupcontrol	others	1.11567	33.4892
groupcontrol	others	0.797188	33.9926
groupcontrol	others	1.13792	36.9894
groupcontrol	others	1.37641	37.9356
groupcontrol	others	1.42742	38.5427
groupcontrol	others	1.5367	38.8715
groupcontrol	others	0.788177	39.529
groupcontrol	others	1.25712	40.1659
groupcontrol	others	0.99668	41.6217
groupcontrol	others	1.14018	44.0195
groupcontrol	others	1.71962	44.0092
groupcontrol	others	0.849988	46.6197
groupcontrol	others	1.36572	48.1915
groupcontrol	others	0.867214	51.7081
groupcontrol	others	1.14581	50.7845
groupcontrol	others	1.19259	52.3707
groupcontrol	others	1.54585	53.3313
groupcontrol	others	1.16616	53.9467
groupcontrol	others	0.916564	54.9596
groupcontrol	others	1.36923	54.6319
groupcontrol	others	1.01988	55.0983
groupcontrol	others	1.16642	57.8341
groupcontrol	others	1.26298	57.1787
groupcontrol	others	0.861177	57.8875
groupcontrol	others	1.38596	59.7871
groupcontrol	others	1.02716	61.0261
groupcontrol	others	0.983981	63.5852
groupcontrol	others	0.965224	64.896
groupcontrol	others	1.05429	65.3583
groupcontrol	others	0.988789	66.8038
groupcontrol	others	1.00405	69.4071
groupcontrol	others	1.46323	69.7184
groupcontrol	others	1.15779	69.3537
groupcontrol	others	1.00893	70.0564
groupcontrol	others	1.37753	71.2019
groupcontrol	others	1.12696	71.3108
groupcontrol	others	0.998124	71.9683
groupcontrol	others	1.09803	73.2452
groupcontrol	others	1.41556	73.5812
groupcontrol	others	1.36067	73.9387
groupcontrol	others	1.32124	74.5695
groupcontrol	others	1.00733	75.8362
groupcontrol	others	1.19593	76.7639
groupcontrol	others	1.03014	79.0004
groupcontrol	others	1.27652	79.9753
groupcontrol	others	1.1634	79.9938
groupcontrol	others	1.14689	80.9626
groupcontrol	others	1.24306	81.3078
groupcontrol	others	1.28116	82.8406
groupcontrol	others	1.13194	83.8423
groupcontrol	others	1.30104	84.4915
groupcontrol	others	1.49108	85.4428
groupcontrol	others	1.22433	86.4034
groupcontrol	others	1.10545	87.6958
groupcontrol	others	0.993942	89.2604
groupcontrol	others	1.14518	88.9851
groupcontrol	others	1.10402	88.3564
groupcontrol	others	1.31001	89.3478
groupcontrol	others	0.939115	90.6956
groupcontrol	others	1.28323	91.5442
groupcontrol	others	0.992799	91.575
groupcontrol	others	1.63096	92.5407
groupcontrol	others	0.901365	95.106
groupcontrol	others	1.30466	93.791
groupcontrol	others	1.20525	94.1362
groupcontrol	others	1.10079	94.7721
groupcontrol	others	1.01776	95.8364
groupcontrol	others	1.11476	96.0245
groupcontrol	others	1.82528	97.9928
groupcontrol	others	1.12558	98.9852
groupcontrol	others	2.07341	100.538
groupcontrol	others	0.686652	101.185
groupcontrol	others	1.06526	102.469
groupcontrol	others	0.598473	105.037
groupcontrol	others	1.54891	103.753
groupcontrol	others	2.28769	105.346
groupcontrol	others	1.20945	105.171
groupcontrol	others	0.995882	105.911
groupcontrol	others	1.38831	105.674
groupcontrol	others	1.25022	107.513
groupcontrol	others	1.08971	107.965
groupcontrol	others	2.64105	110.492
groupcontrol	others	1.86607	109.856
groupcontrol	others	0.642843	111.777
groupcontrol	others	1.1791	114.16
groupcontrol	others	1.01503	114.489
groupcontrol	others	0.992756	115.598
groupcontrol	others	1.15963	117.725
groupcontrol	others	2.27044	116.924
groupcontrol	others	1.43645	116.924
groupcontrol	others	0.671302	118.218
groupcontrol	others	0.815924	118.228
groupcontrol	others	1.28851	121.341
groupcontrol	others	1.51849	122.04
groupcontrol	others	1.4628	122.728
groupcontrol	others	0.812539	125.584
groupcontrol	others	0.767609	126.57
groupcontrol	others	0.997068	125.923
groupcontrol	others	0.875838	129.262
groupcontrol	others	1.40748	129.139
groupcontrol	others	1.41629	130.947
groupcontrol	others	1.78781	131.358
groupcontrol	others	0.875105	132.036
groupcontrol	others	0.904706	131.635
groupcontrol	others	0.951124	131.984
groupcontrol	others	0.825626	135.601
groupcontrol	others	1.01615	135.549
groupcontrol	others	1.18811	137.111
groupcontrol	others	1.45001	139.073
groupcontrol	others	1.48447	138.775
groupcontrol	others	0.924196	142.915
groupcontrol	others	1.29724	141.724
groupcontrol	others	1.06554	141.96
groupcontrol	others	1.75834	145.535
groupcontrol	others	0.898864	144.518
groupcontrol	others	1.17774	145.145
groupcontrol	others	1.48781	147.169
groupcontrol	others	1.11166	146.809
groupcontrol	others	0.804411	148.668
groupcontrol	others	0.998081	149.531
groupcontrol	others	1.25777	150.014
groupcontrol	others	0.831404	150.98
groupcontrol	others	0.894595	153.846
groupcontrol	others	0.822025	154.904
groupcontrol	others	0.785676	157.37
groupcontrol	others	1.49322	158.973
groupcontrol	others	1.70627	160
groupcontrol	others	0.575469	0.178757
groupcontrol	others	0.582584	2.55499
groupcontrol	others	0.480564	2.1944
groupcontrol	others	1.11784	3.21763
groupcontrol	others	1.25128	3.59261
groupcontrol	others	0.613781	4.3477
groupcontrol	others	0.552767	6.07877
groupcontrol	others	0.650669	5.26204
groupcontrol	others	0.642132	6.57087
groupcontrol	others	1.05649	7.75231
groupcontrol	others	0.435979	8.70363
groupcontrol	others	0.62068	9.82754
groupcontrol	others	1.27292	9.96623
groupcontrol	others	1.21896	10.9381
groupcontrol	others	0.712675	12.3353
groupcontrol	others	1.13936	12.7493
groupcontrol	others	0.758403	12.6537
groupcontrol	others	0.890067	12.8397
groupcontrol	others	0.75284	13.8054
groupcontrol	others	1.12912	14.168
groupcontrol	others	1.21514	16.7302
groupcontrol	others	1.17448	18.3565
groupcontrol	others	0.870901	19.9848
groupcontrol	others	0.800595	20.8971
groupcontrol	others	1.18964	21.9132
groupcontrol	others	1.08376	23.373
groupcontrol	others	0.422978	25.0979
groupcontrol	others	0.991398	22.9261
groupcontrol	others	1.10954	24.8318
groupcontrol	others	0.932022	26.454
groupcontrol	others	1.17793	26.3965
groupcontrol	others	0.996831	26.8578
groupcontrol	others	0.701701	27.957
groupcontrol	others	0.720113	28.745
groupcontrol	others	0.856413	29.9028
groupcontrol	others	0.795528	33.031
groupcontrol	others	0.8344	33.8077
groupcontrol	others	1.21637	34.6984
groupcontrol	others	0.759394	35.6898
groupcontrol	others	1.38143	35.3518
groupcontrol	others	0.996486	38.5581
groupcontrol	others	1.31527	39.0379
groupcontrol	others	1.1258	38.9249
groupcontrol	others	0.846107	40.1166
groupcontrol	others	0.723886	39.8649
groupcontrol	others	0.852877	43.4226
groupcontrol	others	1.21758	43.3466
groupcontrol	others	0.83011	46.2693
groupcontrol	others	1.20766	45.6139
groupcontrol	others	0.821033	44.2588
groupcontrol	others	0.811159	45.3396
groupcontrol	others	1.09795	45.6632
groupcontrol	others	0.864088	49.0473
groupcontrol	others	1.53412	49.1212
groupcontrol	others	0.918267	51.4122
groupcontrol	others	1.07777	50.7403
groupcontrol	others	1.52605	53.0159
groupcontrol	others	1.04226	54.9565
groupcontrol	others	1.41604	60.4323
groupcontrol	others	0.922471	61.0507
groupcontrol	others	0.967768	60.9428
groupcontrol	others	0.915378	63.2646
groupcontrol	others	1.14643	64.8508
groupcontrol	others	1.46222	68.0726
groupcontrol	others	0.818813	66.5069
groupcontrol	others	0.706121	66.8326
groupcontrol	others	0.808701	69.0455
groupcontrol	others	0.937865	70.6974
groupcontrol	others	0.955026	69.3331
groupcontrol	others	0.800142	70.6081
groupcontrol	others	1.1841	70.0163
groupcontrol	others	1.12222	71.697
groupcontrol	others	1.27514	74.2181
groupcontrol	others	0.755427	74.2705
groupcontrol	others	0.987021	76.7844
groupcontrol	others	1.06358	79.0435
groupcontrol	others	1.3871	80.2959
groupcontrol	others	1.07686	79.0271
groupcontrol	others	0.687321	79.3548
groupcontrol	others	0.951685	79.9897
groupcontrol	others	1.37201	80.3
groupcontrol	others	0.667766	80.8917
groupcontrol	others	0.925813	81.314
groupcontrol	others	0.971649	82.8827
groupcontrol	others	1.15236	81.6016
groupcontrol	others	0.703426	83.8813
groupcontrol	others	1.2546	85.1192
groupcontrol	others	1.73281	86.3931
groupcontrol	others	1.29692	87.7451
groupcontrol	others	1.2402	88.6882
groupcontrol	others	0.634931	88.6759
groupcontrol	others	1.42253	93.7828
groupcontrol	others	1.35319	90.595
groupcontrol	others	1.02967	90.9093
groupcontrol	others	2.58284	91.5709
groupcontrol	others	1.40664	92.4842
groupcontrol	others	0.899532	92.1904
groupcontrol	others	1.03133	92.852
groupcontrol	others	0.839079	93.5938
groupcontrol	others	1.03079	94.7773
groupcontrol	others	0.915055	96.6912
groupcontrol	others	1.70625	97.3477
groupcontrol	others	1.0348	97.6569
groupcontrol	others	0.872194	97.9682
groupcontrol	others	0.673479	99.5482
groupcontrol	others	0.986159	99.8842
groupcontrol	others	1.03042	100.568
groupcontrol	others	2.13936	101.842
groupcontrol	others	0.963693	102.181
groupcontrol	others	1.65962	102.798
groupcontrol	others	0.6934	104.113
groupcontrol	others	0.84324	104.852
groupcontrol	others	1.53047	105.695
groupcontrol	others	1.58267	105.993
groupcontrol	others	0.992432	106.321
groupcontrol	others	1.20954	106.671
groupcontrol	others	1.63316	106.65
groupcontrol	others	1.67557	110.523
groupcontrol	others	1.87799	110.246
groupcontrol	others	0.88291	110.164
groupcontrol	others	1.02816	110.677
groupcontrol	others	0.848328	110.688
groupcontrol	others	0.857728	114.674
groupcontrol	others	0.708428	113.441
groupcontrol	others	0.69519	116.934
groupcontrol	others	1.39956	117.53
groupcontrol	others	0.709053	118.906
groupcontrol	others	0.830929	119.441
groupcontrol	others	1.22047	120.119
groupcontrol	others	1.18	122.204
groupcontrol	others	1.02231	124.916
groupcontrol	others	1.14037	123.601
groupcontrol	others	1.49768	124.012
groupcontrol	others	0.972317	125.974
groupcontrol	others	1.11364	126.529
groupcontrol	others	0.981114	128.543
groupcontrol	others	0.966	128.913
groupcontrol	others	1.80247	129.18
groupcontrol	others	1.30998	128.81
groupcontrol	others	1.06248	131.347
groupcontrol	others	1.93929	131.964
groupcontrol	others	1.8137	132.621
groupcontrol	others	1.69206	132.56
groupcontrol	others	0.901602	133.125
groupcontrol	others	1.00438	135.179
groupcontrol	others	1.10877	134.543
groupcontrol	others	0.898238	137.162
groupcontrol	others	0.893538	140.326
groupcontrol	others	1.38762	137.45
groupcontrol	others	2.43192	139.7
groupcontrol	others	1.08462	142.617
groupcontrol	others	1.15189	141.385
groupcontrol	others	1.18485	143.573
groupcontrol	others	1.00949	143.912
groupcontrol	others	0.722355	145.165
groupcontrol	others	0.877994	147.107
groupcontrol	others	1.63812	145.545
groupcontrol	others	0.894767	145.134
groupcontrol	others	1.51001	146.778
groupcontrol	others	1.03094	147.436
groupcontrol	others	1.40567	149.367
groupcontrol	others	0.787271	149.038
groupcontrol	others	1.23724	149.696
groupcontrol	others	0.705625	150.672
groupcontrol	others	0.733372	154.185
groupcontrol	others	1.27264	154.442
groupcontrol	others	1.48466	155.757
groupcontrol	others	1.42438	157.668
groupcontrol	others	1.66964	159.301
groupcontrol	others	0.786215	159.281
groupcontrol	others	0.384171	1.96838
groupcontrol	others	0.720975	1.32116
groupcontrol	others	0.481944	3.8741
groupcontrol	others	0.744583	2.37932
groupcontrol	others	1.49889	3.55871
groupcontrol	others	1.17101	5.8168
groupcontrol	others	1.51368	7.76875
groupcontrol	others	0.642822	9.03237
groupcontrol	others	1.51771	10.3792
groupcontrol	others	0.765539	12.0846
groupcontrol	others	0.788586	13.1921
groupcontrol	others	0.73818	14.655
groupcontrol	others	1.27928	16.8196
groupcontrol	others	1.19186	17.7565
groupcontrol	others	0.613048	20.2478
groupcontrol	others	0.716038	19.352
groupcontrol	others	0.959856	21.0163
groupcontrol	others	1.04929	22.0888
groupcontrol	others	0.659767	25.4113
groupcontrol	others	1.12727	26.7406
groupcontrol	others	1.01744	28.0197
groupcontrol	others	0.952504	30.9722
groupcontrol	others	1.13583	32.6941
groupcontrol	others	0.602699	36.0319
groupcontrol	others	1.2538	38.1739
groupcontrol	others	0.642606	40.1649
groupcontrol	others	1.52329	40.4043
groupcontrol	others	1.13028	42.2771
groupcontrol	others	1.10478	43.4298
groupcontrol	others	1.22551	45.6581
groupcontrol	others	1.16415	46.6453
groupcontrol	others	0.936291	48.662
groupcontrol	others	1.39926	50.3879
groupcontrol	others	0.694047	51.4009
groupcontrol	others	1.09846	52.1005
groupcontrol	others	0.603346	57.8259
groupcontrol	others	1.39068	56.852
groupcontrol	others	1.27954	61.0445
groupcontrol	others	0.886445	62.2774
groupcontrol	others	0.833926	60.235
groupcontrol	others	0.851131	60.7302
groupcontrol	others	0.607529	64.5971
groupcontrol	others	0.835069	63.2585
groupcontrol	others	0.824461	63.6078
groupcontrol	others	0.904059	65.2289
groupcontrol	others	0.588362	67.7983
groupcontrol	others	1.29026	65.1981
groupcontrol	others	0.862881	66.2193
groupcontrol	others	0.861026	67.75
groupcontrol	others	1.28586	70.003
groupcontrol	others	0.595045	71.2173
groupcontrol	others	0.948537	71.2491
groupcontrol	others	1.14553	72.5805
groupcontrol	others	1.36429	73.238
groupcontrol	others	0.489619	74.2181
groupcontrol	others	0.59069	76.1619
groupcontrol	others	1.26184	75.904
groupcontrol	others	1.06707	76.1249
groupcontrol	others	1.809	76.5584
groupcontrol	others	0.930492	76.4875
groupcontrol	others	1.4816	77.7101
groupcontrol	others	0.953431	80.0082
groupcontrol	others	1.21946	80.0144
groupcontrol	others	0.982881	82.9125
groupcontrol	others	1.10847	85.0473
groupcontrol	others	1.17481	85.111
groupcontrol	others	1.04081	86.4383
groupcontrol	others	1.06213	87.0815
groupcontrol	others	0.491753	89.2995
groupcontrol	others	1.60981	89.6138
groupcontrol	others	0.529461	89.6025
groupcontrol	others	0.921587	92.2007
groupcontrol	others	0.517	92.8654
groupcontrol	others	1.41899	93.641
groupcontrol	others	0.913718	93.4808
groupcontrol	others	0.827092	93.4746
groupcontrol	others	1.18311	95.706
groupcontrol	others	0.842313	95.2036
groupcontrol	others	0.816118	96.796
groupcontrol	others	1.03437	97.3343
groupcontrol	others	1.34978	98.0206
groupcontrol	others	0.956557	98.8219
groupcontrol	others	0.705495	100.866
groupcontrol	others	1.67163	101.842
groupcontrol	others	0.919388	102.181
groupcontrol	others	0.919539	103.763
groupcontrol	others	1.1817	103.846
groupcontrol	others	0.704892	104.709
groupcontrol	others	1.3368	105.685
groupcontrol	others	0.752991	106.291
groupcontrol	others	0.646745	108.479
groupcontrol	others	1.10575	108.315
groupcontrol	others	0.870017	108.797
groupcontrol	others	1.24132	108.633
groupcontrol	others	0.822607	110.143
groupcontrol	others	1.52549	109.856
groupcontrol	others	1.72986	110.801
groupcontrol	others	0.806438	111.787
groupcontrol	others	0.835974	112.886
groupcontrol	others	1.04592	113.801
groupcontrol	others	0.812755	114.992
groupcontrol	others	0.981631	117.016
groupcontrol	others	1.60645	116.893
groupcontrol	others	0.951598	118.526
groupcontrol	others	1.37643	121.968
groupcontrol	others	1.28215	122.41
groupcontrol	others	1.53155	123.334
groupcontrol	others	1.10991	124.29
groupcontrol	others	1.37604	125.132
groupcontrol	others	1.11597	126.724
groupcontrol	others	1.12192	126.653
groupcontrol	others	0.880603	126.55
groupcontrol	others	1.17353	128.461
groupcontrol	others	1.17353	128.831
groupcontrol	others	0.773581	129.437
groupcontrol	others	1.125	130.053
groupcontrol	others	0.764677	131.419
groupcontrol	others	0.543777	131.43
groupcontrol	others	1.35362	131.502
groupcontrol	others	1.04189	132.005
groupcontrol	others	0.906259	139.34
groupcontrol	others	2.20533	141.333
groupcontrol	others	1.48531	141.96
groupcontrol	others	1.05041	142.576
groupcontrol	others	0.895242	143.265
groupcontrol	others	1.76713	145.206
groupcontrol	others	0.655283	144.21
groupcontrol	others	0.97982	145.597
groupcontrol	others	0.763642	144.878
groupcontrol	others	0.650432	147.888
groupcontrol	others	1.44501	147.405
groupcontrol	others	1.59476	150.117
groupcontrol	others	0.659767	149.336
groupcontrol	others	0.734536	150.343
groupcontrol	others	1.03255	153.569
groupcontrol	others	1.40756	150.548
groupcontrol	others	1.06752	152.326
groupcontrol	others	1.03452	152.244
groupcontrol	others	0.741953	154.041
groupcontrol	others	1.31958	153.517
groupcontrol	others	0.885518	154.237
groupcontrol	others	1.46899	154.411
groupcontrol	others	1.64653	155.418
groupcontrol	others	0.866503	157.411
groupcontrol	others	1.25283	157.041
groupcontrol	others	1.00274	158.695
groupcontrol	others	1.33689	158.336
groupcontrol	others	0.367096	2.27967
groupcontrol	others	0.578639	1.32938
groupcontrol	others	0.592911	4.49359
groupcontrol	others	0.432098	7.10817
groupcontrol	others	0.69726	9.33544
groupcontrol	others	1.12789	11.2257
groupcontrol	others	1.3074	18.1151
groupcontrol	others	0.717806	20.0085
groupcontrol	others	0.781558	23.0689
groupcontrol	others	0.811267	24.0274
groupcontrol	others	0.745122	25.2048
groupcontrol	others	0.717633	27.5738
groupcontrol	others	0.908824	28.4029
groupcontrol	others	1.03797	29.1672
groupcontrol	others	0.957355	32.8687
groupcontrol	others	1.1277	33.9074
groupcontrol	others	0.977599	33.7707
groupcontrol	others	1.10616	37.4178
groupcontrol	others	1.27687	37.5678
groupcontrol	others	1.28838	40.3734
groupcontrol	others	0.67874	41.1501
groupcontrol	others	0.997391	41.9874
groupcontrol	others	0.69174	45.506
groupcontrol	others	0.999202	46.1759
groupcontrol	others	1.1526	58.4783
groupcontrol	others	0.846388	60.6038
groupcontrol	others	0.908479	63.2256
groupcontrol	others	0.732251	64.8827
groupcontrol	others	0.457905	63.6191
groupcontrol	others	0.453852	67.6801
groupcontrol	others	0.691439	66.8028
groupcontrol	others	0.637734	67.8383
groupcontrol	others	0.848932	68.3931
groupcontrol	others	0.833883	68.7342
groupcontrol	others	1.12684	69.3937
groupcontrol	others	1.33363	70.3543
groupcontrol	others	0.557941	71.1166
groupcontrol	others	0.676196	71.6364
groupcontrol	others	2.05851	74.8962
groupcontrol	others	0.939568	73.2514
groupcontrol	others	0.855766	74.8284
groupcontrol	others	0.641636	75.6554
groupcontrol	others	0.858978	77.7399
groupcontrol	others	1.24084	78.3758
groupcontrol	others	0.829916	78.9994
groupcontrol	others	0.782593	82.6166
groupcontrol	others	1.19005	84.17
groupcontrol	others	2.0315	86.3099
groupcontrol	others	0.462669	85.4593
groupcontrol	others	0.982601	86.7352
groupcontrol	others	0.684906	87.0486
groupcontrol	others	0.836686	87.0856
groupcontrol	others	0.582153	88.8649
groupcontrol	others	1.87855	90.2508
groupcontrol	others	1.00944	90.9052
groupcontrol	others	1.17233	92.2161
groupcontrol	others	0.580989	91.9582
groupcontrol	others	1.9019	92.1637
groupcontrol	others	1.02451	92.5151
groupcontrol	others	0.990966	93.8064
groupcontrol	others	1.04711	94.4239
groupcontrol	others	0.533299	95.7008
groupcontrol	others	1.18826	96.7302
groupcontrol	others	1.29006	96.6953
groupcontrol	others	1.68883	98.5599
groupcontrol	others	0.864886	98.6133
groupcontrol	others	0.790656	98.9832
groupcontrol	others	0.842032	101.514
groupcontrol	others	1.59403	103.424
groupcontrol	others	0.818662	102.161
groupcontrol	others	0.747213	102.5
groupcontrol	others	0.998146	104.411
groupcontrol	others	0.980143	105.294
groupcontrol	others	1.33355	104.729
groupcontrol	others	0.935407	105.346
groupcontrol	others	0.793178	106.537
groupcontrol	others	0.737123	107.832
groupcontrol	others	0.768385	110.02
groupcontrol	others	0.904103	111.129
groupcontrol	others	1.64526	111.962
groupcontrol	others	1.95557	112.198
groupcontrol	others	0.664122	112.516
groupcontrol	others	1.12903	114.663
groupcontrol	others	0.991117	115.29
groupcontrol	others	1.02147	115.033
groupcontrol	others	1.06552	115.311
groupcontrol	others	0.871418	115.013
groupcontrol	others	0.818727	115.701
groupcontrol	others	0.738094	117.242
groupcontrol	others	1.56411	117.591
groupcontrol	others	0.9201	119.852
groupcontrol	others	0.908738	120.129
groupcontrol	others	1.30794	118.845
groupcontrol	others	1.00358	120.673
groupcontrol	others	1.5378	121.125
groupcontrol	others	1.76509	122.81
groupcontrol	others	1.48136	126.498
groupcontrol	others	1.02203	127.793
groupcontrol	others	1.20663	127.824
groupcontrol	others	0.666322	127.536
groupcontrol	others	1.03911	128.06
groupcontrol	others	1.17327	128.789
groupcontrol	others	1.24367	129.128
groupcontrol	others	0.772266	129.457
groupcontrol	others	0.76804	131.553
groupcontrol	others	1.19697	132.159
groupcontrol	others	0.613695	131.389
groupcontrol	others	1.36563	131.532
groupcontrol	others	0.603842	134.594
groupcontrol	others	0.812582	133.998
groupcontrol	others	0.587112	137.779
groupcontrol	others	0.604057	139.063
groupcontrol	others	0.911131	140.039
groupcontrol	others	1.51383	140.994
groupcontrol	others	1.44745	143.614
groupcontrol	others	1.5568	145.309
groupcontrol	others	0.693293	145.515
groupcontrol	others	1.11888	147.086
groupcontrol	others	0.980445	148.073
groupcontrol	others	1.00645	148.71
groupcontrol	others	0.892417	148.689
groupcontrol	others	1.30035	148.371
groupcontrol	others	1.2624	149.1
groupcontrol	others	1.50346	149.295
groupcontrol	others	0.959726	149.038
groupcontrol	others	1.11198	150.497
groupcontrol	others	1.1717	150.076
groupcontrol	others	1.23914	151.679
groupcontrol	others	0.620529	151.596
groupcontrol	others	0.997693	152.202
groupcontrol	others	1.46825	152.788
groupcontrol	others	1.33051	154.185
groupcontrol	others	0.872388	156.702
groupcontrol	others	1.06617	155.665
groupcontrol	others	0.984563	158.028
groupcontrol	others	0.35347	1.00474
groupcontrol	others	0.403208	5.50962
groupcontrol	others	0.51534	8.68924
groupcontrol	others	0.614471	9.34469
groupcontrol	others	0.678999	9.79363
groupcontrol	others	0.52558	12.3969
groupcontrol	others	0.637669	15.5118
groupcontrol	others	0.705172	19.8914
groupcontrol	others	0.667162	32.0366
groupcontrol	others	1.09303	33.6813
groupcontrol	others	0.621348	35.8429
groupcontrol	others	0.953345	37.2133
groupcontrol	others	0.587176	37.3099
groupcontrol	others	0.622944	39.3163
groupcontrol	others	0.624345	43.7246
groupcontrol	others	1.80792	51.3536
groupcontrol	others	1.72997	53.7165
groupcontrol	others	1.17304	52.3594
groupcontrol	others	0.647716	54.6206
groupcontrol	others	1.04601	56.365
groupcontrol	others	0.500313	57.6636
groupcontrol	others	0.624194	60.6151
groupcontrol	others	0.490826	62.7006
groupcontrol	others	0.917232	62.9893
groupcontrol	others	0.443589	63.9355
groupcontrol	others	1.26137	65.2423
groupcontrol	others	1.66016	65.4518
groupcontrol	others	0.668909	65.835
groupcontrol	others	0.736455	66.7905
groupcontrol	others	1.02973	68.1013
groupcontrol	others	0.67059	68.7424
groupcontrol	others	0.889356	70.044
groupcontrol	others	0.704288	72.0093
groupcontrol	others	0.734838	73.275
groupcontrol	others	1.25608	72.9165
groupcontrol	others	1.63739	73.5442
groupcontrol	others	1.26602	75.4931
groupcontrol	others	0.764633	77.7378
groupcontrol	others	1.60731	78.7025
groupcontrol	others	1.33967	79.1298
groupcontrol	others	0.780803	78.7035
groupcontrol	others	0.771123	79.0518
groupcontrol	others	0.964901	83.1837
groupcontrol	others	0.80025	83.5114
groupcontrol	others	1.23567	84.8182
groupcontrol	others	1.46241	86.4168
groupcontrol	others	0.670569	87.3845
groupcontrol	others	0.888235	87.0465
groupcontrol	others	1.67102	89.6364
groupcontrol	others	0.856801	88.341
groupcontrol	others	0.619322	93.4818
groupcontrol	others	1.53871	94.8954
groupcontrol	others	0.940711	95.2046
groupcontrol	others	0.936183	95.9977
groupcontrol	others	0.660393	96.5165
groupcontrol	others	0.795011	96.6974
groupcontrol	others	1.40125	97.0158
groupcontrol	others	0.931117	97.9672
groupcontrol	others	0.779747	99.8893
groupcontrol	others	1.07531	101.493
groupcontrol	others	1.10308	101.811
groupcontrol	others	0.837915	105.387
groupcontrol	others	1.45821	104.483
groupcontrol	others	1.17282	106.013
groupcontrol	others	0.913481	107.934
groupcontrol	others	1.48578	107.667
groupcontrol	others	0.799991	108.222
groupcontrol	others	0.844447	110.79
groupcontrol	others	0.862363	114.335
groupcontrol	others	0.80924	113.739
groupcontrol	others	1.3097	114.088
groupcontrol	others	0.80937	114.982
groupcontrol	others	0.988681	115.639
groupcontrol	others	0.739085	115.66
groupcontrol	others	1.21059	118.043
groupcontrol	others	1.23696	117.622
groupcontrol	others	0.844188	118.834
groupcontrol	others	0.626027	118.855
groupcontrol	others	0.879913	121.105
groupcontrol	others	0.762327	122.379
groupcontrol	others	0.707587	122.749
groupcontrol	others	1.03447	124.351
groupcontrol	others	0.684971	126.139
groupcontrol	others	1.35287	126.55
groupcontrol	others	0.816657	127.834
groupcontrol	others	0.722377	125.913
groupcontrol	others	1.48065	128.122
groupcontrol	others	0.62538	130.145
groupcontrol	others	1.16782	132.303
groupcontrol	others	0.805705	133.68
groupcontrol	others	0.877476	133.597
groupcontrol	others	1.00914	134.286
groupcontrol	others	1.42832	138.744
groupcontrol	others	0.63879	139.72
groupcontrol	others	1.27514	142.597
groupcontrol	others	0.901602	142.926
groupcontrol	others	1.10262	143.881
groupcontrol	others	0.991139	147.415
groupcontrol	others	0.955522	148.073
groupcontrol	others	0.882133	150.774
groupcontrol	others	1.11871	153.22
groupcontrol	others	1.31587	154.165
groupcontrol	others	0.736541	156.743
groupcontrol	others	0.771813	157.391
groupcontrol	others	1.33467	159.887
groupcontrol	others	0.709462	1.00782
groupcontrol	others	0.92646	4.09909
groupcontrol	others	0.608951	5.55483
groupcontrol	others	0.901041	10.0977
groupcontrol	others	0.855098	12.2408
groupcontrol	others	0.917664	13.4756
groupcontrol	others	1.44337	14.2687
groupcontrol	others	0.878511	21.3029
groupcontrol	others	0.768514	25.2582
groupcontrol	others	0.449346	26.6307
groupcontrol	others	0.460233	27.7772
groupcontrol	others	0.85167	30.4514
groupcontrol	others	0.596404	30.3733
groupcontrol	others	0.699588	33.5396
groupcontrol	others	0.998038	40.1895
groupcontrol	others	0.788737	41.86
groupcontrol	others	0.947804	43.7051
groupcontrol	others	0.853804	43.4082
groupcontrol	others	0.853804	45.1516
groupcontrol	others	1.19134	50.4373
groupcontrol	others	1.16881	51.857
groupcontrol	others	1.01026	56.328
groupcontrol	others	1.13688	56.2068
groupcontrol	others	0.463057	59.1214
groupcontrol	others	1.00183	60.4908
groupcontrol	others	0.449647	63.1804
groupcontrol	others	0.450122	64.2344
groupcontrol	others	1.34743	64.9248
groupcontrol	others	0.61018	65.2032
groupcontrol	others	0.487161	67.2651
groupcontrol	others	0.532932	68.3171
groupcontrol	others	0.598905	68.2174
groupcontrol	others	1.1136	68.4147
groupcontrol	others	0.600888	69.3968
groupcontrol	others	0.52295	70.8824
groupcontrol	others	0.59069	75.1633
groupcontrol	others	0.647759	73.2452
groupcontrol	others	0.787055	73.2154
groupcontrol	others	1.17308	73.5555
groupcontrol	others	1.02061	73.95
groupcontrol	others	0.515102	74.5376
groupcontrol	others	0.525904	78.2761
groupcontrol	others	1.00504	78.3727
groupcontrol	others	0.950305	78.7138
groupcontrol	others	0.93172	81.053
groupcontrol	others	0.730526	86.0757
groupcontrol	others	0.963909	86.0921
groupcontrol	others	1.37654	86.7291
groupcontrol	others	1.01501	87.3157
groupcontrol	others	0.74288	91.8648
groupcontrol	others	0.815234	92.5202
groupcontrol	others	1.6077	94.0612
groupcontrol	others	0.62676	94.1352
groupcontrol	others	0.764288	95.6947
groupcontrol	others	1.09864	96.3532
groupcontrol	others	1.02507	96.3491
groupcontrol	others	1.06802	97.6569
groupcontrol	others	0.889981	97.0138
groupcontrol	others	0.934566	98.9442
groupcontrol	others	0.58847	100.232
groupcontrol	others	1.11448	101.205
groupcontrol	others	1.33713	104.102
groupcontrol	others	0.827156	107.267
groupcontrol	others	0.813682	106.311
groupcontrol	others	1.39217	106.969
groupcontrol	others	0.824289	106.825
groupcontrol	others	0.983916	108.397
groupcontrol	others	1.18086	110.174
groupcontrol	others	0.914322	111.15
groupcontrol	others	0.827911	114.057
groupcontrol	others	1.23159	115.311
groupcontrol	others	0.535951	115.978
groupcontrol	others	0.902248	115.208
groupcontrol	others	0.816377	115.629
groupcontrol	others	1.21131	117.581
groupcontrol	others	0.553716	120.047
groupcontrol	others	0.979367	120.437
groupcontrol	others	0.87435	120.437
groupcontrol	others	0.896837	121.752
groupcontrol	others	0.528879	123.026
groupcontrol	others	0.65082	123.355
groupcontrol	others	1.0323	124.382
groupcontrol	others	0.598301	124.639
groupcontrol	others	0.616584	124.988
groupcontrol	others	1.26275	126.601
groupcontrol	others	0.57797	126.252
groupcontrol	others	0.813682	128.471
groupcontrol	others	1.28301	129.139
groupcontrol	others	0.497035	129.447
groupcontrol	others	0.625897	130.392
groupcontrol	others	0.797727	133.073
groupcontrol	others	1.3929	132.652
groupcontrol	others	0.578574	133.68
groupcontrol	others	0.698941	134.584
groupcontrol	others	0.682233	135.878
groupcontrol	others	0.864778	139.073
groupcontrol	others	0.758963	140.049
groupcontrol	others	0.676196	140.727
groupcontrol	others	1.25067	140.994
groupcontrol	others	0.713968	140.686
groupcontrol	others	0.612228	143.337
groupcontrol	others	1.05248	148.391
groupcontrol	others	1.07291	152.233
groupcontrol	others	0.721342	152.911
groupcontrol	others	0.708061	152.562
groupcontrol	others	1.18459	153.189
groupcontrol	others	1.38161	155.778
groupcontrol	others	0.371882	0
groupcontrol	others	0.371149	1.53155
groupcontrol	others	0.364336	2.05938
groupcontrol	others	0.398831	3.47868
groupcontrol	others	0.398982	6.45829
groupcontrol	others	0.908393	5.40727
groupcontrol	others	0.378975	6.06033
groupcontrol	others	1.00345	6.94995
groupcontrol	others	0.412306	7.32657
groupcontrol	others	0.47222	7.69021
groupcontrol	others	0.377811	9.14569
groupcontrol	others	0.485889	9.34421
groupcontrol	others	1.04023	10.3535
groupcontrol	others	0.457236	10.2617
groupcontrol	others	0.786797	11.2171
groupcontrol	others	0.445422	12.9166
groupcontrol	others	0.400599	11.5288
groupcontrol	others	0.465451	13.0149
groupcontrol	others	1.10709	13.8071
groupcontrol	others	1.44143	14.4982
groupcontrol	others	0.781752	15.2515
groupcontrol	others	0.605437	16.0465
groupcontrol	others	1.0877	16.1142
groupcontrol	others	0.990449	16.0669
groupcontrol	others	0.694241	15.9314
groupcontrol	others	1.00304	21.4751
groupcontrol	others	1.06798	22.4704
groupcontrol	others	0.435052	25.0753
groupcontrol	others	1.12582	23.7933
groupcontrol	others	0.6627	24.4083
groupcontrol	others	1.14016	25.8629
groupcontrol	others	0.607723	27.695
groupcontrol	others	1.03549	27.5966
groupcontrol	others	0.613738	28.271
groupcontrol	others	0.982903	29.0048
groupcontrol	others	1.12772	31.5568
groupcontrol	others	0.54507	30.9018
groupcontrol	others	0.782679	32.0605
groupcontrol	others	0.94222	31.5067
groupcontrol	others	0.63174	31.9974
groupcontrol	others	0.962702	32.7627
groupcontrol	others	0.928724	32.4946
groupcontrol	others	0.569885	35.0633
groupcontrol	others	1.12257	35.0781
groupcontrol	others	0.903391	35.3796
groupcontrol	others	1.06466	36.9687
groupcontrol	others	1.04424	43.401
groupcontrol	others	0.933122	45.1032
groupcontrol	others	1.0202	47.9242
groupcontrol	others	1.08363	48.9205
groupcontrol	others	1.00548	49.2628
groupcontrol	others	0.893237	52.0142
groupcontrol	others	0.837548	50.7916
groupcontrol	others	1.00597	52.209
groupcontrol	others	0.831662	52.7267
groupcontrol	others	1.36582	54.4113
groupcontrol	others	1.0357	56.7564
groupcontrol	others	0.916435	57.6293
groupcontrol	others	0.971218	59.6673
groupcontrol	others	0.98549	60.1822
groupcontrol	others	1.16228	61.4373
groupcontrol	others	1.27948	61.607
groupcontrol	others	1.12272	62.4373
groupcontrol	others	1.04439	65.2202
groupcontrol	others	0.778475	65.0199
groupcontrol	others	0.926417	66.9215
groupcontrol	others	1.14113	67.4661
groupcontrol	others	1.47369	71.1145
groupcontrol	others	1.00517	75.9142
groupcontrol	others	1.47653	77.2351
groupcontrol	others	1.63254	80.5255
groupcontrol	others	1.02701	82.3725
groupcontrol	others	1.073	83.3771
groupcontrol	others	0.983162	84.6767
groupcontrol	others	0.948904	86.9096
groupcontrol	others	1.59533	86.9124
groupcontrol	others	1.04372	88.5181
groupcontrol	others	1.36143	89.494
groupcontrol	others	1.14792	88.8345
groupcontrol	others	1.16004	90.4421
groupcontrol	others	1.01028	91.7714
groupcontrol	others	1.03848	92.4022
groupcontrol	others	1.6287	92.6527
groupcontrol	others	1.31309	92.4022
groupcontrol	others	1.82017	93.3577
groupcontrol	others	1.68447	94.8419
groupcontrol	others	1.34517	95.2779
groupcontrol	others	1.24957	96.2519
groupcontrol	others	1.14305	97.9867
groupcontrol	others	1.10176	99.1184
groupcontrol	others	1.26548	98.5154
groupcontrol	others	1.37796	101.076
groupcontrol	others	1.37908	101.354
groupcontrol	others	1.24837	104.239
groupcontrol	others	1.12274	105.918
groupcontrol	others	1.21083	105.937
groupcontrol	others	1.39512	106.252
groupcontrol	others	1.52019	107.272
groupcontrol	others	1.23897	107.198
groupcontrol	others	1.03771	107.523
groupcontrol	others	1.01869	109.452
groupcontrol	others	1.32919	109.499
groupcontrol	others	0.95328	112.347
groupcontrol	others	1.25617	111.707
groupcontrol	others	2.09641	113.358
groupcontrol	others	1.29718	112.022
groupcontrol	others	0.937304	113.469
groupcontrol	others	1.54009	113.321
groupcontrol	others	1.394	114.851
groupcontrol	others	1.03706	115.148
groupcontrol	others	0.917448	116.029
groupcontrol	others	1.32719	117.467
groupcontrol	others	1.49768	117.514
groupcontrol	others	0.692883	120.046
groupcontrol	others	1.39514	119.888
groupcontrol	others	0.615484	120.111
groupcontrol	others	1.2787	120.89
groupcontrol	others	2.01181	122.486
groupcontrol	others	0.821939	121.41
groupcontrol	others	0.600629	123.785
groupcontrol	others	0.753746	123.423
groupcontrol	others	1.69545	123.525
groupcontrol	others	1.61262	123.998
groupcontrol	others	0.703016	126.094
groupcontrol	others	0.924649	126.855
groupcontrol	others	1.63689	128.831
groupcontrol	others	1.07451	130.547
groupcontrol	others	0.718927	130.389
groupcontrol	others	1.75168	133.07
groupcontrol	others	0.731087	134.916
groupcontrol	others	1.07712	136.419
groupcontrol	others	1.43436	136.261
groupcontrol	others	0.989931	139.814
groupcontrol	others	1.23108	139.369
groupcontrol	others	0.736498	140.417
groupcontrol	others	0.772869	142.736
groupcontrol	others	0.659767	143.618
groupcontrol	others	0.780717	144.916
groupcontrol	others	1.62641	144.249
groupcontrol	others	0.707393	145.232
groupcontrol	others	0.781428	146.54
groupcontrol	others	0.609922	147.495
groupcontrol	others	0.866804	147.152
groupcontrol	others	1.1664	149.091
groupcontrol	others	0.689218	149.406
groupcontrol	others	0.870254	151.104
groupcontrol	others	0.579005	150.993
groupcontrol	others	0.668585	149.36
groupcontrol	others	0.568462	152.134
groupcontrol	others	0.91706	157.801
groupcontrol	others	1.07414	158.108
groupcontrol	others	0.803635	160
groupcontrol	others	0.327706	1.56309
groupcontrol	others	0.482849	2.23285
groupcontrol	others	0.969924	3.48147
groupcontrol	others	1.10888	4.42674
groupcontrol	others	0.418752	5.09372
groupcontrol	others	0.767091	5.09743
groupcontrol	others	0.955285	7.07704
groupcontrol	others	0.362762	8.94625
groupcontrol	others	0.446694	10.6615
groupcontrol	others	0.408533	8.95553
groupcontrol	others	0.847897	10.8971
groupcontrol	others	0.387319	11.757
groupcontrol	others	0.397301	12.2626
groupcontrol	others	0.380614	14.1439
groupcontrol	others	0.526766	16.9157
groupcontrol	others	0.416295	17.8981
groupcontrol	others	0.955242	20.5233
groupcontrol	others	0.839532	22.655
groupcontrol	others	0.541836	21.1532
groupcontrol	others	0.837289	22.5011
groupcontrol	others	0.558631	24.5437
groupcontrol	others	0.491861	23.8276
groupcontrol	others	0.890973	23.9194
groupcontrol	others	0.786085	24.8044
groupcontrol	others	0.89895	25.8814
groupcontrol	others	0.650109	27.5178
groupcontrol	others	0.48936	29.2812
groupcontrol	others	0.898368	27.4315
groupcontrol	others	1.04381	28.5632
groupcontrol	others	0.813444	29.9297
groupcontrol	others	0.875148	32.1356
groupcontrol	others	0.63534	33.7386
groupcontrol	others	0.974495	34.0457
groupcontrol	others	0.908199	44.0652
groupcontrol	others	0.834594	53.0244
groupcontrol	others	0.901623	58.9976
groupcontrol	others	1.07977	61.6952
groupcontrol	others	0.943643	62.4957
groupcontrol	others	0.880128	66.3566
groupcontrol	others	0.862018	65.3158
groupcontrol	others	0.877541	69.5227
groupcontrol	others	0.809844	69.1915
groupcontrol	others	1.00091	69.1034
groupcontrol	others	0.859819	73.3437
groupcontrol	others	1.04176	73.5858
groupcontrol	others	1.0063	74.237
groupcontrol	others	1.13479	73.7425
groupcontrol	others	1.01507	74.3594
groupcontrol	others	1.09691	75.2936
groupcontrol	others	1.00778	75.8186
groupcontrol	others	0.927948	76.9086
groupcontrol	others	1.35772	83.7036
groupcontrol	others	1.37807	83.3706
groupcontrol	others	0.858957	84.9736
groupcontrol	others	1.05112	85.3103
groupcontrol	others	0.944915	87.8799
groupcontrol	others	1.1971	88.5358
groupcontrol	others	0.853653	88.7287
groupcontrol	others	1.07501	89.495
groupcontrol	others	1.20829	89.469
groupcontrol	others	1.00925	91.4282
groupcontrol	others	1.13205	90.4504
groupcontrol	others	1.01714	91.0942
groupcontrol	others	1.30296	93.367
groupcontrol	others	1.43794	93.6824
groupcontrol	others	1.06358	93.5061
groupcontrol	others	0.880171	93.9978
groupcontrol	others	1.43829	93.6731
groupcontrol	others	1.35418	95.2686
groupcontrol	others	1.15475	98.5061
groupcontrol	others	0.978699	98.5247
groupcontrol	others	0.933143	99.2297
groupcontrol	others	0.986482	100.12
groupcontrol	others	1.10183	102.05
groupcontrol	others	1.23299	102.987
groupcontrol	others	0.909191	102.801
groupcontrol	others	0.74122	104.007
groupcontrol	others	1.04726	103.998
groupcontrol	others	1.2076	105.575
groupcontrol	others	1.2356	105.584
groupcontrol	others	1.02917	106.233
groupcontrol	others	0.63713	108.302
groupcontrol	others	0.796369	107.866
groupcontrol	others	1.11573	109.796
groupcontrol	others	1.33905	110.593
groupcontrol	others	0.622318	113.998
groupcontrol	others	1.22735	113.005
groupcontrol	others	1.36259	113.376
groupcontrol	others	1.41397	112.523
groupcontrol	others	1.24936	114.156
groupcontrol	others	1.27484	115.464
groupcontrol	others	1.0274	115.946
groupcontrol	others	1.20527	116.484
groupcontrol	others	1.64304	116.966
groupcontrol	others	1.77125	116.391
groupcontrol	others	1.14531	118.07
groupcontrol	others	0.522411	119.768
groupcontrol	others	1.0647	120.751
groupcontrol	others	1.56368	122.801
groupcontrol	others	0.762844	126.224
groupcontrol	others	0.591122	126.864
groupcontrol	others	0.585602	127.514
groupcontrol	others	1.26266	128.701
groupcontrol	others	0.566414	128.692
groupcontrol	others	0.611991	130.872
groupcontrol	others	0.961473	129.703
groupcontrol	others	1.29127	129.879
groupcontrol	others	0.675269	133.293
groupcontrol	others	1.26971	135.909
groupcontrol	others	1.05791	136.419
groupcontrol	others	0.664273	138.794
groupcontrol	others	1.26906	140.556
groupcontrol	others	1.02384	143.265
groupcontrol	others	0.892611	145.213
groupcontrol	others	1.1838	144.972
groupcontrol	others	0.944354	147.449
groupcontrol	others	0.628334	147.801
groupcontrol	others	1.89261	149.249
groupcontrol	others	1.10036	149.703
groupcontrol	others	0.684044	151.011
groupcontrol	others	0.706185	152.124
groupcontrol	others	1.20874	156.067
groupcontrol	others	0.666947	156.178
groupcontrol	others	0.616778	159.221
groupcontrol	others	1.3929	5.07239
groupcontrol	others	0.343402	5.39335
groupcontrol	others	0.352112	8.95924
groupcontrol	others	0.378458	12.014
groupcontrol	others	0.435677	13.8767
groupcontrol	others	0.477136	15.6049
groupcontrol	others	0.387469	16.1077
groupcontrol	others	0.548671	16.4036
groupcontrol	others	0.426514	18.8174
groupcontrol	others	0.829636	21.1337
groupcontrol	others	0.504624	22.1291
groupcontrol	others	0.736196	23.1031
groupcontrol	others	0.78173	24.1161
groupcontrol	others	0.898195	28.259
groupcontrol	others	0.94817	29.3035
groupcontrol	others	0.84753	30.8972
groupcontrol	others	0.843951	32.0874
groupcontrol	others	0.888407	34.7052
groupcontrol	others	0.877433	35.5113
groupcontrol	others	0.877369	36.6496
groupcontrol	others	0.809391	45.6672
groupcontrol	others	0.66934	47.5884
groupcontrol	others	1.05002	48.3342
groupcontrol	others	0.794946	50.0059
groupcontrol	others	0.727163	51.4474
groupcontrol	others	0.825087	54.0448
groupcontrol	others	0.850053	53.5189
groupcontrol	others	0.776189	55.1385
groupcontrol	others	0.986417	56.0003
groupcontrol	others	0.755492	59.5569
groupcontrol	others	0.882241	61.1497
groupcontrol	others	0.836858	63.6163
groupcontrol	others	0.918612	64.6562
groupcontrol	others	0.771985	68.5477
groupcontrol	others	0.914537	72.2834
groupcontrol	others	0.848048	73.9392
groupcontrol	others	0.869543	73.4809
groupcontrol	others	0.894034	73.5032
groupcontrol	others	1.01149	73.7472
groupcontrol	others	0.960093	76.2036
groupcontrol	others	0.991613	76.5515
groupcontrol	others	0.85389	77.9105
groupcontrol	others	0.872087	78.3956
groupcontrol	others	0.898454	82.0673
groupcontrol	others	0.945885	82.0079
groupcontrol	others	1.15672	81.7277
groupcontrol	others	1.03333	85.6526
groupcontrol	others	1.17597	85.7398
groupcontrol	others	1.15187	87.5497
groupcontrol	others	0.994631	92.0683
groupcontrol	others	0.620141	89.4968
groupcontrol	others	1.04407	91.1313
groupcontrol	others	0.899036	91.7343
groupcontrol	others	0.790332	92.0775
groupcontrol	others	0.64515	93.5618
groupcontrol	others	1.12466	94.3224
groupcontrol	others	1.00373	94.7955
groupcontrol	others	1.30153	95.2965
groupcontrol	others	1.18442	97.5228
groupcontrol	others	1.19606	98.1722
groupcontrol	others	1.00882	98.1907
groupcontrol	others	1.06043	99.1648
groupcontrol	others	0.921523	99.9162
groupcontrol	others	1.09747	101.391
groupcontrol	others	1.45984	102.848
groupcontrol	others	1.16372	102.681
groupcontrol	others	0.725072	102.699
groupcontrol	others	1.32126	104.341
groupcontrol	others	1.02059	103.979
groupcontrol	others	0.969795	104.629
groupcontrol	others	1.15984	104.629
groupcontrol	others	1.01576	106.002
groupcontrol	others	0.922838	109.462
groupcontrol	others	1.11069	113.989
groupcontrol	others	1.30869	113.97
groupcontrol	others	1.3254	115.881
groupcontrol	others	0.706746	116.15
groupcontrol	others	1.56031	117.551
groupcontrol	others	1.08219	118.033
groupcontrol	others	1.04549	122.532
groupcontrol	others	0.455167	123.311
groupcontrol	others	1.8021	123.024
groupcontrol	others	0.769377	124.944
groupcontrol	others	0.639135	127.263
groupcontrol	others	1.33042	128.209
groupcontrol	others	0.956061	129.313
groupcontrol	others	1.29992	130.158
groupcontrol	others	0.617532	135.547
groupcontrol	others	0.865748	137.338
groupcontrol	others	1.12696	140.529
groupcontrol	others	1.27178	143.757
groupcontrol	others	0.810383	145.881
groupcontrol	others	1.24319	144.916
groupcontrol	others	0.992777	144.935
groupcontrol	others	1.22566	148.775
groupcontrol	others	0.628571	149.091
groupcontrol	others	0.898605	151.039
groupcontrol	others	1.41925	151.067
groupcontrol	others	0.572774	149.759
groupcontrol	others	0.616476	152.607
groupcontrol	others	1.24242	153.247
groupcontrol	others	2.62294	151.957
groupcontrol	others	0.775521	150.853
groupcontrol	others	1.2085	155.148
groupcontrol	others	0.922881	154.267
groupcontrol	others	0.572667	156.512
groupcontrol	others	0.632365	156.512
groupcontrol	others	0.492982	1.2245
groupcontrol	others	0.31324	5.65495
groupcontrol	others	0.752905	4.86366
groupcontrol	others	0.400491	6.05013
groupcontrol	others	0.286851	6.48705
groupcontrol	others	0.333958	11.2069
groupcontrol	others	0.591704	12.0641
groupcontrol	others	0.464804	14.7969
groupcontrol	others	0.598366	16.9175
groupcontrol	others	0.769441	22.502
groupcontrol	others	0.871957	29.2349
groupcontrol	others	0.856305	31.1597
groupcontrol	others	0.816398	35.3434
groupcontrol	others	0.815859	33.3601
groupcontrol	others	0.840545	34.3685
groupcontrol	others	0.804928	36.003
groupcontrol	others	0.76196	54.9382
groupcontrol	others	0.599918	58.8797
groupcontrol	others	0.721169	63.1664
groupcontrol	others	0.578984	69.5162
groupcontrol	others	0.871699	74.3975
groupcontrol	others	0.838001	73.4448
groupcontrol	others	0.886316	77.7194
groupcontrol	others	0.506026	81.4504
groupcontrol	others	1.17446	85.9374
groupcontrol	others	0.48203	83.6387
groupcontrol	others	1.10344	86.263
groupcontrol	others	1.03777	85.2983
groupcontrol	others	0.871677	87.8938
groupcontrol	others	0.631287	88.5376
groupcontrol	others	0.915853	89.9152
groupcontrol	others	1.3002	91.5488
groupcontrol	others	0.949723	91.7529
groupcontrol	others	0.54548	92.7269
groupcontrol	others	0.544229	93.0516
groupcontrol	others	0.947675	95.6119
groupcontrol	others	0.460276	95.3614
groupcontrol	others	0.589246	96.7993
groupcontrol	others	1.26313	95.9087
groupcontrol	others	1.16924	96.6045
groupcontrol	others	0.876679	100.12
groupcontrol	others	1.22911	99.4616
groupcontrol	others	1.06977	100.13
groupcontrol	others	0.875364	101.428
groupcontrol	others	1.159	100.788
groupcontrol	others	1.31753	102.068
groupcontrol	others	1.11381	103.191
groupcontrol	others	0.942608	105.287
groupcontrol	others	0.806933	108.488
groupcontrol	others	1.11735	111.094
groupcontrol	others	1.03797	111.4
groupcontrol	others	1.05088	115.918
groupcontrol	others	1.28416	116.438
groupcontrol	others	1.13968	116.512
groupcontrol	others	0.954099	117.375
groupcontrol	others	0.757195	120.436
groupcontrol	others	1.1593	123.766
groupcontrol	others	1.42248	122.356
groupcontrol	others	0.914559	124.712
groupcontrol	others	1.31354	125.844
groupcontrol	others	1.09072	128.237
groupcontrol	others	1.17748	129.49
groupcontrol	others	0.741953	130.399
groupcontrol	others	1.0683	133.562
groupcontrol	others	1.07878	132.978
groupcontrol	others	1.00744	133.961
groupcontrol	others	1.18722	133.766
groupcontrol	others	0.853265	135.556
groupcontrol	others	1.16851	137.579
groupcontrol	others	0.593342	136.215
groupcontrol	others	0.892827	136.772
groupcontrol	others	0.852295	137.811
groupcontrol	others	1.05601	138.182
groupcontrol	others	0.458638	139.1
groupcontrol	others	1.13138	138.451
groupcontrol	others	0.48009	142.189
groupcontrol	others	1.05448	141.976
groupcontrol	others	0.902443	142.894
groupcontrol	others	0.846862	143.117
groupcontrol	others	1.01065	144.796
groupcontrol	others	0.710583	148.108
groupcontrol	others	0.673436	151.447
groupcontrol	others	0.780199	150.798
groupcontrol	others	1.19938	151.382
groupcontrol	others	0.46433	153.599
groupcontrol	others	1.59412	154.573
groupcontrol	others	1.02589	157.579
groupcontrol	others	0.891965	5.08352
groupcontrol	others	0.389669	16.7376
groupcontrol	others	0.68275	19.1485
groupcontrol	others	0.544035	36.3685
groupcontrol	others	0.621456	37.6227
groupcontrol	others	0.570123	40.3639
groupcontrol	others	0.759912	39.9269
groupcontrol	others	0.698704	42.8398
groupcontrol	others	0.825367	40.837
groupcontrol	others	1.06218	43.3435
groupcontrol	others	0.756462	44.004
groupcontrol	others	0.682685	44.8379
groupcontrol	others	0.854796	43.4418
groupcontrol	others	0.882672	44.5355
groupcontrol	others	0.69478	46.6329
groupcontrol	others	0.932281	48.3092
groupcontrol	others	0.808033	49.761
groupcontrol	others	1.06731	48.9771
groupcontrol	others	0.728155	50.9474
groupcontrol	others	0.715089	54.1385
groupcontrol	others	1.04126	54.1441
groupcontrol	others	0.846193	57.4502
groupcontrol	others	0.684647	60.1553
groupcontrol	others	0.753897	60.4438
groupcontrol	others	0.789815	62.8223
groupcontrol	others	0.87614	63.8056
groupcontrol	others	0.786603	63.0653
groupcontrol	others	0.73251	62.6942
groupcontrol	others	1.04103	72.0718
groupcontrol	others	1.09348	72.019
groupcontrol	others	0.875385	77.6721
groupcontrol	others	1.0827	79.8344
groupcontrol	others	1.22051	83.8317
groupcontrol	others	0.878015	86.8836
groupcontrol	others	1.27678	86.0645
groupcontrol	others	0.870621	86.8948
groupcontrol	others	0.882457	89.1619
groupcontrol	others	0.424423	89.1656
groupcontrol	others	0.837828	90.7788
groupcontrol	others	0.889399	91.0478
groupcontrol	others	0.427764	90.7788
groupcontrol	others	0.981286	91.4375
groupcontrol	others	0.875213	92.6712
groupcontrol	others	1.17267	93.4319
groupcontrol	others	0.842356	94.3132
groupcontrol	others	0.489102	94.2668
groupcontrol	others	0.968911	94.3317
groupcontrol	others	1.14214	95.9551
groupcontrol	others	0.416747	95.7696
groupcontrol	others	1.04353	96.1314
groupcontrol	others	0.94457	96.5674
groupcontrol	others	1.07783	100.12
groupcontrol	others	0.477201	99.8976
groupcontrol	others	0.440032	100.102
groupcontrol	others	0.878015	103.015
groupcontrol	others	1.04392	103.348
groupcontrol	others	1.15874	106.901
groupcontrol	others	1.18561	105.621
groupcontrol	others	0.853955	105.287
groupcontrol	others	1.21042	107.541
groupcontrol	others	1.01	115.881
groupcontrol	others	1.20471	116.966
groupcontrol	others	0.746868	116.929
groupcontrol	others	0.927452	120.751
groupcontrol	others	0.760839	121.15
groupcontrol	others	0.748054	122.393
groupcontrol	others	0.813121	122.922
groupcontrol	others	1.06429	129.508
groupcontrol	others	1.25486	133.312
groupcontrol	others	0.847681	134.258
groupcontrol	others	0.495117	135.575
groupcontrol	others	0.998706	135.547
groupcontrol	others	1.06987	138.126
groupcontrol	others	0.389151	138.803
groupcontrol	others	0.474355	140.761
groupcontrol	others	0.828471	143.293
groupcontrol	others	0.854278	143.293
groupcontrol	others	1.01164	148.08
groupcontrol	others	0.414721	148.46
groupcontrol	others	1.13281	147.477
groupcontrol	others	0.898432	150.621
groupcontrol	others	2.07197	151.02
groupcontrol	others	0.472846	152.978
groupcontrol	others	1.21911	153.247
groupcontrol	others	0.627406	152.096
groupcontrol	others	0.555915	153.414
groupcontrol	others	0.657633	154.675
groupcontrol	others	0.726667	4.78203
groupcontrol	others	0.583684	5.36552
groupcontrol	others	0.245737	8.94996
groupcontrol	others	0.355712	18.2877
groupcontrol	others	0.879482	35.4418
groupcontrol	others	0.813746	39.5151
groupcontrol	others	0.638057	40.195
groupcontrol	others	0.722786	42.1227
groupcontrol	others	0.831404	44.1181
groupcontrol	others	0.762434	45.1478
groupcontrol	others	0.905784	46.9493
groupcontrol	others	0.686954	47.3296
groupcontrol	others	0.968717	49.0634
groupcontrol	others	1.26682	52.1357
groupcontrol	others	1.07796	56.3491
groupcontrol	others	1.45642	60.3473
groupcontrol	others	0.838777	60.7545
groupcontrol	others	0.645754	65.8547
groupcontrol	others	0.575534	67.8622
groupcontrol	others	0.561218	69.2518
groupcontrol	others	0.880258	71.7982
groupcontrol	others	0.694716	72.3251
groupcontrol	others	0.743764	74.6489
groupcontrol	others	0.860725	76.2324
groupcontrol	others	0.866179	75.416
groupcontrol	others	0.90572	79.5988
groupcontrol	others	0.719746	81.7073
groupcontrol	others	0.916305	82.3381
groupcontrol	others	0.402561	84.3215
groupcontrol	others	0.958972	82.6851
groupcontrol	others	0.705819	84.3298
groupcontrol	others	0.802837	82.9903
groupcontrol	others	0.783649	85.9532
groupcontrol	others	0.455533	90.1285
groupcontrol	others	0.656361	89.8233
groupcontrol	others	0.45687	94.9625
groupcontrol	others	0.658237	96.5859
groupcontrol	others	0.747688	103.358
groupcontrol	others	0.796089	103.33
groupcontrol	others	0.806222	106.02
groupcontrol	others	0.75657	115.259
groupcontrol	others	0.971239	116.994
groupcontrol	others	0.925554	116.54
groupcontrol	others	0.552681	119.137
groupcontrol	others	1.05282	119.462
groupcontrol	others	0.829506	120.89
groupcontrol	others	0.960244	127.727
groupcontrol	others	1.34413	128.163
groupcontrol	others	0.576547	129.1
groupcontrol	others	0.923593	130.093
groupcontrol	others	0.977103	130.102
groupcontrol	others	0.618653	130.751
groupcontrol	others	0.528814	131.855
groupcontrol	others	1.43691	135.872
groupcontrol	others	0.733782	135.825
groupcontrol	others	0.681952	137.801
groupcontrol	others	1.1571	139.833
groupcontrol	others	1.19143	141.243
groupcontrol	others	1.17938	141.076
groupcontrol	others	0.798892	142.69
groupcontrol	others	0.90904	142.959
groupcontrol	others	1.08029	144.323
groupcontrol	others	0.676088	144.907
groupcontrol	others	0.824483	146.299
groupcontrol	others	1.14417	146.809
groupcontrol	others	0.430416	148.794
groupcontrol	others	0.804928	150.037
groupcontrol	others	0.593493	151.067
groupcontrol	others	1.3733	153.599
groupcontrol	others	0.501283	151.688
groupcontrol	others	0.518078	153.868
groupcontrol	others	0.810167	155.529
groupcontrol	others	0.706336	157.18
groupcontrol	others	0.361835	8.94068
groupcontrol	others	0.659185	10.3108
groupcontrol	others	0.679538	10.2329
groupcontrol	others	0.7639	12.3099
groupcontrol	others	0.314188	12.6875
groupcontrol	others	0.386176	13.7876
groupcontrol	others	0.399392	16.7227
groupcontrol	others	0.487506	21.2023
groupcontrol	others	0.462928	22.5029
groupcontrol	others	0.649634	22.04
groupcontrol	others	0.434836	24.1838
groupcontrol	others	0.582455	25.322
groupcontrol	others	0.492745	26.5707
groupcontrol	others	0.522821	27.5048
groupcontrol	others	0.483819	31.0531
groupcontrol	others	0.756743	43.4455
groupcontrol	others	0.697712	43.3667
groupcontrol	others	0.684044	44.0698
groupcontrol	others	0.759006	46.8296
groupcontrol	others	0.808723	48.9298
groupcontrol	others	0.911929	51.491
groupcontrol	others	0.654054	55.261
groupcontrol	others	0.960093	55.7526
groupcontrol	others	0.353923	70.8037
groupcontrol	others	0.558545	74.3075
groupcontrol	others	1.04963	75.634
groupcontrol	others	0.539314	77.7862
groupcontrol	others	0.538753	77.3483
groupcontrol	others	0.650734	76.9151
groupcontrol	others	0.872604	78.5561
groupcontrol	others	0.94802	78.5376
groupcontrol	others	0.57368	80.8075
groupcontrol	others	0.524244	81.084
groupcontrol	others	0.504818	81.5209
groupcontrol	others	0.449798	83.4346
groupcontrol	others	0.6486	83.9921
groupcontrol	others	0.442166	84.9875
groupcontrol	others	0.517237	88.5246
groupcontrol	others	0.575944	89.4922
groupcontrol	others	0.615851	91.1035
groupcontrol	others	0.593342	92.7269
groupcontrol	others	0.810663	95.0367
groupcontrol	others	1.35494	96.2891
groupcontrol	others	0.727659	96.5766
groupcontrol	others	1.15195	97.5785
groupcontrol	others	0.907207	99.4802
groupcontrol	others	0.840135	100.436
groupcontrol	others	0.802988	102.727
groupcontrol	others	0.462734	104.758
groupcontrol	others	0.575879	103.339
groupcontrol	others	0.662333	104.944
groupcontrol	others	0.58129	106.948
groupcontrol	others	0.834594	105.918
groupcontrol	others	0.768493	106.15
groupcontrol	others	0.644094	107.56
groupcontrol	others	0.499148	110.111
groupcontrol	others	1.01684	113.655
groupcontrol	others	0.628183	113.72
groupcontrol	others	0.651877	116.558
groupcontrol	others	0.716534	118.914
groupcontrol	others	0.80965	125.584
groupcontrol	others	0.550719	124.601
groupcontrol	others	0.591898	127.208
groupcontrol	others	0.905978	128.46
groupcontrol	others	1.05825	128.488
groupcontrol	others	0.669232	131.085
groupcontrol	others	0.994804	132.347
groupcontrol	others	0.398141	132.338
groupcontrol	others	0.734558	133.033
groupcontrol	others	1.30069	135.556
groupcontrol	others	0.36813	136.892
groupcontrol	others	0.696678	135.556
groupcontrol	others	0.585322	135.863
groupcontrol	others	0.819869	137.198
groupcontrol	others	0.787939	140.723
groupcontrol	others	0.540888	140.714
groupcontrol	others	1.11306	144.267
groupcontrol	others	0.580902	144.258
groupcontrol	others	1.24462	144.935
groupcontrol	others	1.2895	147.811
groupcontrol	others	0.828924	146.289
groupcontrol	others	1.2544	147.208
groupcontrol	others	1.04879	148.803
groupcontrol	others	0.755794	152.273
groupcontrol	others	1.01708	154.564
groupcontrol	others	0.805101	3.22915
groupcontrol	others	0.673975	35.3416
groupcontrol	others	0.721536	35.6848
groupcontrol	others	0.646832	40.2108
groupcontrol	others	0.368885	74.5951
groupcontrol	others	0.415885	77.045
groupcontrol	others	0.713559	77.8483
groupcontrol	others	0.354526	78.1711
groupcontrol	others	0.78546	79.5116
groupcontrol	others	0.671345	81.8409
groupcontrol	others	0.886963	83.2027
groupcontrol	others	0.662549	90.136
groupcontrol	others	0.423539	93.3484
groupcontrol	others	0.550094	93.0423
groupcontrol	others	0.536317	93.3577
groupcontrol	others	0.535325	95.3429
groupcontrol	others	0.992454	96.2612
groupcontrol	others	0.501865	99.1555
groupcontrol	others	0.652868	100.76
groupcontrol	others	0.528448	102.699
groupcontrol	others	0.475023	103.228
groupcontrol	others	1.09512	103.339
groupcontrol	others	0.554966	104.35
groupcontrol	others	0.95507	104.944
groupcontrol	others	0.770886	105.269
groupcontrol	others	0.946812	106.911
groupcontrol	others	0.725697	106.688
groupcontrol	others	0.74178	108.896
groupcontrol	others	0.938706	113.126
groupcontrol	others	0.599573	113.979
groupcontrol	others	0.54742	115.269
groupcontrol	others	0.596598	116.252
groupcontrol	others	0.656792	116.558
groupcontrol	others	0.563892	118.256
groupcontrol	others	1.00748	118.488
groupcontrol	others	0.605998	120.798
groupcontrol	others	0.760753	126.558
groupcontrol	others	0.738266	132.671
groupcontrol	others	0.405536	136.206
groupcontrol	others	0.36315	136.883
groupcontrol	others	0.927926	148.126
groupcontrol	others	0.640278	152.004
groupcontrol	others	0.622362	155.306
groupcontrol	others	0.629864	155.213
groupcontrol	others	0.502231	158.367
groupcontrol	others	0.36591	4.74864
groupcontrol	others	0.258069	12.1735
groupcontrol	others	0.247979	10.7941
groupcontrol	others	0.635944	23.4343
groupcontrol	others	0.624712	26.3248
groupcontrol	others	0.61419	27.4835
groupcontrol	others	0.698639	27.2785
groupcontrol	others	0.630964	30.1709
groupcontrol	others	0.63907	30.2172
groupcontrol	others	0.543971	32.1774
groupcontrol	others	0.66755	31.1764
groupcontrol	others	0.595153	36.0707
groupcontrol	others	0.709376	43.4131
groupcontrol	others	0.806394	67.5969
groupcontrol	others	0.64916	74.6823
groupcontrol	others	0.621628	75.6405
groupcontrol	others	0.429532	77.8697
groupcontrol	others	0.636526	78.1888
groupcontrol	others	0.672746	80.1916
groupcontrol	others	0.395986	81.4504
groupcontrol	others	0.51853	88.5311
groupcontrol	others	0.861177	91.0664
groupcontrol	others	0.575146	93.0423
groupcontrol	others	0.723002	92.3929
groupcontrol	others	0.44803	93.367
groupcontrol	others	0.52931	93.3484
groupcontrol	others	0.909967	96.2612
groupcontrol	others	1.02671	98.2093
groupcontrol	others	0.87366	97.5507
groupcontrol	others	0.380721	101.076
groupcontrol	others	0.815363	103.348
groupcontrol	others	0.5687	102.708
groupcontrol	others	0.411595	103.432
groupcontrol	others	0.360175	105.63
groupcontrol	others	0.549253	107.254
groupcontrol	others	0.857404	108.497
groupcontrol	others	0.61736	108.831
groupcontrol	others	0.429597	110.176
groupcontrol	others	0.57659	110.909
groupcontrol	others	0.624733	111.094
groupcontrol	others	0.721902	113.005
groupcontrol	others	0.520686	113.673
groupcontrol	others	1.00761	113.989
groupcontrol	others	0.400211	115.269
groupcontrol	others	0.558416	118.497
groupcontrol	others	0.614298	120.742
groupcontrol	others	0.538085	120.751
groupcontrol	others	0.960459	121.067
groupcontrol	others	0.833667	121.419
groupcontrol	others	0.632042	123.645
groupcontrol	others	0.641851	126.846
groupcontrol	others	0.659272	132.978
groupcontrol	others	0.722916	142.022
[truncated: 49,702 more rows]
